# Supplementary material for: GenPADS: Reinforcing politeness in an end-to-end dialogue system
Source: PLoS One. 2023 Jan 6;18(1):e0278323. doi: 10.1371/journal.pone.0278323 (PMC9821416; doi:10.1371/journal.pone.0278323)
Supplement: S1 Data — (ZIP) [file pone.0278323.s001.zip]

Archive with 22 entries (17 files):
- GenPADS_Data_Sample/ReadMe.txt
- GenPADS_Data_Sample/Sample_GenDD/
- GenPADS_Data_Sample/Sample_GenDD/Cleaned Dataset/
- GenPADS_Data_Sample/Sample_GenDD/Cleaned Dataset/informatively_filtered_food-ordering.csv
- GenPADS_Data_Sample/Sample_GenDD/DG-Dataset/
- GenPADS_Data_Sample/Sample_GenDD/DG-Dataset/formatted_food-ordering.csv
- GenPADS_Data_Sample/Sample_GenDD/DG-Dataset/formatted_food-ordering_test.csv
- GenPADS_Data_Sample/Sample_GenDD/DG-Dataset/formatted_food-ordering_train.csv
- GenPADS_Data_Sample/Sample_GenDD/DG-Dataset/formatted_food-ordering_val.csv
- GenPADS_Data_Sample/Sample_GenDD/G-Dataset/
- GenPADS_Data_Sample/Sample_GenDD/G-Dataset/food-ordering_generator_Bot.csv
- GenPADS_Data_Sample/Sample_GenDD/G-Dataset/food-ordering_generator_bot_test.csv
- GenPADS_Data_Sample/Sample_GenDD/G-Dataset/food-ordering_generator_bot_train.csv
- GenPADS_Data_Sample/Sample_GenDD/G-Dataset/food-ordering_generator_bot_val.csv
- GenPADS_Data_Sample/Sample_PADD/
- GenPADS_Data_Sample/Sample_PADD/flights_pol_annotated_data.csv
- GenPADS_Data_Sample/Sample_PADD/food-ordering_pol_annotated_data.csv
- GenPADS_Data_Sample/Sample_PADD/hotels_pol_annotated_data.csv
- GenPADS_Data_Sample/Sample_PADD/movies_pol_annotated_data.csv
- GenPADS_Data_Sample/Sample_PADD/music_pol_annotated_data.csv
- GenPADS_Data_Sample/Sample_PADD/restaurent-search_pol_annotated_data.csv
- GenPADS_Data_Sample/Sample_PADD/sports_pol_annotated_data.csv
