# Supplementary material for: GenPADS: Reinforcing politeness in an end-to-end dialogue system
Source: PLoS One. 2023 Jan 6;18(1):e0278323. doi: 10.1371/journal.pone.0278323 (PMC9821416; doi:10.1371/journal.pone.0278323)
Supplement: S1 Data — (ZIP) [file pone.0278323.s001.zip › GenPADS_Data_Sample/Sample_GenDD/Cleaned Dataset/informatively_filtered_food-ordering.csv]

turn_id	speaker	text	conversation_id	segments_annotations_name	segments_text	utterance_id
3	USER	Yeah, I'd like to get a rack of ribs.	dlg-008c75b7-460f-430f-adcf-bd5dcc46854e	food_order.name.item	a rack of ribs	dlg-008c75b7-460f-430f-adcf-bd5dcc46854e_3
5	ASSISTANT	With rack of ribs, I would suggest Barbecue sauce.	dlg-008c75b7-460f-430f-adcf-bd5dcc46854e	food_order.name.item	With rack of ribs	dlg-008c75b7-460f-430f-adcf-bd5dcc46854e_5
6	USER	Yeah. Of course, I want the barbecue sauce and ribs, but I'm talking about sides. You know, like slaw or macaroni and cheese. I want I'd like macaroni and cheese, if they got it.	dlg-008c75b7-460f-430f-adcf-bd5dcc46854e	food_order.other_description.item	macaroni and cheese	dlg-008c75b7-460f-430f-adcf-bd5dcc46854e_6
8	USER	No, I'd like to get a salad with that. No tomatoes, with ranch dressing.	dlg-008c75b7-460f-430f-adcf-bd5dcc46854e	food_order.other_description.item	a salad	dlg-008c75b7-460f-430f-adcf-bd5dcc46854e_8
9	ASSISTANT	Salad with no tomatoes and ranch dressing has been added to your order.	dlg-008c75b7-460f-430f-adcf-bd5dcc46854e	food_order.other_description.item	Salad	dlg-008c75b7-460f-430f-adcf-bd5dcc46854e_9
10	ASSISTANT	Is there anything else you would like to add like fries or drinks?	dlg-008c75b7-460f-430f-adcf-bd5dcc46854e	food_order.type.food	drinks	dlg-008c75b7-460f-430f-adcf-bd5dcc46854e_10
11	USER	Can I get a potato, a baked potato?	dlg-008c75b7-460f-430f-adcf-bd5dcc46854e	food_order.name.item	potato	dlg-008c75b7-460f-430f-adcf-bd5dcc46854e_11
12	USER	A Diet Coke or Pepsi, whichever one they have.	dlg-008c75b7-460f-430f-adcf-bd5dcc46854e	food_order.name.item	A Diet Coke	dlg-008c75b7-460f-430f-adcf-bd5dcc46854e_12
13	ASSISTANT	Baked potato and diet coke has been added to the order.	dlg-008c75b7-460f-430f-adcf-bd5dcc46854e	food_order.name.item	diet coke	dlg-008c75b7-460f-430f-adcf-bd5dcc46854e_13
17	ASSISTANT	Okay, I have your personal details on file, your order will be ready in 20 minutes.	dlg-008c75b7-460f-430f-adcf-bd5dcc46854e	food_order.time.pickup	20 minutes	dlg-008c75b7-460f-430f-adcf-bd5dcc46854e_17
2	ASSISTANT	You were ordering Italian food?	dlg-00d882a3-255d-4e15-99cb-f068046d6eb2	food_order.type.food	Italian	dlg-00d882a3-255d-4e15-99cb-f068046d6eb2_2
3	USER	Oh, that's right. Can I order takeout for two people, please, for Italian?	dlg-00d882a3-255d-4e15-99cb-f068046d6eb2	food_order.type.retrieval	Italian	dlg-00d882a3-255d-4e15-99cb-f068046d6eb2_3
4	USER	Can I order takeout for two people, please, for Italian?	dlg-00d882a3-255d-4e15-99cb-f068046d6eb2	food_order.type.retrieval	Italian	dlg-00d882a3-255d-4e15-99cb-f068046d6eb2_4
5	ASSISTANT	Sure, What would you like to order in Italian food.	dlg-00d882a3-255d-4e15-99cb-f068046d6eb2	food_order.type.food	Italian	dlg-00d882a3-255d-4e15-99cb-f068046d6eb2_5
6	USER	Can I get chicken fettuccine alfredo and Spaghetti and meatballs, please.	dlg-00d882a3-255d-4e15-99cb-f068046d6eb2	food_order.name.item	meatballs	dlg-00d882a3-255d-4e15-99cb-f068046d6eb2_6
7	ASSISTANT	Just to confirm you would like to order chicken fettuccine alfredo and spaghetti with meatballs.	dlg-00d882a3-255d-4e15-99cb-f068046d6eb2	food_order.name.item	chicken fettuccine alfredo	dlg-00d882a3-255d-4e15-99cb-f068046d6eb2_7
9	ASSISTANT	Would you like to add something as sides like garlic bread.	dlg-00d882a3-255d-4e15-99cb-f068046d6eb2	food_order.name.item	garlic bread	dlg-00d882a3-255d-4e15-99cb-f068046d6eb2_9
10	USER	Yes. Can I get a garlic bread too, please? And. Couple packets of Parmesan cheese, please.	dlg-00d882a3-255d-4e15-99cb-f068046d6eb2	food_order.name.item	Couple packets of Parmesan cheese	dlg-00d882a3-255d-4e15-99cb-f068046d6eb2_10
11	USER	Couple packets of Parmesan cheese, please.	dlg-00d882a3-255d-4e15-99cb-f068046d6eb2	food_order.other_description.item	Couple packets of Parmesan cheese	dlg-00d882a3-255d-4e15-99cb-f068046d6eb2_11
12	ASSISTANT	Just to confirm you would like to add garlic bread and packets of Parmesan cheese.	dlg-00d882a3-255d-4e15-99cb-f068046d6eb2	food_order.other_description.item	packets of Parmesan cheese	dlg-00d882a3-255d-4e15-99cb-f068046d6eb2_12
15	USER	Can I get a 2-L bottle of orange soda?	dlg-00d882a3-255d-4e15-99cb-f068046d6eb2	food_order.name.item	2-L bottle of orange soda	dlg-00d882a3-255d-4e15-99cb-f068046d6eb2_15
16	ASSISTANT	Yes, two-liter bottle of orange soda added to your order.	dlg-00d882a3-255d-4e15-99cb-f068046d6eb2	food_order.name.item	two-liter bottle of orange soda	dlg-00d882a3-255d-4e15-99cb-f068046d6eb2_16
18	ASSISTANT	Okay. I have your personal details on file. Your order will be ready for pick-up in about 20 minutes.	dlg-00d882a3-255d-4e15-99cb-f068046d6eb2	food_order.type.retrieval	about 20 minutes	dlg-00d882a3-255d-4e15-99cb-f068046d6eb2_18
1	USER	Hi. I'd like to order a sandwich takeout order for one.	dlg-0132dd67-ad75-4d59-83de-5cdadf9cd830	food_order.name.item	takeout	dlg-0132dd67-ad75-4d59-83de-5cdadf9cd830_1
2	ASSISTANT	Okay and how would you like a sandwich?	dlg-0132dd67-ad75-4d59-83de-5cdadf9cd830	food_order.name.item	sandwich	dlg-0132dd67-ad75-4d59-83de-5cdadf9cd830_2
3	USER	I'd like one BLT on rye bread with a lemonade and a side of potato chips.	dlg-0132dd67-ad75-4d59-83de-5cdadf9cd830	food_order.other_description.item	of potato chips	dlg-0132dd67-ad75-4d59-83de-5cdadf9cd830_3
5	USER	Yes. I'd like one BLT on rye bread with a lemonade and a side of potato chips.	dlg-0132dd67-ad75-4d59-83de-5cdadf9cd830	food_order.name.item	one BLT on rye bread	dlg-0132dd67-ad75-4d59-83de-5cdadf9cd830_5
6	ASSISTANT	One BLT on rye bread with a lemonade and a side of potato chips. Is that correct?	dlg-0132dd67-ad75-4d59-83de-5cdadf9cd830	food_order.name.item	a lemonade	dlg-0132dd67-ad75-4d59-83de-5cdadf9cd830_6
8	ASSISTANT	Okay, I have your personal details on file. Your order will be ready for pick-up in about 20 minutes.	dlg-0132dd67-ad75-4d59-83de-5cdadf9cd830	food_order.type.retrieval	pick-up	dlg-0132dd67-ad75-4d59-83de-5cdadf9cd830_8
1	USER	Hi, I'm in this really like super three-way relationship, and we are looking to buy some sandwiches. Can you help me with that?	dlg-01765acc-b2cf-46b9-8961-7f259645b414	food_order.type.food	sandwiches	dlg-01765acc-b2cf-46b9-8961-7f259645b414_1
2	ASSISTANT	Yes, I can. What kind of sandwiches would you like to order?	dlg-01765acc-b2cf-46b9-8961-7f259645b414	food_order.type.food	sandwiches	dlg-01765acc-b2cf-46b9-8961-7f259645b414_2
3	USER	I would like one BLT, one chip butty, and two Reubens.	dlg-01765acc-b2cf-46b9-8961-7f259645b414	food_order.name.item	two Reubens	dlg-01765acc-b2cf-46b9-8961-7f259645b414_3
5	ASSISTANT	Just to confirm, you would like to order one BLT, one chip buddy, 2 Ruben's.	dlg-01765acc-b2cf-46b9-8961-7f259645b414	food_order.name.item	one chip buddy	dlg-01765acc-b2cf-46b9-8961-7f259645b414_5
7	USER	Hey, Can I get extra mayo with all of that?	dlg-01765acc-b2cf-46b9-8961-7f259645b414	food_order.other_description.item	extra mayo with all of that	dlg-01765acc-b2cf-46b9-8961-7f259645b414_7
11	ASSISTANT	As requested your sandwiches will be prepared with extra mayo.	dlg-01765acc-b2cf-46b9-8961-7f259645b414	food_order.name.item	sandwiches	dlg-01765acc-b2cf-46b9-8961-7f259645b414_11
16	ASSISTANT	Okay. I have your personal details on file. Your order will be ready for pick-up in about 20 minutes.	dlg-01765acc-b2cf-46b9-8961-7f259645b414	food_order.time.pickup	about 20 minutes	dlg-01765acc-b2cf-46b9-8961-7f259645b414_16
1	USER	Yes, I'd like to order hot dogs for three people, please.	dlg-01839744-e367-4b7d-b8c4-42a40974c310	food_order.name.item	hot dogs	dlg-01839744-e367-4b7d-b8c4-42a40974c310_1
2	ASSISTANT	Just to confirm you would like to order hot dogs for three people.	dlg-01839744-e367-4b7d-b8c4-42a40974c310	food_order.name.item	hot dogs	dlg-01839744-e367-4b7d-b8c4-42a40974c310_2
4	ASSISTANT	What kind of hot dogs would you like to order?	dlg-01839744-e367-4b7d-b8c4-42a40974c310	food_order.name.item	hot dogs	dlg-01839744-e367-4b7d-b8c4-42a40974c310_4
5	USER	Three hot dogs, everything on it, please. And three large order of fries and three Cherry Cokes, please. And that'll be it.	dlg-01839744-e367-4b7d-b8c4-42a40974c310	food_order.name.item	Three hot dogs	dlg-01839744-e367-4b7d-b8c4-42a40974c310_5
6	ASSISTANT	Just to confirm you would like to order three hot dogs with everything on it, three large fries and three Cherry Cokes.	dlg-01839744-e367-4b7d-b8c4-42a40974c310	food_order.name.item	three large fries	dlg-01839744-e367-4b7d-b8c4-42a40974c310_6
10	ASSISTANT	"Okay, I have your personal details on file. Your order will be ready for pick-up in 20 minutes".	dlg-01839744-e367-4b7d-b8c4-42a40974c310	food_order.time.pickup	pick-up	dlg-01839744-e367-4b7d-b8c4-42a40974c310_10
2	ASSISTANT	Sure, let me bring that up. Looks like you had 1 market burrito with black beans and spicy salsa and 1 chicken taco platter with refried beans. Is that right?	dlg-025a1022-3f81-4266-b4a9-da0b7deb3d24	food_order.other_description.item	with refried beans	dlg-025a1022-3f81-4266-b4a9-da0b7deb3d24_2
3	USER	That's correct but I'd like to add two iced teas if you don't mind.	dlg-025a1022-3f81-4266-b4a9-da0b7deb3d24	food_order.name.item	two iced teas	dlg-025a1022-3f81-4266-b4a9-da0b7deb3d24_3
4	ASSISTANT	Two iced teas sure. I've added that to the order.	dlg-025a1022-3f81-4266-b4a9-da0b7deb3d24	food_order.name.item	Two iced teas	dlg-025a1022-3f81-4266-b4a9-da0b7deb3d24_4
8	ASSISTANT	Okay. Let me confirm what you have: 1 market burrito with black beans and spicy salsa and 1 chicken taco platter with refried beans and 2 ice teas.	dlg-025a1022-3f81-4266-b4a9-da0b7deb3d24	food_order.other_description.item	2 ice teas	dlg-025a1022-3f81-4266-b4a9-da0b7deb3d24_8
10	ASSISTANT	Okay. Your order will be ready for pick-up in about 20 minutes.	dlg-025a1022-3f81-4266-b4a9-da0b7deb3d24	food_order.time.pickup	20 minutes	dlg-025a1022-3f81-4266-b4a9-da0b7deb3d24_10
3	USER	For three people.	dlg-02a11af8-646b-4376-b86f-a25ac8fbb6eb	food_order.num.people	three people	dlg-02a11af8-646b-4376-b86f-a25ac8fbb6eb_3
4	USER	I'd like to order six hot dogs for take out.	dlg-02a11af8-646b-4376-b86f-a25ac8fbb6eb	food_order.name.item	six hot dogs	dlg-02a11af8-646b-4376-b86f-a25ac8fbb6eb_4
6	USER	I would like them to have ketchup, mustard, onions, and relish on them.	dlg-02a11af8-646b-4376-b86f-a25ac8fbb6eb	food_order.other_description.item	I would like them to have ketchup, mustard, onions, and relish on them	dlg-02a11af8-646b-4376-b86f-a25ac8fbb6eb_6
7	ASSISTANT	I have your personal details on file. Your order will be ready for pick-up in about 20 minutes.	dlg-02a11af8-646b-4376-b86f-a25ac8fbb6eb	food_order.type.retrieval	pick-up	dlg-02a11af8-646b-4376-b86f-a25ac8fbb6eb_7
0	USER	Hi. I'd like to order a hot dog.	dlg-02e2f90f-746c-414f-99fd-cc5178ae60a6	food_order.name.item	hot dog	dlg-02e2f90f-746c-414f-99fd-cc5178ae60a6_0
4	ASSISTANT	Okay, and how would you like the hot dog ordered? One hot dog with everything on it, pickled and jalapenos on the side, with a large fries and coke. Does that complete your order?	dlg-02e2f90f-746c-414f-99fd-cc5178ae60a6	food_order.other_description.item	One hot dog	dlg-02e2f90f-746c-414f-99fd-cc5178ae60a6_4
5	ASSISTANT	OK. I have your personal details on file. Your order will be ready for pick-up in about 20 minutes.	dlg-02e2f90f-746c-414f-99fd-cc5178ae60a6	food_order.type.retrieval	pick-up	dlg-02e2f90f-746c-414f-99fd-cc5178ae60a6_5
2	USER	Hi. Today I need to find a restaurant for take-out for one person, and I'm looking for burritos to eat.	dlg-03084b5a-1cf3-40d2-a2f6-4d3d1488532f	food_order.type.food	one person	dlg-03084b5a-1cf3-40d2-a2f6-4d3d1488532f_2
5	USER	I'm looking to order two beef burritos, and a large Hi-C.	dlg-03084b5a-1cf3-40d2-a2f6-4d3d1488532f	food_order.name.item	two beef burritos	dlg-03084b5a-1cf3-40d2-a2f6-4d3d1488532f_5
6	ASSISTANT	2 beef burritos and a large Hi-C.	dlg-03084b5a-1cf3-40d2-a2f6-4d3d1488532f	food_order.name.item	2 beef burritos	dlg-03084b5a-1cf3-40d2-a2f6-4d3d1488532f_6
10	ASSISTANT	Okay. I have your personal details on file. Your order will be ready for pick-up in about 20 minutes.	dlg-03084b5a-1cf3-40d2-a2f6-4d3d1488532f	food_order.type.retrieval	20 minutes	dlg-03084b5a-1cf3-40d2-a2f6-4d3d1488532f_10
2	USER	Hi, I would like to place an order of Mexican food for one person.	dlg-0354e60a-4747-408a-9d1b-6c981d4d579f	food_order.type.food	Mexican	dlg-0354e60a-4747-408a-9d1b-6c981d4d579f_2
4	USER	Get me the chicken beef quesadilla and a soft shell beef taco without lettuce.	dlg-0354e60a-4747-408a-9d1b-6c981d4d579f	food_order.name.item	chicken beef quesadilla	dlg-0354e60a-4747-408a-9d1b-6c981d4d579f_4
5	ASSISTANT	One order of chicken beef quesadilla, one soft shell beef taco without lettuce. Anything else?	dlg-0354e60a-4747-408a-9d1b-6c981d4d579f	food_order.other_description.item	One order of chicken beef quesadilla	dlg-0354e60a-4747-408a-9d1b-6c981d4d579f_5
6	USER	I wanted to add a sweet ice tea and also get me some nacho chips and cinnamon curly cues.	dlg-0354e60a-4747-408a-9d1b-6c981d4d579f	food_order.name.item	nacho chips	dlg-0354e60a-4747-408a-9d1b-6c981d4d579f_6
7	ASSISTANT	One order of chicken beef quesadilla, one soft shell beef taco without lettuce, nachos and cinnamon cues and a sweet tea. Does that complete your order?	dlg-0354e60a-4747-408a-9d1b-6c981d4d579f	food_order.name.item	One order of chicken beef quesadilla	dlg-0354e60a-4747-408a-9d1b-6c981d4d579f_7
9	ASSISTANT	Okay, I have your personal details on file. Your order will be ready for pick-up in about 20 minutes.	dlg-0354e60a-4747-408a-9d1b-6c981d4d579f	food_order.time.pickup	pick-up	dlg-0354e60a-4747-408a-9d1b-6c981d4d579f_9
1	USER	I'd like to take out some food.	dlg-0419f6a2-94d8-43d0-8182-4ea7802de061	food_order.type.retrieval	take out	dlg-0419f6a2-94d8-43d0-8182-4ea7802de061_1
2	ASSISTANT	What would you like to order in Chinese food?	dlg-0419f6a2-94d8-43d0-8182-4ea7802de061	food_order.type.food	Chinese	dlg-0419f6a2-94d8-43d0-8182-4ea7802de061_2
3	USER	I like some sweet and sour chicken with noodles and saké.	dlg-0419f6a2-94d8-43d0-8182-4ea7802de061	food_order.name.item	sweet and sour chicken with noodles	dlg-0419f6a2-94d8-43d0-8182-4ea7802de061_3
6	USER	Just a sweet, Sour chicken and the noodles, That's all.	dlg-0419f6a2-94d8-43d0-8182-4ea7802de061	food_order.name.item	a sweet, Sour chicken and the noodles	dlg-0419f6a2-94d8-43d0-8182-4ea7802de061_6
7	ASSISTANT	Okay, Just to confirm you would like to order sweet and sour chicken with noodles. Is that correct?	dlg-0419f6a2-94d8-43d0-8182-4ea7802de061	food_order.name.item	sweet and sour chicken with noodles	dlg-0419f6a2-94d8-43d0-8182-4ea7802de061_7
9	ASSISTANT	OK. I have your personal details on file. Your order will be ready for pick-up in about 20 minutes.	dlg-0419f6a2-94d8-43d0-8182-4ea7802de061	food_order.time.pickup	about 20 minutes	dlg-0419f6a2-94d8-43d0-8182-4ea7802de061_9
2	USER	Hello. I would like to place an order for takeout. I would like pizza, please.	dlg-0432d350-ff4f-4fd8-82c3-4a50c88b0888	food_order.name.item	pizza	dlg-0432d350-ff4f-4fd8-82c3-4a50c88b0888_2
4	USER	That'll just be two people, please.	dlg-0432d350-ff4f-4fd8-82c3-4a50c88b0888	food_order.num.people	two people	dlg-0432d350-ff4f-4fd8-82c3-4a50c88b0888_4
5	ASSISTANT	Ok. What type of pizza?	dlg-0432d350-ff4f-4fd8-82c3-4a50c88b0888	food_order.name.item	pizza	dlg-0432d350-ff4f-4fd8-82c3-4a50c88b0888_5
6	USER	I would like one large pepperoni and sausage pizza.	dlg-0432d350-ff4f-4fd8-82c3-4a50c88b0888	food_order.name.item	one large pepperoni and sausage pizza	dlg-0432d350-ff4f-4fd8-82c3-4a50c88b0888_6
9	USER	Could I also get one 2-L of Sprite cola?	dlg-0432d350-ff4f-4fd8-82c3-4a50c88b0888	food_order.name.item	one 2-L of Sprite cola	dlg-0432d350-ff4f-4fd8-82c3-4a50c88b0888_9
13	ASSISTANT	"OK. I have your personal details on file. Your order will be ready for pick-up in about 20 minutes."	dlg-0432d350-ff4f-4fd8-82c3-4a50c88b0888	food_order.type.retrieval	pick-up	dlg-0432d350-ff4f-4fd8-82c3-4a50c88b0888_13
2	USER	Hello, I need to order food takeout food for three people, and I need to order some soup.	dlg-0460c70c-34cb-43c5-affb-952f7365be73	food_order.type.retrieval	soup	dlg-0460c70c-34cb-43c5-affb-952f7365be73_2
3	ASSISTANT	Soup. What kind?	dlg-0460c70c-34cb-43c5-affb-952f7365be73	food_order.type.food	Soup	dlg-0460c70c-34cb-43c5-affb-952f7365be73_3
4	USER	I need three large bowls of chicken noodle.	dlg-0460c70c-34cb-43c5-affb-952f7365be73	food_order.name.item	three large bowls of chicken noodle	dlg-0460c70c-34cb-43c5-affb-952f7365be73_4
6	USER	And also I need three large Diet Cokes to go with them.	dlg-0460c70c-34cb-43c5-affb-952f7365be73	food_order.name.item	three large Diet Cokes	dlg-0460c70c-34cb-43c5-affb-952f7365be73_6
7	ASSISTANT	Just to confirm you would like to order three large bowls of chicken noodle soup and 3 Diet Cokes.	dlg-0460c70c-34cb-43c5-affb-952f7365be73	food_order.name.item	three large bowls of chicken noodle soup	dlg-0460c70c-34cb-43c5-affb-952f7365be73_7
11	ASSISTANT	Okay. I have your personal details on file. Your order will be ready for pick-up in about 20 minutes.	dlg-0460c70c-34cb-43c5-affb-952f7365be73	food_order.type.retrieval	about 20 minutes	dlg-0460c70c-34cb-43c5-affb-952f7365be73_11
1	USER	Hi assistant, I'm looking to order some food for takeout for two people, and I'd like to order some soup, please.	dlg-05a3965e-312b-429c-be3c-6c2d1c42c6d0	food_order.type.food	soup	dlg-05a3965e-312b-429c-be3c-6c2d1c42c6d0_1
2	ASSISTANT	What kind of soup would you prefer? Just to confirm you would like to have a large clam chowder with some crispy bread crumbs.	dlg-05a3965e-312b-429c-be3c-6c2d1c42c6d0	food_order.type.food	with some crispy bread crumbs	dlg-05a3965e-312b-429c-be3c-6c2d1c42c6d0_2
3	USER	That's correct, large clam chowder.	dlg-05a3965e-312b-429c-be3c-6c2d1c42c6d0	food_order.name.item	large clam chowder	dlg-05a3965e-312b-429c-be3c-6c2d1c42c6d0_3
6	ASSISTANT	Ok. I have your details on file. Your order will be ready for pick-up in about 20 minutes.	dlg-05a3965e-312b-429c-be3c-6c2d1c42c6d0	food_order.time.pickup	about 20 minutes	dlg-05a3965e-312b-429c-be3c-6c2d1c42c6d0_6
0	USER	Hello. I need to reorder something I ordered last weekend for takeout.	dlg-061066f5-b9d3-4537-9d77-a94233473558	food_order.type.retrieval	takeout	dlg-061066f5-b9d3-4537-9d77-a94233473558_0
2	USER	It was from Sarah's Pizza.	dlg-061066f5-b9d3-4537-9d77-a94233473558	food_order.name.restaurant	Sarah's Pizza	dlg-061066f5-b9d3-4537-9d77-a94233473558_2
3	ASSISTANT	Okay, it was 1 large pizza with one half pepperoni and one half mushroom. Is that correct?	dlg-061066f5-b9d3-4537-9d77-a94233473558	food_order.name.item	with one half pepperoni and one half mushroom	dlg-061066f5-b9d3-4537-9d77-a94233473558_3
6	USER	I need to add one salad with house dressing, please.	dlg-061066f5-b9d3-4537-9d77-a94233473558	food_order.other_description.item	one salad	dlg-061066f5-b9d3-4537-9d77-a94233473558_6
7	ASSISTANT	One salad with house dressing, okay.	dlg-061066f5-b9d3-4537-9d77-a94233473558	food_order.other_description.item	One salad	dlg-061066f5-b9d3-4537-9d77-a94233473558_7
10	ASSISTANT	Alright. So, I have 1 large pizza with one half pepperoni and one half mushroom and a salad with house dressing.	dlg-061066f5-b9d3-4537-9d77-a94233473558	food_order.other_description.item	with one half pepperoni and one half mushroom	dlg-061066f5-b9d3-4537-9d77-a94233473558_10
14	ASSISTANT	Okay. Your order will be ready for pick-up in about 20 minutes.	dlg-061066f5-b9d3-4537-9d77-a94233473558	food_order.type.retrieval	about 20 minutes	dlg-061066f5-b9d3-4537-9d77-a94233473558_14
0	USER	Yeah, I need to place an order for pickup on burritos.	dlg-06800509-feaf-4411-a260-9a358abe5f32	food_order.type.food	pickup	dlg-06800509-feaf-4411-a260-9a358abe5f32_0
2	USER	I need six burritos three of them with chicken and two of them with beef and one of them with pork	dlg-06800509-feaf-4411-a260-9a358abe5f32	food_order.name.item	two of them with beef	dlg-06800509-feaf-4411-a260-9a358abe5f32_2
3	ASSISTANT	Okay, so your order is 6 burritos three of them with chicken and two of them with beef and one of them with pork.	dlg-06800509-feaf-4411-a260-9a358abe5f32	food_order.other_description.item	6 burritos	dlg-06800509-feaf-4411-a260-9a358abe5f32_3
5	ASSISTANT	You also need 3 large drinks, what style of drinks would you like?	dlg-06800509-feaf-4411-a260-9a358abe5f32	food_order.type.food	drinks	dlg-06800509-feaf-4411-a260-9a358abe5f32_5
6	USER	Coke.	dlg-06800509-feaf-4411-a260-9a358abe5f32	food_order.name.item	Coke	dlg-06800509-feaf-4411-a260-9a358abe5f32_6
9	ASSISTANT	You have six burritos three of them with chicken and two of them with beef and one of them with pork with three large Cokes, is that correct?	dlg-06800509-feaf-4411-a260-9a358abe5f32	food_order.name.item	six burritos	dlg-06800509-feaf-4411-a260-9a358abe5f32_9
13	ASSISTANT	I have your personal details on file. Your order will be ready for pick-up in about 20 minutes.	dlg-06800509-feaf-4411-a260-9a358abe5f32	food_order.time.pickup	pick-up	dlg-06800509-feaf-4411-a260-9a358abe5f32_13
1	USER	Hello, I need to order takeout food for three people. I'm looking for Breakfast burritos.	dlg-0685c410-3ff3-4ca7-ba16-0c5171de3933	food_order.type.food	three people	dlg-0685c410-3ff3-4ca7-ba16-0c5171de3933_1
2	ASSISTANT	Breakfast burritos, what kind?	dlg-0685c410-3ff3-4ca7-ba16-0c5171de3933	food_order.type.food	Breakfast	dlg-0685c410-3ff3-4ca7-ba16-0c5171de3933_2
3	USER	I needed to order three large bacon egg sausage and cheese burritos with a side of guacamole, mild salsa, hot salsa, and sour cream.	dlg-0685c410-3ff3-4ca7-ba16-0c5171de3933	food_order.name.item	cheese burritos	dlg-0685c410-3ff3-4ca7-ba16-0c5171de3933_3
4	ASSISTANT	Just to confirm you would like to order three large Bacon Eggs Sausage and Cheese Burrito with a side of Guacamole Mild Salsa, Hot Salsa, and Sour Cream, is that correct?	dlg-0685c410-3ff3-4ca7-ba16-0c5171de3933	food_order.name.item	with a side of Guacamole Mild Salsa, Hot Salsa, and Sour Cream	dlg-0685c410-3ff3-4ca7-ba16-0c5171de3933_4
8	ASSISTANT	"Okay, can I have your details on file. Your order will be ready for pick-up in about 20 minutes."	dlg-0685c410-3ff3-4ca7-ba16-0c5171de3933	food_order.time.pickup	pick-up	dlg-0685c410-3ff3-4ca7-ba16-0c5171de3933_8
2	USER	I want to get some hamburgers for dinner tonight. Can you help us out?	dlg-068b2ad4-8f09-4417-87be-fd3b387ddd40	food_order.type.meal	hamburgers	dlg-068b2ad4-8f09-4417-87be-fd3b387ddd40_2
4	USER	Can we get two burgers with pickles and extra onion, ketchup and no tomato?	dlg-068b2ad4-8f09-4417-87be-fd3b387ddd40	food_order.other_description.item	no tomato	dlg-068b2ad4-8f09-4417-87be-fd3b387ddd40_4
6	ASSISTANT	Just to confirm, your order is two burgers with pickles, extra onions and ketchup excluding tomatoes.	dlg-068b2ad4-8f09-4417-87be-fd3b387ddd40	food_order.name.item	excluding tomatoes	dlg-068b2ad4-8f09-4417-87be-fd3b387ddd40_6
8	USER	It's one with Pickles and extra onions. And the other with ketchup.	dlg-068b2ad4-8f09-4417-87be-fd3b387ddd40	food_order.other_description.item	the other with ketchup	dlg-068b2ad4-8f09-4417-87be-fd3b387ddd40_8
9	USER	And the tomato order.	dlg-068b2ad4-8f09-4417-87be-fd3b387ddd40	food_order.other_description.item	And the tomato order	dlg-068b2ad4-8f09-4417-87be-fd3b387ddd40_9
10	ASSISTANT	Okay, one with pickles and extra onions and other with ketchup and no tomatoes.	dlg-068b2ad4-8f09-4417-87be-fd3b387ddd40	food_order.other_description.item	other with ketchup and no tomatoes	dlg-068b2ad4-8f09-4417-87be-fd3b387ddd40_10
12	ASSISTANT	Would you like to add some fries to it?	dlg-068b2ad4-8f09-4417-87be-fd3b387ddd40	food_order.name.item	fries	dlg-068b2ad4-8f09-4417-87be-fd3b387ddd40_12
13	USER	That's a good idea. Can I get a small order of fries, as well?	dlg-068b2ad4-8f09-4417-87be-fd3b387ddd40	food_order.name.item	a small order of fries	dlg-068b2ad4-8f09-4417-87be-fd3b387ddd40_13
14	ASSISTANT	Would you prefer garlic fries?	dlg-068b2ad4-8f09-4417-87be-fd3b387ddd40	food_order.name.item	garlic fries	dlg-068b2ad4-8f09-4417-87be-fd3b387ddd40_14
16	ASSISTANT	Plain fries added to your order.	dlg-068b2ad4-8f09-4417-87be-fd3b387ddd40	food_order.name.item	Plain fries	dlg-068b2ad4-8f09-4417-87be-fd3b387ddd40_16
18	ASSISTANT	Would you like to have something to drink?	dlg-068b2ad4-8f09-4417-87be-fd3b387ddd40	food_order.type.food	drink	dlg-068b2ad4-8f09-4417-87be-fd3b387ddd40_18
20	ASSISTANT	Okay. I have your personal details on file. Your order will be ready for pick-up in about 20 minutes.	dlg-068b2ad4-8f09-4417-87be-fd3b387ddd40	food_order.type.retrieval	pick-up	dlg-068b2ad4-8f09-4417-87be-fd3b387ddd40_20
2	USER	I want to order some take-out for two. I want some poke.	dlg-06a169dc-2913-4346-bd15-190ce5fb6559	food_order.type.retrieval	poke	dlg-06a169dc-2913-4346-bd15-190ce5fb6559_2
4	USER	Can I get two poke aloha bowls and four poke tacos?	dlg-06a169dc-2913-4346-bd15-190ce5fb6559	food_order.name.item	four poke tacos	dlg-06a169dc-2913-4346-bd15-190ce5fb6559_4
5	ASSISTANT	2 orders of poke aloha bowls and 4 poke tacos.	dlg-06a169dc-2913-4346-bd15-190ce5fb6559	food_order.name.item	4 poke tacos	dlg-06a169dc-2913-4346-bd15-190ce5fb6559_5
7	ASSISTANT	Okay. I have your personal details on file. Your order will be ready for pick-up in about 20 minutes.	dlg-06a169dc-2913-4346-bd15-190ce5fb6559	food_order.type.retrieval	pick-up	dlg-06a169dc-2913-4346-bd15-190ce5fb6559_7
2	USER	Hi, I would like to order Chinese food to take-out for two people.	dlg-06af4900-e9c9-4526-9621-7f4c102cf662	food_order.type.retrieval	Chinese food	dlg-06af4900-e9c9-4526-9621-7f4c102cf662_2
3	ASSISTANT	What would you prefer in Chinese food?	dlg-06af4900-e9c9-4526-9621-7f4c102cf662	food_order.type.food	Chinese food	dlg-06af4900-e9c9-4526-9621-7f4c102cf662_3
4	USER	I would like to order barbecue spare ribs with pork-fried rice and fried chicken wings.	dlg-06af4900-e9c9-4526-9621-7f4c102cf662	food_order.name.item	fried chicken wings	dlg-06af4900-e9c9-4526-9621-7f4c102cf662_4
6	ASSISTANT	Just to confirm you would like to order barbecue spare ribs, chicken wings with pork fried rice, is that correct?	dlg-06af4900-e9c9-4526-9621-7f4c102cf662	food_order.name.item	chicken wings with pork fried rice	dlg-06af4900-e9c9-4526-9621-7f4c102cf662_6
9	USER	Yes, a can of Mountain Dew.	dlg-06af4900-e9c9-4526-9621-7f4c102cf662	food_order.name.item	a can of Mountain Dew	dlg-06af4900-e9c9-4526-9621-7f4c102cf662_9
12	ASSISTANT	Would you like to add some rib sauce?	dlg-06af4900-e9c9-4526-9621-7f4c102cf662	food_order.other_description.item	rib sauce	dlg-06af4900-e9c9-4526-9621-7f4c102cf662_12
14	ASSISTANT	Would you like to add some rib sauce?	dlg-06af4900-e9c9-4526-9621-7f4c102cf662	food_order.other_description.item	rib sauce	dlg-06af4900-e9c9-4526-9621-7f4c102cf662_14
17	ASSISTANT	I have your personal details on file. Your order will be ready for pick-up in about 20 minutes.	dlg-06af4900-e9c9-4526-9621-7f4c102cf662	food_order.time.pickup	pick-up	dlg-06af4900-e9c9-4526-9621-7f4c102cf662_17
1	USER	I'd like to order takeout for two people.	dlg-06e5677b-6e83-41db-bea2-16cab53f1d47	food_order.type.retrieval	takeout	dlg-06e5677b-6e83-41db-bea2-16cab53f1d47_1
3	USER	I would like to order two bacon cheeseburgers and two fries.	dlg-06e5677b-6e83-41db-bea2-16cab53f1d47	food_order.name.item	two bacon cheeseburgers	dlg-06e5677b-6e83-41db-bea2-16cab53f1d47_3
4	ASSISTANT	Two bacon cheese burgers and two orders of fries. Does that complete your order?	dlg-06e5677b-6e83-41db-bea2-16cab53f1d47	food_order.name.item	Two bacon cheese burgers	dlg-06e5677b-6e83-41db-bea2-16cab53f1d47_4
7	ASSISTANT	Okay. I have your personal details on file. Your order will be ready for pick-up in about 20 minutes.	dlg-06e5677b-6e83-41db-bea2-16cab53f1d47	food_order.type.retrieval	pick-up	dlg-06e5677b-6e83-41db-bea2-16cab53f1d47_7
1	USER	I'd like to order takeout for one person.	dlg-06e78062-2747-476f-b04a-2e76a458e238	food_order.type.retrieval	takeout	dlg-06e78062-2747-476f-b04a-2e76a458e238_1
3	USER	I would like one order of poke.	dlg-06e78062-2747-476f-b04a-2e76a458e238	food_order.name.item	one order of poke	dlg-06e78062-2747-476f-b04a-2e76a458e238_3
4	ASSISTANT	One order of poke, would you like any sides with that?	dlg-06e78062-2747-476f-b04a-2e76a458e238	food_order.name.item	One order of poke	dlg-06e78062-2747-476f-b04a-2e76a458e238_4
6	ASSISTANT	And how spicy would you like your poke bowl?	dlg-06e78062-2747-476f-b04a-2e76a458e238	food_order.other_description.item	how spicy	dlg-06e78062-2747-476f-b04a-2e76a458e238_6
7	USER	Mild.	dlg-06e78062-2747-476f-b04a-2e76a458e238	food_order.other_description.item	Mild	dlg-06e78062-2747-476f-b04a-2e76a458e238_7
8	ASSISTANT	Okay. I have your personal details on file. Your order will be ready for pick-up in about 20 minutes.	dlg-06e78062-2747-476f-b04a-2e76a458e238	food_order.time.pickup	pick-up	dlg-06e78062-2747-476f-b04a-2e76a458e238_8
0	USER	Yes, I'm ordering food for three people. We would like to order Greek, please. We are ordering three Gyros, extra sour cream, large fries on the side with packets of ketchup and three large ice tea.	dlg-072b3156-9fab-408c-b5da-0c22c2721724	food_order.num.people	Greek	dlg-072b3156-9fab-408c-b5da-0c22c2721724_0
3	USER	Can we get two orders of mozzarella sticks, please? And that should be it.	dlg-072b3156-9fab-408c-b5da-0c22c2721724	food_order.name.item	two orders of mozzarella sticks	dlg-072b3156-9fab-408c-b5da-0c22c2721724_3
6	ASSISTANT	You would like to order 3 Gyros with sour cream and packets of ketchup, large fries, 3 large ice tea and two order of mozzarella sticks.	dlg-072b3156-9fab-408c-b5da-0c22c2721724	food_order.name.item	two order of mozzarella sticks	dlg-072b3156-9fab-408c-b5da-0c22c2721724_6
7	USER	Yes and three iced teas.	dlg-072b3156-9fab-408c-b5da-0c22c2721724	food_order.name.item	three iced teas	dlg-072b3156-9fab-408c-b5da-0c22c2721724_7
8	ASSISTANT	3 large iced tea.	dlg-072b3156-9fab-408c-b5da-0c22c2721724	food_order.name.item	3 large iced tea	dlg-072b3156-9fab-408c-b5da-0c22c2721724_8
9	USER	And two order of mozzarella sticks.	dlg-072b3156-9fab-408c-b5da-0c22c2721724	food_order.name.item	two order of mozzarella sticks	dlg-072b3156-9fab-408c-b5da-0c22c2721724_9
10	ASSISTANT	And two orders of mozzarella sticks.	dlg-072b3156-9fab-408c-b5da-0c22c2721724	food_order.name.item	two orders of mozzarella sticks	dlg-072b3156-9fab-408c-b5da-0c22c2721724_10
15	ASSISTANT	You would like to order 3 gyros with sour cream and packets of ketchup, large fries, 3 large iced tea and two orders of mozzarella sticks, is that correct?	dlg-072b3156-9fab-408c-b5da-0c22c2721724	food_order.name.item	two orders of mozzarella sticks	dlg-072b3156-9fab-408c-b5da-0c22c2721724_15
17	ASSISTANT	Okay, I have your personal details on file. Your order will be ready for pick-up in about 20 minutes.	dlg-072b3156-9fab-408c-b5da-0c22c2721724	food_order.type.retrieval	about 20 minutes	dlg-072b3156-9fab-408c-b5da-0c22c2721724_17
1	USER	Hi. I'd like to order some takeout today for two people. I like sandwiches.	dlg-0788c23a-40e2-42d0-b46b-dc06f2ded94b	food_order.type.retrieval	takeout	dlg-0788c23a-40e2-42d0-b46b-dc06f2ded94b_1
2	ASSISTANT	Okay, takeout for 2?	dlg-0788c23a-40e2-42d0-b46b-dc06f2ded94b	food_order.type.retrieval	2	dlg-0788c23a-40e2-42d0-b46b-dc06f2ded94b_2
3	USER	Yeah, I'd like to have two cheese burgers, a side of large fries and a 2 litres Pepsi.	dlg-0788c23a-40e2-42d0-b46b-dc06f2ded94b	food_order.name.item	large fries	dlg-0788c23a-40e2-42d0-b46b-dc06f2ded94b_3
6	ASSISTANT	Okay. I have your personal details on file. Your order will be ready for pick-up in about 20 minutes.	dlg-0788c23a-40e2-42d0-b46b-dc06f2ded94b	food_order.type.retrieval	pick-up	dlg-0788c23a-40e2-42d0-b46b-dc06f2ded94b_6
2	USER	Yeah, I'd like to place an order for some Indian food.	dlg-07a5eb77-8852-41f7-a885-bf6c2c9404d1	food_order.type.food	Indian food	dlg-07a5eb77-8852-41f7-a885-bf6c2c9404d1_2
3	ASSISTANT	I can help you with your Indian food take out order. What would you like to order?	dlg-07a5eb77-8852-41f7-a885-bf6c2c9404d1	food_order.type.food	take out	dlg-07a5eb77-8852-41f7-a885-bf6c2c9404d1_3
5	USER	I'd like to get two orders of tandoori chicken.	dlg-07a5eb77-8852-41f7-a885-bf6c2c9404d1	food_order.name.item	two orders of tandoori chicken	dlg-07a5eb77-8852-41f7-a885-bf6c2c9404d1_5
6	USER	And one order of Indian lamb curry.	dlg-07a5eb77-8852-41f7-a885-bf6c2c9404d1	food_order.name.item	one order of Indian lamb curry	dlg-07a5eb77-8852-41f7-a885-bf6c2c9404d1_6
7	ASSISTANT	I have two orders of tandoori chicken and one order of Indian lamb Curry, anything else?	dlg-07a5eb77-8852-41f7-a885-bf6c2c9404d1	food_order.name.item	one order of Indian lamb Curry	dlg-07a5eb77-8852-41f7-a885-bf6c2c9404d1_7
8	USER	Yeah, I need some kind of salads with those.	dlg-07a5eb77-8852-41f7-a885-bf6c2c9404d1	food_order.type.food	salads	dlg-07a5eb77-8852-41f7-a885-bf6c2c9404d1_8
10	ASSISTANT	Let me check what kind of salads they have.	dlg-07a5eb77-8852-41f7-a885-bf6c2c9404d1	food_order.type.food	salads	dlg-07a5eb77-8852-41f7-a885-bf6c2c9404d1_10
14	ASSISTANT	Watermelon, Paneer & Mung Salad.	dlg-07a5eb77-8852-41f7-a885-bf6c2c9404d1	food_order.name.item	Watermelon, Paneer & Mung Salad	dlg-07a5eb77-8852-41f7-a885-bf6c2c9404d1_14
15	ASSISTANT	Heirloom Tomatoes & Idiappam.	dlg-07a5eb77-8852-41f7-a885-bf6c2c9404d1	food_order.name.item	Heirloom Tomatoes & Idiappam	dlg-07a5eb77-8852-41f7-a885-bf6c2c9404d1_15
16	ASSISTANT	And a regular house salad with your choice of dressing.	dlg-07a5eb77-8852-41f7-a885-bf6c2c9404d1	food_order.name.item	a regular house salad with your choice of dressing	dlg-07a5eb77-8852-41f7-a885-bf6c2c9404d1_16
17	USER	Yeah, let me just have three regular house salads, one with no tomatoes, and three ranch with those.	dlg-07a5eb77-8852-41f7-a885-bf6c2c9404d1	food_order.other_description.item	three regular house salads	dlg-07a5eb77-8852-41f7-a885-bf6c2c9404d1_17
18	ASSISTANT	I will add the three house salads to order with ranch dressing one salad without tomatoes.	dlg-07a5eb77-8852-41f7-a885-bf6c2c9404d1	food_order.other_description.item	the three house salads	dlg-07a5eb77-8852-41f7-a885-bf6c2c9404d1_18
20	ASSISTANT	Okay, I have your personal details on file. Your order will be ready for pick-up in about 20 minutes.	dlg-07a5eb77-8852-41f7-a885-bf6c2c9404d1	food_order.type.retrieval	pick-up	dlg-07a5eb77-8852-41f7-a885-bf6c2c9404d1_20
0	USER	I'd like to take out some food.	dlg-07bb4859-19e7-48ae-a504-70e2a1c1c4f4	food_order.type.retrieval	take out	dlg-07bb4859-19e7-48ae-a504-70e2a1c1c4f4_0
3	USER	Two people.	dlg-07bb4859-19e7-48ae-a504-70e2a1c1c4f4	food_order.num.people	Two people	dlg-07bb4859-19e7-48ae-a504-70e2a1c1c4f4_3
5	USER	I'd like to order some Mexican food.	dlg-07bb4859-19e7-48ae-a504-70e2a1c1c4f4	food_order.type.food	Mexican	dlg-07bb4859-19e7-48ae-a504-70e2a1c1c4f4_5
6	USER	I'd like some tortillas, some taco salad and enchiladas and a burrito.	dlg-07bb4859-19e7-48ae-a504-70e2a1c1c4f4	food_order.name.item	some taco salad and enchiladas	dlg-07bb4859-19e7-48ae-a504-70e2a1c1c4f4_6
9	ASSISTANT	Okay, I have your personal details on file. Your order will be ready for pick-up in about 20 minutes.	dlg-07bb4859-19e7-48ae-a504-70e2a1c1c4f4	food_order.type.retrieval	pick-up	dlg-07bb4859-19e7-48ae-a504-70e2a1c1c4f4_9
1	USER	I just need three hot dogs for three people with chili and cheese.	dlg-07f6fe6a-5cf4-40f5-bd91-c0f400a0e146	food_order.num.people	three hot dogs	dlg-07f6fe6a-5cf4-40f5-bd91-c0f400a0e146_1
2	ASSISTANT	I have your personal details on file. Your order will be ready for pick-up in about 20 minutes.	dlg-07f6fe6a-5cf4-40f5-bd91-c0f400a0e146	food_order.time.pickup	about 20 minutes	dlg-07f6fe6a-5cf4-40f5-bd91-c0f400a0e146_2
2	USER	Hi. I'd like to order a pizza with half mushroom, half olives and also, I'd like to get a Caesar salad on the side.	dlg-08075f28-b2dc-4ebc-bfd7-08b2b4abd91b	food_order.other_description.item	a pizza with half mushroom, half olives	dlg-08075f28-b2dc-4ebc-bfd7-08b2b4abd91b_2
3	USER	And We'll have one bottle of Morrell Wine.	dlg-08075f28-b2dc-4ebc-bfd7-08b2b4abd91b	food_order.name.item	one bottle of Morrell Wine	dlg-08075f28-b2dc-4ebc-bfd7-08b2b4abd91b_3
4	ASSISTANT	One half mushroom and half olive pizza with a side caesar salad and a bottle of merlot wine. Does that sound correct?	dlg-08075f28-b2dc-4ebc-bfd7-08b2b4abd91b	food_order.name.item	One half mushroom and half olive pizza	dlg-08075f28-b2dc-4ebc-bfd7-08b2b4abd91b_4
6	ASSISTANT	Okay, I have your personal details on file. Your order will be ready for pick-up in about 20 minutes.	dlg-08075f28-b2dc-4ebc-bfd7-08b2b4abd91b	food_order.type.retrieval	pick-up	dlg-08075f28-b2dc-4ebc-bfd7-08b2b4abd91b_6
0	USER	Hi, I'd like to order one sandwich for myself.	dlg-080ad2ae-5f07-4cbd-88ed-bb0893898f5c	food_order.name.item	one sandwich	dlg-080ad2ae-5f07-4cbd-88ed-bb0893898f5c_0
4	USER	I'd like to get a turkey with Swiss cheese, Bacon and Lettuce, with the honey-mustard on top, and a slice of tomato on an onion roll.	dlg-080ad2ae-5f07-4cbd-88ed-bb0893898f5c	food_order.other_description.item	with Swiss cheese, Bacon and Lettuce, with the honey-mustard on top, and a slice of tomato on an onion roll	dlg-080ad2ae-5f07-4cbd-88ed-bb0893898f5c_4
5	ASSISTANT	You said one sandwich. Is that correct?	dlg-080ad2ae-5f07-4cbd-88ed-bb0893898f5c	food_order.name.item	one sandwich	dlg-080ad2ae-5f07-4cbd-88ed-bb0893898f5c_5
7	ASSISTANT	Just to confirm, you would like to order one turkey sandwich with Swiss cheese bacon, lettuce and tomatoes?	dlg-080ad2ae-5f07-4cbd-88ed-bb0893898f5c	food_order.other_description.item	with Swiss cheese bacon, lettuce and tomatoes	dlg-080ad2ae-5f07-4cbd-88ed-bb0893898f5c_7
9	ASSISTANT	And what sauce?	dlg-080ad2ae-5f07-4cbd-88ed-bb0893898f5c	food_order.other_description.item	sauce	dlg-080ad2ae-5f07-4cbd-88ed-bb0893898f5c_9
10	USER	We're liking the honey mustard.	dlg-080ad2ae-5f07-4cbd-88ed-bb0893898f5c	food_order.other_description.item	honey mustard	dlg-080ad2ae-5f07-4cbd-88ed-bb0893898f5c_10
11	ASSISTANT	Honey mustard. Anything else?	dlg-080ad2ae-5f07-4cbd-88ed-bb0893898f5c	food_order.other_description.item	Honey mustard	dlg-080ad2ae-5f07-4cbd-88ed-bb0893898f5c_11
12	USER	Yes. I'd like a sour pickle on the side and some baby carrots on the side, because I like to eat with my puppy, and she's not allowed to have a pickle, so I get her sweet carrots.	dlg-080ad2ae-5f07-4cbd-88ed-bb0893898f5c	food_order.name.item	sour pickle	dlg-080ad2ae-5f07-4cbd-88ed-bb0893898f5c_12
13	ASSISTANT	Just to confirm, you would like to order turkey sandwich with Swiss cheese, bacon, lettuce and tomatoes with honey mustard and one sour pickle and baby carrots. Is that correct?	dlg-080ad2ae-5f07-4cbd-88ed-bb0893898f5c	food_order.name.item	baby carrots	dlg-080ad2ae-5f07-4cbd-88ed-bb0893898f5c_13
15	ASSISTANT	Okay. I have your personal details on file. Your order will be ready for pick-up in about 20 minutes.	dlg-080ad2ae-5f07-4cbd-88ed-bb0893898f5c	food_order.type.retrieval	pick-up	dlg-080ad2ae-5f07-4cbd-88ed-bb0893898f5c_15
17	ASSISTANT	Enjoy your sandwich.	dlg-080ad2ae-5f07-4cbd-88ed-bb0893898f5c	food_order.name.item	sandwich	dlg-080ad2ae-5f07-4cbd-88ed-bb0893898f5c_17
1	USER	I need to order take-out food.	dlg-08287da0-9b1e-4471-8f01-7e3a47958987	food_order.type.retrieval	take-out	dlg-08287da0-9b1e-4471-8f01-7e3a47958987_1
3	USER	Okay, three people. And I just want three orders of the the appetizer dish.	dlg-08287da0-9b1e-4471-8f01-7e3a47958987	food_order.type.food	three people	dlg-08287da0-9b1e-4471-8f01-7e3a47958987_3
5	USER	The tartar, I guess. Is that what I should ask for?	dlg-08287da0-9b1e-4471-8f01-7e3a47958987	food_order.name.item	The tartar	dlg-08287da0-9b1e-4471-8f01-7e3a47958987_5
8	ASSISTANT	Okay. I have your personal details on file. Your order will be ready for pick-up in about 20 minutes.	dlg-08287da0-9b1e-4471-8f01-7e3a47958987	food_order.time.pickup	pick-up	dlg-08287da0-9b1e-4471-8f01-7e3a47958987_8
1	USER	Can you take an order for pasta?	dlg-082d002c-82b7-4aa7-82fe-e19394fc7ea3	food_order.name.item	pasta	dlg-082d002c-82b7-4aa7-82fe-e19394fc7ea3_1
3	USER	It's just for myself tonight. I want two macaroni and cheeses with extra oregano and some fettuccine.	dlg-082d002c-82b7-4aa7-82fe-e19394fc7ea3	food_order.name.item	two macaroni and cheeses with extra oregano	dlg-082d002c-82b7-4aa7-82fe-e19394fc7ea3_3
4	ASSISTANT	Any drinks with that?	dlg-082d002c-82b7-4aa7-82fe-e19394fc7ea3	food_order.type.food	drinks	dlg-082d002c-82b7-4aa7-82fe-e19394fc7ea3_4
6	ASSISTANT	Okay, I have your personal details on file. Your order will be ready for pick-up in about 20 minutes.	dlg-082d002c-82b7-4aa7-82fe-e19394fc7ea3	food_order.time.pickup	pick-up	dlg-082d002c-82b7-4aa7-82fe-e19394fc7ea3_6
7	USER	Is the fettuccine just one standard size?	dlg-082d002c-82b7-4aa7-82fe-e19394fc7ea3	food_order.name.item	fettuccine	dlg-082d002c-82b7-4aa7-82fe-e19394fc7ea3_7
8	ASSISTANT	There is a small and a large.	dlg-082d002c-82b7-4aa7-82fe-e19394fc7ea3	food_order.other_description.item	There is a small and a large	dlg-082d002c-82b7-4aa7-82fe-e19394fc7ea3_8
9	USER	Can I get a small fettuccine?	dlg-082d002c-82b7-4aa7-82fe-e19394fc7ea3	food_order.name.item	a small fettuccine	dlg-082d002c-82b7-4aa7-82fe-e19394fc7ea3_9
1	USER	Hi. I need help finding a burger joint to order from.	dlg-085061db-95af-4dd9-9b0b-a05755678873	food_order.type.food	burger	dlg-085061db-95af-4dd9-9b0b-a05755678873_1
3	USER	I'm looking for two cheese burgers with pickles, milanese, Ketchup with a salad order of French flies.	dlg-085061db-95af-4dd9-9b0b-a05755678873	food_order.name.item	French flies	dlg-085061db-95af-4dd9-9b0b-a05755678873_3
4	ASSISTANT	Two cheese burgers with pickles, mayo and ketchup, with an order of fries. Anything else?	dlg-085061db-95af-4dd9-9b0b-a05755678873	food_order.name.item	fries	dlg-085061db-95af-4dd9-9b0b-a05755678873_4
5	USER	It has to be a take out restaurant.	dlg-085061db-95af-4dd9-9b0b-a05755678873	food_order.type.retrieval	take out	dlg-085061db-95af-4dd9-9b0b-a05755678873_5
7	ASSISTANT	Okay, I have your personal details on file. Your order will be ready for pick-up in about 20 minutes.	dlg-085061db-95af-4dd9-9b0b-a05755678873	food_order.time.pickup	pick-up	dlg-085061db-95af-4dd9-9b0b-a05755678873_7
2	USER	I'd like to place a reorder a meal for takeout. Could you help me with my last order from Sarah's Pizza?	dlg-0923d68b-08ce-4992-85d5-3933c7deddc8	food_order.type.retrieval	Sarah's Pizza	dlg-0923d68b-08ce-4992-85d5-3933c7deddc8_2
5	ASSISTANT	You had 1 large pizza with one half pepperoni and one half mushroom.	dlg-0923d68b-08ce-4992-85d5-3933c7deddc8	food_order.name.item	1 large pizza with one half pepperoni and one half mushroom.	dlg-0923d68b-08ce-4992-85d5-3933c7deddc8_5
10	USER	Yeah, I'd like to add one salad with house dressing.	dlg-0923d68b-08ce-4992-85d5-3933c7deddc8	food_order.name.item	with house dressing	dlg-0923d68b-08ce-4992-85d5-3933c7deddc8_10
11	ASSISTANT	Okay. Let me confirm you have 1 large pizza with one half pepperoni and one half mushroom and a salad with house dressing. Is that right?	dlg-0923d68b-08ce-4992-85d5-3933c7deddc8	food_order.other_description.item	a salad	dlg-0923d68b-08ce-4992-85d5-3933c7deddc8_11
13	ASSISTANT	Okay, your order will be ready for pick-up in about 20 minutes.	dlg-0923d68b-08ce-4992-85d5-3933c7deddc8	food_order.type.retrieval	pick-up	dlg-0923d68b-08ce-4992-85d5-3933c7deddc8_13
1	USER	Hello Assistant. I would like to order some Italian food for three people for takeout.	dlg-093836e0-30d0-4014-80f5-e7112e064779	food_order.type.food	Italian	dlg-093836e0-30d0-4014-80f5-e7112e064779_1
3	USER	No, just spaghetti and meatballs and a Caesar salad on the side.	dlg-093836e0-30d0-4014-80f5-e7112e064779	food_order.name.item	spaghetti and meatballs	dlg-093836e0-30d0-4014-80f5-e7112e064779_3
4	ASSISTANT	Ok, I have your personal details on file. Your order will be ready for pick-up in about 20 minutes.	dlg-093836e0-30d0-4014-80f5-e7112e064779	food_order.time.pickup	pick-up	dlg-093836e0-30d0-4014-80f5-e7112e064779_4
6	ASSISTANT	It was my pleasure. Enjoy your dinner.	dlg-093836e0-30d0-4014-80f5-e7112e064779	food_order.type.meal	dinner	dlg-093836e0-30d0-4014-80f5-e7112e064779_6
0	USER	I want to order takeout.	dlg-0993ea3a-b656-4222-bb14-127dc06113ff	food_order.type.retrieval	takeout	dlg-0993ea3a-b656-4222-bb14-127dc06113ff_0
2	USER	Want to get some hot dogs.	dlg-0993ea3a-b656-4222-bb14-127dc06113ff	food_order.type.food	hot dogs	dlg-0993ea3a-b656-4222-bb14-127dc06113ff_2
4	USER	I want to get them just cooked just regularly and I want about six hot dogs, Enough for three people.	dlg-0993ea3a-b656-4222-bb14-127dc06113ff	food_order.name.item	just cooked just regularly	dlg-0993ea3a-b656-4222-bb14-127dc06113ff_4
5	ASSISTANT	Would you like any condiments, drinks or sides without a lighter?	dlg-0993ea3a-b656-4222-bb14-127dc06113ff	food_order.type.food	drinks	dlg-0993ea3a-b656-4222-bb14-127dc06113ff_5
6	USER	Let me get some. Make sure you have ketchup and mustard.	dlg-0993ea3a-b656-4222-bb14-127dc06113ff	food_order.other_description.item	ketchup and mustard	dlg-0993ea3a-b656-4222-bb14-127dc06113ff_6
7	ASSISTANT	Would you like any drinks?	dlg-0993ea3a-b656-4222-bb14-127dc06113ff	food_order.type.food	drinks	dlg-0993ea3a-b656-4222-bb14-127dc06113ff_7
8	USER	A coke.	dlg-0993ea3a-b656-4222-bb14-127dc06113ff	food_order.name.item	A coke	dlg-0993ea3a-b656-4222-bb14-127dc06113ff_8
9	ASSISTANT	6 hot dogs with ketchup and mustard packs and 1 coke. Is that correct?	dlg-0993ea3a-b656-4222-bb14-127dc06113ff	food_order.name.item	1 coke	dlg-0993ea3a-b656-4222-bb14-127dc06113ff_9
11	ASSISTANT	Ok, I have your personal details on file. Your order will be ready for pick-up in about 20 minutes.	dlg-0993ea3a-b656-4222-bb14-127dc06113ff	food_order.type.retrieval	pick-up	dlg-0993ea3a-b656-4222-bb14-127dc06113ff_11
1	USER	Hi. I need help ordering takeout for three people, please.	dlg-0999a44a-d59d-4644-a297-b8196a1b2e65	food_order.type.retrieval	three people	dlg-0999a44a-d59d-4644-a297-b8196a1b2e65_1
3	USER	Soup. Can I get one bowl of chicken noodle soup, another bowl of tomato soup, and the last bowl of clam chowder, please?	dlg-0999a44a-d59d-4644-a297-b8196a1b2e65	food_order.name.item	one bowl of chicken noodle soup	dlg-0999a44a-d59d-4644-a297-b8196a1b2e65_3
4	ASSISTANT	One bowl of chicken noodle soup, one bowl tomato soup, and bowl of calm chowder.	dlg-0999a44a-d59d-4644-a297-b8196a1b2e65	food_order.name.item	bowl of calm chowder	dlg-0999a44a-d59d-4644-a297-b8196a1b2e65_4
5	USER	Clam chowder. That'll be it.	dlg-0999a44a-d59d-4644-a297-b8196a1b2e65	food_order.name.item	Clam chowder	dlg-0999a44a-d59d-4644-a297-b8196a1b2e65_5
6	ASSISTANT	Ok. I have your personal details on file. Your order will be ready for pick-up in about 20 minutes.	dlg-0999a44a-d59d-4644-a297-b8196a1b2e65	food_order.time.pickup	pick-up	dlg-0999a44a-d59d-4644-a297-b8196a1b2e65_6
2	USER	I was looking to order some pizza for takeout?	dlg-09a7ebae-784c-4da8-840f-272d9af53b1c	food_order.type.retrieval	takeout	dlg-09a7ebae-784c-4da8-840f-272d9af53b1c_2
4	USER	I would like one chicken bacon ranch pizza and one barbecue chicken pizza. Both of them must be large, that should be it.	dlg-09a7ebae-784c-4da8-840f-272d9af53b1c	food_order.name.item	Both of them must be large	dlg-09a7ebae-784c-4da8-840f-272d9af53b1c_4
5	ASSISTANT	Ok, so 1 Chicken Bacon Ranch pizza and one Barbecue Chicken pizza both large, is that correct?	dlg-09a7ebae-784c-4da8-840f-272d9af53b1c	food_order.name.item	one Barbecue Chicken pizza	dlg-09a7ebae-784c-4da8-840f-272d9af53b1c_5
7	ASSISTANT	Alright, how about anything to drink it down?	dlg-09a7ebae-784c-4da8-840f-272d9af53b1c	food_order.type.food	drink	dlg-09a7ebae-784c-4da8-840f-272d9af53b1c_7
9	ASSISTANT	Ok, I have your details on file. Your order will be ready for pick-up in about 20 minutes.	dlg-09a7ebae-784c-4da8-840f-272d9af53b1c	food_order.time.pickup	pick-up	dlg-09a7ebae-784c-4da8-840f-272d9af53b1c_9
0	USER	Hello, I'd like to order Mexican food for three people, please.	dlg-09cccabc-a782-4d4a-b85a-220bad47cca9	food_order.num.people	three people	dlg-09cccabc-a782-4d4a-b85a-220bad47cca9_0
3	USER	I would like to order two king-sized burritos, everything in it. And an order of Taco plate.	dlg-09cccabc-a782-4d4a-b85a-220bad47cca9	food_order.name.item	Taco plate	dlg-09cccabc-a782-4d4a-b85a-220bad47cca9_3
4	ASSISTANT	Okay, I got it. Your order is two king-size burritos, everything in it and an order of Taco plate. Is there anything more else to order?	dlg-09cccabc-a782-4d4a-b85a-220bad47cca9	food_order.name.item	Taco plate	dlg-09cccabc-a782-4d4a-b85a-220bad47cca9_4
5	USER	Yes, I want two large Dr.Peppers and one Coke also.	dlg-09cccabc-a782-4d4a-b85a-220bad47cca9	food_order.name.item	two large Dr.Peppers	dlg-09cccabc-a782-4d4a-b85a-220bad47cca9_5
6	ASSISTANT	Two large Dr.Peppers and one Coke, okay I got it.	dlg-09cccabc-a782-4d4a-b85a-220bad47cca9	food_order.name.item	one Coke	dlg-09cccabc-a782-4d4a-b85a-220bad47cca9_6
8	ASSISTANT	Okay. I have your details on file. Your order will be ready for pick-up in about 20 minutes.	dlg-09cccabc-a782-4d4a-b85a-220bad47cca9	food_order.time.pickup	about 20 minutes	dlg-09cccabc-a782-4d4a-b85a-220bad47cca9_8
1	USER	I'd like to place an order for takeout for two people.	dlg-09f9b8d3-9154-475f-b73d-9d6d4349e23f	food_order.num.people	two	dlg-09f9b8d3-9154-475f-b73d-9d6d4349e23f_1
2	ASSISTANT	Okay, Take out for 2, Sounds good, What are you guys in the mood for?	dlg-09f9b8d3-9154-475f-b73d-9d6d4349e23f	food_order.num.people	2	dlg-09f9b8d3-9154-475f-b73d-9d6d4349e23f_2
3	USER	I would like two orders of spaghetti and meatballs.	dlg-09f9b8d3-9154-475f-b73d-9d6d4349e23f	food_order.name.item	two orders of spaghetti and meatballs	dlg-09f9b8d3-9154-475f-b73d-9d6d4349e23f_3
4	ASSISTANT	2 orders of spaghetti and meatballs, Will that complete your order?	dlg-09f9b8d3-9154-475f-b73d-9d6d4349e23f	food_order.name.item	2 orders of spaghetti and meatballs	dlg-09f9b8d3-9154-475f-b73d-9d6d4349e23f_4
6	ASSISTANT	Okay, I have your personal details on file. Your order will be ready for pick-up in about 20 minutes.	dlg-09f9b8d3-9154-475f-b73d-9d6d4349e23f	food_order.type.retrieval	pick-up	dlg-09f9b8d3-9154-475f-b73d-9d6d4349e23f_6
1	USER	Hi, I need to order burgers for take-out.	dlg-0a2187ca-7e7e-4f03-8c42-bc6235d35477	food_order.type.food	burgers	dlg-0a2187ca-7e7e-4f03-8c42-bc6235d35477_1
4	USER	Yeah. Well, it's just for me, so I'm looking for something that's got bacon and blue cheese.	dlg-0a2187ca-7e7e-4f03-8c42-bc6235d35477	food_order.other_description.item	bacon and blue cheese	dlg-0a2187ca-7e7e-4f03-8c42-bc6235d35477_4
5	ASSISTANT	You want a hamburger with bacon and blue cheese, correct?	dlg-0a2187ca-7e7e-4f03-8c42-bc6235d35477	food_order.name.item	hamburger with bacon and blue cheese	dlg-0a2187ca-7e7e-4f03-8c42-bc6235d35477_5
8	USER	Fries, pickles, extra mayo and ketchup.	dlg-0a2187ca-7e7e-4f03-8c42-bc6235d35477	food_order.other_description.item	pickles, extra mayo and ketchup	dlg-0a2187ca-7e7e-4f03-8c42-bc6235d35477_8
9	ASSISTANT	Fries, pickles, extra mayo and ketchup. Right?	dlg-0a2187ca-7e7e-4f03-8c42-bc6235d35477	food_order.name.item	pickles, extra mayo and ketchup	dlg-0a2187ca-7e7e-4f03-8c42-bc6235d35477_9
13	ASSISTANT	Okay. I have your personal details on file. Your order will be ready for pick-up in about 20 minutes.	dlg-0a2187ca-7e7e-4f03-8c42-bc6235d35477	food_order.time.pickup	about 20 minutes	dlg-0a2187ca-7e7e-4f03-8c42-bc6235d35477_13
1	USER	Hi, I wanted to get some takeout burgers just for me. Can you help me with that?	dlg-0a2acdf0-a71d-42b4-a01e-8e2c8cf40d86	food_order.type.retrieval	takeout	dlg-0a2acdf0-a71d-42b4-a01e-8e2c8cf40d86_1
3	USER	I wanted to get a double cheeseburger with no pickles. Large French fries and that's all.	dlg-0a2acdf0-a71d-42b4-a01e-8e2c8cf40d86	food_order.name.item	Large French fries	dlg-0a2acdf0-a71d-42b4-a01e-8e2c8cf40d86_3
5	ASSISTANT	Your order is a double cheeseburger with no pickles and large fries?	dlg-0a2acdf0-a71d-42b4-a01e-8e2c8cf40d86	food_order.name.item	with no pickles	dlg-0a2acdf0-a71d-42b4-a01e-8e2c8cf40d86_5
7	ASSISTANT	Okay, I have your details on file. Your order will be ready for pick-up in about 20 minutes.	dlg-0a2acdf0-a71d-42b4-a01e-8e2c8cf40d86	food_order.type.retrieval	20 minutes	dlg-0a2acdf0-a71d-42b4-a01e-8e2c8cf40d86_7
1	USER	I was trying to order some gyros for three people from a take-out place.	dlg-0a5f5ba3-9431-4509-a9f5-d29656b8daeb	food_order.num.people	gyros	dlg-0a5f5ba3-9431-4509-a9f5-d29656b8daeb_1
3	USER	I want two beef and one lamb. On the beef, make it normal with no tomato and onions. And for the lamb, put normal stuff.	dlg-0a5f5ba3-9431-4509-a9f5-d29656b8daeb	food_order.name.item	make it normal with no tomato and onions	dlg-0a5f5ba3-9431-4509-a9f5-d29656b8daeb_3
5	ASSISTANT	I got it. Beef with no tomato and onion. And one lamb with everything.	dlg-0a5f5ba3-9431-4509-a9f5-d29656b8daeb	food_order.other_description.item	Beef	dlg-0a5f5ba3-9431-4509-a9f5-d29656b8daeb_5
7	ASSISTANT	Okay. I have your personal details on file. Your order will be ready for pick-up in about 20 minutes.	dlg-0a5f5ba3-9431-4509-a9f5-d29656b8daeb	food_order.type.retrieval	pick-up	dlg-0a5f5ba3-9431-4509-a9f5-d29656b8daeb_7
1	USER	Hello assistant. I'd like to order takeout food for myself.	dlg-0abfc7fd-a878-42f1-bb35-351623c5eec4	food_order.type.retrieval	takeout	dlg-0abfc7fd-a878-42f1-bb35-351623c5eec4_1
2	USER	Like to order a burger and fries.	dlg-0abfc7fd-a878-42f1-bb35-351623c5eec4	food_order.name.item	a burger	dlg-0abfc7fd-a878-42f1-bb35-351623c5eec4_2
3	ASSISTANT	OK. I have your personal details on file. Your order will be ready for pick-up in about 20 minutes.	dlg-0abfc7fd-a878-42f1-bb35-351623c5eec4	food_order.type.retrieval	about 20 minutes	dlg-0abfc7fd-a878-42f1-bb35-351623c5eec4_3
4	USER	So, That's the burger and a fries and milkshake. Thank you.	dlg-0abfc7fd-a878-42f1-bb35-351623c5eec4	food_order.name.item	burger	dlg-0abfc7fd-a878-42f1-bb35-351623c5eec4_4
2	USER	I'd like to order pasta for take out for three people.	dlg-0adc24d6-bfa2-478e-80d1-5605779803a4	food_order.num.people	three people	dlg-0adc24d6-bfa2-478e-80d1-5605779803a4_2
4	USER	I'd like a large Fettuccine Alfredo.	dlg-0adc24d6-bfa2-478e-80d1-5605779803a4	food_order.name.item	large Fettuccine Alfredo	dlg-0adc24d6-bfa2-478e-80d1-5605779803a4_4
5	USER	I'd also like a medium spaghetti with meat sauce, a small vermicelli with lobster chunks and can I get two slices of garlic bread with that?	dlg-0adc24d6-bfa2-478e-80d1-5605779803a4	food_order.other_description.item	with lobster chunks	dlg-0adc24d6-bfa2-478e-80d1-5605779803a4_5
6	ASSISTANT	Large fettuccine Alfredo, a medium spaghetti with meat sauce and a small vermicelli with lobster as well as two orders of garlic bread. Does that sound correct?	dlg-0adc24d6-bfa2-478e-80d1-5605779803a4	food_order.name.item	medium spaghetti	dlg-0adc24d6-bfa2-478e-80d1-5605779803a4_6
9	ASSISTANT	Okay, I have your personal details on file. Your order will be ready for pick-up in about 20 minutes.	dlg-0adc24d6-bfa2-478e-80d1-5605779803a4	food_order.time.pickup	20 minutes	dlg-0adc24d6-bfa2-478e-80d1-5605779803a4_9
11	ASSISTANT	No problem, enjoy your dinner.	dlg-0adc24d6-bfa2-478e-80d1-5605779803a4	food_order.type.meal	dinner	dlg-0adc24d6-bfa2-478e-80d1-5605779803a4_11
0	USER	Hello. I need to order takeout for three people. I need to order some pizza.	dlg-0b6045c5-c1e7-47d5-999f-3829b454f884	food_order.type.retrieval	pizza	dlg-0b6045c5-c1e7-47d5-999f-3829b454f884_0
1	ASSISTANT	Okay, you wanted to order a pizza for 3?	dlg-0b6045c5-c1e7-47d5-999f-3829b454f884	food_order.num.people	3	dlg-0b6045c5-c1e7-47d5-999f-3829b454f884_1
2	USER	Yes. And I need to have Italian sausage, pepperoni, and extra cheese on it, and then a side order of bread sticks.	dlg-0b6045c5-c1e7-47d5-999f-3829b454f884	food_order.name.item	Italian sausage, pepperoni, and extra cheese on it	dlg-0b6045c5-c1e7-47d5-999f-3829b454f884_2
3	ASSISTANT	What size did you want the pizza?	dlg-0b6045c5-c1e7-47d5-999f-3829b454f884	food_order.name.item	pizza	dlg-0b6045c5-c1e7-47d5-999f-3829b454f884_3
5	ASSISTANT	Okay. So, that was one large Italian sausage, pepperoni and with extra cheese. With bread sticks on the side. Was that correct?	dlg-0b6045c5-c1e7-47d5-999f-3829b454f884	food_order.other_description.item	bread sticks	dlg-0b6045c5-c1e7-47d5-999f-3829b454f884_5
7	ASSISTANT	Ok. I have your personal details on file. Your order will be ready for pick-up in about 20 minutes.	dlg-0b6045c5-c1e7-47d5-999f-3829b454f884	food_order.type.retrieval	about 20 minutes	dlg-0b6045c5-c1e7-47d5-999f-3829b454f884_7
3	USER	Crepes? Fantastic.	dlg-0b7f79b9-753c-45b3-a46b-7f0170b0b3db	food_order.name.restaurant	Crepes	dlg-0b7f79b9-753c-45b3-a46b-7f0170b0b3db_3
4	ASSISTANT	Sure, let me bring that up.... Looks like you had 1 turkey-avocado crepe with cheddar and 1 Greek Delight crepe. Is that correct?	dlg-0b7f79b9-753c-45b3-a46b-7f0170b0b3db	food_order.name.item	1 turkey-avocado crepe with cheddar	dlg-0b7f79b9-753c-45b3-a46b-7f0170b0b3db_4
7	USER	Can I also add one brownie, please?	dlg-0b7f79b9-753c-45b3-a46b-7f0170b0b3db	food_order.name.item	one brownie	dlg-0b7f79b9-753c-45b3-a46b-7f0170b0b3db_7
8	ASSISTANT	A chocolate brownie? Sure. I've added that to the order.	dlg-0b7f79b9-753c-45b3-a46b-7f0170b0b3db	food_order.name.item	A chocolate brownie	dlg-0b7f79b9-753c-45b3-a46b-7f0170b0b3db_8
12	ASSISTANT	Okay, let me confirm what you have: 1 turkey-avocado crepe with cheddar and 1 Greek Delight crepe with one brownie.	dlg-0b7f79b9-753c-45b3-a46b-7f0170b0b3db	food_order.name.item	1 Greek Delight crepe	dlg-0b7f79b9-753c-45b3-a46b-7f0170b0b3db_12
14	ASSISTANT	Okay, Your order will be ready for pick-up in about 20 minutes.	dlg-0b7f79b9-753c-45b3-a46b-7f0170b0b3db	food_order.type.retrieval	about 20 minutes	dlg-0b7f79b9-753c-45b3-a46b-7f0170b0b3db_14
2	USER	I'd like to order some chicken fettuccine Alfredo, some garlic bread and 2-liter of Mountain Dew. That'll be it.	dlg-0bb76f70-aa2a-4ec3-9b38-a784af270063	food_order.name.item	chicken fettuccine Alfredo	dlg-0bb76f70-aa2a-4ec3-9b38-a784af270063_2
3	ASSISTANT	You would like to order chicken fettuccine Alfredo with garlic bread and 2-liter of Mountain Dew. Is that correct?	dlg-0bb76f70-aa2a-4ec3-9b38-a784af270063	food_order.name.item	garlic bread	dlg-0bb76f70-aa2a-4ec3-9b38-a784af270063_3
6	ASSISTANT	Okay. I have your personal details on file. Your order will be ready for pick-up in about 20 minutes.	dlg-0bb76f70-aa2a-4ec3-9b38-a784af270063	food_order.time.pickup	pick-up	dlg-0bb76f70-aa2a-4ec3-9b38-a784af270063_6
0	USER	Hi, I'm looking for take-out food tonight for two people. Looking for some good burgers.	dlg-0bef419d-8baa-4fe9-a238-cb56f93c8cc7	food_order.type.retrieval	take-out	dlg-0bef419d-8baa-4fe9-a238-cb56f93c8cc7_0
3	USER	Yeah, I really want a big burger, kind of like Red Robin's. Good amount of fries, cheese, bacon, lettuce, tomatoes, pickles. So big, that I could probably have a little bit for later on in the night, as well. I'd like two large Cokes, please.	dlg-0bef419d-8baa-4fe9-a238-cb56f93c8cc7	food_order.other_description.item	two large Cokes	dlg-0bef419d-8baa-4fe9-a238-cb56f93c8cc7_3
5	USER	Ranch for the fries, please. And that should be about it.	dlg-0bef419d-8baa-4fe9-a238-cb56f93c8cc7	food_order.other_description.item	fries	dlg-0bef419d-8baa-4fe9-a238-cb56f93c8cc7_5
6	ASSISTANT	Got it. Okay, I have your personal details on file. Your order will be ready for pick-up in about 20 minutes.	dlg-0bef419d-8baa-4fe9-a238-cb56f93c8cc7	food_order.type.retrieval	pick-up	dlg-0bef419d-8baa-4fe9-a238-cb56f93c8cc7_6
1	USER	I'd like to order two pizzas for three people, please.	dlg-0c66117b-8113-4f69-9592-528c4c4d9e37	food_order.name.item	two pizzas	dlg-0c66117b-8113-4f69-9592-528c4c4d9e37_1
2	ASSISTANT	Just to confirm you would like to order two pizzas for three people. Is it correct?	dlg-0c66117b-8113-4f69-9592-528c4c4d9e37	food_order.num.people	two pizzas	dlg-0c66117b-8113-4f69-9592-528c4c4d9e37_2
3	USER	Yes, it's correct and to be very specific, I'd like pepperoni, jalapeños, sausage and tomatoes and chicken, please with extra large.	dlg-0c66117b-8113-4f69-9592-528c4c4d9e37	food_order.other_description.item	pepperoni, jalapeños, sausage and tomatoes and chicken, please with extra large	dlg-0c66117b-8113-4f69-9592-528c4c4d9e37_3
4	ASSISTANT	Just to confirm your first pizza would be large with cheese and sausage and the second pizza would be extra large in size with pepperoni jalapeno sausage tomatoes and chicken. Is that correct?	dlg-0c66117b-8113-4f69-9592-528c4c4d9e37	food_order.other_description.item	extra large in size with pepperoni jalapeno sausage tomatoes and chicken	dlg-0c66117b-8113-4f69-9592-528c4c4d9e37_4
7	USER	Yes, really large Cokes.	dlg-0c66117b-8113-4f69-9592-528c4c4d9e37	food_order.name.item	large Cokes	dlg-0c66117b-8113-4f69-9592-528c4c4d9e37_7
8	ASSISTANT	3 large Cokes added to your order. Anything else?	dlg-0c66117b-8113-4f69-9592-528c4c4d9e37	food_order.name.item	3 large Cokes	dlg-0c66117b-8113-4f69-9592-528c4c4d9e37_8
10	ASSISTANT	Okay. I have your personal details on file. Your order will be ready for pick-up in about 20 minutes.	dlg-0c66117b-8113-4f69-9592-528c4c4d9e37	food_order.time.pickup	about 20 minutes	dlg-0c66117b-8113-4f69-9592-528c4c4d9e37_10
0	USER	Hello. I am looking to reorder something that I ordered last weekend for takeout.	dlg-0c7b4e1f-eeb6-4036-9d93-3ebbee1d6253	food_order.type.retrieval	takeout	dlg-0c7b4e1f-eeb6-4036-9d93-3ebbee1d6253_0
2	USER	Larry's Grill.	dlg-0c7b4e1f-eeb6-4036-9d93-3ebbee1d6253	food_order.name.restaurant	Larry's Grill	dlg-0c7b4e1f-eeb6-4036-9d93-3ebbee1d6253_2
4	ASSISTANT	You had two burgers well done with everything on them. Sweet potato fries with both.	dlg-0c7b4e1f-eeb6-4036-9d93-3ebbee1d6253	food_order.name.item	with both	dlg-0c7b4e1f-eeb6-4036-9d93-3ebbee1d6253_4
7	USER	I also need to add two Iced teas to that.	dlg-0c7b4e1f-eeb6-4036-9d93-3ebbee1d6253	food_order.name.item	two Iced teas	dlg-0c7b4e1f-eeb6-4036-9d93-3ebbee1d6253_7
8	ASSISTANT	Two Iced Teas? Sure. I've added that to the order.	dlg-0c7b4e1f-eeb6-4036-9d93-3ebbee1d6253	food_order.name.item	Two Iced Teas	dlg-0c7b4e1f-eeb6-4036-9d93-3ebbee1d6253_8
10	ASSISTANT	Okay. Let me confirm what you have, two burgers well done with everything on them, Sweet potato fries with both and 2 iced teas.	dlg-0c7b4e1f-eeb6-4036-9d93-3ebbee1d6253	food_order.other_description.item	with both	dlg-0c7b4e1f-eeb6-4036-9d93-3ebbee1d6253_10
12	ASSISTANT	Okay. Your order will be ready for pick-up in about 20 minutes.	dlg-0c7b4e1f-eeb6-4036-9d93-3ebbee1d6253	food_order.type.retrieval	about 20 minutes	dlg-0c7b4e1f-eeb6-4036-9d93-3ebbee1d6253_12
1	USER	I was want to order some barbecue for two people.	dlg-0c7f55fb-2503-4d10-943d-e91484821635	food_order.type.food	barbecue	dlg-0c7f55fb-2503-4d10-943d-e91484821635_1
3	ASSISTANT	Is there any particular dish for the barbecue?	dlg-0c7f55fb-2503-4d10-943d-e91484821635	food_order.type.food	barbecue	dlg-0c7f55fb-2503-4d10-943d-e91484821635_3
4	USER	I am thinking to order two slabs of barbecue ribs.	dlg-0c7f55fb-2503-4d10-943d-e91484821635	food_order.name.item	two slabs of barbecue ribs	dlg-0c7f55fb-2503-4d10-943d-e91484821635_4
5	ASSISTANT	Okay, I have your personal details on file. Your order will be ready for pick-up in about 20 minutes.	dlg-0c7f55fb-2503-4d10-943d-e91484821635	food_order.type.retrieval	pick-up	dlg-0c7f55fb-2503-4d10-943d-e91484821635_5
1	USER	I'd like to order take out Mexican for two people.	dlg-0d3ecb86-e098-40b6-bd74-69d3f7bc9c76	food_order.num.people	Mexican	dlg-0d3ecb86-e098-40b6-bd74-69d3f7bc9c76_1
2	ASSISTANT	What would you like to order in Mexican food?	dlg-0d3ecb86-e098-40b6-bd74-69d3f7bc9c76	food_order.type.food	Mexican food	dlg-0d3ecb86-e098-40b6-bd74-69d3f7bc9c76_2
3	USER	Like one carne asada burrito.	dlg-0d3ecb86-e098-40b6-bd74-69d3f7bc9c76	food_order.name.item	one carne asada burrito	dlg-0d3ecb86-e098-40b6-bd74-69d3f7bc9c76_3
4	USER	One chicken chimichanga.	dlg-0d3ecb86-e098-40b6-bd74-69d3f7bc9c76	food_order.name.item	One chicken chimichanga	dlg-0d3ecb86-e098-40b6-bd74-69d3f7bc9c76_4
5	USER	And for side dishes I'd like yellow rice, pinto beans, and black beans. That completes my order.	dlg-0d3ecb86-e098-40b6-bd74-69d3f7bc9c76	food_order.name.item	yellow rice	dlg-0d3ecb86-e098-40b6-bd74-69d3f7bc9c76_5
9	ASSISTANT	You would like to order one carne asada burrito, chicken chimichanga. A side of yellow rice, pinto beans and black beans. Is that correct?	dlg-0d3ecb86-e098-40b6-bd74-69d3f7bc9c76	food_order.name.item	black beans	dlg-0d3ecb86-e098-40b6-bd74-69d3f7bc9c76_9
11	ASSISTANT	"OK. I have your personal details on file. Your order will be ready for pick-up in about 20 minutes."	dlg-0d3ecb86-e098-40b6-bd74-69d3f7bc9c76	food_order.time.pickup	about 20 minutes	dlg-0d3ecb86-e098-40b6-bd74-69d3f7bc9c76_11
1	USER	Hi, I need to order some food for takeout for three people and I want to order some pasta, please.	dlg-0d4b50d3-9db7-449d-856c-1061ce25b225	food_order.type.retrieval	three people	dlg-0d4b50d3-9db7-449d-856c-1061ce25b225_1
5	ASSISTANT	Okay, One moment.Pasta with clam sauce, with a side of caesar salad and crispy garlic bread plus a bottle of white wine. Is that your order?	dlg-0d4b50d3-9db7-449d-856c-1061ce25b225	food_order.name.item	caesar salad	dlg-0d4b50d3-9db7-449d-856c-1061ce25b225_5
6	USER	I need Pasta with clam sauce, with a side of caesar salad and crispy garlic bread plus bottle of white wine. That's it, That's my order. Thank you.	dlg-0d4b50d3-9db7-449d-856c-1061ce25b225	food_order.name.item	bottle of white wine	dlg-0d4b50d3-9db7-449d-856c-1061ce25b225_6
7	ASSISTANT	Okay, I have your personal details on file. Your order will be ready for pick-up in about 20 minutes.	dlg-0d4b50d3-9db7-449d-856c-1061ce25b225	food_order.type.retrieval	pick-up	dlg-0d4b50d3-9db7-449d-856c-1061ce25b225_7
0	USER	Hello. I need to order takeout burritos for one person.	dlg-0d81af4c-88f1-48ba-91db-f85f7b1c7f02	food_order.type.retrieval	takeout	dlg-0d81af4c-88f1-48ba-91db-f85f7b1c7f02_0
1	ASSISTANT	Hi. Okay, what kind of burritos do you want to order?	dlg-0d81af4c-88f1-48ba-91db-f85f7b1c7f02	food_order.type.food	burritos	dlg-0d81af4c-88f1-48ba-91db-f85f7b1c7f02_1
2	USER	One carne asada. And I'd also like some side of sour cream. A side of black beans and a side of yellow rice, please. And that's it.	dlg-0d81af4c-88f1-48ba-91db-f85f7b1c7f02	food_order.name.item	side of sour cream. A side of black beans and a side of yellow rice	dlg-0d81af4c-88f1-48ba-91db-f85f7b1c7f02_2
3	ASSISTANT	One carne asada burrito with a side of sour cream with black beans and yellow rice.	dlg-0d81af4c-88f1-48ba-91db-f85f7b1c7f02	food_order.name.item	with a side of sour cream with black beans and yellow rice	dlg-0d81af4c-88f1-48ba-91db-f85f7b1c7f02_3
5	ASSISTANT	Okay. I have your personal details on file. Your order will be ready for pick-up in about 20 minutes.	dlg-0d81af4c-88f1-48ba-91db-f85f7b1c7f02	food_order.time.pickup	about 20 minutes	dlg-0d81af4c-88f1-48ba-91db-f85f7b1c7f02_5
0	USER	Hi, I would like to order takeout food for three people and the type of food I'm looking at is burgers.	dlg-0e1de864-2661-4ec1-a7a5-5486d66b4498	food_order.type.food	takeout	dlg-0e1de864-2661-4ec1-a7a5-5486d66b4498_0
1	ASSISTANT	What kind of burgers are you looking for?	dlg-0e1de864-2661-4ec1-a7a5-5486d66b4498	food_order.type.food	burgers	dlg-0e1de864-2661-4ec1-a7a5-5486d66b4498_1
2	USER	I'm looking for a Big Mac, a chili burger and a patty melt with three large french fries and three cans of Mountain Dew Code Red, that would be all.	dlg-0e1de864-2661-4ec1-a7a5-5486d66b4498	food_order.name.item	three cans of Mountain Dew Code Red	dlg-0e1de864-2661-4ec1-a7a5-5486d66b4498_2
4	USER	Yes, I would like a Big Mac, one chili burger, one patty melt with three large French fries and three cans of Mountain Dew Code Red, that would be all.	dlg-0e1de864-2661-4ec1-a7a5-5486d66b4498	food_order.name.item	one chili burger	dlg-0e1de864-2661-4ec1-a7a5-5486d66b4498_4
6	ASSISTANT	One Big Mac, one cheeseburger and one patty melt with three large french fries and three cans of Mountain Dew Code Red.	dlg-0e1de864-2661-4ec1-a7a5-5486d66b4498	food_order.name.item	One Big Mac	dlg-0e1de864-2661-4ec1-a7a5-5486d66b4498_6
8	ASSISTANT	Ok, I have your details on file. Your order will be ready for pick-up in about 20 minutes.	dlg-0e1de864-2661-4ec1-a7a5-5486d66b4498	food_order.time.pickup	pick-up	dlg-0e1de864-2661-4ec1-a7a5-5486d66b4498_8
1	USER	Could you help me with delivery?	dlg-0e52d554-3d0c-4d75-b433-4e75501abbc7	food_order.type.retrieval	delivery	dlg-0e52d554-3d0c-4d75-b433-4e75501abbc7_1
3	USER	Let me get some gyros.	dlg-0e52d554-3d0c-4d75-b433-4e75501abbc7	food_order.name.item	gyros	dlg-0e52d554-3d0c-4d75-b433-4e75501abbc7_3
4	ASSISTANT	Gyros. For how many people?	dlg-0e52d554-3d0c-4d75-b433-4e75501abbc7	food_order.name.item	Gyros	dlg-0e52d554-3d0c-4d75-b433-4e75501abbc7_4
5	USER	I need it for two people.	dlg-0e52d554-3d0c-4d75-b433-4e75501abbc7	food_order.num.people	two people	dlg-0e52d554-3d0c-4d75-b433-4e75501abbc7_5
7	USER	Yeah. And then add on one of those Greek salads.	dlg-0e52d554-3d0c-4d75-b433-4e75501abbc7	food_order.name.item	one of those Greek salads	dlg-0e52d554-3d0c-4d75-b433-4e75501abbc7_7
8	ASSISTANT	Gyros for 2 and Greek salad.	dlg-0e52d554-3d0c-4d75-b433-4e75501abbc7	food_order.name.item	Greek salad	dlg-0e52d554-3d0c-4d75-b433-4e75501abbc7_8
10	ASSISTANT	Okay. I have your personal details on file. Your order will be ready for pick-up in about 20 minutes.	dlg-0e52d554-3d0c-4d75-b433-4e75501abbc7	food_order.type.retrieval	pick-up	dlg-0e52d554-3d0c-4d75-b433-4e75501abbc7_10
1	USER	I want some soup for myself. Can you take a the order?	dlg-0eb40d10-eee9-417e-8cfb-0622a890c85b	food_order.type.food	soup	dlg-0eb40d10-eee9-417e-8cfb-0622a890c85b_1
3	USER	No, I want two orders of french onion soup. Do those come in different sizes, or is it just one size of French onion?	dlg-0eb40d10-eee9-417e-8cfb-0622a890c85b	food_order.name.item	two orders of french onion soup	dlg-0eb40d10-eee9-417e-8cfb-0622a890c85b_3
4	ASSISTANT	Just one size. And I have your personal details on file. Your order will be ready for pick-up in about 20 minutes.	dlg-0eb40d10-eee9-417e-8cfb-0622a890c85b	food_order.type.retrieval	pick-up	dlg-0eb40d10-eee9-417e-8cfb-0622a890c85b_4
1	USER	Hello. I need to order takeout for two people.	dlg-0f125ba2-5385-4434-a5ea-76c495729915	food_order.num.people	two people	dlg-0f125ba2-5385-4434-a5ea-76c495729915_1
4	USER	I need to order two fish salads with cheese and two large cokes.	dlg-0f125ba2-5385-4434-a5ea-76c495729915	food_order.name.item	two fish salads with cheese	dlg-0f125ba2-5385-4434-a5ea-76c495729915_4
6	ASSISTANT	Two fish salads with cheese and 2 large cokes.	dlg-0f125ba2-5385-4434-a5ea-76c495729915	food_order.name.item	2 large cokes	dlg-0f125ba2-5385-4434-a5ea-76c495729915_6
8	ASSISTANT	Okay. I have your personal details on file. Your order will be ready for pick-up in about 20 minutes.	dlg-0f125ba2-5385-4434-a5ea-76c495729915	food_order.type.retrieval	about 20 minutes	dlg-0f125ba2-5385-4434-a5ea-76c495729915_8
2	USER	Hi, I need to order a takeout pasta for two people, please.	dlg-0f3cb363-5f4f-4d15-b7de-b526ec34e526	food_order.num.people	takeout	dlg-0f3cb363-5f4f-4d15-b7de-b526ec34e526_2
4	USER	Like one lasagna with meat sauce and side of two meatballs.	dlg-0f3cb363-5f4f-4d15-b7de-b526ec34e526	food_order.other_description.item	two meatballs	dlg-0f3cb363-5f4f-4d15-b7de-b526ec34e526_4
5	USER	I'd like one vegetable lasagna.	dlg-0f3cb363-5f4f-4d15-b7de-b526ec34e526	food_order.name.item	one vegetable lasagna	dlg-0f3cb363-5f4f-4d15-b7de-b526ec34e526_5
6	ASSISTANT	Just to confirm you, would like to order one lasagna with meat sauce and inside of two meatballs, one vegetable lasagna with four pieces of sourdough bread and two Canali's. Is that correct?	dlg-0f3cb363-5f4f-4d15-b7de-b526ec34e526	food_order.name.item	inside of	dlg-0f3cb363-5f4f-4d15-b7de-b526ec34e526_6
8	ASSISTANT	Okay. I have your personal details on file. Your order will be ready for pick-up in about 20 minutes.	dlg-0f3cb363-5f4f-4d15-b7de-b526ec34e526	food_order.type.retrieval	about 20 minutes	dlg-0f3cb363-5f4f-4d15-b7de-b526ec34e526_8
0	USER	Hello, I would like to order takeout.	dlg-0f54528d-a535-44c8-bd7f-1c04bfdf7fe6	food_order.type.retrieval	takeout	dlg-0f54528d-a535-44c8-bd7f-1c04bfdf7fe6_0
2	ASSISTANT	What would you prefer vegetarian or non-vegetarian Indian food?	dlg-0f54528d-a535-44c8-bd7f-1c04bfdf7fe6	food_order.type.food	non-vegetarian Indian food	dlg-0f54528d-a535-44c8-bd7f-1c04bfdf7fe6_2
3	USER	Okay. Non-vegetarian.	dlg-0f54528d-a535-44c8-bd7f-1c04bfdf7fe6	food_order.type.food	Non-vegetarian	dlg-0f54528d-a535-44c8-bd7f-1c04bfdf7fe6_3
4	ASSISTANT	How about Lamp masala?	dlg-0f54528d-a535-44c8-bd7f-1c04bfdf7fe6	food_order.name.item	Lamp masala	dlg-0f54528d-a535-44c8-bd7f-1c04bfdf7fe6_4
6	ASSISTANT	How would you prefer it to be spicy or non spicy or mild spicy?	dlg-0f54528d-a535-44c8-bd7f-1c04bfdf7fe6	food_order.other_description.item	to be spicy or non spicy or mild spicy	dlg-0f54528d-a535-44c8-bd7f-1c04bfdf7fe6_6
7	USER	Mild spicy.	dlg-0f54528d-a535-44c8-bd7f-1c04bfdf7fe6	food_order.other_description.item	Mild spicy	dlg-0f54528d-a535-44c8-bd7f-1c04bfdf7fe6_7
8	ASSISTANT	Okay. I got it, would you prefer some Nan?	dlg-0f54528d-a535-44c8-bd7f-1c04bfdf7fe6	food_order.name.item	Nan	dlg-0f54528d-a535-44c8-bd7f-1c04bfdf7fe6_8
11	USER	Three.	dlg-0f54528d-a535-44c8-bd7f-1c04bfdf7fe6	food_order.other_description.item	Three	dlg-0f54528d-a535-44c8-bd7f-1c04bfdf7fe6_11
12	ASSISTANT	Just to confirm your order 3 naan and lamb masala.	dlg-0f54528d-a535-44c8-bd7f-1c04bfdf7fe6	food_order.name.item	3 naan	dlg-0f54528d-a535-44c8-bd7f-1c04bfdf7fe6_12
14	ASSISTANT	Okay. I have your personal details on file. Your order will be ready for pick-up in about 20 minutes.	dlg-0f54528d-a535-44c8-bd7f-1c04bfdf7fe6	food_order.time.pickup	about 20 minutes	dlg-0f54528d-a535-44c8-bd7f-1c04bfdf7fe6_14
1	USER	Hi, I would like to order take away Thai food for one person.	dlg-0f909662-6a8d-451d-9fe7-66ceac817cc2	food_order.num.people	take away	dlg-0f909662-6a8d-451d-9fe7-66ceac817cc2_1
3	USER	Chicken with cashew nuts.	dlg-0f909662-6a8d-451d-9fe7-66ceac817cc2	food_order.name.item	Chicken with cashew nuts	dlg-0f909662-6a8d-451d-9fe7-66ceac817cc2_3
4	ASSISTANT	Just to confirm, Chicken with cashew nuts. Is that correct?	dlg-0f909662-6a8d-451d-9fe7-66ceac817cc2	food_order.name.item	Chicken with cashew nuts	dlg-0f909662-6a8d-451d-9fe7-66ceac817cc2_4
8	ASSISTANT	Okay, I have your personal details on file. Your order will be ready for pick-up in about 20 minutes.	dlg-0f909662-6a8d-451d-9fe7-66ceac817cc2	food_order.time.pickup	pick-up	dlg-0f909662-6a8d-451d-9fe7-66ceac817cc2_8
1	USER	Hi. I wanted to order takeout.	dlg-0f9a67ed-b4ea-4f70-beb8-cce6169d879b	food_order.type.retrieval	takeout	dlg-0f9a67ed-b4ea-4f70-beb8-cce6169d879b_1
3	USER	I want to order burgers.	dlg-0f9a67ed-b4ea-4f70-beb8-cce6169d879b	food_order.name.item	burgers	dlg-0f9a67ed-b4ea-4f70-beb8-cce6169d879b_3
4	ASSISTANT	Drinks and fries too?	dlg-0f9a67ed-b4ea-4f70-beb8-cce6169d879b	food_order.type.food	fries	dlg-0f9a67ed-b4ea-4f70-beb8-cce6169d879b_4
5	USER	Fries, for sure.	dlg-0f9a67ed-b4ea-4f70-beb8-cce6169d879b	food_order.name.item	Fries	dlg-0f9a67ed-b4ea-4f70-beb8-cce6169d879b_5
6	ASSISTANT	Sound yummy. For how many?	dlg-0f9a67ed-b4ea-4f70-beb8-cce6169d879b	food_order.other_description.item	Sound yummy	dlg-0f9a67ed-b4ea-4f70-beb8-cce6169d879b_6
7	USER	It'll be for two people.	dlg-0f9a67ed-b4ea-4f70-beb8-cce6169d879b	food_order.num.people	two people	dlg-0f9a67ed-b4ea-4f70-beb8-cce6169d879b_7
8	ASSISTANT	Okay. I have your personal details on file. Your order will be ready for pick-up in about 20 minutes.	dlg-0f9a67ed-b4ea-4f70-beb8-cce6169d879b	food_order.type.retrieval	pick-up	dlg-0f9a67ed-b4ea-4f70-beb8-cce6169d879b_8
1	USER	Hello. I'm looking for pork take-out food for one person.	dlg-1034d4a2-6369-42f1-8d48-89b953daabc8	food_order.type.food	one person	dlg-1034d4a2-6369-42f1-8d48-89b953daabc8_1
3	USER	I just need one ACV salad and a side of a Diet Coke. And that's it.	dlg-1034d4a2-6369-42f1-8d48-89b953daabc8	food_order.name.item	a side of	dlg-1034d4a2-6369-42f1-8d48-89b953daabc8_3
5	ASSISTANT	Okay, I have your personal details on file. Your order will be ready for pick-up in about 20 minutes.	dlg-1034d4a2-6369-42f1-8d48-89b953daabc8	food_order.type.retrieval	pick-up	dlg-1034d4a2-6369-42f1-8d48-89b953daabc8_5
1	USER	Hi. I would like to order Chinese take-out for three people.	dlg-104812d4-b522-4ad9-b1c3-9e43e096dac8	food_order.type.retrieval	Chinese	dlg-104812d4-b522-4ad9-b1c3-9e43e096dac8_1
3	USER	Yes. I'd like one beef with broccoli. One Google guide pen and one shrimp remain.	dlg-104812d4-b522-4ad9-b1c3-9e43e096dac8	food_order.name.item	one shrimp	dlg-104812d4-b522-4ad9-b1c3-9e43e096dac8_3
4	USER	One Google guide pen and one shrimp remain.	dlg-104812d4-b522-4ad9-b1c3-9e43e096dac8	food_order.name.item	one shrimp	dlg-104812d4-b522-4ad9-b1c3-9e43e096dac8_4
5	ASSISTANT	Would you like any sides or drink?	dlg-104812d4-b522-4ad9-b1c3-9e43e096dac8	food_order.type.food	drink	dlg-104812d4-b522-4ad9-b1c3-9e43e096dac8_5
6	USER	Three teas, Please.	dlg-104812d4-b522-4ad9-b1c3-9e43e096dac8	food_order.name.item	Three teas	dlg-104812d4-b522-4ad9-b1c3-9e43e096dac8_6
7	ASSISTANT	Got it. Okay. I have your personal details on file. Your order will be ready for pick-up in about 20 minutes.	dlg-104812d4-b522-4ad9-b1c3-9e43e096dac8	food_order.time.pickup	about 20 minutes	dlg-104812d4-b522-4ad9-b1c3-9e43e096dac8_7
1	USER	I'd like to order some burritos for take-out.	dlg-10be1bdd-6b4f-4b0f-94f3-10ec3a3b6f89	food_order.type.food	burritos	dlg-10be1bdd-6b4f-4b0f-94f3-10ec3a3b6f89_1
3	USER	3 burritos.	dlg-10be1bdd-6b4f-4b0f-94f3-10ec3a3b6f89	food_order.name.item	3 burritos	dlg-10be1bdd-6b4f-4b0f-94f3-10ec3a3b6f89_3
5	USER	2 with beef, 1 with chicken and cheese, rice, lettuce, tomatoes and hot sauce.	dlg-10be1bdd-6b4f-4b0f-94f3-10ec3a3b6f89	food_order.name.item	1 with chicken and cheese, rice, lettuce, tomatoes and hot sauce	dlg-10be1bdd-6b4f-4b0f-94f3-10ec3a3b6f89_5
6	ASSISTANT	2 with beef, 1 with chicken and cheese, rice, lettuce, tomatoes and hot sauce. Is that correct?	dlg-10be1bdd-6b4f-4b0f-94f3-10ec3a3b6f89	food_order.name.item	1 with chicken and cheese, rice, lettuce, tomatoes and hot sauce	dlg-10be1bdd-6b4f-4b0f-94f3-10ec3a3b6f89_6
9	ASSISTANT	Any drinks?	dlg-10be1bdd-6b4f-4b0f-94f3-10ec3a3b6f89	food_order.type.food	drinks	dlg-10be1bdd-6b4f-4b0f-94f3-10ec3a3b6f89_9
10	USER	Could we get three iced teas?	dlg-10be1bdd-6b4f-4b0f-94f3-10ec3a3b6f89	food_order.name.item	three iced teas	dlg-10be1bdd-6b4f-4b0f-94f3-10ec3a3b6f89_10
12	ASSISTANT	3 ice teas, you got it.	dlg-10be1bdd-6b4f-4b0f-94f3-10ec3a3b6f89	food_order.name.item	3 ice teas	dlg-10be1bdd-6b4f-4b0f-94f3-10ec3a3b6f89_12
13	ASSISTANT	Okay. I have your personal details on file. Your order will be ready for pick-up in about 20 minutes.	dlg-10be1bdd-6b4f-4b0f-94f3-10ec3a3b6f89	food_order.time.pickup	pick-up	dlg-10be1bdd-6b4f-4b0f-94f3-10ec3a3b6f89_13
1	USER	Hello, I would like to place an order for Indian food, please, for three people.	dlg-10dd22f0-9c9f-4c32-868f-79ffd1a66830	food_order.num.people	three	dlg-10dd22f0-9c9f-4c32-868f-79ffd1a66830_1
2	ASSISTANT	What would you like to order in Indian food for three people?	dlg-10dd22f0-9c9f-4c32-868f-79ffd1a66830	food_order.num.people	three	dlg-10dd22f0-9c9f-4c32-868f-79ffd1a66830_2
3	USER	For the first order, The person wants a beef dish, So I was thinking beef shish kebabs. For the second order, The person wanted chicken tandoori. And for the final order, the person wanted curry, so I suggested maybe a green curry. And that should be it for the orders.	dlg-10dd22f0-9c9f-4c32-868f-79ffd1a66830	food_order.type.food	chicken tandoori	dlg-10dd22f0-9c9f-4c32-868f-79ffd1a66830_3
4	ASSISTANT	Would it be green mutton curry or chicken curry.	dlg-10dd22f0-9c9f-4c32-868f-79ffd1a66830	food_order.name.item	green mutton curry	dlg-10dd22f0-9c9f-4c32-868f-79ffd1a66830_4
5	USER	Chicken curry's fine.	dlg-10dd22f0-9c9f-4c32-868f-79ffd1a66830	food_order.name.item	Chicken curry's fine	dlg-10dd22f0-9c9f-4c32-868f-79ffd1a66830_5
6	ASSISTANT	Just to confirm you would like to order beef shish kebabs. Chicken tandoori. And green chicken curry.	dlg-10dd22f0-9c9f-4c32-868f-79ffd1a66830	food_order.name.item	beef shish kebabs	dlg-10dd22f0-9c9f-4c32-868f-79ffd1a66830_6
8	ASSISTANT	Would you like to try some naan?	dlg-10dd22f0-9c9f-4c32-868f-79ffd1a66830	food_order.type.food	naan	dlg-10dd22f0-9c9f-4c32-868f-79ffd1a66830_8
10	ASSISTANT	What kind plain or garlic?	dlg-10dd22f0-9c9f-4c32-868f-79ffd1a66830	food_order.name.item	plain	dlg-10dd22f0-9c9f-4c32-868f-79ffd1a66830_10
11	USER	Garlic, please.	dlg-10dd22f0-9c9f-4c32-868f-79ffd1a66830	food_order.name.item	Garlic	dlg-10dd22f0-9c9f-4c32-868f-79ffd1a66830_11
12	ASSISTANT	Garlic naan added to the order. Anything else to drink?	dlg-10dd22f0-9c9f-4c32-868f-79ffd1a66830	food_order.name.item	Garlic naan	dlg-10dd22f0-9c9f-4c32-868f-79ffd1a66830_12
14	ASSISTANT	Okay. I have your personal details on file. Your order will be ready for pick-up in about 20 minutes.	dlg-10dd22f0-9c9f-4c32-868f-79ffd1a66830	food_order.time.pickup	about 20 minutes	dlg-10dd22f0-9c9f-4c32-868f-79ffd1a66830_14
1	USER	Yeah. I was wondering could you help me order some Thai food for takeout?	dlg-110874f6-515b-4f86-bd46-74cbc377ea10	food_order.type.food	Thai	dlg-110874f6-515b-4f86-bd46-74cbc377ea10_1
2	ASSISTANT	What would you like to order in Thai food?	dlg-110874f6-515b-4f86-bd46-74cbc377ea10	food_order.type.food	Thai	dlg-110874f6-515b-4f86-bd46-74cbc377ea10_2
3	USER	Okay. I just need one order for myself. Can I get an order of pad Thai?	dlg-110874f6-515b-4f86-bd46-74cbc377ea10	food_order.name.item	pad Thai	dlg-110874f6-515b-4f86-bd46-74cbc377ea10_3
4	USER	And I'd also like to order of spring rolls and a large sweetened tea.	dlg-110874f6-515b-4f86-bd46-74cbc377ea10	food_order.name.item	large sweetened tea	dlg-110874f6-515b-4f86-bd46-74cbc377ea10_4
5	ASSISTANT	You would like to order 1 pad Thai, spring rolls and large sweetened tea. Is that correct?	dlg-110874f6-515b-4f86-bd46-74cbc377ea10	food_order.name.item	large sweetened tea	dlg-110874f6-515b-4f86-bd46-74cbc377ea10_5
9	ASSISTANT	Okay. I have your personal details on file. Your order will be ready for pick-up in 20 minutes.	dlg-110874f6-515b-4f86-bd46-74cbc377ea10	food_order.time.pickup	20 minutes	dlg-110874f6-515b-4f86-bd46-74cbc377ea10_9
2	USER	Hi, could you help me order takeout for three people?	dlg-1123f1b9-5410-472b-a202-3c2926ae7038	food_order.type.retrieval	three people	dlg-1123f1b9-5410-472b-a202-3c2926ae7038_2
4	USER	I would like one order of souvlaki.	dlg-1123f1b9-5410-472b-a202-3c2926ae7038	food_order.name.item	one order of souvlaki	dlg-1123f1b9-5410-472b-a202-3c2926ae7038_4
5	USER	One chicken gyro.	dlg-1123f1b9-5410-472b-a202-3c2926ae7038	food_order.name.item	One chicken gyro	dlg-1123f1b9-5410-472b-a202-3c2926ae7038_5
6	USER	One bowl of lemon lemon chicken orzo soup.	dlg-1123f1b9-5410-472b-a202-3c2926ae7038	food_order.name.item	One bowl of lemon lemon chicken orzo soup	dlg-1123f1b9-5410-472b-a202-3c2926ae7038_6
10	ASSISTANT	One order of souvlaki and chicken gyro, lemon chicken orzo soup.	dlg-1123f1b9-5410-472b-a202-3c2926ae7038	food_order.name.item	One order of souvlaki	dlg-1123f1b9-5410-472b-a202-3c2926ae7038_10
12	ASSISTANT	Side orders of baklava.	dlg-1123f1b9-5410-472b-a202-3c2926ae7038	food_order.other_description.item	baklava	dlg-1123f1b9-5410-472b-a202-3c2926ae7038_12
14	ASSISTANT	And spanakopita.	dlg-1123f1b9-5410-472b-a202-3c2926ae7038	food_order.name.item	spanakopita	dlg-1123f1b9-5410-472b-a202-3c2926ae7038_14
17	ASSISTANT	OK. "I have your personal details on file. Your order will be ready for pick-up in about 20 minutes"	dlg-1123f1b9-5410-472b-a202-3c2926ae7038	food_order.time.pickup	pick-up	dlg-1123f1b9-5410-472b-a202-3c2926ae7038_17
1	USER	My brother and me want to order Thai food. Can you take our order?	dlg-115273a2-deac-4cbc-9964-7ec6e6602c9e	food_order.type.food	Thai	dlg-115273a2-deac-4cbc-9964-7ec6e6602c9e_1
3	USER	Two pad Thai, two large noodle soups, and two orders of three spring rolls.	dlg-115273a2-deac-4cbc-9964-7ec6e6602c9e	food_order.name.item	two orders of three spring rolls	dlg-115273a2-deac-4cbc-9964-7ec6e6602c9e_3
4	ASSISTANT	Okay. Your order is 2 pad Thai, 2 large noodle and 2 spring rolls?	dlg-115273a2-deac-4cbc-9964-7ec6e6602c9e	food_order.name.item	2 pad Thai	dlg-115273a2-deac-4cbc-9964-7ec6e6602c9e_4
5	USER	No. two orders of three spring rolls So one order would be three spring rolls, right? Two orders would be It's just two orders of three spring rolls.	dlg-115273a2-deac-4cbc-9964-7ec6e6602c9e	food_order.name.item	two orders of three spring rolls	dlg-115273a2-deac-4cbc-9964-7ec6e6602c9e_5
6	ASSISTANT	Your order is 2 pad Thai, 2 large noodle and 2 order of 3 spring rolls.	dlg-115273a2-deac-4cbc-9964-7ec6e6602c9e	food_order.name.item	2 large noodle	dlg-115273a2-deac-4cbc-9964-7ec6e6602c9e_6
8	ASSISTANT	"OK. I have your personal details on file. Your order will be ready for pick-up in about 20 minutes."	dlg-115273a2-deac-4cbc-9964-7ec6e6602c9e	food_order.time.pickup	pick-up	dlg-115273a2-deac-4cbc-9964-7ec6e6602c9e_8
1	USER	Hi. Can you help me order takeout for three people?	dlg-11a0a8a2-cf70-48a5-aa52-bba36edb9196	food_order.num.people	three	dlg-11a0a8a2-cf70-48a5-aa52-bba36edb9196_1
3	USER	I'm interested in ordering hot dogs.	dlg-11a0a8a2-cf70-48a5-aa52-bba36edb9196	food_order.type.food	hot dogs	dlg-11a0a8a2-cf70-48a5-aa52-bba36edb9196_3
5	USER	Could I have a extra-long chili cheese dog and ketchup with relish, hot dog with mustard, relish and ketchup, regular hot dog with extra ketchup?	dlg-11a0a8a2-cf70-48a5-aa52-bba36edb9196	food_order.name.item	with extra ketchup	dlg-11a0a8a2-cf70-48a5-aa52-bba36edb9196_5
7	ASSISTANT	Ok. Extra long Chilli cheese dog with ketchup & relish, hot dog with mustard, relish and ketchup, regular hot dog with extra ketchup. Is there anything else?	dlg-11a0a8a2-cf70-48a5-aa52-bba36edb9196	food_order.name.item	regular hot dog	dlg-11a0a8a2-cf70-48a5-aa52-bba36edb9196_7
8	ASSISTANT	Okay. I have your personal details on file. Your order will be ready for pick-up in about 20 minutes.	dlg-11a0a8a2-cf70-48a5-aa52-bba36edb9196	food_order.type.retrieval	pick-up	dlg-11a0a8a2-cf70-48a5-aa52-bba36edb9196_8
2	USER	I need your help finding food for takeout for three people. I'm looking to order some burgers.	dlg-11ec0f40-cc09-4418-a20c-e1d793314ac3	food_order.type.food	takeout	dlg-11ec0f40-cc09-4418-a20c-e1d793314ac3_2
3	ASSISTANT	Okay, you wanted to order burgers for 3 people. Is that correct?	dlg-11ec0f40-cc09-4418-a20c-e1d793314ac3	food_order.type.food	3	dlg-11ec0f40-cc09-4418-a20c-e1d793314ac3_3
6	USER	The first burger, I'd like a mushroom swiss double cheeseburger and that's it.	dlg-11ec0f40-cc09-4418-a20c-e1d793314ac3	food_order.type.food	a mushroom swiss double cheeseburger	dlg-11ec0f40-cc09-4418-a20c-e1d793314ac3_6
7	ASSISTANT	And the second burger?	dlg-11ec0f40-cc09-4418-a20c-e1d793314ac3	food_order.type.food	burger	dlg-11ec0f40-cc09-4418-a20c-e1d793314ac3_7
8	USER	The second burger is a bacon, lettuce and tomato 1/4 pounder.	dlg-11ec0f40-cc09-4418-a20c-e1d793314ac3	food_order.type.food	a bacon, lettuce and tomato 1/4 pounder	dlg-11ec0f40-cc09-4418-a20c-e1d793314ac3_8
9	ASSISTANT	And what would you like on the last burger?	dlg-11ec0f40-cc09-4418-a20c-e1d793314ac3	food_order.type.food	burger	dlg-11ec0f40-cc09-4418-a20c-e1d793314ac3_9
10	USER	On the last burger, I'd like to get a pizza burger with extra cheese.	dlg-11ec0f40-cc09-4418-a20c-e1d793314ac3	food_order.type.food	a pizza burger with extra cheese	dlg-11ec0f40-cc09-4418-a20c-e1d793314ac3_10
11	ASSISTANT	Okay. So, I have one mushroom swiss double cheeseburger, one bacon, lettuce, tomato quarter pounder and a pizza burger with extra cheese. Is that correct?	dlg-11ec0f40-cc09-4418-a20c-e1d793314ac3	food_order.name.item	one mushroom swiss double cheeseburger	dlg-11ec0f40-cc09-4418-a20c-e1d793314ac3_11
13	ASSISTANT	Okay. I have your personal details on file. Your order will be ready for pick-up in about 20 minutes.	dlg-11ec0f40-cc09-4418-a20c-e1d793314ac3	food_order.time.pickup	20 minutes	dlg-11ec0f40-cc09-4418-a20c-e1d793314ac3_13
1	USER	Hi Assistant. I would like to order some takeout food for three people. And I would like to order some hot dogs, please.	dlg-12b106e0-37f5-4546-9798-726eb2856b53	food_order.num.people	hot dogs	dlg-12b106e0-37f5-4546-9798-726eb2856b53_1
2	ASSISTANT	Okay takeout for 3 with hot dogs what would you like with them.	dlg-12b106e0-37f5-4546-9798-726eb2856b53	food_order.name.item	hot dogs	dlg-12b106e0-37f5-4546-9798-726eb2856b53_2
3	USER	I'd order a French fries and three Diet Cokes.	dlg-12b106e0-37f5-4546-9798-726eb2856b53	food_order.name.item	three Diet Cokes	dlg-12b106e0-37f5-4546-9798-726eb2856b53_3
4	ASSISTANT	Mustard saurkraut relish and onions on all 3 with a side order of french fries and 3 diet cokes will that complete your order?	dlg-12b106e0-37f5-4546-9798-726eb2856b53	food_order.name.item	Mustard saurkraut relish and onions on all 3	dlg-12b106e0-37f5-4546-9798-726eb2856b53_4
6	ASSISTANT	Okay. I have your personal details on file. Your order will be ready for pick-up in about 20 minutes.	dlg-12b106e0-37f5-4546-9798-726eb2856b53	food_order.time.pickup	pick-up	dlg-12b106e0-37f5-4546-9798-726eb2856b53_6
1	USER	I would like to order food for takeout for three people. And the type of food I'm looking at is burritos.	dlg-12f0e7aa-9e65-40ba-8bd5-3602316b1ba4	food_order.type.retrieval	burritos	dlg-12f0e7aa-9e65-40ba-8bd5-3602316b1ba4_1
3	USER	I would like a carne asada burrito, a bean and cheese burrito, and a mission burrito.	dlg-12f0e7aa-9e65-40ba-8bd5-3602316b1ba4	food_order.name.item	a bean and cheese burrito	dlg-12f0e7aa-9e65-40ba-8bd5-3602316b1ba4_3
4	ASSISTANT	Okay, I have a carne asada burrito one bean and cheese burritos and one mission burrito and a slice of flan and 3 diet Dr.peppers.	dlg-12f0e7aa-9e65-40ba-8bd5-3602316b1ba4	food_order.name.item	3 diet Dr.peppers	dlg-12f0e7aa-9e65-40ba-8bd5-3602316b1ba4_4
6	ASSISTANT	Okay. I have your details on file. Your order will be ready for pick-up in about 20 minutes.	dlg-12f0e7aa-9e65-40ba-8bd5-3602316b1ba4	food_order.type.retrieval	pick-up	dlg-12f0e7aa-9e65-40ba-8bd5-3602316b1ba4_6
1	USER	Hi, could you help me order take-out food for two people?	dlg-12fa13a5-805c-46f5-936c-592b1e39265b	food_order.num.people	take-out	dlg-12fa13a5-805c-46f5-936c-592b1e39265b_1
2	ASSISTANT	What would you like to have for dinner?	dlg-12fa13a5-805c-46f5-936c-592b1e39265b	food_order.type.meal	dinner	dlg-12fa13a5-805c-46f5-936c-592b1e39265b_2
3	USER	I want Greek food, could I have one order of souvlaki and one order of moussaka.	dlg-12fa13a5-805c-46f5-936c-592b1e39265b	food_order.type.food	one order of souvlaki	dlg-12fa13a5-805c-46f5-936c-592b1e39265b_3
4	USER	Two small Greek salads and a side of Spanakopita and a side of baklava.	dlg-12fa13a5-805c-46f5-936c-592b1e39265b	food_order.name.item	Spanakopita	dlg-12fa13a5-805c-46f5-936c-592b1e39265b_4
5	USER	And a side of Spanakopita and a side of baklava.	dlg-12fa13a5-805c-46f5-936c-592b1e39265b	food_order.name.item	Spanakopita	dlg-12fa13a5-805c-46f5-936c-592b1e39265b_5
7	ASSISTANT	One sukiyaki, one order of mus-aka, two small Greek salads, and a side of spanacopita, and one order of baklava. Does that sound correct?	dlg-12fa13a5-805c-46f5-936c-592b1e39265b	food_order.name.item	One sukiyaki	dlg-12fa13a5-805c-46f5-936c-592b1e39265b_7
9	ASSISTANT	Did you want any drinks with that?	dlg-12fa13a5-805c-46f5-936c-592b1e39265b	food_order.type.food	drinks	dlg-12fa13a5-805c-46f5-936c-592b1e39265b_9
11	ASSISTANT	I have your personal details on file. Your order will be ready for pick-up in about 20 minutes.	dlg-12fa13a5-805c-46f5-936c-592b1e39265b	food_order.type.retrieval	pick-up	dlg-12fa13a5-805c-46f5-936c-592b1e39265b_11
13	ASSISTANT	No problem, enjoy your dinner and have a great weekend.	dlg-12fa13a5-805c-46f5-936c-592b1e39265b	food_order.type.meal	dinner	dlg-12fa13a5-805c-46f5-936c-592b1e39265b_13
0	USER	Hello. I want to order takeout pizza for two people, please.	dlg-13d6d90b-a06b-42bb-b226-4e05ed3d17bf	food_order.type.retrieval	two people	dlg-13d6d90b-a06b-42bb-b226-4e05ed3d17bf_0
1	ASSISTANT	I can help you order takeout pizza.	dlg-13d6d90b-a06b-42bb-b226-4e05ed3d17bf	food_order.type.retrieval	pizza	dlg-13d6d90b-a06b-42bb-b226-4e05ed3d17bf_1
3	ASSISTANT	How many pizzas would you like to order?	dlg-13d6d90b-a06b-42bb-b226-4e05ed3d17bf	food_order.name.item	pizzas	dlg-13d6d90b-a06b-42bb-b226-4e05ed3d17bf_3
4	ASSISTANT	Okay let's start with the first pizza. What size and toppings would you like?	dlg-13d6d90b-a06b-42bb-b226-4e05ed3d17bf	food_order.name.item	pizza	dlg-13d6d90b-a06b-42bb-b226-4e05ed3d17bf_4
5	USER	Small deep dish sausage and mushroom.	dlg-13d6d90b-a06b-42bb-b226-4e05ed3d17bf	food_order.name.item	Small deep dish sausage and mushroom	dlg-13d6d90b-a06b-42bb-b226-4e05ed3d17bf_5
9	ASSISTANT	For your order, I have one small deep dish sausage and mushroom pizza and one small deep dish spinach pizza, is that correct?	dlg-13d6d90b-a06b-42bb-b226-4e05ed3d17bf	food_order.name.item	one small deep dish sausage and mushroom pizza	dlg-13d6d90b-a06b-42bb-b226-4e05ed3d17bf_9
11	ASSISTANT	Okay. I have your personal details on file. Your order will be ready for pick-up in about 20 minutes.	dlg-13d6d90b-a06b-42bb-b226-4e05ed3d17bf	food_order.type.retrieval	pick-up	dlg-13d6d90b-a06b-42bb-b226-4e05ed3d17bf_11
3	USER	Two.	dlg-1439800b-4407-430a-bbb5-18a921e1f921	food_order.num.people	Two	dlg-1439800b-4407-430a-bbb5-18a921e1f921_3
5	USER	I'd like an appetizer of crab ragoon, and an order of crisp and chicken.	dlg-1439800b-4407-430a-bbb5-18a921e1f921	food_order.name.item	appetizer	dlg-1439800b-4407-430a-bbb5-18a921e1f921_5
6	USER	I would like to order a takeout.	dlg-1439800b-4407-430a-bbb5-18a921e1f921	food_order.type.retrieval	takeout	dlg-1439800b-4407-430a-bbb5-18a921e1f921_6
9	ASSISTANT	Okay. I have your personal details on file. Your order will be ready for pick-up in about 20 minutes.	dlg-1439800b-4407-430a-bbb5-18a921e1f921	food_order.time.pickup	about 20 minutes	dlg-1439800b-4407-430a-bbb5-18a921e1f921_9
3	USER	I actually want to get some pizza for my girlfriend and I want a medium with large anchovies and bell peppers. Can I get a six-piece side of wings with that?	dlg-14edb1c2-e057-467e-86bb-f3312fcc924f	food_order.name.item	wings	dlg-14edb1c2-e057-467e-86bb-f3312fcc924f_3
5	USER	And also two bottled waters.	dlg-14edb1c2-e057-467e-86bb-f3312fcc924f	food_order.name.item	two bottled waters	dlg-14edb1c2-e057-467e-86bb-f3312fcc924f_5
8	ASSISTANT	Okay, I have your personal details on file. Your order will be ready for pick-up in about 20 minutes. Bye, See you later.	dlg-14edb1c2-e057-467e-86bb-f3312fcc924f	food_order.time.pickup	about 20 minutes	dlg-14edb1c2-e057-467e-86bb-f3312fcc924f_8
1	USER	Hello, I need to order some takeout gyro food.	dlg-15cce30a-ea62-4c48-8e45-d6bc080a8ad4	food_order.type.food	takeout	dlg-15cce30a-ea62-4c48-8e45-d6bc080a8ad4_1
3	USER	Just one, and I need to order one large beef gyro, and I need a side of some Greek sauce.	dlg-15cce30a-ea62-4c48-8e45-d6bc080a8ad4	food_order.name.item	Greek sauce	dlg-15cce30a-ea62-4c48-8e45-d6bc080a8ad4_3
6	ASSISTANT	Just to confirm you would like to order one large beef gyro with a side of Greek sauce, is that correct?	dlg-15cce30a-ea62-4c48-8e45-d6bc080a8ad4	food_order.other_description.item	one large beef gyro	dlg-15cce30a-ea62-4c48-8e45-d6bc080a8ad4_6
8	ASSISTANT	Okay, I have your personal details on file. Your order will be ready for pick-up in about 20 minutes.	dlg-15cce30a-ea62-4c48-8e45-d6bc080a8ad4	food_order.type.retrieval	about 20 minutes	dlg-15cce30a-ea62-4c48-8e45-d6bc080a8ad4_8
1	USER	Hi, I need some help ordering some takeout.	dlg-15e47b61-038f-4b7e-ac78-8b1a0f76772e	food_order.type.retrieval	takeout	dlg-15e47b61-038f-4b7e-ac78-8b1a0f76772e_1
3	USER	I need to order gyros.	dlg-15e47b61-038f-4b7e-ac78-8b1a0f76772e	food_order.type.food	gyros	dlg-15e47b61-038f-4b7e-ac78-8b1a0f76772e_3
7	USER	The first order, I need a chicken gyro with no tomatoes and extra tzatziki sauce.	dlg-15e47b61-038f-4b7e-ac78-8b1a0f76772e	food_order.name.item	with no tomatoes and extra tzatziki sauce	dlg-15e47b61-038f-4b7e-ac78-8b1a0f76772e_7
8	USER	And an order of fries.	dlg-15e47b61-038f-4b7e-ac78-8b1a0f76772e	food_order.name.item	order of fries	dlg-15e47b61-038f-4b7e-ac78-8b1a0f76772e_8
9	ASSISTANT	Chicken gyro with no tomatoes and extra tzatziki sauce and order of fries, okay.	dlg-15e47b61-038f-4b7e-ac78-8b1a0f76772e	food_order.name.item	Chicken gyro	dlg-15e47b61-038f-4b7e-ac78-8b1a0f76772e_9
10	USER	Second order, I need just a regular gyro everything on it. I need to order fries with that.	dlg-15e47b61-038f-4b7e-ac78-8b1a0f76772e	food_order.other_description.item	order fries	dlg-15e47b61-038f-4b7e-ac78-8b1a0f76772e_10
11	ASSISTANT	A regular gyro, everything on it and order fries to go along with that, great.	dlg-15e47b61-038f-4b7e-ac78-8b1a0f76772e	food_order.name.item	regular gyro	dlg-15e47b61-038f-4b7e-ac78-8b1a0f76772e_11
12	USER	Okay. Third order, I need another regular gyro, no tzatziki sauce, Mayonnaise instead and with an order of fries.	dlg-15e47b61-038f-4b7e-ac78-8b1a0f76772e	food_order.name.item	regular gyro	dlg-15e47b61-038f-4b7e-ac78-8b1a0f76772e_12
13	ASSISTANT	Third order will be another regular gyro, no tzatziki sauce, Mayonnaise instead and with an order of fries as well, you got it.	dlg-15e47b61-038f-4b7e-ac78-8b1a0f76772e	food_order.name.item	regular gyro	dlg-15e47b61-038f-4b7e-ac78-8b1a0f76772e_13
14	USER	Okay, I'd like to get some drinks. I need two regular Cokes and one Diet Coke or Pepsi.	dlg-15e47b61-038f-4b7e-ac78-8b1a0f76772e	food_order.type.food	drinks	dlg-15e47b61-038f-4b7e-ac78-8b1a0f76772e_14
15	ASSISTANT	Two regular Cokes and one Diet Coke or Pepsi, sure thing.	dlg-15e47b61-038f-4b7e-ac78-8b1a0f76772e	food_order.name.item	Two regular Cokes	dlg-15e47b61-038f-4b7e-ac78-8b1a0f76772e_15
17	ASSISTANT	Okay. I have your personal details on file. Your order will be ready for pick-up in about 20 minutes.	dlg-15e47b61-038f-4b7e-ac78-8b1a0f76772e	food_order.type.retrieval	pick-up	dlg-15e47b61-038f-4b7e-ac78-8b1a0f76772e_17
0	USER	I'd like to order Italian takeout for two.	dlg-15f8db6a-85dd-47a8-b477-6034b2d4f088	food_order.type.food	Italian	dlg-15f8db6a-85dd-47a8-b477-6034b2d4f088_0
3	USER	I would like to order Eggplant Parmesan and Chicken Milanese.	dlg-15f8db6a-85dd-47a8-b477-6034b2d4f088	food_order.name.item	Chicken Milanese	dlg-15f8db6a-85dd-47a8-b477-6034b2d4f088_3
4	USER	And can I also get two mimosas?	dlg-15f8db6a-85dd-47a8-b477-6034b2d4f088	food_order.name.item	two mimosas	dlg-15f8db6a-85dd-47a8-b477-6034b2d4f088_4
5	ASSISTANT	Just to confirm you would like to order Eggplant Parmesan and Chicken Milanese?	dlg-15f8db6a-85dd-47a8-b477-6034b2d4f088	food_order.name.item	Eggplant Parmesan	dlg-15f8db6a-85dd-47a8-b477-6034b2d4f088_5
6	USER	Yes and then two mimosas.	dlg-15f8db6a-85dd-47a8-b477-6034b2d4f088	food_order.name.item	two mimosas	dlg-15f8db6a-85dd-47a8-b477-6034b2d4f088_6
7	ASSISTANT	2 mimosas?	dlg-15f8db6a-85dd-47a8-b477-6034b2d4f088	food_order.name.item	2 mimosas	dlg-15f8db6a-85dd-47a8-b477-6034b2d4f088_7
11	ASSISTANT	Okay, I have your details on file. Your order will be ready for pick-up in about 20 minutes.	dlg-15f8db6a-85dd-47a8-b477-6034b2d4f088	food_order.time.pickup	about 20 minutes	dlg-15f8db6a-85dd-47a8-b477-6034b2d4f088_11
1	USER	Hot dogs.	dlg-162361ce-89d9-4c31-bdf8-4f2825e1893a	food_order.name.item	Hot dogs	dlg-162361ce-89d9-4c31-bdf8-4f2825e1893a_1
3	USER	I'd like to takeout order out for hot dogs.	dlg-162361ce-89d9-4c31-bdf8-4f2825e1893a	food_order.name.item	hot dogs	dlg-162361ce-89d9-4c31-bdf8-4f2825e1893a_3
5	USER	One person.	dlg-162361ce-89d9-4c31-bdf8-4f2825e1893a	food_order.num.people	One person	dlg-162361ce-89d9-4c31-bdf8-4f2825e1893a_5
7	USER	Some chili dog to go with that.	dlg-162361ce-89d9-4c31-bdf8-4f2825e1893a	food_order.name.item	chili dog	dlg-162361ce-89d9-4c31-bdf8-4f2825e1893a_7
10	ASSISTANT	Okay. I have your personal details on file. Your order will be ready for pick-up in about 20 minutes.	dlg-162361ce-89d9-4c31-bdf8-4f2825e1893a	food_order.type.retrieval	about 20 minutes	dlg-162361ce-89d9-4c31-bdf8-4f2825e1893a_10
1	USER	Hi, I'd like to get a breakfast burrito for take-out.	dlg-1693e916-e6f9-4956-80da-b5ebc257dc03	food_order.type.retrieval	breakfast burrito	dlg-1693e916-e6f9-4956-80da-b5ebc257dc03_1
3	USER	Yeah, let me get the large slide order of guacamole.	dlg-1693e916-e6f9-4956-80da-b5ebc257dc03	food_order.name.item	large slide order of guacamole	dlg-1693e916-e6f9-4956-80da-b5ebc257dc03_3
4	ASSISTANT	Breakfast burritos, large side of guacamole and hot salsa.	dlg-1693e916-e6f9-4956-80da-b5ebc257dc03	food_order.name.item	large side of guacamole	dlg-1693e916-e6f9-4956-80da-b5ebc257dc03_4
6	ASSISTANT	"Ok, I have your details on file. Your order will be ready for pick-up in about 20 minutes."	dlg-1693e916-e6f9-4956-80da-b5ebc257dc03	food_order.type.retrieval	about 20 minutes	dlg-1693e916-e6f9-4956-80da-b5ebc257dc03_6
1	USER	Hi, we were just talking a couple moments ago, and I'm just trying to get back to that conversation. And I would like to order a two soups for two people. And I would like the first soup to be a lentil soup and the second soup to be a Mexican chicken lime soup.	dlg-16a8f851-d4c4-47f8-a9e6-daca87aaea73	food_order.name.item	first soup to be a lentil soup	dlg-16a8f851-d4c4-47f8-a9e6-daca87aaea73_1
2	USER	And a box of Saltine crackers.	dlg-16a8f851-d4c4-47f8-a9e6-daca87aaea73	food_order.name.item	a box of Saltine crackers	dlg-16a8f851-d4c4-47f8-a9e6-daca87aaea73_2
3	USER	A bottle of water, that's all.	dlg-16a8f851-d4c4-47f8-a9e6-daca87aaea73	food_order.name.item	A bottle of water	dlg-16a8f851-d4c4-47f8-a9e6-daca87aaea73_3
6	ASSISTANT	Two soups. One lentil soup and one Mexican chicken lime soup with saltine crackers and 1 bottled waters.	dlg-16a8f851-d4c4-47f8-a9e6-daca87aaea73	food_order.name.item	Two soups	dlg-16a8f851-d4c4-47f8-a9e6-daca87aaea73_6
8	ASSISTANT	Okay. I have your personal details on file. Your order will be ready for pick-up in about 20 minutes.	dlg-16a8f851-d4c4-47f8-a9e6-daca87aaea73	food_order.time.pickup	pick-up	dlg-16a8f851-d4c4-47f8-a9e6-daca87aaea73_8
3	USER	Hi. Today I'm looking to get food for takeout for a couple of people. I'm looking to get Chinese food and I'm looking for a four star rated restaurant to go to.	dlg-16b0e9f1-454b-4ab1-9069-9ab39546ccac	food_order.type.retrieval	Chinese	dlg-16b0e9f1-454b-4ab1-9069-9ab39546ccac_3
5	USER	Two people.	dlg-16b0e9f1-454b-4ab1-9069-9ab39546ccac	food_order.num.people	Two people	dlg-16b0e9f1-454b-4ab1-9069-9ab39546ccac_5
6	ASSISTANT	Okay, Chinese.	dlg-16b0e9f1-454b-4ab1-9069-9ab39546ccac	food_order.type.food	Chinese	dlg-16b0e9f1-454b-4ab1-9069-9ab39546ccac_6
9	USER	I'm looking to order a large pork fried rice, a small wonton soup. And I'm looking to get a large General Tso chicken.	dlg-16b0e9f1-454b-4ab1-9069-9ab39546ccac	food_order.name.item	large pork fried rice	dlg-16b0e9f1-454b-4ab1-9069-9ab39546ccac_9
10	ASSISTANT	Large pork fried rice small wonton soup and one large general xiao chicken.	dlg-16b0e9f1-454b-4ab1-9069-9ab39546ccac	food_order.name.item	small wonton soup	dlg-16b0e9f1-454b-4ab1-9069-9ab39546ccac_10
12	ASSISTANT	Okay. I have your personal details on file. Your order will be ready for pick-up in 20 minutes.	dlg-16b0e9f1-454b-4ab1-9069-9ab39546ccac	food_order.type.retrieval	20 minutes	dlg-16b0e9f1-454b-4ab1-9069-9ab39546ccac_12
1	USER	Hello. I'm looking to order takeout food for three people. I need to order some burgers.	dlg-16d19580-7d82-4a6c-9579-b9296d98ef2b	food_order.type.food	burgers	dlg-16d19580-7d82-4a6c-9579-b9296d98ef2b_1
2	ASSISTANT	I can help you with your takeout order, what kind of burgers would you like to order?	dlg-16d19580-7d82-4a6c-9579-b9296d98ef2b	food_order.type.food	burgers	dlg-16d19580-7d82-4a6c-9579-b9296d98ef2b_2
3	USER	I need to order three triple-patty burgers with cheese, American cheese. They need to have lettuce, tomato. And then one needs to have onion or I'm sorry, pickle on it. And I need to get ketchup and mustard on the side on all of them. And then I need to have an order a extra-large order of french fries. And I need two side salads with ranch. And I also need to order three diet cokes to go along w…	dlg-16d19580-7d82-4a6c-9579-b9296d98ef2b	food_order.name.item	lettuce, tomato	dlg-16d19580-7d82-4a6c-9579-b9296d98ef2b_3
4	ASSISTANT	Okay, this is what I have. Three triple patty burgers with American cheese all with lettuce, tomatoes and one with pickles ketchup and mustard on the side in order of extra large fries, two side salads with ranch and three diet cokes.	dlg-16d19580-7d82-4a6c-9579-b9296d98ef2b	food_order.name.item	Three triple patty burgers	dlg-16d19580-7d82-4a6c-9579-b9296d98ef2b_4
6	ASSISTANT	Okay. I have your personal details on file. Your order will be ready for pick-up in about 20 minutes.	dlg-16d19580-7d82-4a6c-9579-b9296d98ef2b	food_order.type.retrieval	pick-up	dlg-16d19580-7d82-4a6c-9579-b9296d98ef2b_6
2	USER	Hi, I wanted to order breakfast burritos for take out.	dlg-1706fc96-3d87-4874-8bf8-cce4a2bdb8fc	food_order.type.meal	take out	dlg-1706fc96-3d87-4874-8bf8-cce4a2bdb8fc_2
4	USER	It's going to be for two people.	dlg-1706fc96-3d87-4874-8bf8-cce4a2bdb8fc	food_order.num.people	two people	dlg-1706fc96-3d87-4874-8bf8-cce4a2bdb8fc_4
6	USER	Yeah, I just wanted to get two of the chorizo breakfast burritos, With hot salsa and sour cream.	dlg-1706fc96-3d87-4874-8bf8-cce4a2bdb8fc	food_order.other_description.item	two of the chorizo breakfast burritos	dlg-1706fc96-3d87-4874-8bf8-cce4a2bdb8fc_6
7	USER	And then two orange juices. And that's going to be it.	dlg-1706fc96-3d87-4874-8bf8-cce4a2bdb8fc	food_order.name.item	two orange juices	dlg-1706fc96-3d87-4874-8bf8-cce4a2bdb8fc_7
8	ASSISTANT	Two chorizo breakfast burritos with hot salsa and sour cream, With two orange juices. Does that sound correct?	dlg-1706fc96-3d87-4874-8bf8-cce4a2bdb8fc	food_order.name.item	Two chorizo breakfast burritos	dlg-1706fc96-3d87-4874-8bf8-cce4a2bdb8fc_8
10	ASSISTANT	Okay. I have your personal details on file. Your order will be ready for pick-up in about 20 minutes.	dlg-1706fc96-3d87-4874-8bf8-cce4a2bdb8fc	food_order.type.retrieval	pick-up	dlg-1706fc96-3d87-4874-8bf8-cce4a2bdb8fc_10
1	USER	I want to order some Thai food for takeout, please.	dlg-1711a87d-0169-485f-a606-19b577fbe583	food_order.type.food	Thai	dlg-1711a87d-0169-485f-a606-19b577fbe583_1
3	USER	I need two orders of Pad Thai and then one order of Thai fried rice.	dlg-1711a87d-0169-485f-a606-19b577fbe583	food_order.name.item	two orders of Pad Thai	dlg-1711a87d-0169-485f-a606-19b577fbe583_3
4	USER	And then can I just get three glasses of water and that's going to be it?	dlg-1711a87d-0169-485f-a606-19b577fbe583	food_order.name.item	three glasses of water	dlg-1711a87d-0169-485f-a606-19b577fbe583_4
5	ASSISTANT	2 orders of Pad Thai and order of Thai fried rice and three glasses of water. Does that complete your order?	dlg-1711a87d-0169-485f-a606-19b577fbe583	food_order.name.item	order of Thai fried rice	dlg-1711a87d-0169-485f-a606-19b577fbe583_5
7	ASSISTANT	Okay, I have your details on file. Your order will be ready for pick-up in about 20 minutes.	dlg-1711a87d-0169-485f-a606-19b577fbe583	food_order.type.retrieval	pick-up	dlg-1711a87d-0169-485f-a606-19b577fbe583_7
1	USER	Yes, takeout for myself, please. Mexican food.	dlg-174bde2f-052d-4b9a-8913-39bbc546dd65	food_order.type.food	takeout	dlg-174bde2f-052d-4b9a-8913-39bbc546dd65_1
2	ASSISTANT	Okay, take out of Mexican food. What would you like to order?	dlg-174bde2f-052d-4b9a-8913-39bbc546dd65	food_order.type.food	take out	dlg-174bde2f-052d-4b9a-8913-39bbc546dd65_2
3	USER	Four steak tacos and fried rice on the side and I need a large Sprite.	dlg-174bde2f-052d-4b9a-8913-39bbc546dd65	food_order.other_description.item	on the side	dlg-174bde2f-052d-4b9a-8913-39bbc546dd65_3
4	USER	Fried rice on the side.	dlg-174bde2f-052d-4b9a-8913-39bbc546dd65	food_order.other_description.item	on the side	dlg-174bde2f-052d-4b9a-8913-39bbc546dd65_4
5	USER	And a large Sprite.	dlg-174bde2f-052d-4b9a-8913-39bbc546dd65	food_order.name.item	large Sprite	dlg-174bde2f-052d-4b9a-8913-39bbc546dd65_5
6	ASSISTANT	So your order is 4 steak tacos, fried rice on the side and one large sprite, is that correct?	dlg-174bde2f-052d-4b9a-8913-39bbc546dd65	food_order.name.item	on the side	dlg-174bde2f-052d-4b9a-8913-39bbc546dd65_6
7	USER	Yes. A medium order of french fries, as well.	dlg-174bde2f-052d-4b9a-8913-39bbc546dd65	food_order.name.item	medium order of french fries	dlg-174bde2f-052d-4b9a-8913-39bbc546dd65_7
9	ASSISTANT	Add a medium order of french fries.	dlg-174bde2f-052d-4b9a-8913-39bbc546dd65	food_order.name.item	medium order of french fries	dlg-174bde2f-052d-4b9a-8913-39bbc546dd65_9
14	ASSISTANT	Okay. I have your personal details on file. Your order will be ready for pick-up in about 20 minutes.	dlg-174bde2f-052d-4b9a-8913-39bbc546dd65	food_order.time.pickup	20 minutes	dlg-174bde2f-052d-4b9a-8913-39bbc546dd65_14
5	USER	Just planning to pick up some food for dinner. I'm really in the mood for burgers.	dlg-1811108a-bcc7-4bdb-8e6d-423f801b710a	food_order.type.retrieval	pick up	dlg-1811108a-bcc7-4bdb-8e6d-423f801b710a_5
6	ASSISTANT	I can help you with your takeover. What would you like to order?	dlg-1811108a-bcc7-4bdb-8e6d-423f801b710a	food_order.type.retrieval	takeover	dlg-1811108a-bcc7-4bdb-8e6d-423f801b710a_6
7	USER	I'm looking for a take-out place. I'm looking for veggie burgers. Where's a good place?	dlg-1811108a-bcc7-4bdb-8e6d-423f801b710a	food_order.type.food	take-out	dlg-1811108a-bcc7-4bdb-8e6d-423f801b710a_7
8	ASSISTANT	There is the Burger Point that is within 20 minutes from your location.	dlg-1811108a-bcc7-4bdb-8e6d-423f801b710a	food_order.name.restaurant	Burger Point	dlg-1811108a-bcc7-4bdb-8e6d-423f801b710a_8
9	USER	Do they offer veggie burgers?	dlg-1811108a-bcc7-4bdb-8e6d-423f801b710a	food_order.type.food	veggie burgers	dlg-1811108a-bcc7-4bdb-8e6d-423f801b710a_9
13	USER	I want to go to the Burger Point.	dlg-1811108a-bcc7-4bdb-8e6d-423f801b710a	food_order.name.restaurant	Burger Point	dlg-1811108a-bcc7-4bdb-8e6d-423f801b710a_13
14	ASSISTANT	Yes, they have a wide variety of burgers as well as turkey patties and other options.	dlg-1811108a-bcc7-4bdb-8e6d-423f801b710a	food_order.type.food	they have a wide variety of burgers as well as turkey patties and other options	dlg-1811108a-bcc7-4bdb-8e6d-423f801b710a_14
15	USER	Sounds good. I'd like to get a burger with cheddar cheese, tomato and lettuce and relish.	dlg-1811108a-bcc7-4bdb-8e6d-423f801b710a	food_order.name.item	a burger with cheddar cheese, tomato and lettuce and relish	dlg-1811108a-bcc7-4bdb-8e6d-423f801b710a_15
16	ASSISTANT	Okay, I have a burger with cheddar cheese, tomato, lettuce and relish.	dlg-1811108a-bcc7-4bdb-8e6d-423f801b710a	food_order.name.item	a burger with cheddar cheese, tomato, lettuce and relish	dlg-1811108a-bcc7-4bdb-8e6d-423f801b710a_16
21	ASSISTANT	Okay. I have your personal details on file. Your order will be ready for pick-up in about 20 minutes.	dlg-1811108a-bcc7-4bdb-8e6d-423f801b710a	food_order.time.pickup	pick-up	dlg-1811108a-bcc7-4bdb-8e6d-423f801b710a_21
0	USER	Hi, I'm looking to order some Indian food for takeout for one person.	dlg-1844d373-b934-45fa-b512-d8bdaaa68d7d	food_order.type.food	Indian	dlg-1844d373-b934-45fa-b512-d8bdaaa68d7d_0
3	USER	I was wanting to get some chicken tikka with a side of rice.	dlg-1844d373-b934-45fa-b512-d8bdaaa68d7d	food_order.other_description.item	a side of	dlg-1844d373-b934-45fa-b512-d8bdaaa68d7d_3
5	USER	Yeah. Can I get some brown sauce and a Coca-Cola?	dlg-1844d373-b934-45fa-b512-d8bdaaa68d7d	food_order.name.item	brown sauce	dlg-1844d373-b934-45fa-b512-d8bdaaa68d7d_5
8	ASSISTANT	Okay. I have your personal details on file. Your order will be ready for pick-up in about 20 minutes.	dlg-1844d373-b934-45fa-b512-d8bdaaa68d7d	food_order.type.retrieval	pick-up	dlg-1844d373-b934-45fa-b512-d8bdaaa68d7d_8
2	USER	Hi. I need to order takeout pasta for one person, please.	dlg-185d3005-5216-442a-b398-abff73713f79	food_order.num.people	one person	dlg-185d3005-5216-442a-b398-abff73713f79_2
4	USER	I'd like lasagna with meat sauce and a side of two meatballs and two pieces of sourdough bread and one cannoli.	dlg-185d3005-5216-442a-b398-abff73713f79	food_order.name.item	lasagna with meat sauce	dlg-185d3005-5216-442a-b398-abff73713f79_4
6	ASSISTANT	Okay. I have your personal details on file. Your order will be ready for pick-up in about 20 minutes.	dlg-185d3005-5216-442a-b398-abff73713f79	food_order.time.pickup	pick-up	dlg-185d3005-5216-442a-b398-abff73713f79_6
1	USER	Hi, I'd like to order takeout for three people, barbecue.	dlg-1860e83e-b218-47a8-9c21-b7e0307e8628	food_order.type.retrieval	takeout	dlg-1860e83e-b218-47a8-9c21-b7e0307e8628_1
3	USER	For the first order, I'd like a full rack of ribs with a baked potato.	dlg-1860e83e-b218-47a8-9c21-b7e0307e8628	food_order.name.item	full rack of ribs with a baked potato	dlg-1860e83e-b218-47a8-9c21-b7e0307e8628_3
4	USER	Macaroni and cheese, can I get that as a side?	dlg-1860e83e-b218-47a8-9c21-b7e0307e8628	food_order.other_description.item	as a side	dlg-1860e83e-b218-47a8-9c21-b7e0307e8628_4
6	ASSISTANT	Your orders are full rack of ribs, baked potato and mac and cheese on the side.	dlg-1860e83e-b218-47a8-9c21-b7e0307e8628	food_order.other_description.item	on the side	dlg-1860e83e-b218-47a8-9c21-b7e0307e8628_6
7	USER	Yes, that's one order. For the second order, I'd like a half rack with a chicken breast, barbecued with macaroni and cheese and a baked potato.	dlg-1860e83e-b218-47a8-9c21-b7e0307e8628	food_order.name.item	barbecued with macaroni and cheese and a baked potato	dlg-1860e83e-b218-47a8-9c21-b7e0307e8628_7
8	USER	Okay, for the third order, I'd like a half rack and some chopped barbecue with slaw and a baked potato, also.	dlg-1860e83e-b218-47a8-9c21-b7e0307e8628	food_order.name.item	half rack and some chopped barbecue with slaw and a baked potato	dlg-1860e83e-b218-47a8-9c21-b7e0307e8628_8
11	ASSISTANT	Your 2nd order is half rack chicken breast barbecued with macaroni and cheese and and baked potato.	dlg-1860e83e-b218-47a8-9c21-b7e0307e8628	food_order.name.item	half rack chicken breast barbecued with macaroni and cheese and and baked potato	dlg-1860e83e-b218-47a8-9c21-b7e0307e8628_11
12	ASSISTANT	Your 3rd order is half rack chopped barbecue with coleslaw and baked potato.	dlg-1860e83e-b218-47a8-9c21-b7e0307e8628	food_order.name.item	half rack chopped barbecue with coleslaw and baked potato	dlg-1860e83e-b218-47a8-9c21-b7e0307e8628_12
13	USER	Okay. And can I get three house salads with that, ranch and Thousand Island. And three large teas, sweetened.	dlg-1860e83e-b218-47a8-9c21-b7e0307e8628	food_order.name.item	three large teas, sweetened	dlg-1860e83e-b218-47a8-9c21-b7e0307e8628_13
15	USER	I need three house salads, to go with those orders. Two with ranch and one with Thousand Island. And then three large sweetened iced teas.	dlg-1860e83e-b218-47a8-9c21-b7e0307e8628	food_order.name.item	one with Thousand Island	dlg-1860e83e-b218-47a8-9c21-b7e0307e8628_15
16	ASSISTANT	The order includes 3 house salads with ranch and thousand Island dressing and three sweeten ice teas.	dlg-1860e83e-b218-47a8-9c21-b7e0307e8628	food_order.name.item	3 house salads with ranch and thousand Island dressing	dlg-1860e83e-b218-47a8-9c21-b7e0307e8628_16
18	ASSISTANT	Okay. I have your personal details on file. Your order will be ready for pick-up in about 20 minutes.	dlg-1860e83e-b218-47a8-9c21-b7e0307e8628	food_order.type.retrieval	pick-up	dlg-1860e83e-b218-47a8-9c21-b7e0307e8628_18
0	USER	I'd like to order takeout for one person.	dlg-186befcd-d177-42f0-958e-c51f3a0b87d5	food_order.type.retrieval	takeout	dlg-186befcd-d177-42f0-958e-c51f3a0b87d5_0
2	ASSISTANT	Take out for one person any type of food in a particular item?	dlg-186befcd-d177-42f0-958e-c51f3a0b87d5	food_order.type.retrieval	Take out	dlg-186befcd-d177-42f0-958e-c51f3a0b87d5_2
3	USER	I would like one order of poke.	dlg-186befcd-d177-42f0-958e-c51f3a0b87d5	food_order.name.item	poke	dlg-186befcd-d177-42f0-958e-c51f3a0b87d5_3
4	ASSISTANT	Would you like a drink with that?	dlg-186befcd-d177-42f0-958e-c51f3a0b87d5	food_order.type.food	drink	dlg-186befcd-d177-42f0-958e-c51f3a0b87d5_4
6	ASSISTANT	Ok, I have your details on file. Your order will be ready for pick-up in about 20 minutes.	dlg-186befcd-d177-42f0-958e-c51f3a0b87d5	food_order.time.pickup	pick-up	dlg-186befcd-d177-42f0-958e-c51f3a0b87d5_6
1	USER	Hi, I would love to get some Chinese food. I want to get chicken lo mein, spare ribs and two servings of tastu ramen.	dlg-192b753f-d9b5-4929-86d6-27fbdca0f9d4	food_order.name.item	spare ribs	dlg-192b753f-d9b5-4929-86d6-27fbdca0f9d4_1
2	ASSISTANT	Chicken lo mein, spare ribs and two servings of tastu ramen. Anything else?	dlg-192b753f-d9b5-4929-86d6-27fbdca0f9d4	food_order.name.item	Chicken lo mein	dlg-192b753f-d9b5-4929-86d6-27fbdca0f9d4_2
4	ASSISTANT	Okay. I have your personal details on file. Your order will be ready for pick-up in about 20 minutes.	dlg-192b753f-d9b5-4929-86d6-27fbdca0f9d4	food_order.time.pickup	about 20 minutes	dlg-192b753f-d9b5-4929-86d6-27fbdca0f9d4_4
6	ASSISTANT	You're welcome. Enjoy your dinner.	dlg-192b753f-d9b5-4929-86d6-27fbdca0f9d4	food_order.type.meal	dinner	dlg-192b753f-d9b5-4929-86d6-27fbdca0f9d4_6
1	USER	Hi, I like to order burgers for one person.	dlg-19b41692-b7d2-489b-a77e-7c6ff13a5b3a	food_order.type.food	burgers	dlg-19b41692-b7d2-489b-a77e-7c6ff13a5b3a_1
2	USER	I would like to have a cheeseburger. Can you help me?	dlg-19b41692-b7d2-489b-a77e-7c6ff13a5b3a	food_order.name.item	cheeseburger	dlg-19b41692-b7d2-489b-a77e-7c6ff13a5b3a_2
4	USER	A cheeseburger with a side of French fries.	dlg-19b41692-b7d2-489b-a77e-7c6ff13a5b3a	food_order.name.item	French fries	dlg-19b41692-b7d2-489b-a77e-7c6ff13a5b3a_4
5	ASSISTANT	A cheeseburger and a side of fries correct?	dlg-19b41692-b7d2-489b-a77e-7c6ff13a5b3a	food_order.name.item	a side of	dlg-19b41692-b7d2-489b-a77e-7c6ff13a5b3a_5
6	USER	I would like to have ketchup on the fries and mustard on the cheeseburger. That's all.	dlg-19b41692-b7d2-489b-a77e-7c6ff13a5b3a	food_order.name.item	fries	dlg-19b41692-b7d2-489b-a77e-7c6ff13a5b3a_6
8	ASSISTANT	A cheeseburger with mustard and fries with ketchup?	dlg-19b41692-b7d2-489b-a77e-7c6ff13a5b3a	food_order.name.item	cheeseburger	dlg-19b41692-b7d2-489b-a77e-7c6ff13a5b3a_8
9	ASSISTANT	Okay, I have your personal details on file. Your order will be ready for pick-up in about 20 minutes.	dlg-19b41692-b7d2-489b-a77e-7c6ff13a5b3a	food_order.type.retrieval	20 minutes	dlg-19b41692-b7d2-489b-a77e-7c6ff13a5b3a_9
1	USER	Hi. I'd like to order a vegetable sandwich for takeout, please.	dlg-19e6818a-1f8b-4636-a57a-5d0254c183b2	food_order.name.item	vegetable sandwich	dlg-19e6818a-1f8b-4636-a57a-5d0254c183b2_1
2	ASSISTANT	One vegetable sandwich?	dlg-19e6818a-1f8b-4636-a57a-5d0254c183b2	food_order.name.item	vegetable sandwich	dlg-19e6818a-1f8b-4636-a57a-5d0254c183b2_2
3	USER	Yes, please. I'd like some lettuce, tomato, onion, pickle, green pepper, mustard, oil, and vinegar.	dlg-19e6818a-1f8b-4636-a57a-5d0254c183b2	food_order.other_description.item	some lettuce, tomato, onion, pickle, green pepper, mustard, oil, and vinegar	dlg-19e6818a-1f8b-4636-a57a-5d0254c183b2_3
5	USER	I'd like lettuce, tomato, onion, mustard, oil, and vinegar.	dlg-19e6818a-1f8b-4636-a57a-5d0254c183b2	food_order.other_description.item	lettuce, tomato, onion, mustard, oil, and vinegar	dlg-19e6818a-1f8b-4636-a57a-5d0254c183b2_5
7	ASSISTANT	One vegetable sandwich with lettuce, mustard, tomato, onion, mustard, oil, and vinegar.	dlg-19e6818a-1f8b-4636-a57a-5d0254c183b2	food_order.name.item	One vegetable sandwich	dlg-19e6818a-1f8b-4636-a57a-5d0254c183b2_7
8	USER	Yes, please. When will that be ready for pickup?	dlg-19e6818a-1f8b-4636-a57a-5d0254c183b2	food_order.type.retrieval	pickup	dlg-19e6818a-1f8b-4636-a57a-5d0254c183b2_8
9	ASSISTANT	Okay, I have your details on file. Your order will be ready for pick-up in about 20 minutes.	dlg-19e6818a-1f8b-4636-a57a-5d0254c183b2	food_order.time.pickup	about 20 minutes	dlg-19e6818a-1f8b-4636-a57a-5d0254c183b2_9
1	USER	Hello. I need to order takeout for three people. I need to order some Greek food.	dlg-19eb943d-80a2-4ebe-809f-b472b11b064d	food_order.type.retrieval	Greek	dlg-19eb943d-80a2-4ebe-809f-b472b11b064d_1
2	ASSISTANT	Okay, Do you have a place in mind for Greek food or would you like me to search?	dlg-19eb943d-80a2-4ebe-809f-b472b11b064d	food_order.type.food	Greek	dlg-19eb943d-80a2-4ebe-809f-b472b11b064d_2
8	ASSISTANT	How does Olives Greek Cafe sound for take out?	dlg-19eb943d-80a2-4ebe-809f-b472b11b064d	food_order.type.retrieval	take out	dlg-19eb943d-80a2-4ebe-809f-b472b11b064d_8
10	ASSISTANT	Okay, What would you like from Olives Greek cafe?	dlg-19eb943d-80a2-4ebe-809f-b472b11b064d	food_order.name.restaurant	Olives Greek cafe	dlg-19eb943d-80a2-4ebe-809f-b472b11b064d_10
11	USER	I just need to order three large beef gyros. And that's it.	dlg-19eb943d-80a2-4ebe-809f-b472b11b064d	food_order.name.item	three large beef gyros	dlg-19eb943d-80a2-4ebe-809f-b472b11b064d_11
13	ASSISTANT	Okay, Placing an order for 3 large beef Gyros.	dlg-19eb943d-80a2-4ebe-809f-b472b11b064d	food_order.name.item	3 large beef Gyros	dlg-19eb943d-80a2-4ebe-809f-b472b11b064d_13
0	USER	Hi. I'm looking for burgers for takeout.	dlg-1a98170b-36fc-46dc-9313-e119ec4c6b69	food_order.type.retrieval	burgers	dlg-1a98170b-36fc-46dc-9313-e119ec4c6b69_0
2	USER	Three people.	dlg-1a98170b-36fc-46dc-9313-e119ec4c6b69	food_order.num.people	Three people	dlg-1a98170b-36fc-46dc-9313-e119ec4c6b69_2
4	USER	On the burgers, I would like them to have Swiss cheese.	dlg-1a98170b-36fc-46dc-9313-e119ec4c6b69	food_order.name.item	would like them to have Swiss cheese	dlg-1a98170b-36fc-46dc-9313-e119ec4c6b69_4
5	USER	Also, onions and mushrooms.	dlg-1a98170b-36fc-46dc-9313-e119ec4c6b69	food_order.other_description.item	onions and mushrooms	dlg-1a98170b-36fc-46dc-9313-e119ec4c6b69_5
6	ASSISTANT	Your order is Swiss cheese on the burger and also onions and mushrooms, is this correct?	dlg-1a98170b-36fc-46dc-9313-e119ec4c6b69	food_order.name.item	Swiss cheese on the burger	dlg-1a98170b-36fc-46dc-9313-e119ec4c6b69_6
10	USER	All three burgers should be medium well.	dlg-1a98170b-36fc-46dc-9313-e119ec4c6b69	food_order.other_description.item	should be medium well	dlg-1a98170b-36fc-46dc-9313-e119ec4c6b69_10
13	ASSISTANT	I have your personal details on file. Your order will be ready for pick-up in about 20 minutes.	dlg-1a98170b-36fc-46dc-9313-e119ec4c6b69	food_order.type.retrieval	pick-up	dlg-1a98170b-36fc-46dc-9313-e119ec4c6b69_13
3	USER	Okay, I want to get some soup for three people.	dlg-1ae1917c-7c88-4207-9f79-93e7da8f6cd3	food_order.num.people	three people	dlg-1ae1917c-7c88-4207-9f79-93e7da8f6cd3_3
4	ASSISTANT	And what type of soup would you like.	dlg-1ae1917c-7c88-4207-9f79-93e7da8f6cd3	food_order.type.food	soup	dlg-1ae1917c-7c88-4207-9f79-93e7da8f6cd3_4
5	USER	Yeah! For the first order, I'd like a large bowl of chicken noodle soup.	dlg-1ae1917c-7c88-4207-9f79-93e7da8f6cd3	food_order.name.item	large bowl of chicken noodle soup	dlg-1ae1917c-7c88-4207-9f79-93e7da8f6cd3_5
7	USER	Okay, And the next order I'd like a large bowl of vegetable soup.	dlg-1ae1917c-7c88-4207-9f79-93e7da8f6cd3	food_order.name.item	large bowl of vegetable soup	dlg-1ae1917c-7c88-4207-9f79-93e7da8f6cd3_7
8	USER	And for the last order, I'd like a cup of Tomato Soup with a small salad with Ranch dressing.	dlg-1ae1917c-7c88-4207-9f79-93e7da8f6cd3	food_order.name.item	cup of Tomato Soup with a small salad with Ranch dressing	dlg-1ae1917c-7c88-4207-9f79-93e7da8f6cd3_8
9	ASSISTANT	One large of chicken noodle soup, large order of veggie soup, and a cup of tomato soup with a side salad with ranch dressing. Does that complete your order?	dlg-1ae1917c-7c88-4207-9f79-93e7da8f6cd3	food_order.name.item	One large of chicken noodle soup	dlg-1ae1917c-7c88-4207-9f79-93e7da8f6cd3_9
10	USER	Yeah! And can you make sure there's plenty of crackers for that. And I would also like to get three large cokes.	dlg-1ae1917c-7c88-4207-9f79-93e7da8f6cd3	food_order.name.item	crackers	dlg-1ae1917c-7c88-4207-9f79-93e7da8f6cd3_10
11	ASSISTANT	3 Large cokes and a fist full of crackers has been added to your order. Is that it for today?	dlg-1ae1917c-7c88-4207-9f79-93e7da8f6cd3	food_order.name.item	3 Large cokes	dlg-1ae1917c-7c88-4207-9f79-93e7da8f6cd3_11
13	ASSISTANT	Ok. I have your personal details on file. Your order will be ready for pick-up in about 20 minutes.	dlg-1ae1917c-7c88-4207-9f79-93e7da8f6cd3	food_order.time.pickup	pick-up	dlg-1ae1917c-7c88-4207-9f79-93e7da8f6cd3_13
2	USER	Hello, I need to make a carry out order for a poke salad.	dlg-1b0c2229-6434-4e4f-a003-c613ef507912	food_order.name.item	poke salad	dlg-1b0c2229-6434-4e4f-a003-c613ef507912_2
4	USER	Just regular for two people.	dlg-1b0c2229-6434-4e4f-a003-c613ef507912	food_order.num.people	two people	dlg-1b0c2229-6434-4e4f-a003-c613ef507912_4
5	ASSISTANT	Just to confirm you would like to order 1 regular poke salad. Is that correct?	dlg-1b0c2229-6434-4e4f-a003-c613ef507912	food_order.name.item	1 regular poke salad	dlg-1b0c2229-6434-4e4f-a003-c613ef507912_5
6	USER	Two of them, please.	dlg-1b0c2229-6434-4e4f-a003-c613ef507912	food_order.other_description.item	Two of them	dlg-1b0c2229-6434-4e4f-a003-c613ef507912_6
7	ASSISTANT	Okay, I will make that 2 regular poke salad.	dlg-1b0c2229-6434-4e4f-a003-c613ef507912	food_order.name.item	2 regular poke salad	dlg-1b0c2229-6434-4e4f-a003-c613ef507912_7
11	ASSISTANT	Okay. I have your personal details on file. Your order will be ready for pick-up in about 20 minutes.	dlg-1b0c2229-6434-4e4f-a003-c613ef507912	food_order.type.retrieval	pick-up	dlg-1b0c2229-6434-4e4f-a003-c613ef507912_11
1	USER	Hello. I'd like to order takeout food for three people. I want to get some burgers.	dlg-1b17e5ce-3f4e-4be5-86f1-04e3e37fc87b	food_order.type.retrieval	takeout	dlg-1b17e5ce-3f4e-4be5-86f1-04e3e37fc87b_1
2	ASSISTANT	Okay, anything special on your burgers?	dlg-1b17e5ce-3f4e-4be5-86f1-04e3e37fc87b	food_order.type.food	burgers	dlg-1b17e5ce-3f4e-4be5-86f1-04e3e37fc87b_2
3	USER	I'd like to get one mushroom burger, one Swiss cheeseburger and one cheddar cheeseburger.	dlg-1b17e5ce-3f4e-4be5-86f1-04e3e37fc87b	food_order.name.item	one cheddar cheeseburger	dlg-1b17e5ce-3f4e-4be5-86f1-04e3e37fc87b_3
4	ASSISTANT	Okay. I'll place an order for one mushroom burger, one Swiss cheese burger and what was the last one?	dlg-1b17e5ce-3f4e-4be5-86f1-04e3e37fc87b	food_order.name.item	one Swiss cheese burger	dlg-1b17e5ce-3f4e-4be5-86f1-04e3e37fc87b_4
5	USER	Cheddar cheeseburger.	dlg-1b17e5ce-3f4e-4be5-86f1-04e3e37fc87b	food_order.name.item	Cheddar cheeseburger	dlg-1b17e5ce-3f4e-4be5-86f1-04e3e37fc87b_5
6	ASSISTANT	You got it cheddar cheese burger.	dlg-1b17e5ce-3f4e-4be5-86f1-04e3e37fc87b	food_order.name.item	cheddar cheese burger	dlg-1b17e5ce-3f4e-4be5-86f1-04e3e37fc87b_6
8	ASSISTANT	That should be ready in about 30 minutes to pick-up.	dlg-1b17e5ce-3f4e-4be5-86f1-04e3e37fc87b	food_order.type.retrieval	pick-up	dlg-1b17e5ce-3f4e-4be5-86f1-04e3e37fc87b_8
1	USER	Hi. I was wondering if you could help me order some take-out for a couple of people.	dlg-1b21a56a-66be-4586-9560-427bd537f2d6	food_order.type.retrieval	couple of people	dlg-1b21a56a-66be-4586-9560-427bd537f2d6_1
3	USER	A small order of beans.	dlg-1b21a56a-66be-4586-9560-427bd537f2d6	food_order.name.item	A small order of beans	dlg-1b21a56a-66be-4586-9560-427bd537f2d6_3
4	USER	And some large order of fries.	dlg-1b21a56a-66be-4586-9560-427bd537f2d6	food_order.name.item	large order of fries	dlg-1b21a56a-66be-4586-9560-427bd537f2d6_4
11	USER	Okay. In the second-order, I need a chopped plate.	dlg-1b21a56a-66be-4586-9560-427bd537f2d6	food_order.name.item	a chopped plate	dlg-1b21a56a-66be-4586-9560-427bd537f2d6_11
12	USER	And I also need two teas with that.	dlg-1b21a56a-66be-4586-9560-427bd537f2d6	food_order.name.item	two teas	dlg-1b21a56a-66be-4586-9560-427bd537f2d6_12
14	USER	I need a chopped plate.	dlg-1b21a56a-66be-4586-9560-427bd537f2d6	food_order.name.item	a chopped plate	dlg-1b21a56a-66be-4586-9560-427bd537f2d6_14
15	USER	And I also want two teas with that.	dlg-1b21a56a-66be-4586-9560-427bd537f2d6	food_order.name.item	two teas	dlg-1b21a56a-66be-4586-9560-427bd537f2d6_15
18	ASSISTANT	2 BBQ sandwiches, coleslaw, small beans and large fries. Your second-order, chopped plate and 2 T's.	dlg-1b21a56a-66be-4586-9560-427bd537f2d6	food_order.name.item	2 BBQ sandwiches	dlg-1b21a56a-66be-4586-9560-427bd537f2d6_18
19	USER	Okay. For the first order, no coleslaw on the sandwiches.	dlg-1b21a56a-66be-4586-9560-427bd537f2d6	food_order.other_description.item	For the first order, no coleslaw on the sandwiches	dlg-1b21a56a-66be-4586-9560-427bd537f2d6_19
21	ASSISTANT	Okay, no coleslaw.	dlg-1b21a56a-66be-4586-9560-427bd537f2d6	food_order.other_description.item	no coleslaw	dlg-1b21a56a-66be-4586-9560-427bd537f2d6_21
22	ASSISTANT	Okay. I have your personal details on file. Your order will be ready for pick-up in about 20 minutes.	dlg-1b21a56a-66be-4586-9560-427bd537f2d6	food_order.type.retrieval	pick-up	dlg-1b21a56a-66be-4586-9560-427bd537f2d6_22
1	USER	I would like to order sandwiches for takeout, Please.	dlg-1b2a9551-5b42-453f-a82c-35c148cbff67	food_order.type.food	takeout	dlg-1b2a9551-5b42-453f-a82c-35c148cbff67_1
3	USER	Two.	dlg-1b2a9551-5b42-453f-a82c-35c148cbff67	food_order.num.people	Two	dlg-1b2a9551-5b42-453f-a82c-35c148cbff67_3
5	USER	I would like two sandwiches with salami and mustard.	dlg-1b2a9551-5b42-453f-a82c-35c148cbff67	food_order.name.item	two sandwiches with salami and mustard	dlg-1b2a9551-5b42-453f-a82c-35c148cbff67_5
6	ASSISTANT	So I have to salami and mustard sandwiches. Would you like to add anything to this order.	dlg-1b2a9551-5b42-453f-a82c-35c148cbff67	food_order.name.item	to salami and mustard sandwiches	dlg-1b2a9551-5b42-453f-a82c-35c148cbff67_6
8	ASSISTANT	OK, I have your personal details on file. Your order will be ready for pick-up in about 20 minutes.	dlg-1b2a9551-5b42-453f-a82c-35c148cbff67	food_order.type.retrieval	pick-up	dlg-1b2a9551-5b42-453f-a82c-35c148cbff67_8
1	USER	Hi. I'm going to takeout for three people, would like to order burgers tonight.	dlg-1b4d1b2b-0aed-4dd4-b6c7-8341559825aa	food_order.type.food	takeout	dlg-1b4d1b2b-0aed-4dd4-b6c7-8341559825aa_1
3	USER	Yeah, I'd like to get three burgers with three veggie cheese burgers.	dlg-1b4d1b2b-0aed-4dd4-b6c7-8341559825aa	food_order.name.item	three veggie cheese burgers	dlg-1b4d1b2b-0aed-4dd4-b6c7-8341559825aa_3
4	USER	With the salads and sweet potato fries.	dlg-1b4d1b2b-0aed-4dd4-b6c7-8341559825aa	food_order.name.item	salads	dlg-1b4d1b2b-0aed-4dd4-b6c7-8341559825aa_4
5	ASSISTANT	Okay. I have your personal details on file. Your order will be ready for pick-up in about 20 minutes.	dlg-1b4d1b2b-0aed-4dd4-b6c7-8341559825aa	food_order.type.retrieval	pick-up	dlg-1b4d1b2b-0aed-4dd4-b6c7-8341559825aa_5
1	USER	Hi, I'd like to order Greek takeout for one person.	dlg-1c7b1f54-e826-48bb-9ae7-e0479acfa120	food_order.num.people	one	dlg-1c7b1f54-e826-48bb-9ae7-e0479acfa120_1
2	ASSISTANT	I can help with your take out. What would you like to order from the Greek restaurant?	dlg-1c7b1f54-e826-48bb-9ae7-e0479acfa120	food_order.type.retrieval	take out	dlg-1c7b1f54-e826-48bb-9ae7-e0479acfa120_2
3	USER	Could I get a Filet Mignon kebab with eggplant sides and pita bread?	dlg-1c7b1f54-e826-48bb-9ae7-e0479acfa120	food_order.name.item	Filet Mignon kebab with eggplant sides and pita bread	dlg-1c7b1f54-e826-48bb-9ae7-e0479acfa120_3
4	ASSISTANT	Okay, this is what I have, one Filet Mignon Kebab with eggplant sides and pita bread. Would you like to add a drink?	dlg-1c7b1f54-e826-48bb-9ae7-e0479acfa120	food_order.name.item	one Filet Mignon Kebab with eggplant sides and pita bread	dlg-1c7b1f54-e826-48bb-9ae7-e0479acfa120_4
6	ASSISTANT	Okay. I have your personal details on file. Your order will be ready for pick-up in 20 minutes.	dlg-1c7b1f54-e826-48bb-9ae7-e0479acfa120	food_order.type.retrieval	pick-up	dlg-1c7b1f54-e826-48bb-9ae7-e0479acfa120_6
1	USER	Hello, I'd like to order some barbecue for one person.	dlg-1cc3da6d-80d2-4258-9ef0-772850463c07	food_order.type.food	barbecue	dlg-1cc3da6d-80d2-4258-9ef0-772850463c07_1
2	ASSISTANT	Okay, what kind of Barbecue?	dlg-1cc3da6d-80d2-4258-9ef0-772850463c07	food_order.type.food	Barbecue	dlg-1cc3da6d-80d2-4258-9ef0-772850463c07_2
3	USER	Barbecue ribs.	dlg-1cc3da6d-80d2-4258-9ef0-772850463c07	food_order.name.item	Barbecue ribs	dlg-1cc3da6d-80d2-4258-9ef0-772850463c07_3
4	ASSISTANT	One order Barbecue ribs. Anything else?	dlg-1cc3da6d-80d2-4258-9ef0-772850463c07	food_order.name.item	Barbecue ribs	dlg-1cc3da6d-80d2-4258-9ef0-772850463c07_4
7	USER	Coleslaw.	dlg-1cc3da6d-80d2-4258-9ef0-772850463c07	food_order.name.item	Coleslaw	dlg-1cc3da6d-80d2-4258-9ef0-772850463c07_7
8	USER	Some baked beans.	dlg-1cc3da6d-80d2-4258-9ef0-772850463c07	food_order.name.item	baked beans	dlg-1cc3da6d-80d2-4258-9ef0-772850463c07_8
9	USER	And corn on the cob.	dlg-1cc3da6d-80d2-4258-9ef0-772850463c07	food_order.name.item	corn on the cob	dlg-1cc3da6d-80d2-4258-9ef0-772850463c07_9
12	ASSISTANT	Your side dish is a coleslaw, corn on the cob and baked beans.	dlg-1cc3da6d-80d2-4258-9ef0-772850463c07	food_order.name.item	coleslaw	dlg-1cc3da6d-80d2-4258-9ef0-772850463c07_12
14	ASSISTANT	Okay. I have your personal details on file. Your order will be ready for pick-up in about 20 minutes.	dlg-1cc3da6d-80d2-4258-9ef0-772850463c07	food_order.time.pickup	pick-up	dlg-1cc3da6d-80d2-4258-9ef0-772850463c07_14
1	USER	I'd like to order takeout for two people.	dlg-1cff167d-fb7d-4011-b28c-080481412208	food_order.type.retrieval	takeout	dlg-1cff167d-fb7d-4011-b28c-080481412208_1
3	USER	I would like to order two steak gyros.	dlg-1cff167d-fb7d-4011-b28c-080481412208	food_order.name.item	two steak gyros	dlg-1cff167d-fb7d-4011-b28c-080481412208_3
6	ASSISTANT	Okay. I have your personal details on file. Your order will be ready for pick-up in about 20 minutes.	dlg-1cff167d-fb7d-4011-b28c-080481412208	food_order.time.pickup	about 20 minutes	dlg-1cff167d-fb7d-4011-b28c-080481412208_6
1	USER	Hi. I want to order some Mexican food for takeout.	dlg-1dafe01a-bfa8-4d97-bfdc-c25071794e79	food_order.type.food	Mexican	dlg-1dafe01a-bfa8-4d97-bfdc-c25071794e79_1
3	USER	I just need a order of chimichangas.	dlg-1dafe01a-bfa8-4d97-bfdc-c25071794e79	food_order.name.item	chimichangas	dlg-1dafe01a-bfa8-4d97-bfdc-c25071794e79_3
5	USER	It's going to be for one person. I just need a order of chimichangas and a 2 liters of coke.	dlg-1dafe01a-bfa8-4d97-bfdc-c25071794e79	food_order.name.item	2 liters of coke	dlg-1dafe01a-bfa8-4d97-bfdc-c25071794e79_5
8	ASSISTANT	So just to confirm you would like to order chimichangas and 2 liter bottle of coke.	dlg-1dafe01a-bfa8-4d97-bfdc-c25071794e79	food_order.name.item	2 liter bottle of coke	dlg-1dafe01a-bfa8-4d97-bfdc-c25071794e79_8
12	ASSISTANT	Ok. I have your personal details on file. Your order will be ready for pick-up in about 20 minutes.	dlg-1dafe01a-bfa8-4d97-bfdc-c25071794e79	food_order.type.retrieval	pick-up	dlg-1dafe01a-bfa8-4d97-bfdc-c25071794e79_12
1	USER	Hi. Today I need your help finding some food to eat. I'm looking to get some hot dogs for one person.	dlg-1db69492-e3eb-4618-9f6c-240dcad1b10e	food_order.num.people	one person	dlg-1db69492-e3eb-4618-9f6c-240dcad1b10e_1
3	USER	I'm looking to get two hot dogs, two regular size hot dogs, with on one of them sauerkraut and mustard and on the other, mustard and ketchup and that's it.	dlg-1db69492-e3eb-4618-9f6c-240dcad1b10e	food_order.name.item	one of them sauerkraut and mustard	dlg-1db69492-e3eb-4618-9f6c-240dcad1b10e_3
4	ASSISTANT	Can you repeat the condiments on those please?	dlg-1db69492-e3eb-4618-9f6c-240dcad1b10e	food_order.other_description.item	condiments	dlg-1db69492-e3eb-4618-9f6c-240dcad1b10e_4
5	USER	Yes. On one hot dog, I want mustard and sauerkraut and on the other one I'd like mustard and ketchup.	dlg-1db69492-e3eb-4618-9f6c-240dcad1b10e	food_order.name.item	On one hot dog, I want mustard and sauerkraut	dlg-1db69492-e3eb-4618-9f6c-240dcad1b10e_5
6	ASSISTANT	Two hot dogs with sauerkraut and mustard on one, and mustard and ketchup on the other. Is that correct?	dlg-1db69492-e3eb-4618-9f6c-240dcad1b10e	food_order.name.item	mustard and ketchup on the other	dlg-1db69492-e3eb-4618-9f6c-240dcad1b10e_6
10	ASSISTANT	Okay. I have your personal details on file. Your order will be ready for pick-up in about 20 minutes.	dlg-1db69492-e3eb-4618-9f6c-240dcad1b10e	food_order.type.retrieval	pick-up	dlg-1db69492-e3eb-4618-9f6c-240dcad1b10e_10
11	USER	Awesome. 20 minutes is pretty good timing for me, so I'll be ready to pick it up. Thank you.	dlg-1db69492-e3eb-4618-9f6c-240dcad1b10e	food_order.time.pickup	pick it up	dlg-1db69492-e3eb-4618-9f6c-240dcad1b10e_11
1	USER	I'd like to order takeout for three people.	dlg-1dcfac27-20e9-41d3-b0d2-b15916ec45ba	food_order.num.people	takeout	dlg-1dcfac27-20e9-41d3-b0d2-b15916ec45ba_1
3	USER	I would like two large pepperoni pizzas.	dlg-1dcfac27-20e9-41d3-b0d2-b15916ec45ba	food_order.name.item	two large pepperoni pizzas	dlg-1dcfac27-20e9-41d3-b0d2-b15916ec45ba_3
4	ASSISTANT	Would you like any sides or drinks with that?	dlg-1dcfac27-20e9-41d3-b0d2-b15916ec45ba	food_order.type.food	sides	dlg-1dcfac27-20e9-41d3-b0d2-b15916ec45ba_4
6	ASSISTANT	Okay, I have your order for two large pepperoni pizzas. Does that complete your order?	dlg-1dcfac27-20e9-41d3-b0d2-b15916ec45ba	food_order.name.item	two large pepperoni pizzas	dlg-1dcfac27-20e9-41d3-b0d2-b15916ec45ba_6
8	ASSISTANT	Okay. I have your personal details on file. Your order will be ready for pick-up in about 20 minutes.	dlg-1dcfac27-20e9-41d3-b0d2-b15916ec45ba	food_order.type.retrieval	pick-up	dlg-1dcfac27-20e9-41d3-b0d2-b15916ec45ba_8
10	ASSISTANT	Enjoy your dinner.	dlg-1dcfac27-20e9-41d3-b0d2-b15916ec45ba	food_order.type.meal	dinner	dlg-1dcfac27-20e9-41d3-b0d2-b15916ec45ba_10
1	USER	I'd like to order an Italian takeout for three.	dlg-1e84b109-2218-472e-877f-8ae112a08dd2	food_order.type.retrieval	Italian	dlg-1e84b109-2218-472e-877f-8ae112a08dd2_1
3	USER	I'd like to order one chicken masala, one chicken and sausage ziti, and one shrimp florentine.	dlg-1e84b109-2218-472e-877f-8ae112a08dd2	food_order.name.item	one shrimp florentine	dlg-1e84b109-2218-472e-877f-8ae112a08dd2_3
4	USER	And then, could I also get three chocolate chip cannolis?	dlg-1e84b109-2218-472e-877f-8ae112a08dd2	food_order.name.item	three chocolate chip cannolis	dlg-1e84b109-2218-472e-877f-8ae112a08dd2_4
6	USER	Sure. I'd like one chicken masala, one chicken and sausage ziti and one shrimp florentine.	dlg-1e84b109-2218-472e-877f-8ae112a08dd2	food_order.name.item	one shrimp florentine	dlg-1e84b109-2218-472e-877f-8ae112a08dd2_6
7	USER	And then three chocolate chip cannolis.	dlg-1e84b109-2218-472e-877f-8ae112a08dd2	food_order.name.item	three chocolate chip cannolis	dlg-1e84b109-2218-472e-877f-8ae112a08dd2_7
8	ASSISTANT	Just to confirm, you would like to order one chicken masala, one chicken and sausage ziti one shrimp florentine, is that correct?	dlg-1e84b109-2218-472e-877f-8ae112a08dd2	food_order.name.item	one chicken and sausage ziti	dlg-1e84b109-2218-472e-877f-8ae112a08dd2_8
9	USER	Yes, and then three chocolate chip cannolis for dessert.	dlg-1e84b109-2218-472e-877f-8ae112a08dd2	food_order.name.item	three chocolate chip cannolis	dlg-1e84b109-2218-472e-877f-8ae112a08dd2_9
10	ASSISTANT	And 3 chocolate chip cannolis.	dlg-1e84b109-2218-472e-877f-8ae112a08dd2	food_order.name.item	3 chocolate chip cannolis	dlg-1e84b109-2218-472e-877f-8ae112a08dd2_10
13	USER	A bottle of Chardonnay.	dlg-1e84b109-2218-472e-877f-8ae112a08dd2	food_order.name.item	A bottle of Chardonnay	dlg-1e84b109-2218-472e-877f-8ae112a08dd2_13
15	ASSISTANT	Okay. I have your personal details on file. Your order will be ready for pick-up in about 20 minutes.	dlg-1e84b109-2218-472e-877f-8ae112a08dd2	food_order.time.pickup	pick-up	dlg-1e84b109-2218-472e-877f-8ae112a08dd2_15
1	USER	Hi. I want to order breakfast burritos for two.	dlg-1f4bf36a-2881-4db3-834f-8b55e502e300	food_order.type.food	two	dlg-1f4bf36a-2881-4db3-834f-8b55e502e300_1
3	USER	Okay, can I have one with egg, cheese and ham? The other with bacon, sausage and ham.	dlg-1f4bf36a-2881-4db3-834f-8b55e502e300	food_order.name.item	one with egg, cheese and ham	dlg-1f4bf36a-2881-4db3-834f-8b55e502e300_3
7	ASSISTANT	I have your personal details on file. Your order will be ready for pick-up in about 20 minutes.	dlg-1f4bf36a-2881-4db3-834f-8b55e502e300	food_order.time.pickup	pick-up	dlg-1f4bf36a-2881-4db3-834f-8b55e502e300_7
1	USER	Hi. I wanted to place an order for Chinese food takeout tonight, please.	dlg-1f8539d4-68e5-40b1-bc55-2a56dca1856a	food_order.type.retrieval	Chinese	dlg-1f8539d4-68e5-40b1-bc55-2a56dca1856a_1
2	ASSISTANT	What would you prefer in Chinese food?	dlg-1f8539d4-68e5-40b1-bc55-2a56dca1856a	food_order.type.food	Chinese	dlg-1f8539d4-68e5-40b1-bc55-2a56dca1856a_2
3	USER	First of all, I would like to order egg rolls. Actually, make that two orders of egg rolls. I would like a Moo goo gai pan.	dlg-1f8539d4-68e5-40b1-bc55-2a56dca1856a	food_order.name.item	two orders of egg rolls	dlg-1f8539d4-68e5-40b1-bc55-2a56dca1856a_3
4	USER	An order of beef and broccoli and a kung pao chicken.	dlg-1f8539d4-68e5-40b1-bc55-2a56dca1856a	food_order.name.item	beef and broccoli	dlg-1f8539d4-68e5-40b1-bc55-2a56dca1856a_4
5	USER	And finally, I'd like some steamed white rice for three people.	dlg-1f8539d4-68e5-40b1-bc55-2a56dca1856a	food_order.name.item	steamed white rice	dlg-1f8539d4-68e5-40b1-bc55-2a56dca1856a_5
6	ASSISTANT	Just to confirm your order is 2 eggs rolls, Moo goo gai pan, beef and brococlli, kung pao chicekn, steamed rice for 3 people.	dlg-1f8539d4-68e5-40b1-bc55-2a56dca1856a	food_order.name.item	kung pao chicekn	dlg-1f8539d4-68e5-40b1-bc55-2a56dca1856a_6
8	ASSISTANT	Would you like to try some hot and sour chicken soup?	dlg-1f8539d4-68e5-40b1-bc55-2a56dca1856a	food_order.name.item	hot and sour chicken soup	dlg-1f8539d4-68e5-40b1-bc55-2a56dca1856a_8
9	USER	Yeah, sure. Why not add some hot and sour chicken soup to the order?	dlg-1f8539d4-68e5-40b1-bc55-2a56dca1856a	food_order.name.item	hot and sour chicken soup	dlg-1f8539d4-68e5-40b1-bc55-2a56dca1856a_9
10	ASSISTANT	Hot and sour chicken soup has been added to your order.	dlg-1f8539d4-68e5-40b1-bc55-2a56dca1856a	food_order.name.item	Hot and sour chicken soup	dlg-1f8539d4-68e5-40b1-bc55-2a56dca1856a_10
12	ASSISTANT	Would you like to add something to drink?	dlg-1f8539d4-68e5-40b1-bc55-2a56dca1856a	food_order.type.food	drink	dlg-1f8539d4-68e5-40b1-bc55-2a56dca1856a_12
14	ASSISTANT	Okay. I have your personal details on file. Your order will be ready for pick-up in about 20 minutes.	dlg-1f8539d4-68e5-40b1-bc55-2a56dca1856a	food_order.type.retrieval	pick-up	dlg-1f8539d4-68e5-40b1-bc55-2a56dca1856a_14
1	USER	Yeah, I'd like to place an order for pizza.	dlg-1fc6ac23-1e3a-427d-b520-adadcf92c6e7	food_order.type.food	pizza	dlg-1fc6ac23-1e3a-427d-b520-adadcf92c6e7_1
2	ASSISTANT	I can help you with your pizza order. What would you like?	dlg-1fc6ac23-1e3a-427d-b520-adadcf92c6e7	food_order.type.food	pizza	dlg-1fc6ac23-1e3a-427d-b520-adadcf92c6e7_2
3	USER	Yeah, I'd like to get a large pepperoni and mushroom pizza. I'd also like to get an order of breadsticks, Garlic breadsticks, With marinara sauce.	dlg-1fc6ac23-1e3a-427d-b520-adadcf92c6e7	food_order.name.item	Garlic breadsticks	dlg-1fc6ac23-1e3a-427d-b520-adadcf92c6e7_3
4	ASSISTANT	Okay, I have a large pepperoni and mushroom pizza in order of garlic bread sticks with marinara sauce. Anything else?	dlg-1fc6ac23-1e3a-427d-b520-adadcf92c6e7	food_order.name.item	order of garlic bread sticks with marinara sauce	dlg-1fc6ac23-1e3a-427d-b520-adadcf92c6e7_4
5	USER	Yeah, I need to get some drinks. Do they do 2 L, Or do they have individual drinks? Thank you.	dlg-1fc6ac23-1e3a-427d-b520-adadcf92c6e7	food_order.other_description.item	drinks	dlg-1fc6ac23-1e3a-427d-b520-adadcf92c6e7_5
6	ASSISTANT	Let me check on that for you. It looks like they have a variety of two liters and 1 liter bottles as well from the Coke Cola lineup.	dlg-1fc6ac23-1e3a-427d-b520-adadcf92c6e7	food_order.other_description.item	they have a variety of two liters and 1 liter bottles as well from the Coke Cola lineup	dlg-1fc6ac23-1e3a-427d-b520-adadcf92c6e7_6
7	USER	Okay, Let me get one 2-L Coke and one 2-L Diet Coke.	dlg-1fc6ac23-1e3a-427d-b520-adadcf92c6e7	food_order.name.item	one 2-L Coke	dlg-1fc6ac23-1e3a-427d-b520-adadcf92c6e7_7
8	ASSISTANT	I will add a two liter of Coke and A2 liter of Diet Coke to your order. Anything else?	dlg-1fc6ac23-1e3a-427d-b520-adadcf92c6e7	food_order.name.item	two liter of Coke	dlg-1fc6ac23-1e3a-427d-b520-adadcf92c6e7_8
10	ASSISTANT	Ok, I have your personal details on file. Your order will be ready for pick-up in about 20 minutes.	dlg-1fc6ac23-1e3a-427d-b520-adadcf92c6e7	food_order.time.pickup	about 20 minutes	dlg-1fc6ac23-1e3a-427d-b520-adadcf92c6e7_10
1	USER	Yeah, I was wanting to order some hot dogs for takeout.	dlg-209b0f15-f389-4b14-9415-58ffb21e203c	food_order.type.food	takeout	dlg-209b0f15-f389-4b14-9415-58ffb21e203c_1
2	ASSISTANT	Can you confirm the number of hot dogs you would like to order?	dlg-209b0f15-f389-4b14-9415-58ffb21e203c	food_order.type.food	hot dogs	dlg-209b0f15-f389-4b14-9415-58ffb21e203c_2
5	USER	One person.	dlg-209b0f15-f389-4b14-9415-58ffb21e203c	food_order.num.people	One person	dlg-209b0f15-f389-4b14-9415-58ffb21e203c_5
6	ASSISTANT	What kind of hot dog would you like to order for one?	dlg-209b0f15-f389-4b14-9415-58ffb21e203c	food_order.type.food	hot dog	dlg-209b0f15-f389-4b14-9415-58ffb21e203c_6
7	USER	I just want it to have ketchup, mustard, and relish on it.	dlg-209b0f15-f389-4b14-9415-58ffb21e203c	food_order.name.item	ketchup, mustard, and relish	dlg-209b0f15-f389-4b14-9415-58ffb21e203c_7
8	ASSISTANT	Just to confirm you would like to order one hot dog with ketchup mustard and relish on it.	dlg-209b0f15-f389-4b14-9415-58ffb21e203c	food_order.name.item	one hot dog with ketchup mustard and relish	dlg-209b0f15-f389-4b14-9415-58ffb21e203c_8
11	USER	Just a Pepsi, and that's going to be it.	dlg-209b0f15-f389-4b14-9415-58ffb21e203c	food_order.name.item	Pepsi	dlg-209b0f15-f389-4b14-9415-58ffb21e203c_11
12	ASSISTANT	1 Pepsi added to the order. Ok. I have your personal details on file. Your order will be ready for pick-up in about 20 minutes.	dlg-209b0f15-f389-4b14-9415-58ffb21e203c	food_order.name.item	pick-up	dlg-209b0f15-f389-4b14-9415-58ffb21e203c_12
1	USER	Hi Assistant, I'd like to order some food for takeout for just one person. And I need some Thai food.	dlg-20df7277-300f-4b76-92cd-302f2052f59e	food_order.type.food	takeout	dlg-20df7277-300f-4b76-92cd-302f2052f59e_1
2	ASSISTANT	Okay, Thai food sounds good, what would you like to order?	dlg-20df7277-300f-4b76-92cd-302f2052f59e	food_order.type.food	Thai	dlg-20df7277-300f-4b76-92cd-302f2052f59e_2
3	USER	I would like some, you know, a chicken dish. I like spicy noodles. Thai noodles with peanut sauce. That's exactly what I want, a large order of pad Thai.	dlg-20df7277-300f-4b76-92cd-302f2052f59e	food_order.name.item	large order of pad Thai	dlg-20df7277-300f-4b76-92cd-302f2052f59e_3
4	ASSISTANT	Okay, one large order of pad thai, got it anything else?	dlg-20df7277-300f-4b76-92cd-302f2052f59e	food_order.name.item	one large order of pad thai	dlg-20df7277-300f-4b76-92cd-302f2052f59e_4
5	USER	A diet ginger ale.	dlg-20df7277-300f-4b76-92cd-302f2052f59e	food_order.name.item	diet ginger ale	dlg-20df7277-300f-4b76-92cd-302f2052f59e_5
6	ASSISTANT	One diet ginger ale, will that complete your order?	dlg-20df7277-300f-4b76-92cd-302f2052f59e	food_order.name.item	diet ginger ale	dlg-20df7277-300f-4b76-92cd-302f2052f59e_6
8	ASSISTANT	Okay. I have your personal details on file. Your order will be ready for pick-up in about 20 minutes.	dlg-20df7277-300f-4b76-92cd-302f2052f59e	food_order.time.pickup	pick-up	dlg-20df7277-300f-4b76-92cd-302f2052f59e_8
0	USER	Hi Assistant. Can you help me with a takeout order from Casa Sanchez?	dlg-20e2a71d-9422-4acf-8913-c822f630f95a	food_order.name.restaurant	takeout	dlg-20e2a71d-9422-4acf-8913-c822f630f95a_0
5	ASSISTANT	So you got 1 market burrito with black beans and spicy salsa and 1 chicken taco platter with refried beans.	dlg-20e2a71d-9422-4acf-8913-c822f630f95a	food_order.name.item	1 chicken taco platter with refried beans	dlg-20e2a71d-9422-4acf-8913-c822f630f95a_5
6	USER	That sounds correct. Also, can I add two iced teas to the order?	dlg-20e2a71d-9422-4acf-8913-c822f630f95a	food_order.name.item	two iced teas	dlg-20e2a71d-9422-4acf-8913-c822f630f95a_6
7	ASSISTANT	Put two Iced Teas shifting.	dlg-20e2a71d-9422-4acf-8913-c822f630f95a	food_order.name.item	two Iced Teas	dlg-20e2a71d-9422-4acf-8913-c822f630f95a_7
12	ASSISTANT	So I got one market burrito with black beans spicy salsa and one chicken taco platter with refried beans and two sides have iced-tea?	dlg-20e2a71d-9422-4acf-8913-c822f630f95a	food_order.name.item	one chicken taco platter with refried beans	dlg-20e2a71d-9422-4acf-8913-c822f630f95a_12
16	ASSISTANT	Ok. Your order will be ready for pick-up in about 20 minutes.	dlg-20e2a71d-9422-4acf-8913-c822f630f95a	food_order.type.retrieval	pick-up	dlg-20e2a71d-9422-4acf-8913-c822f630f95a_16
2	USER	Yes, I'd like to order Greek food for two people, please.	dlg-20e5c785-b83d-4195-8e4d-707d735525cd	food_order.num.people	two people	dlg-20e5c785-b83d-4195-8e4d-707d735525cd_2
3	ASSISTANT	I can help you with your takeout order. What would you like to order from the Greek restaurant?	dlg-20e5c785-b83d-4195-8e4d-707d735525cd	food_order.type.retrieval	takeout	dlg-20e5c785-b83d-4195-8e4d-707d735525cd_3
4	USER	We'd like two hero sandwiches, please. With extra sour cream and tomatoes, two large orders of fries, one large Coke, and one large Sprite.	dlg-20e5c785-b83d-4195-8e4d-707d735525cd	food_order.name.item	one large Sprite	dlg-20e5c785-b83d-4195-8e4d-707d735525cd_4
5	ASSISTANT	Okay, here's what I have. Two gyros extra sour cream and tomatoes, two large orders of fries, one large Coke and one large Sprite.	dlg-20e5c785-b83d-4195-8e4d-707d735525cd	food_order.name.item	one large Sprite	dlg-20e5c785-b83d-4195-8e4d-707d735525cd_5
7	ASSISTANT	Ok. I have your personal details on file. Your order will be ready for pick-up in about 20 minutes.	dlg-20e5c785-b83d-4195-8e4d-707d735525cd	food_order.time.pickup	about 20 minutes	dlg-20e5c785-b83d-4195-8e4d-707d735525cd_7
4	USER	Hot dogs and french fries.	dlg-21106cbc-ea4a-4bf6-97db-a02f1ee33fc9	food_order.name.item	Hot dogs	dlg-21106cbc-ea4a-4bf6-97db-a02f1ee33fc9_4
5	ASSISTANT	How many hot dogs would you like to order?	dlg-21106cbc-ea4a-4bf6-97db-a02f1ee33fc9	food_order.name.item	hot dogs	dlg-21106cbc-ea4a-4bf6-97db-a02f1ee33fc9_5
6	USER	Three. Enough for three people.	dlg-21106cbc-ea4a-4bf6-97db-a02f1ee33fc9	food_order.num.people	three people	dlg-21106cbc-ea4a-4bf6-97db-a02f1ee33fc9_6
7	ASSISTANT	Would you like to have chili hot dogs or the regular ones?	dlg-21106cbc-ea4a-4bf6-97db-a02f1ee33fc9	food_order.name.item	regular ones	dlg-21106cbc-ea4a-4bf6-97db-a02f1ee33fc9_7
8	USER	Regular.	dlg-21106cbc-ea4a-4bf6-97db-a02f1ee33fc9	food_order.other_description.item	Regular	dlg-21106cbc-ea4a-4bf6-97db-a02f1ee33fc9_8
9	ASSISTANT	Just to confirm, your order would be 3 regular hot dogs and fries.	dlg-21106cbc-ea4a-4bf6-97db-a02f1ee33fc9	food_order.name.item	fries	dlg-21106cbc-ea4a-4bf6-97db-a02f1ee33fc9_9
11	ASSISTANT	What do you prefer small or large fries?	dlg-21106cbc-ea4a-4bf6-97db-a02f1ee33fc9	food_order.name.item	small or large fries	dlg-21106cbc-ea4a-4bf6-97db-a02f1ee33fc9_11
12	ASSISTANT	Small fries.	dlg-21106cbc-ea4a-4bf6-97db-a02f1ee33fc9	food_order.name.item	Small fries	dlg-21106cbc-ea4a-4bf6-97db-a02f1ee33fc9_12
14	ASSISTANT	Would you like to add any drink?	dlg-21106cbc-ea4a-4bf6-97db-a02f1ee33fc9	food_order.type.food	drink	dlg-21106cbc-ea4a-4bf6-97db-a02f1ee33fc9_14
18	ASSISTANT	Ok, I have your personal details on file. Your order will be ready for pick-up in about 20 minutes.	dlg-21106cbc-ea4a-4bf6-97db-a02f1ee33fc9	food_order.type.retrieval	about 20 minutes	dlg-21106cbc-ea4a-4bf6-97db-a02f1ee33fc9_18
1	USER	Hi, I need to order Basil Chicken from the Thai restaurant for a takeout.	dlg-214d31dd-c5f4-4ca7-9178-3a4d782d6f75	food_order.type.retrieval	Thai	dlg-214d31dd-c5f4-4ca7-9178-3a4d782d6f75_1
2	ASSISTANT	Okay. One order of basil chicken, And anything else?	dlg-214d31dd-c5f4-4ca7-9178-3a4d782d6f75	food_order.name.item	basil chicken	dlg-214d31dd-c5f4-4ca7-9178-3a4d782d6f75_2
3	USER	A Diet Coke, Please.	dlg-214d31dd-c5f4-4ca7-9178-3a4d782d6f75	food_order.name.item	Diet Coke	dlg-214d31dd-c5f4-4ca7-9178-3a4d782d6f75_3
4	ASSISTANT	A Diet Coke to go along with it, Okay anything else?	dlg-214d31dd-c5f4-4ca7-9178-3a4d782d6f75	food_order.name.item	Diet Coke	dlg-214d31dd-c5f4-4ca7-9178-3a4d782d6f75_4
6	ASSISTANT	Is this just for one person?	dlg-214d31dd-c5f4-4ca7-9178-3a4d782d6f75	food_order.num.people	one	dlg-214d31dd-c5f4-4ca7-9178-3a4d782d6f75_6
8	ASSISTANT	Okay. I have your personal details on file. Your order will be ready for pick-up in about 20 minutes.	dlg-214d31dd-c5f4-4ca7-9178-3a4d782d6f75	food_order.type.retrieval	pick-up	dlg-214d31dd-c5f4-4ca7-9178-3a4d782d6f75_8
1	USER	Hi. I'd like to order takeout, please.	dlg-2203cd63-7602-4be7-87c5-6c11f46b7ae6	food_order.type.retrieval	takeout	dlg-2203cd63-7602-4be7-87c5-6c11f46b7ae6_1
3	USER	Can I order Italian food?	dlg-2203cd63-7602-4be7-87c5-6c11f46b7ae6	food_order.type.food	Italian	dlg-2203cd63-7602-4be7-87c5-6c11f46b7ae6_3
5	USER	Yeah. Can I order a chicken Parmesan with pasta. Was that marinara sauce? Yes. Could I get a 2-L bottle of Pepsi, please, with that?	dlg-2203cd63-7602-4be7-87c5-6c11f46b7ae6	food_order.name.item	marinara sauce	dlg-2203cd63-7602-4be7-87c5-6c11f46b7ae6_5
6	USER	Was that marinara sauce? Yes. Could I get a 2-L bottle of Pepsi, please, with that?	dlg-2203cd63-7602-4be7-87c5-6c11f46b7ae6	food_order.other_description.item	marinara sauce	dlg-2203cd63-7602-4be7-87c5-6c11f46b7ae6_6
9	ASSISTANT	OK. I have your personal details on file. Your order will be ready for pick-up in about 20 minutes.	dlg-2203cd63-7602-4be7-87c5-6c11f46b7ae6	food_order.type.retrieval	about 20 minutes	dlg-2203cd63-7602-4be7-87c5-6c11f46b7ae6_9
0	USER	Hi, I would like to place an order for Indian food for takeout for three people, please.	dlg-22192b1b-808e-44aa-a848-b6c74a624598	food_order.num.people	Indian	dlg-22192b1b-808e-44aa-a848-b6c74a624598_0
2	USER	I'd like to order a samosa, tandoori chicken, saag paneer.	dlg-22192b1b-808e-44aa-a848-b6c74a624598	food_order.name.item	samosa	dlg-22192b1b-808e-44aa-a848-b6c74a624598_2
5	ASSISTANT	How about the drink?	dlg-22192b1b-808e-44aa-a848-b6c74a624598	food_order.type.food	drink	dlg-22192b1b-808e-44aa-a848-b6c74a624598_5
6	USER	Alright, so I'll go with some Tropicana orange juice.	dlg-22192b1b-808e-44aa-a848-b6c74a624598	food_order.name.item	Tropicana orange juice	dlg-22192b1b-808e-44aa-a848-b6c74a624598_6
7	ASSISTANT	Okay, I have your personal details on file. Your order will be ready for pick-up in about 20 minutes.	dlg-22192b1b-808e-44aa-a848-b6c74a624598	food_order.time.pickup	about 20 minutes	dlg-22192b1b-808e-44aa-a848-b6c74a624598_7
1	USER	Hi. I'd like to order takeout for two people.	dlg-221b9935-0321-406a-9376-95297bbf9625	food_order.num.people	two	dlg-221b9935-0321-406a-9376-95297bbf9625_1
4	USER	I'd like to have two orders of Lasagne.	dlg-221b9935-0321-406a-9376-95297bbf9625	food_order.name.item	two orders of Lasagne	dlg-221b9935-0321-406a-9376-95297bbf9625_4
6	USER	No price range.	dlg-221b9935-0321-406a-9376-95297bbf9625	food_order.price_range	No price range	dlg-221b9935-0321-406a-9376-95297bbf9625_6
10	ASSISTANT	How does takeout from Cucina Venti Restaurant sound?	dlg-221b9935-0321-406a-9376-95297bbf9625	food_order.type.retrieval	takeout	dlg-221b9935-0321-406a-9376-95297bbf9625_10
12	ASSISTANT	Do you want just Lasagna or anything else?	dlg-221b9935-0321-406a-9376-95297bbf9625	food_order.name.item	Lasagna	dlg-221b9935-0321-406a-9376-95297bbf9625_12
13	USER	Just two orders of Lasagne.	dlg-221b9935-0321-406a-9376-95297bbf9625	food_order.name.item	two orders of Lasagne	dlg-221b9935-0321-406a-9376-95297bbf9625_13
14	ASSISTANT	Okay, placing an order for 2 servings of Lasagna. Enjoy your meal!	dlg-221b9935-0321-406a-9376-95297bbf9625	food_order.name.item	2 servings of Lasagna	dlg-221b9935-0321-406a-9376-95297bbf9625_14
1	USER	Hello, can I get three steak burritos and three large Cokes, please, and two orders of french fries?	dlg-2220866d-15a0-4161-9c7b-8a1168aab479	food_order.name.item	three steak burritos	dlg-2220866d-15a0-4161-9c7b-8a1168aab479_1
3	ASSISTANT	Three large steak burritos, three orders of Coke, and 2 large fries.	dlg-2220866d-15a0-4161-9c7b-8a1168aab479	food_order.name.item	three orders of Coke	dlg-2220866d-15a0-4161-9c7b-8a1168aab479_3
5	ASSISTANT	Okay, I have your details on file. Your order will be ready for pick-up in about 20 minutes.	dlg-2220866d-15a0-4161-9c7b-8a1168aab479	food_order.time.pickup	pick-up	dlg-2220866d-15a0-4161-9c7b-8a1168aab479_5
1	USER	Hi, I'd like to order takeout for three people, please.	dlg-22baae4e-6abe-474c-ac98-2a2c09dc735c	food_order.type.retrieval	takeout	dlg-22baae4e-6abe-474c-ac98-2a2c09dc735c_1
3	USER	Indian food.	dlg-22baae4e-6abe-474c-ac98-2a2c09dc735c	food_order.type.food	Indian	dlg-22baae4e-6abe-474c-ac98-2a2c09dc735c_3
5	USER	Can I get a bowl of lamb Vindaloo?	dlg-22baae4e-6abe-474c-ac98-2a2c09dc735c	food_order.name.item	a bowl of lamb Vindaloo	dlg-22baae4e-6abe-474c-ac98-2a2c09dc735c_5
6	USER	Also, can I get a Punjabi chicken curry?	dlg-22baae4e-6abe-474c-ac98-2a2c09dc735c	food_order.name.item	a Punjabi chicken curry	dlg-22baae4e-6abe-474c-ac98-2a2c09dc735c_6
7	USER	And I like also like a bowl of mixed vegetable curry.	dlg-22baae4e-6abe-474c-ac98-2a2c09dc735c	food_order.name.item	a bowl of mixed vegetable curry	dlg-22baae4e-6abe-474c-ac98-2a2c09dc735c_7
8	USER	Can I get a order of a 2-L bottle of Pepsi, please? That will be it.	dlg-22baae4e-6abe-474c-ac98-2a2c09dc735c	food_order.name.item	2-L bottle of Pepsi	dlg-22baae4e-6abe-474c-ac98-2a2c09dc735c_8
9	ASSISTANT	One bowl of lamb vindaloo, Punjabi chicken curry and a bowl of mixed vegetable curry and 2 liter bottle of Pepsi, is that correct?	dlg-22baae4e-6abe-474c-ac98-2a2c09dc735c	food_order.name.item	Punjabi chicken curry	dlg-22baae4e-6abe-474c-ac98-2a2c09dc735c_9
11	ASSISTANT	It looks like that will be ready in about 35 minutes.	dlg-22baae4e-6abe-474c-ac98-2a2c09dc735c	food_order.time.pickup	about 35 minutes	dlg-22baae4e-6abe-474c-ac98-2a2c09dc735c_11
0	USER	Hi. I was wondering if you could help me place a take-out order for barbecue.	dlg-22d87698-2763-409c-a400-ec9267da36b3	food_order.type.retrieval	take-out	dlg-22d87698-2763-409c-a400-ec9267da36b3_0
3	USER	Okay. For the first order, I need a pound of chopped barbecue. And a large order of slaw. Large order of hush puppies.	dlg-22d87698-2763-409c-a400-ec9267da36b3	food_order.name.item	Large order of hush puppies	dlg-22d87698-2763-409c-a400-ec9267da36b3_3
4	USER	And a large order of slaw.	dlg-22d87698-2763-409c-a400-ec9267da36b3	food_order.name.item	And a large order of slaw	dlg-22d87698-2763-409c-a400-ec9267da36b3_4
5	USER	Large order of hush puppies.	dlg-22d87698-2763-409c-a400-ec9267da36b3	food_order.name.item	Large order of hush puppies	dlg-22d87698-2763-409c-a400-ec9267da36b3_5
7	USER	Yes, I'd like to get two barbecue sandwiches with and two large Cokes or Pepsi whatever .	dlg-22d87698-2763-409c-a400-ec9267da36b3	food_order.name.item	two large Cokes or Pepsi	dlg-22d87698-2763-409c-a400-ec9267da36b3_7
8	ASSISTANT	One pound of chopped BBQ, Large order of cole slaw, Large order of hush puppies, 2 BBQ sandwiches with slaw, 2 Large pepsi's.	dlg-22d87698-2763-409c-a400-ec9267da36b3	food_order.name.item	One pound of chopped BBQ	dlg-22d87698-2763-409c-a400-ec9267da36b3_8
10	ASSISTANT	Ok. I have your personal details on file. Your order will be ready for pick-up in about 20 minutes.	dlg-22d87698-2763-409c-a400-ec9267da36b3	food_order.time.pickup	about 20 minutes	dlg-22d87698-2763-409c-a400-ec9267da36b3_10
1	USER	I want to order takeout Chinese food for two people, please.	dlg-22ede0f9-b009-4713-a223-15caaa4c5a0b	food_order.type.food	Chinese	dlg-22ede0f9-b009-4713-a223-15caaa4c5a0b_1
3	USER	Like one beef and broccoli. And one chicken and broccoli. And that's it.	dlg-22ede0f9-b009-4713-a223-15caaa4c5a0b	food_order.name.item	one chicken	dlg-22ede0f9-b009-4713-a223-15caaa4c5a0b_3
4	ASSISTANT	Ok. I have your personal details on file. Your order will be ready for pick-up in about 20 minutes.	dlg-22ede0f9-b009-4713-a223-15caaa4c5a0b	food_order.time.pickup	about 20 minutes	dlg-22ede0f9-b009-4713-a223-15caaa4c5a0b_4
0	USER	Hello, I need to order some breakfast burritos for two people.	dlg-231920d7-0ffc-47e6-a994-055b2757a781	food_order.name.item	two people	dlg-231920d7-0ffc-47e6-a994-055b2757a781_0
2	USER	Breakfast burritos with sausage, egg, cheese and bacon. And I'd like to add tortillas pancakes.	dlg-231920d7-0ffc-47e6-a994-055b2757a781	food_order.name.item	tortillas pancakes	dlg-231920d7-0ffc-47e6-a994-055b2757a781_2
4	ASSISTANT	Breakfast burritos with sausage, egg, bacon and cheese, your other order is tortillas pancakes.	dlg-231920d7-0ffc-47e6-a994-055b2757a781	food_order.name.item	tortillas pancakes	dlg-231920d7-0ffc-47e6-a994-055b2757a781_4
6	ASSISTANT	Okay. I have your personal details on file. Your order will be ready for pick-up in about 20 minutes.	dlg-231920d7-0ffc-47e6-a994-055b2757a781	food_order.time.pickup	about 20 minutes	dlg-231920d7-0ffc-47e6-a994-055b2757a781_6
2	USER	Hi. I'm looking to order pizza for takeout.	dlg-2373863a-38dd-4892-8dc0-e987513e11d8	food_order.name.item	takeout	dlg-2373863a-38dd-4892-8dc0-e987513e11d8_2
3	ASSISTANT	For how many people and what's the size of the pizza?	dlg-2373863a-38dd-4892-8dc0-e987513e11d8	food_order.name.item	pizza	dlg-2373863a-38dd-4892-8dc0-e987513e11d8_3
4	USER	Oh, we're going to get for three people and it's going to be large.	dlg-2373863a-38dd-4892-8dc0-e987513e11d8	food_order.num.people	large	dlg-2373863a-38dd-4892-8dc0-e987513e11d8_4
6	USER	I would like pepperoni and mushroom. And can we get a two liter pepsi?	dlg-2373863a-38dd-4892-8dc0-e987513e11d8	food_order.name.item	two liter pepsi	dlg-2373863a-38dd-4892-8dc0-e987513e11d8_6
9	ASSISTANT	So just to confirm, you would like to order a large pizza with pepperoni and mushrooms and a two liter pepsi, right?	dlg-2373863a-38dd-4892-8dc0-e987513e11d8	food_order.other_description.item	large pizza	dlg-2373863a-38dd-4892-8dc0-e987513e11d8_9
13	ASSISTANT	I have your personal details on file. Your order will be ready for pick-up in about 20 minutes.	dlg-2373863a-38dd-4892-8dc0-e987513e11d8	food_order.type.retrieval	about 20 minutes	dlg-2373863a-38dd-4892-8dc0-e987513e11d8_13
2	USER	Hi, I want to order some takeout for three people. We're thinking to order some Thai food.	dlg-239ab661-aa69-494a-90e7-da905aa33813	food_order.type.retrieval	Thai	dlg-239ab661-aa69-494a-90e7-da905aa33813_2
3	ASSISTANT	I can help with that. What would you like to order in Thai food?	dlg-239ab661-aa69-494a-90e7-da905aa33813	food_order.type.food	Thai	dlg-239ab661-aa69-494a-90e7-da905aa33813_3
4	USER	We want to order two orders of Khao pad fried rice and an order of pad tie.	dlg-239ab661-aa69-494a-90e7-da905aa33813	food_order.name.item	two orders of Khao pad fried rice	dlg-239ab661-aa69-494a-90e7-da905aa33813_4
6	USER	We need three Coca-Colas and I think that's it.	dlg-239ab661-aa69-494a-90e7-da905aa33813	food_order.name.item	three Coca-Colas	dlg-239ab661-aa69-494a-90e7-da905aa33813_6
7	ASSISTANT	Just to confirm you would like to order 2 orders of Khao pad fried rice, one pad Thai and 3 Coca-Cola.	dlg-239ab661-aa69-494a-90e7-da905aa33813	food_order.name.item	2 orders of Khao pad fried rice	dlg-239ab661-aa69-494a-90e7-da905aa33813_7
9	ASSISTANT	Okay, I have your details on file. Your order will be ready for pick-up in about 20 minutes.	dlg-239ab661-aa69-494a-90e7-da905aa33813	food_order.type.retrieval	pick-up	dlg-239ab661-aa69-494a-90e7-da905aa33813_9
1	USER	Hi. Today, I need your help getting food for takeout for one person. I'm looking to order some Chinese food.	dlg-23da189b-48ac-40df-a565-217e61eea71e	food_order.type.food	takeout	dlg-23da189b-48ac-40df-a565-217e61eea71e_1
3	USER	I'm looking to order a large pork-fried rice, one egg roll, and a medium-sized container full of barbecue spare ribs, and that's it.	dlg-23da189b-48ac-40df-a565-217e61eea71e	food_order.name.item	a large pork-fried rice	dlg-23da189b-48ac-40df-a565-217e61eea71e_3
5	ASSISTANT	Your order is one large pork fried rice, egg rolls, and a medium container BBQ spare. Is that correct?	dlg-23da189b-48ac-40df-a565-217e61eea71e	food_order.name.item	one large pork fried rice	dlg-23da189b-48ac-40df-a565-217e61eea71e_5
7	ASSISTANT	Okay. I have your personal details on file. Your order will be ready for pick-up in about 20 minutes.	dlg-23da189b-48ac-40df-a565-217e61eea71e	food_order.type.retrieval	pick-up	dlg-23da189b-48ac-40df-a565-217e61eea71e_7
8	USER	Awesome. 20 minutes is good timing for me. I'll be ready to pick it up. Thank you for your help today.	dlg-23da189b-48ac-40df-a565-217e61eea71e	food_order.type.retrieval	pick it up	dlg-23da189b-48ac-40df-a565-217e61eea71e_8
1	USER	Hi. I was wondering if you could help me order some food for takeout.	dlg-242d6621-861c-4705-9b77-58b23580f8b8	food_order.type.retrieval	takeout	dlg-242d6621-861c-4705-9b77-58b23580f8b8_1
3	USER	A pork.	dlg-242d6621-861c-4705-9b77-58b23580f8b8	food_order.name.item	A pork	dlg-242d6621-861c-4705-9b77-58b23580f8b8_3
5	USER	Yeah, how about some Hanasaki?	dlg-242d6621-861c-4705-9b77-58b23580f8b8	food_order.name.item	Hanasaki	dlg-242d6621-861c-4705-9b77-58b23580f8b8_5
6	ASSISTANT	Hansaki, anything else?	dlg-242d6621-861c-4705-9b77-58b23580f8b8	food_order.name.item	Hansaki	dlg-242d6621-861c-4705-9b77-58b23580f8b8_6
7	USER	Yeah, how about a bowl of Miso soup and a diet coke?	dlg-242d6621-861c-4705-9b77-58b23580f8b8	food_order.name.item	bowl of Miso soup	dlg-242d6621-861c-4705-9b77-58b23580f8b8_7
8	ASSISTANT	A bowl of Miso soup, Hanasaki and a diet coke. Does that complete your order?	dlg-242d6621-861c-4705-9b77-58b23580f8b8	food_order.name.item	a diet coke	dlg-242d6621-861c-4705-9b77-58b23580f8b8_8
10	ASSISTANT	Okay. I have your personal details on file. Your order will be ready for pick-up in about 20 minutes.	dlg-242d6621-861c-4705-9b77-58b23580f8b8	food_order.type.retrieval	pick-up	dlg-242d6621-861c-4705-9b77-58b23580f8b8_10
12	ASSISTANT	You're welcome. Enjoy your pork.	dlg-242d6621-861c-4705-9b77-58b23580f8b8	food_order.name.item	pork	dlg-242d6621-861c-4705-9b77-58b23580f8b8_12
2	USER	Hi. I was wanting to order breakfast burritos takeout for one.	dlg-2433aa4f-5dc6-4ccc-8ad1-7a5e7dd8bc2d	food_order.type.food	breakfast burritos	dlg-2433aa4f-5dc6-4ccc-8ad1-7a5e7dd8bc2d_2
4	USER	I was just thinking two regular size bacon, egg, and cheese burritos.	dlg-2433aa4f-5dc6-4ccc-8ad1-7a5e7dd8bc2d	food_order.name.item	two regular size bacon, egg, and cheese burritos	dlg-2433aa4f-5dc6-4ccc-8ad1-7a5e7dd8bc2d_4
5	ASSISTANT	Okay, got it. Two regular bacon, egg and cheese burritos. Would you like to any sides or drinks?	dlg-2433aa4f-5dc6-4ccc-8ad1-7a5e7dd8bc2d	food_order.name.item	Two regular bacon, egg and cheese burritos	dlg-2433aa4f-5dc6-4ccc-8ad1-7a5e7dd8bc2d_5
7	ASSISTANT	Okay. I have your personal details on file. Your order will be ready for pick-up in about 20 minutes.	dlg-2433aa4f-5dc6-4ccc-8ad1-7a5e7dd8bc2d	food_order.time.pickup	pick-up	dlg-2433aa4f-5dc6-4ccc-8ad1-7a5e7dd8bc2d_7
1	USER	Hi, i want to order some hot dogs for take-out.	dlg-245e6b0e-87d2-4f24-93af-f1df156be49a	food_order.type.food	hot dogs	dlg-245e6b0e-87d2-4f24-93af-f1df156be49a_1
3	USER	Two people, please.	dlg-245e6b0e-87d2-4f24-93af-f1df156be49a	food_order.num.people	Two people	dlg-245e6b0e-87d2-4f24-93af-f1df156be49a_3
5	USER	I just wanted two Chicago Ducks with a side of Fries and two Sprites to drink and that's all.	dlg-245e6b0e-87d2-4f24-93af-f1df156be49a	food_order.name.item	two Chicago Ducks	dlg-245e6b0e-87d2-4f24-93af-f1df156be49a_5
6	ASSISTANT	Okay, I have your personal details on file. Your order will be ready for pick-up in about 20 minutes.	dlg-245e6b0e-87d2-4f24-93af-f1df156be49a	food_order.time.pickup	pick-up	dlg-245e6b0e-87d2-4f24-93af-f1df156be49a_6
2	USER	Yeah, I'd like to order some takeout for two people.	dlg-2460eea6-d042-4483-8349-29310bd4b89e	food_order.type.retrieval	takeout	dlg-2460eea6-d042-4483-8349-29310bd4b89e_2
3	USER	I would like some Italian.	dlg-2460eea6-d042-4483-8349-29310bd4b89e	food_order.type.food	Italian	dlg-2460eea6-d042-4483-8349-29310bd4b89e_3
4	ASSISTANT	What would you like to order in Italian?	dlg-2460eea6-d042-4483-8349-29310bd4b89e	food_order.type.food	Italian	dlg-2460eea6-d042-4483-8349-29310bd4b89e_4
5	USER	Okay. The first order, I'd like to order some lasagna.	dlg-2460eea6-d042-4483-8349-29310bd4b89e	food_order.name.item	lasagna	dlg-2460eea6-d042-4483-8349-29310bd4b89e_5
6	USER	With a salad, no tomatoes, with Italian dressing.	dlg-2460eea6-d042-4483-8349-29310bd4b89e	food_order.other_description.item	With a salad, no tomatoes, with Italian dressing	dlg-2460eea6-d042-4483-8349-29310bd4b89e_6
7	USER	And for my second order, I'd like to order Fettuccine Alfredo.	dlg-2460eea6-d042-4483-8349-29310bd4b89e	food_order.name.item	Fettuccine Alfredo	dlg-2460eea6-d042-4483-8349-29310bd4b89e_7
8	USER	With also a salad.	dlg-2460eea6-d042-4483-8349-29310bd4b89e	food_order.other_description.item	With also a salad	dlg-2460eea6-d042-4483-8349-29310bd4b89e_8
9	USER	With ranch dressing.	dlg-2460eea6-d042-4483-8349-29310bd4b89e	food_order.other_description.item	With ranch dressing	dlg-2460eea6-d042-4483-8349-29310bd4b89e_9
10	ASSISTANT	Just to confirm your first order would be lasagna with salad that has no tomatoes but has Italian dressing.	dlg-2460eea6-d042-4483-8349-29310bd4b89e	food_order.name.item	with salad that has no tomatoes but has Italian dressing	dlg-2460eea6-d042-4483-8349-29310bd4b89e_10
12	ASSISTANT	Second order would be Fettuccine Alfredo with salad and ranch dressing.	dlg-2460eea6-d042-4483-8349-29310bd4b89e	food_order.other_description.item	Fettuccine Alfredo	dlg-2460eea6-d042-4483-8349-29310bd4b89e_12
13	USER	Yes. And can I get some an extra order of garlic bread, and one coke, and one diet coke?	dlg-2460eea6-d042-4483-8349-29310bd4b89e	food_order.name.item	one coke	dlg-2460eea6-d042-4483-8349-29310bd4b89e_13
15	ASSISTANT	Okay, one garlic bread as sides with coke and diet coke added to the order.	dlg-2460eea6-d042-4483-8349-29310bd4b89e	food_order.name.item	coke	dlg-2460eea6-d042-4483-8349-29310bd4b89e_15
19	ASSISTANT	Okay. I have your personal details on file. Your order will be ready for pick-up in about 20 minutes.	dlg-2460eea6-d042-4483-8349-29310bd4b89e	food_order.type.retrieval	about 20 minutes	dlg-2460eea6-d042-4483-8349-29310bd4b89e_19
2	USER	Hi, I'd like help ordering takeout Greek food for three people.	dlg-24db57c8-af45-4b24-b117-6d60b5417808	food_order.num.people	takeout	dlg-24db57c8-af45-4b24-b117-6d60b5417808_2
3	ASSISTANT	I can help you with that. Would you like to order in, eat out or cook at home?	dlg-24db57c8-af45-4b24-b117-6d60b5417808	food_order.type.retrieval	order in	dlg-24db57c8-af45-4b24-b117-6d60b5417808_3
4	USER	I want takeout.	dlg-24db57c8-af45-4b24-b117-6d60b5417808	food_order.type.retrieval	takeout	dlg-24db57c8-af45-4b24-b117-6d60b5417808_4
5	ASSISTANT	Okay. What would you like to order from the Greek restaurant?	dlg-24db57c8-af45-4b24-b117-6d60b5417808	food_order.type.food	Greek	dlg-24db57c8-af45-4b24-b117-6d60b5417808_5
6	USER	Like one Gyro sandwich, sauce on the side, One serving of moussaka and that completes my order.	dlg-24db57c8-af45-4b24-b117-6d60b5417808	food_order.name.item	One serving of moussaka	dlg-24db57c8-af45-4b24-b117-6d60b5417808_6
7	ASSISTANT	Okay. I have one Gyro with the sauce on the side, one order of masak and one order of pasitzio.	dlg-24db57c8-af45-4b24-b117-6d60b5417808	food_order.name.item	with the sauce on the side	dlg-24db57c8-af45-4b24-b117-6d60b5417808_7
8	USER	Well, the second item is moussaka.	dlg-24db57c8-af45-4b24-b117-6d60b5417808	food_order.name.item	moussaka	dlg-24db57c8-af45-4b24-b117-6d60b5417808_8
9	USER	Spelled m o u s s a k a.	dlg-24db57c8-af45-4b24-b117-6d60b5417808	food_order.name.item	m o u s s a k a	dlg-24db57c8-af45-4b24-b117-6d60b5417808_9
10	ASSISTANT	I apologize One Order of mousaka.	dlg-24db57c8-af45-4b24-b117-6d60b5417808	food_order.name.item	One Order of mousaka	dlg-24db57c8-af45-4b24-b117-6d60b5417808_10
14	ASSISTANT	Okay. I have your personal details on file. Your order will be ready for pick-up in about 20 minutes.	dlg-24db57c8-af45-4b24-b117-6d60b5417808	food_order.type.retrieval	pick-up	dlg-24db57c8-af45-4b24-b117-6d60b5417808_14
1	USER	Hi. I will have one hot dog with mustard relish and sauerkraut, a side order of french fries and a Diet Coke.	dlg-24fbbb62-fae5-4dee-8d0e-136fc9788da7	food_order.name.item	one hot dog with mustard relish and sauerkraut	dlg-24fbbb62-fae5-4dee-8d0e-136fc9788da7_1
3	ASSISTANT	Okay. I'l have one hot dog with mustard relish and sauerkraut, a side order of french fries and a Diet Coke.	dlg-24fbbb62-fae5-4dee-8d0e-136fc9788da7	food_order.name.item	a side order of french fries	dlg-24fbbb62-fae5-4dee-8d0e-136fc9788da7_3
4	ASSISTANT	I have your personal details on file. Your order will be ready for pick-up in about 20 minutes.	dlg-24fbbb62-fae5-4dee-8d0e-136fc9788da7	food_order.time.pickup	20 minutes	dlg-24fbbb62-fae5-4dee-8d0e-136fc9788da7_4
5	USER	Great, I'll be there in 20 minutes.	dlg-24fbbb62-fae5-4dee-8d0e-136fc9788da7	food_order.time.pickup	20 minutes	dlg-24fbbb62-fae5-4dee-8d0e-136fc9788da7_5
1	USER	I want to order takeout Indian food for two people.	dlg-252078cf-2674-4577-b6f2-dea85348d727	food_order.num.people	two people	dlg-252078cf-2674-4577-b6f2-dea85348d727_1
3	USER	I'd like to order one butter chicken, one French bean aloo and two naans and that completes my order.	dlg-252078cf-2674-4577-b6f2-dea85348d727	food_order.name.item	one butter chicken	dlg-252078cf-2674-4577-b6f2-dea85348d727_3
4	ASSISTANT	So that was one butter chicken, one French bean aloo and two orders of naan. Is that correct?	dlg-252078cf-2674-4577-b6f2-dea85348d727	food_order.name.item	one butter chicken	dlg-252078cf-2674-4577-b6f2-dea85348d727_4
5	USER	The first order was for butter chicken.	dlg-252078cf-2674-4577-b6f2-dea85348d727	food_order.name.item	butter chicken	dlg-252078cf-2674-4577-b6f2-dea85348d727_5
8	ASSISTANT	Would you like anything to drink?	dlg-252078cf-2674-4577-b6f2-dea85348d727	food_order.type.food	drink	dlg-252078cf-2674-4577-b6f2-dea85348d727_8
10	ASSISTANT	Okay, I have your personal details on file your order will be ready to pick up in about 20 minutes.	dlg-252078cf-2674-4577-b6f2-dea85348d727	food_order.time.pickup	pick up	dlg-252078cf-2674-4577-b6f2-dea85348d727_10
1	USER	Hi. I'd like to place a reorder for takeout.	dlg-259895a5-cadf-4564-9d88-5a7038cf8a2f	food_order.type.retrieval	takeout	dlg-259895a5-cadf-4564-9d88-5a7038cf8a2f_1
3	USER	The restaurant is called Casa Sanchez.	dlg-259895a5-cadf-4564-9d88-5a7038cf8a2f	food_order.name.restaurant	Casa Sanchez	dlg-259895a5-cadf-4564-9d88-5a7038cf8a2f_3
5	USER	Okay. I'd like to add salad with house dressing.	dlg-259895a5-cadf-4564-9d88-5a7038cf8a2f	food_order.name.item	salad	dlg-259895a5-cadf-4564-9d88-5a7038cf8a2f_5
6	ASSISTANT	A salad with house dressing. Sure, I've added that to the order.	dlg-259895a5-cadf-4564-9d88-5a7038cf8a2f	food_order.other_description.item	with house dressing	dlg-259895a5-cadf-4564-9d88-5a7038cf8a2f_6
10	ASSISTANT	I have 1 market burrito with black beans and spicy salsa and 1 chicken taco platter with re-fried beans and a salad with house dressing.	dlg-259895a5-cadf-4564-9d88-5a7038cf8a2f	food_order.name.item	salad	dlg-259895a5-cadf-4564-9d88-5a7038cf8a2f_10
1	USER	Hi, I'm looking to get some takeout for tonight.	dlg-25a15387-3df9-4fdc-88b6-f38f3f9e5bf4	food_order.type.retrieval	takeout	dlg-25a15387-3df9-4fdc-88b6-f38f3f9e5bf4_1
3	USER	I want to order some hot dogs.	dlg-25a15387-3df9-4fdc-88b6-f38f3f9e5bf4	food_order.name.item	hot dogs	dlg-25a15387-3df9-4fdc-88b6-f38f3f9e5bf4_3
4	ASSISTANT	Okay, Hot dogs got it.	dlg-25a15387-3df9-4fdc-88b6-f38f3f9e5bf4	food_order.name.item	Hot dogs	dlg-25a15387-3df9-4fdc-88b6-f38f3f9e5bf4_4
5	USER	Also, I want Is there any like a place where maybe I can get a side with that, Like hot dogs and fries?	dlg-25a15387-3df9-4fdc-88b6-f38f3f9e5bf4	food_order.name.item	fries	dlg-25a15387-3df9-4fdc-88b6-f38f3f9e5bf4_5
6	ASSISTANT	Okay, One hot dog and a side of fries.	dlg-25a15387-3df9-4fdc-88b6-f38f3f9e5bf4	food_order.name.item	fries	dlg-25a15387-3df9-4fdc-88b6-f38f3f9e5bf4_6
8	ASSISTANT	Okay. I have your personal details on file. Your order will be ready for pick-up in about 20 minutes.	dlg-25a15387-3df9-4fdc-88b6-f38f3f9e5bf4	food_order.time.pickup	about 20 minutes	dlg-25a15387-3df9-4fdc-88b6-f38f3f9e5bf4_8
0	USER	Hi, I'd like to order Italian take out for three.	dlg-25e5b89b-d234-4513-9c40-1d3a142f4084	food_order.type.food	Italian	dlg-25e5b89b-d234-4513-9c40-1d3a142f4084_0
2	ASSISTANT	Italian for 3.	dlg-25e5b89b-d234-4513-9c40-1d3a142f4084	food_order.type.food	Italian	dlg-25e5b89b-d234-4513-9c40-1d3a142f4084_2
3	USER	Yes, could I get one Lobster Ravioli? One chicken Parmesan and one serving Tuscan minestrone soup. Sorry, Tucson.	dlg-25e5b89b-d234-4513-9c40-1d3a142f4084	food_order.name.item	one Lobster Ravioli	dlg-25e5b89b-d234-4513-9c40-1d3a142f4084_3
5	USER	Could I also get three servings of Tiramisu?	dlg-25e5b89b-d234-4513-9c40-1d3a142f4084	food_order.name.item	three servings of Tiramisu	dlg-25e5b89b-d234-4513-9c40-1d3a142f4084_5
10	ASSISTANT	Ok, I have your details on file. Your order will be ready for pick-up in about 20 minutes.	dlg-25e5b89b-d234-4513-9c40-1d3a142f4084	food_order.time.pickup	about 20 minutes	dlg-25e5b89b-d234-4513-9c40-1d3a142f4084_10
1	USER	Hi. I'm trying to place an order for takeout for three people.	dlg-277815d6-f3ab-48b5-9240-17ad8550b1fd	food_order.num.people	takeout	dlg-277815d6-f3ab-48b5-9240-17ad8550b1fd_1
3	USER	I'm looking for Greek food. Can I get Two Gyro's and a hot cheese salad. That'll be it.	dlg-277815d6-f3ab-48b5-9240-17ad8550b1fd	food_order.name.item	Greek	dlg-277815d6-f3ab-48b5-9240-17ad8550b1fd_3
4	ASSISTANT	So, Two Gyro's and a hot cheese salad?	dlg-277815d6-f3ab-48b5-9240-17ad8550b1fd	food_order.name.item	a hot cheese salad	dlg-277815d6-f3ab-48b5-9240-17ad8550b1fd_4
6	ASSISTANT	Okay. I have your personal details on file. Your order will be ready for pick-up in about 20 minutes.	dlg-277815d6-f3ab-48b5-9240-17ad8550b1fd	food_order.time.pickup	pick-up	dlg-277815d6-f3ab-48b5-9240-17ad8550b1fd_6
0	USER	Hi, I'd like to order takeout sandwiches for two people.	dlg-27908c06-09e8-4710-9555-3e286312aff3	food_order.type.retrieval	sandwiches	dlg-27908c06-09e8-4710-9555-3e286312aff3_0
1	ASSISTANT	Hello. I can help you order takeout for sandwiches. Go ahead with the first person to order.	dlg-27908c06-09e8-4710-9555-3e286312aff3	food_order.type.retrieval	sandwiches	dlg-27908c06-09e8-4710-9555-3e286312aff3_1
2	USER	Okay. For the first one, I would like ham and Swiss on whole grain bread with mustard sauce.	dlg-27908c06-09e8-4710-9555-3e286312aff3	food_order.name.item	I would like ham and Swiss on whole grain bread with mustard sauce	dlg-27908c06-09e8-4710-9555-3e286312aff3_2
3	USER	And then for the second one, I want flatbread with feta cheese, cucumber, red peppers, lettuce, tomato, and tzatziki sauce.	dlg-27908c06-09e8-4710-9555-3e286312aff3	food_order.name.item	I want flatbread with feta cheese, cucumber, red peppers, lettuce, tomato, and tzatziki sauce	dlg-27908c06-09e8-4710-9555-3e286312aff3_3
5	USER	Two sweet Tea's.	dlg-27908c06-09e8-4710-9555-3e286312aff3	food_order.name.item	Two sweet Tea's	dlg-27908c06-09e8-4710-9555-3e286312aff3_5
6	ASSISTANT	To confirm your order, I have one ham and swiss on whole grain with mustard. One flatbread sandwich with feta cucumber red pepper lettuce tomato and tzatziki sauce and two sweet tea's. Is that correct?	dlg-27908c06-09e8-4710-9555-3e286312aff3	food_order.name.item	one ham and swiss on whole grain with mustard	dlg-27908c06-09e8-4710-9555-3e286312aff3_6
8	ASSISTANT	Okay. I have your personal details on file. Your order will be ready for pick-up in about 20 minutes.	dlg-27908c06-09e8-4710-9555-3e286312aff3	food_order.time.pickup	pick-up	dlg-27908c06-09e8-4710-9555-3e286312aff3_8
1	USER	Hi. I'd like to order two large pizzas for takeout.	dlg-283321ca-20f3-49f1-a4f8-3aea84a36b43	food_order.type.food	two large pizzas	dlg-283321ca-20f3-49f1-a4f8-3aea84a36b43_1
2	ASSISTANT	Ok, Two large pizzas.	dlg-283321ca-20f3-49f1-a4f8-3aea84a36b43	food_order.type.food	Two large pizzas	dlg-283321ca-20f3-49f1-a4f8-3aea84a36b43_2
5	USER	I'd like one to be pepperoni and mushroom.	dlg-283321ca-20f3-49f1-a4f8-3aea84a36b43	food_order.name.item	pepperoni and mushroom	dlg-283321ca-20f3-49f1-a4f8-3aea84a36b43_5
7	USER	And the other one to be sausage and red pepper.	dlg-283321ca-20f3-49f1-a4f8-3aea84a36b43	food_order.name.item	sausage and red pepper	dlg-283321ca-20f3-49f1-a4f8-3aea84a36b43_7
9	USER	Can I also get a 2L bottle of coke?	dlg-283321ca-20f3-49f1-a4f8-3aea84a36b43	food_order.name.item	2L bottle of coke	dlg-283321ca-20f3-49f1-a4f8-3aea84a36b43_9
10	ASSISTANT	2 liter coke got it.	dlg-283321ca-20f3-49f1-a4f8-3aea84a36b43	food_order.name.item	2 liter coke	dlg-283321ca-20f3-49f1-a4f8-3aea84a36b43_10
14	ASSISTANT	OK, I have your personal details on file. Your order will be ready for pick-up in about 20 minutes.	dlg-283321ca-20f3-49f1-a4f8-3aea84a36b43	food_order.time.pickup	pick-up	dlg-283321ca-20f3-49f1-a4f8-3aea84a36b43_14
1	USER	Hi. Today, I need your help finding a place to get food at for three people. I'm looking to get takeout for hot dogs.	dlg-28341ba3-9ffd-4573-a0a2-438974c319b0	food_order.type.food	three	dlg-28341ba3-9ffd-4573-a0a2-438974c319b0_1
2	ASSISTANT	Take out for 3 hot dogs, sounds nice.	dlg-28341ba3-9ffd-4573-a0a2-438974c319b0	food_order.type.retrieval	Take out	dlg-28341ba3-9ffd-4573-a0a2-438974c319b0_2
5	USER	I'd like to get just three regular hot dogs with one with sauerkraut, one hot dog with mustard and ketchup, and one hot dog with chili. And that's it.	dlg-28341ba3-9ffd-4573-a0a2-438974c319b0	food_order.name.item	three regular hot dogs	dlg-28341ba3-9ffd-4573-a0a2-438974c319b0_5
6	ASSISTANT	3 hot dogs one with saurkraut, one with mustard and ketchup and one with chilli will that complete your order?	dlg-28341ba3-9ffd-4573-a0a2-438974c319b0	food_order.name.item	one with saurkraut	dlg-28341ba3-9ffd-4573-a0a2-438974c319b0_6
8	ASSISTANT	OK. I have your personal details on file. Your order will be ready for pick-up in about 20 minutes.	dlg-28341ba3-9ffd-4573-a0a2-438974c319b0	food_order.time.pickup	about 20 minutes	dlg-28341ba3-9ffd-4573-a0a2-438974c319b0_8
9	USER	Okay, awesome. I'll be ready to pick it up in 20 minutes. Thank you for your help today. Take care. You're welcome.	dlg-28341ba3-9ffd-4573-a0a2-438974c319b0	food_order.time.pickup	20 minutes	dlg-28341ba3-9ffd-4573-a0a2-438974c319b0_9
1	USER	Hello, I'd like like to order Italian food for takeout for two people.	dlg-285741f7-292f-4942-bc7a-c2473d29d310	food_order.type.food	Italian	dlg-285741f7-292f-4942-bc7a-c2473d29d310_1
2	ASSISTANT	What would you like to order in Italian food?	dlg-285741f7-292f-4942-bc7a-c2473d29d310	food_order.type.food	Italian	dlg-285741f7-292f-4942-bc7a-c2473d29d310_2
3	USER	I'd like to order 2 spaghetti and meatballs, a Caesar salad on the side, and crispy bread, and also a Gelato for dessert.	dlg-285741f7-292f-4942-bc7a-c2473d29d310	food_order.name.item	Gelato	dlg-285741f7-292f-4942-bc7a-c2473d29d310_3
8	ASSISTANT	You would like to order 2 spaghetti with meatballs.	dlg-285741f7-292f-4942-bc7a-c2473d29d310	food_order.name.item	2 spaghetti with meatballs	dlg-285741f7-292f-4942-bc7a-c2473d29d310_8
10	ASSISTANT	Caesar salad crispy bread.	dlg-285741f7-292f-4942-bc7a-c2473d29d310	food_order.name.item	crispy bread	dlg-285741f7-292f-4942-bc7a-c2473d29d310_10
12	ASSISTANT	And a Giletto.	dlg-285741f7-292f-4942-bc7a-c2473d29d310	food_order.name.item	Giletto	dlg-285741f7-292f-4942-bc7a-c2473d29d310_12
14	ASSISTANT	I am sorry Gelato.	dlg-285741f7-292f-4942-bc7a-c2473d29d310	food_order.name.item	Gelato	dlg-285741f7-292f-4942-bc7a-c2473d29d310_14
17	ASSISTANT	"Ok, can I have your details on file. Your order will be ready for pick-up in about 20 minutes."	dlg-285741f7-292f-4942-bc7a-c2473d29d310	food_order.type.retrieval	pick-up	dlg-285741f7-292f-4942-bc7a-c2473d29d310_17
1	USER	Yes, continue where I left off for my order for sandwiches, please.	dlg-28c84645-6109-485c-866b-29aebd28ae4c	food_order.type.food	sandwiches	dlg-28c84645-6109-485c-866b-29aebd28ae4c_1
3	USER	Two grilled chicken sandwiches with ketchup, tomatoes, pickle, lettuce.	dlg-28c84645-6109-485c-866b-29aebd28ae4c	food_order.other_description.item	Two grilled chicken sandwiches	dlg-28c84645-6109-485c-866b-29aebd28ae4c_3
4	USER	And two large orders of fries and one large Coke, please.	dlg-28c84645-6109-485c-866b-29aebd28ae4c	food_order.name.item	one large Coke	dlg-28c84645-6109-485c-866b-29aebd28ae4c_4
8	ASSISTANT	Two grilled chicken sandwiches with tomatoes, ketchup and pickles. And two large fries and 1 large coke. Is that correct?	dlg-28c84645-6109-485c-866b-29aebd28ae4c	food_order.name.item	tomatoes, ketchup and pickles	dlg-28c84645-6109-485c-866b-29aebd28ae4c_8
10	ASSISTANT	Okay, I have your details on file. Your order will be ready for pick-up in about 20 minutes.	dlg-28c84645-6109-485c-866b-29aebd28ae4c	food_order.type.retrieval	about 20 minutes	dlg-28c84645-6109-485c-866b-29aebd28ae4c_10
2	USER	Hi. I'd like to order BBQ for three people.	dlg-292bfcb3-7401-4510-bed8-04c8e54364f1	food_order.num.people	BBQ	dlg-292bfcb3-7401-4510-bed8-04c8e54364f1_2
3	ASSISTANT	What would you prefer in BBQ food?	dlg-292bfcb3-7401-4510-bed8-04c8e54364f1	food_order.type.food	BBQ	dlg-292bfcb3-7401-4510-bed8-04c8e54364f1_3
4	USER	Three orders of barbecue ribs, large order of fries for all three, two large cokes and one Dr. Pepper.	dlg-292bfcb3-7401-4510-bed8-04c8e54364f1	food_order.name.item	two large cokes	dlg-292bfcb3-7401-4510-bed8-04c8e54364f1_4
5	ASSISTANT	Just to confirm ribs and large order of fries for all three, 2 large cokes and 1 Dr. pepper.	dlg-292bfcb3-7401-4510-bed8-04c8e54364f1	food_order.name.item	all three	dlg-292bfcb3-7401-4510-bed8-04c8e54364f1_5
7	ASSISTANT	Would you like to add some sauce to it?	dlg-292bfcb3-7401-4510-bed8-04c8e54364f1	food_order.other_description.item	sauce	dlg-292bfcb3-7401-4510-bed8-04c8e54364f1_7
8	USER	Yes, please. Can you put that on the side?	dlg-292bfcb3-7401-4510-bed8-04c8e54364f1	food_order.other_description.item	on the side	dlg-292bfcb3-7401-4510-bed8-04c8e54364f1_8
9	ASSISTANT	What kind of sauce would you prefer?	dlg-292bfcb3-7401-4510-bed8-04c8e54364f1	food_order.other_description.item	sauce	dlg-292bfcb3-7401-4510-bed8-04c8e54364f1_9
10	USER	You could put the rib sauce on the side.	dlg-292bfcb3-7401-4510-bed8-04c8e54364f1	food_order.name.item	on the side	dlg-292bfcb3-7401-4510-bed8-04c8e54364f1_10
12	ASSISTANT	Rib sauce on the side has been added to the order.	dlg-292bfcb3-7401-4510-bed8-04c8e54364f1	food_order.name.item	on the side	dlg-292bfcb3-7401-4510-bed8-04c8e54364f1_12
14	ASSISTANT	OK. I have your personal details on file. Your order will be ready for pick-up in about 20 minutes.	dlg-292bfcb3-7401-4510-bed8-04c8e54364f1	food_order.type.retrieval	about 20 minutes	dlg-292bfcb3-7401-4510-bed8-04c8e54364f1_14
0	USER	I want to order for takeout.	dlg-295bd91f-d7a7-46ce-b3e3-d82dc4b5f69e	food_order.type.retrieval	takeout	dlg-295bd91f-d7a7-46ce-b3e3-d82dc4b5f69e_0
2	ASSISTANT	What would you like to order for takeout and for how many people?	dlg-295bd91f-d7a7-46ce-b3e3-d82dc4b5f69e	food_order.type.retrieval	takeout	dlg-295bd91f-d7a7-46ce-b3e3-d82dc4b5f69e_2
3	USER	I want to get pasta, and it's for two people.	dlg-295bd91f-d7a7-46ce-b3e3-d82dc4b5f69e	food_order.num.people	pasta	dlg-295bd91f-d7a7-46ce-b3e3-d82dc4b5f69e_3
4	ASSISTANT	What kind of pasta would you like to order?	dlg-295bd91f-d7a7-46ce-b3e3-d82dc4b5f69e	food_order.type.food	pasta	dlg-295bd91f-d7a7-46ce-b3e3-d82dc4b5f69e_4
5	USER	Alfredo chicken.	dlg-295bd91f-d7a7-46ce-b3e3-d82dc4b5f69e	food_order.name.item	Alfredo chicken	dlg-295bd91f-d7a7-46ce-b3e3-d82dc4b5f69e_5
6	ASSISTANT	Just to confirm you would like to order 2 Alfredo chicken pasta.	dlg-295bd91f-d7a7-46ce-b3e3-d82dc4b5f69e	food_order.name.item	2 Alfredo chicken pasta	dlg-295bd91f-d7a7-46ce-b3e3-d82dc4b5f69e_6
12	ASSISTANT	Okay. I have your personal details on file. Your order will be ready for pick-up in about 20 minutes.	dlg-295bd91f-d7a7-46ce-b3e3-d82dc4b5f69e	food_order.time.pickup	pick-up	dlg-295bd91f-d7a7-46ce-b3e3-d82dc4b5f69e_12
3	USER	Larry's Grill.	dlg-2a29ee2f-6686-4899-8198-9c8aec91f56f	food_order.name.restaurant	Larry's Grill	dlg-2a29ee2f-6686-4899-8198-9c8aec91f56f_3
4	ASSISTANT	Sure, let me bring that up. It looks like you had two burgers with sweet potatoes on them on both. Is that correct?	dlg-2a29ee2f-6686-4899-8198-9c8aec91f56f	food_order.name.item	with sweet potatoes on them on both	dlg-2a29ee2f-6686-4899-8198-9c8aec91f56f_4
7	USER	I would like to order one salad with the house dressing.	dlg-2a29ee2f-6686-4899-8198-9c8aec91f56f	food_order.other_description.item	one salad	dlg-2a29ee2f-6686-4899-8198-9c8aec91f56f_7
8	ASSISTANT	Okay, I will add that to the order. To confirm your order is two burgers sweet potatoes on them, fries with both and a house salad with house dressing, is that correct?	dlg-2a29ee2f-6686-4899-8198-9c8aec91f56f	food_order.other_description.item	with house dressing	dlg-2a29ee2f-6686-4899-8198-9c8aec91f56f_8
10	ASSISTANT	Okay, your order will be ready for pickup in about 20 minutes.	dlg-2a29ee2f-6686-4899-8198-9c8aec91f56f	food_order.type.retrieval	about 20 minutes	dlg-2a29ee2f-6686-4899-8198-9c8aec91f56f_10
0	USER	Hi, I'd like to order Thai food for three people.	dlg-2acd0ff9-e44d-4ff6-92dd-9aaeb7e85f60	food_order.type.food	Thai	dlg-2acd0ff9-e44d-4ff6-92dd-9aaeb7e85f60_0
3	USER	Okay, I would like one Pad Woon Sen, one red curry and one larb.	dlg-2acd0ff9-e44d-4ff6-92dd-9aaeb7e85f60	food_order.name.item	one red curry	dlg-2acd0ff9-e44d-4ff6-92dd-9aaeb7e85f60_3
5	USER	Larb was the third one.	dlg-2acd0ff9-e44d-4ff6-92dd-9aaeb7e85f60	food_order.name.item	Larb	dlg-2acd0ff9-e44d-4ff6-92dd-9aaeb7e85f60_5
6	USER	And then the first one was Pad Woon Sen clear needle noodles.	dlg-2acd0ff9-e44d-4ff6-92dd-9aaeb7e85f60	food_order.name.item	Pad Woon Sen clear needle noodles	dlg-2acd0ff9-e44d-4ff6-92dd-9aaeb7e85f60_6
8	ASSISTANT	One red curry, one larb, and one pad Woon Sen?	dlg-2acd0ff9-e44d-4ff6-92dd-9aaeb7e85f60	food_order.name.item	one larb	dlg-2acd0ff9-e44d-4ff6-92dd-9aaeb7e85f60_8
10	ASSISTANT	Okay. I have your details on file. Your order will be ready for pick-up in about 20 minutes.	dlg-2acd0ff9-e44d-4ff6-92dd-9aaeb7e85f60	food_order.time.pickup	pick-up	dlg-2acd0ff9-e44d-4ff6-92dd-9aaeb7e85f60_10
2	USER	Hey, I'm looking to buy some breakfast.	dlg-2af0a0c8-0218-46e0-8bf0-6f19958c66c6	food_order.type.meal	breakfast	dlg-2af0a0c8-0218-46e0-8bf0-6f19958c66c6_2
4	USER	For 2 people.	dlg-2af0a0c8-0218-46e0-8bf0-6f19958c66c6	food_order.num.people	2 people	dlg-2af0a0c8-0218-46e0-8bf0-6f19958c66c6_4
6	USER	Two BLTs and three sliders with a side of onions.	dlg-2af0a0c8-0218-46e0-8bf0-6f19958c66c6	food_order.name.item	three sliders	dlg-2af0a0c8-0218-46e0-8bf0-6f19958c66c6_6
7	ASSISTANT	Any drinks with that?	dlg-2af0a0c8-0218-46e0-8bf0-6f19958c66c6	food_order.type.food	drinks	dlg-2af0a0c8-0218-46e0-8bf0-6f19958c66c6_7
10	ASSISTANT	Okay. I have your personal details on file. Your order will be ready for pick-up in about 20 minutes.	dlg-2af0a0c8-0218-46e0-8bf0-6f19958c66c6	food_order.time.pickup	pick-up	dlg-2af0a0c8-0218-46e0-8bf0-6f19958c66c6_10
1	USER	Hi, would you help me with ordering take-out for two people?	dlg-2b8717eb-d3c0-4fae-8450-3b65eec5e9e7	food_order.num.people	two people	dlg-2b8717eb-d3c0-4fae-8450-3b65eec5e9e7_1
3	USER	I want Indian food, so could I have one order of Chicken Masala?	dlg-2b8717eb-d3c0-4fae-8450-3b65eec5e9e7	food_order.type.food	Indian	dlg-2b8717eb-d3c0-4fae-8450-3b65eec5e9e7_3
4	USER	And one order of Butter Chicken.	dlg-2b8717eb-d3c0-4fae-8450-3b65eec5e9e7	food_order.name.item	one order of Butter Chicken	dlg-2b8717eb-d3c0-4fae-8450-3b65eec5e9e7_4
5	USER	And a side order of Samosas.	dlg-2b8717eb-d3c0-4fae-8450-3b65eec5e9e7	food_order.name.item	a side order	dlg-2b8717eb-d3c0-4fae-8450-3b65eec5e9e7_5
7	ASSISTANT	Anything else like Naan?	dlg-2b8717eb-d3c0-4fae-8450-3b65eec5e9e7	food_order.name.item	Naan	dlg-2b8717eb-d3c0-4fae-8450-3b65eec5e9e7_7
9	ASSISTANT	Just to confirm you would like to order one order of Chicken Masala, Butter Chicken and a side order of Samosa. Is that correct?	dlg-2b8717eb-d3c0-4fae-8450-3b65eec5e9e7	food_order.name.item	Butter Chicken	dlg-2b8717eb-d3c0-4fae-8450-3b65eec5e9e7_9
11	ASSISTANT	Okay. I have your details on file. Your order will be ready for pick-up in about 20 minutes.	dlg-2b8717eb-d3c0-4fae-8450-3b65eec5e9e7	food_order.type.retrieval	about 20 minutes	dlg-2b8717eb-d3c0-4fae-8450-3b65eec5e9e7_11
1	USER	Hi, I'd like to place a takeout order for Thai food.	dlg-2bd6c73d-f75f-4a59-8596-398e9b0859e9	food_order.type.food	Thai	dlg-2bd6c73d-f75f-4a59-8596-398e9b0859e9_1
3	USER	I'd like to order one pineapple fried rice, small chicken wonton soup and add two fresh rolls.	dlg-2bd6c73d-f75f-4a59-8596-398e9b0859e9	food_order.name.item	small chicken wonton soup	dlg-2bd6c73d-f75f-4a59-8596-398e9b0859e9_3
6	ASSISTANT	Just to confirm, you would like to order pineapple fried rice, small chicken wonton soup and two fresh rolls. Is that correct?	dlg-2bd6c73d-f75f-4a59-8596-398e9b0859e9	food_order.name.item	small chicken wonton soup	dlg-2bd6c73d-f75f-4a59-8596-398e9b0859e9_6
8	ASSISTANT	Okay. I have your personal details on file. Your order will be ready for pick-up in about 20 minutes.	dlg-2bd6c73d-f75f-4a59-8596-398e9b0859e9	food_order.name.item	pick-up	dlg-2bd6c73d-f75f-4a59-8596-398e9b0859e9_8
2	USER	Hi, I want some soup from a local place.	dlg-2c1edeb0-903c-4c7c-9ff0-a0cbd9b6ca65	food_order.type.food	soup	dlg-2c1edeb0-903c-4c7c-9ff0-a0cbd9b6ca65_2
3	ASSISTANT	Okay, soup sounds good.	dlg-2c1edeb0-903c-4c7c-9ff0-a0cbd9b6ca65	food_order.type.food	soup	dlg-2c1edeb0-903c-4c7c-9ff0-a0cbd9b6ca65_3
5	ASSISTANT	Soup for how many?	dlg-2c1edeb0-903c-4c7c-9ff0-a0cbd9b6ca65	food_order.type.food	Soup	dlg-2c1edeb0-903c-4c7c-9ff0-a0cbd9b6ca65_5
6	USER	For one person. Just for myself.	dlg-2c1edeb0-903c-4c7c-9ff0-a0cbd9b6ca65	food_order.num.people	one person	dlg-2c1edeb0-903c-4c7c-9ff0-a0cbd9b6ca65_6
8	USER	Thank you. Can I get some French onion soup and some avocado soup, too?	dlg-2c1edeb0-903c-4c7c-9ff0-a0cbd9b6ca65	food_order.name.item	French onion soup	dlg-2c1edeb0-903c-4c7c-9ff0-a0cbd9b6ca65_8
9	ASSISTANT	One french onion soup and one avacado soup will that complete your order?	dlg-2c1edeb0-903c-4c7c-9ff0-a0cbd9b6ca65	food_order.name.item	french onion soup	dlg-2c1edeb0-903c-4c7c-9ff0-a0cbd9b6ca65_9
11	ASSISTANT	OK. I have your personal details on file. Your order will be ready for pick-up in about 20 minutes.	dlg-2c1edeb0-903c-4c7c-9ff0-a0cbd9b6ca65	food_order.time.pickup	pick-up	dlg-2c1edeb0-903c-4c7c-9ff0-a0cbd9b6ca65_11
12	USER	Wait, Can you make sure the avocado soup is served cold?	dlg-2c1edeb0-903c-4c7c-9ff0-a0cbd9b6ca65	food_order.other_description.item	avocado soup	dlg-2c1edeb0-903c-4c7c-9ff0-a0cbd9b6ca65_12
13	ASSISTANT	Add note avacado soup served cold got it.	dlg-2c1edeb0-903c-4c7c-9ff0-a0cbd9b6ca65	food_order.other_description.item	served cold	dlg-2c1edeb0-903c-4c7c-9ff0-a0cbd9b6ca65_13
1	USER	Hi there. I'm looking to order takeout for three people.	dlg-2ccf03a3-6cbf-47ea-8ba3-080090d70261	food_order.type.retrieval	takeout	dlg-2ccf03a3-6cbf-47ea-8ba3-080090d70261_1
3	USER	I'd like three beef bean, and cheese burritos. Two steak burritos and four chicken burritos. And that should be it.	dlg-2ccf03a3-6cbf-47ea-8ba3-080090d70261	food_order.name.item	three beef bean	dlg-2ccf03a3-6cbf-47ea-8ba3-080090d70261_3
4	ASSISTANT	One moment. 3 beef bean and cheese burritos, 2 steak burritos and 4 chicken burritos.	dlg-2ccf03a3-6cbf-47ea-8ba3-080090d70261	food_order.name.item	4 chicken burritos	dlg-2ccf03a3-6cbf-47ea-8ba3-080090d70261_4
6	ASSISTANT	Ok. I have your personal details on file. Your order will be ready for pick-up in about 20 minutes.	dlg-2ccf03a3-6cbf-47ea-8ba3-080090d70261	food_order.type.retrieval	about 20 minutes	dlg-2ccf03a3-6cbf-47ea-8ba3-080090d70261_6
2	USER	Hi, I would like to order some takeout hot dogs.	dlg-2cd04c6c-db3c-4a74-84fe-68d0fb296afc	food_order.type.food	takeout	dlg-2cd04c6c-db3c-4a74-84fe-68d0fb296afc_2
3	ASSISTANT	Okay, Take out hot dogs, got it.	dlg-2cd04c6c-db3c-4a74-84fe-68d0fb296afc	food_order.type.food	Take out	dlg-2cd04c6c-db3c-4a74-84fe-68d0fb296afc_3
4	USER	Can I get two Coney dogs and two Chicago-style hot dogs?	dlg-2cd04c6c-db3c-4a74-84fe-68d0fb296afc	food_order.name.item	two Coney dogs	dlg-2cd04c6c-db3c-4a74-84fe-68d0fb296afc_4
5	ASSISTANT	Two Coney dogs and 2 Chicago dogs.	dlg-2cd04c6c-db3c-4a74-84fe-68d0fb296afc	food_order.name.item	Two Coney dogs	dlg-2cd04c6c-db3c-4a74-84fe-68d0fb296afc_5
7	ASSISTANT	OK. I have your personal details on file. Your order will be ready for pick-up in about 20 minutes. Thank you.	dlg-2cd04c6c-db3c-4a74-84fe-68d0fb296afc	food_order.time.pickup	pick-up	dlg-2cd04c6c-db3c-4a74-84fe-68d0fb296afc_7
1	USER	I need to finish the breakfast order.	dlg-2d299c31-17bd-41fd-bac2-c6e3bf9f2890	food_order.type.meal	breakfast	dlg-2d299c31-17bd-41fd-bac2-c6e3bf9f2890_1
3	USER	Right, so just breakfast burrito for one.	dlg-2d299c31-17bd-41fd-bac2-c6e3bf9f2890	food_order.num.people	breakfast burrito	dlg-2d299c31-17bd-41fd-bac2-c6e3bf9f2890_3
4	ASSISTANT	One breakfast burrito. Is there anything else?	dlg-2d299c31-17bd-41fd-bac2-c6e3bf9f2890	food_order.name.item	breakfast	dlg-2d299c31-17bd-41fd-bac2-c6e3bf9f2890_4
6	ASSISTANT	Food for 1 people one breakfast burrito.	dlg-2d299c31-17bd-41fd-bac2-c6e3bf9f2890	food_order.type.meal	breakfast	dlg-2d299c31-17bd-41fd-bac2-c6e3bf9f2890_6
8	ASSISTANT	Ok. I have your personal details on file. Your order will be ready for pick-up in about 20 minutes.	dlg-2d299c31-17bd-41fd-bac2-c6e3bf9f2890	food_order.time.pickup	20 minutes	dlg-2d299c31-17bd-41fd-bac2-c6e3bf9f2890_8
1	USER	Hello Assistant, I need to add some items to my takeout order. Can you help me?	dlg-2d8e64ca-b9bd-4ffd-91ff-a85e36cfef0e	food_order.type.retrieval	takeout	dlg-2d8e64ca-b9bd-4ffd-91ff-a85e36cfef0e_1
3	USER	Great. I'm ordering for two people, and I'd like to order some sandwiches. I forgot to add few sandwiches, so I need pastrami on rye and an egg salad sandwich with a side of french fries and two coffees to go.	dlg-2d8e64ca-b9bd-4ffd-91ff-a85e36cfef0e	food_order.name.item	two people	dlg-2d8e64ca-b9bd-4ffd-91ff-a85e36cfef0e_3
5	ASSISTANT	Just to confirm you would like to order pastrami sandwich and an egg sandwich and 2 coffees.	dlg-2d8e64ca-b9bd-4ffd-91ff-a85e36cfef0e	food_order.name.item	2 coffees	dlg-2d8e64ca-b9bd-4ffd-91ff-a85e36cfef0e_5
6	USER	Right. That sounds right. And don't forget my French fries. Did you get my French fries? I need French fries, too.	dlg-2d8e64ca-b9bd-4ffd-91ff-a85e36cfef0e	food_order.name.item	French fries	dlg-2d8e64ca-b9bd-4ffd-91ff-a85e36cfef0e_6
8	USER	Large coffees, please. Yes, large French fries, please. Sounds good.	dlg-2d8e64ca-b9bd-4ffd-91ff-a85e36cfef0e	food_order.name.item	large French fries	dlg-2d8e64ca-b9bd-4ffd-91ff-a85e36cfef0e_8
9	ASSISTANT	One large french fries. You said two large coffees?	dlg-2d8e64ca-b9bd-4ffd-91ff-a85e36cfef0e	food_order.name.item	One large french fries	dlg-2d8e64ca-b9bd-4ffd-91ff-a85e36cfef0e_9
10	ASSISTANT	You said two large coffees?	dlg-2d8e64ca-b9bd-4ffd-91ff-a85e36cfef0e	food_order.name.item	two large coffees	dlg-2d8e64ca-b9bd-4ffd-91ff-a85e36cfef0e_10
11	USER	Yes, two large coffees, as well.	dlg-2d8e64ca-b9bd-4ffd-91ff-a85e36cfef0e	food_order.name.item	two large coffees	dlg-2d8e64ca-b9bd-4ffd-91ff-a85e36cfef0e_11
14	ASSISTANT	Okay. I have your personal details on file. Your order will be ready for pick-up in about 20 minutes.	dlg-2d8e64ca-b9bd-4ffd-91ff-a85e36cfef0e	food_order.type.retrieval	about 20 minutes	dlg-2d8e64ca-b9bd-4ffd-91ff-a85e36cfef0e_14
1	USER	Hi, I'd like to order takeout for one person, please.	dlg-2d8f6d4a-81eb-48a6-8f9d-5599f7281652	food_order.type.retrieval	takeout	dlg-2d8f6d4a-81eb-48a6-8f9d-5599f7281652_1
3	USER	I'd like to order chicken fettucine alfredo.	dlg-2d8f6d4a-81eb-48a6-8f9d-5599f7281652	food_order.name.item	chicken fettucine alfredo	dlg-2d8f6d4a-81eb-48a6-8f9d-5599f7281652_3
4	ASSISTANT	One chicken fettuccine alfredo and any sides with that? Or maybe even a drink?	dlg-2d8f6d4a-81eb-48a6-8f9d-5599f7281652	food_order.name.item	One chicken fettuccine alfredo	dlg-2d8f6d4a-81eb-48a6-8f9d-5599f7281652_4
5	USER	Could I get a 2 L bottle of orange soda and garlic bread two? Sorry, I'm trying to think that's about it.	dlg-2d8f6d4a-81eb-48a6-8f9d-5599f7281652	food_order.name.item	garlic bread two	dlg-2d8f6d4a-81eb-48a6-8f9d-5599f7281652_5
7	ASSISTANT	Okay, I have your order of chicken fettuccine Alfredo and a two liter of orange soda and garlic bread. Does that sound correct?	dlg-2d8f6d4a-81eb-48a6-8f9d-5599f7281652	food_order.name.item	chicken fettuccine Alfredo	dlg-2d8f6d4a-81eb-48a6-8f9d-5599f7281652_7
9	ASSISTANT	Okay. I have your personal details on file. Your order will be ready for pick-up in about 20 minutes.	dlg-2d8f6d4a-81eb-48a6-8f9d-5599f7281652	food_order.type.retrieval	about 20 minutes	dlg-2d8f6d4a-81eb-48a6-8f9d-5599f7281652_9
11	ASSISTANT	No problem, enjoy your dinner.	dlg-2d8f6d4a-81eb-48a6-8f9d-5599f7281652	food_order.type.meal	dinner	dlg-2d8f6d4a-81eb-48a6-8f9d-5599f7281652_11
1	USER	Hi, I'd like to order takeout for two people.	dlg-2d9ed7cc-0026-4b89-9ddd-6dbba093a520	food_order.type.retrieval	takeout	dlg-2d9ed7cc-0026-4b89-9ddd-6dbba093a520_1
3	USER	I'd like to order two chicken earlobes.	dlg-2d9ed7cc-0026-4b89-9ddd-6dbba093a520	food_order.name.item	two chicken earlobes	dlg-2d9ed7cc-0026-4b89-9ddd-6dbba093a520_3
6	ASSISTANT	Just to confirm, you would like to order 2 chicken euros.	dlg-2d9ed7cc-0026-4b89-9ddd-6dbba093a520	food_order.name.item	2 chicken euros	dlg-2d9ed7cc-0026-4b89-9ddd-6dbba093a520_6
10	ASSISTANT	Okay. I have your personal details on file. Your order will be ready for pick-up in about 20 minutes.	dlg-2d9ed7cc-0026-4b89-9ddd-6dbba093a520	food_order.type.retrieval	about 20 minutes	dlg-2d9ed7cc-0026-4b89-9ddd-6dbba093a520_10
1	USER	I would like three breakfast burritos with a side of hash browns and three coffees to go. That's about it.	dlg-2dd2c719-9f72-4000-bd8e-f4bed44f968b	food_order.other_description.item	a side	dlg-2dd2c719-9f72-4000-bd8e-f4bed44f968b_1
2	ASSISTANT	3 breakfast burritos with hash browns and 3 coffees to go.	dlg-2dd2c719-9f72-4000-bd8e-f4bed44f968b	food_order.type.retrieval	3 coffees	dlg-2dd2c719-9f72-4000-bd8e-f4bed44f968b_2
5	ASSISTANT	Okay. I have your personal details on file. Your order will be ready for pick-up in about 20 minutes.	dlg-2dd2c719-9f72-4000-bd8e-f4bed44f968b	food_order.type.retrieval	about 20 minutes	dlg-2dd2c719-9f72-4000-bd8e-f4bed44f968b_5
1	USER	Hi, I'd like to order takeout.	dlg-2e39e271-61ff-43c5-9482-23ce78de86f8	food_order.type.retrieval	takeout	dlg-2e39e271-61ff-43c5-9482-23ce78de86f8_1
3	USER	Just for one person.	dlg-2e39e271-61ff-43c5-9482-23ce78de86f8	food_order.num.people	one person	dlg-2e39e271-61ff-43c5-9482-23ce78de86f8_3
5	USER	I just want soup, lemon chicken orzo soup. And also a side Baguette. And , That´s it.	dlg-2e39e271-61ff-43c5-9482-23ce78de86f8	food_order.name.item	lemon chicken orzo soup	dlg-2e39e271-61ff-43c5-9482-23ce78de86f8_5
6	USER	And also a side baguette.	dlg-2e39e271-61ff-43c5-9482-23ce78de86f8	food_order.other_description.item	a side	dlg-2e39e271-61ff-43c5-9482-23ce78de86f8_6
8	ASSISTANT	Any drinks with that?	dlg-2e39e271-61ff-43c5-9482-23ce78de86f8	food_order.type.food	drinks	dlg-2e39e271-61ff-43c5-9482-23ce78de86f8_8
10	ASSISTANT	OK. I have your personal details on file. Your order will be ready for pick-up in about 20 minutes.	dlg-2e39e271-61ff-43c5-9482-23ce78de86f8	food_order.type.retrieval	about 20 minutes	dlg-2e39e271-61ff-43c5-9482-23ce78de86f8_10
1	USER	Hello Assistant. I would like to order some food for takeout for three people.	dlg-2e8d0df1-516a-4213-a8fe-7d9c61343a5d	food_order.num.people	three people	dlg-2e8d0df1-516a-4213-a8fe-7d9c61343a5d_1
3	USER	I would like to order different kinds of soup. For the first person, I would like to order a pint of minestrone soup. For the second person, I would like to order tomato basil soup, a pint of that. And for the third person, I would like to order mushroom and barley soup. On the side, I would like some hard like crusty bread.	dlg-2e8d0df1-516a-4213-a8fe-7d9c61343a5d	food_order.name.item	tomato basil soup, a pint of that	dlg-2e8d0df1-516a-4213-a8fe-7d9c61343a5d_3
5	ASSISTANT	Just to confirm you would like to order three different kinds of soup.	dlg-2e8d0df1-516a-4213-a8fe-7d9c61343a5d	food_order.type.food	soup	dlg-2e8d0df1-516a-4213-a8fe-7d9c61343a5d_5
7	ASSISTANT	First a pint of minestrone soup.	dlg-2e8d0df1-516a-4213-a8fe-7d9c61343a5d	food_order.name.item	pint of minestrone soup	dlg-2e8d0df1-516a-4213-a8fe-7d9c61343a5d_7
9	ASSISTANT	2nd tomato basil soup.	dlg-2e8d0df1-516a-4213-a8fe-7d9c61343a5d	food_order.name.item	tomato basil soup	dlg-2e8d0df1-516a-4213-a8fe-7d9c61343a5d_9
11	ASSISTANT	And third mushroom and barley soup.	dlg-2e8d0df1-516a-4213-a8fe-7d9c61343a5d	food_order.name.item	mushroom and barley soup	dlg-2e8d0df1-516a-4213-a8fe-7d9c61343a5d_11
13	ASSISTANT	With the side of crusty breads.	dlg-2e8d0df1-516a-4213-a8fe-7d9c61343a5d	food_order.other_description.item	With the side of crusty breads	dlg-2e8d0df1-516a-4213-a8fe-7d9c61343a5d_13
17	ASSISTANT	Okay. I have your personal details on file. Your order will be ready for pick-up in about 20 minutes.	dlg-2e8d0df1-516a-4213-a8fe-7d9c61343a5d	food_order.time.pickup	20 minutes	dlg-2e8d0df1-516a-4213-a8fe-7d9c61343a5d_17
0	USER	Hi assistant, I want to resume my food for takeout for two people order. And just to get back at it, I would like to order a chili dog, a cheddar-bacon hot dog, two cans of Dr Pepper. That will be all.	dlg-2eb914fb-d0c8-472b-a01a-40416f2efc98	food_order.num.people	takeout	dlg-2eb914fb-d0c8-472b-a01a-40416f2efc98_0
3	ASSISTANT	Chilli dog, 2 cheddar hotdog and two cans of Dr pepper. is that your order?	dlg-2eb914fb-d0c8-472b-a01a-40416f2efc98	food_order.name.item	two cans of Dr pepper	dlg-2eb914fb-d0c8-472b-a01a-40416f2efc98_3
4	USER	Just one cheddar-bacon hot dog.	dlg-2eb914fb-d0c8-472b-a01a-40416f2efc98	food_order.name.item	one cheddar-bacon hot dog	dlg-2eb914fb-d0c8-472b-a01a-40416f2efc98_4
5	USER	One cheddar-bacon hot dog, one chili dog, two cans of Dr. Pepper and that will be all.	dlg-2eb914fb-d0c8-472b-a01a-40416f2efc98	food_order.name.item	One cheddar-bacon hot dog	dlg-2eb914fb-d0c8-472b-a01a-40416f2efc98_5
8	ASSISTANT	Ok. I have your personal details on file. Your order will be ready for pick-up in about 20 minutes.	dlg-2eb914fb-d0c8-472b-a01a-40416f2efc98	food_order.time.pickup	pick-up	dlg-2eb914fb-d0c8-472b-a01a-40416f2efc98_8
1	USER	Hello. I'd like to order takeout burritos for one person.	dlg-2ecd8d99-07d4-41a3-86bb-40db13dae2ec	food_order.type.food	takeout	dlg-2ecd8d99-07d4-41a3-86bb-40db13dae2ec_1
2	ASSISTANT	Okay, What would you like on this burrito?	dlg-2ecd8d99-07d4-41a3-86bb-40db13dae2ec	food_order.name.item	burrito	dlg-2ecd8d99-07d4-41a3-86bb-40db13dae2ec_2
3	USER	I'd like a Carne Asada, Please.	dlg-2ecd8d99-07d4-41a3-86bb-40db13dae2ec	food_order.name.item	Carne Asada	dlg-2ecd8d99-07d4-41a3-86bb-40db13dae2ec_3
4	ASSISTANT	One Carne Asada burrito Ok, Any other preferences?	dlg-2ecd8d99-07d4-41a3-86bb-40db13dae2ec	food_order.name.item	One Carne Asada burrito	dlg-2ecd8d99-07d4-41a3-86bb-40db13dae2ec_4
5	USER	I want some two sides. I'd like sour cream and black beans, Please.	dlg-2ecd8d99-07d4-41a3-86bb-40db13dae2ec	food_order.other_description.item	some two sides	dlg-2ecd8d99-07d4-41a3-86bb-40db13dae2ec_5
6	ASSISTANT	One side of sour cream and one side of black beans, Got it. Anything else?	dlg-2ecd8d99-07d4-41a3-86bb-40db13dae2ec	food_order.other_description.item	One side of sour cream and one side of black beans	dlg-2ecd8d99-07d4-41a3-86bb-40db13dae2ec_6
8	ASSISTANT	Ok. I have your personal details on file. Your order will be ready for pick-up in about 20 minutes.	dlg-2ecd8d99-07d4-41a3-86bb-40db13dae2ec	food_order.time.pickup	pick-up	dlg-2ecd8d99-07d4-41a3-86bb-40db13dae2ec_8
0	USER	Hello, I'd like to order a pizza for two people, please.	dlg-2f2d9e86-949a-45e7-b60e-60434c93050a	food_order.num.people	pizza	dlg-2f2d9e86-949a-45e7-b60e-60434c93050a_0
1	ASSISTANT	Hello, okay what kind of pizza?	dlg-2f2d9e86-949a-45e7-b60e-60434c93050a	food_order.type.food	pizza	dlg-2f2d9e86-949a-45e7-b60e-60434c93050a_1
2	USER	Like to order an extra large pizza chicken tomatoes, jalapeños, pepperoni, sausage, please.	dlg-2f2d9e86-949a-45e7-b60e-60434c93050a	food_order.name.item	an extra large pizza chicken tomatoes, jalapeños, pepperoni, sausage	dlg-2f2d9e86-949a-45e7-b60e-60434c93050a_2
3	ASSISTANT	Okay. Hold, this will just be a second. Your orders are two large pizzas with chicken jalapenos, pepperoni, tomatoes.	dlg-2f2d9e86-949a-45e7-b60e-60434c93050a	food_order.name.item	two large pizzas with chicken jalapenos, pepperoni, tomatoes	dlg-2f2d9e86-949a-45e7-b60e-60434c93050a_3
7	ASSISTANT	Okay, I have your personal details on file. Your order will be ready for pick-up in about 20 minutes.	dlg-2f2d9e86-949a-45e7-b60e-60434c93050a	food_order.type.retrieval	pick-up	dlg-2f2d9e86-949a-45e7-b60e-60434c93050a_7
0	USER	Yeah. I was wondering if you could help me order some takeout food.	dlg-2f4545bb-5115-4df1-8cfe-4720476bf002	food_order.type.retrieval	takeout	dlg-2f4545bb-5115-4df1-8cfe-4720476bf002_0
3	USER	Barbecue.	dlg-2f4545bb-5115-4df1-8cfe-4720476bf002	food_order.type.food	Barbecue	dlg-2f4545bb-5115-4df1-8cfe-4720476bf002_3
4	ASSISTANT	What kind of bbq?	dlg-2f4545bb-5115-4df1-8cfe-4720476bf002	food_order.type.food	bbq	dlg-2f4545bb-5115-4df1-8cfe-4720476bf002_4
5	USER	Pork barbecue, Chopped pork, Sliced pork.	dlg-2f4545bb-5115-4df1-8cfe-4720476bf002	food_order.name.item	Sliced pork	dlg-2f4545bb-5115-4df1-8cfe-4720476bf002_5
6	ASSISTANT	Slicked pork?	dlg-2f4545bb-5115-4df1-8cfe-4720476bf002	food_order.name.item	Slicked pork	dlg-2f4545bb-5115-4df1-8cfe-4720476bf002_6
7	USER	Sliced and chopped.	dlg-2f4545bb-5115-4df1-8cfe-4720476bf002	food_order.other_description.item	Sliced and chopped	dlg-2f4545bb-5115-4df1-8cfe-4720476bf002_7
10	USER	Well, yeah. I haven't placed my order yet. I need to get I'd like a one chop plate.	dlg-2f4545bb-5115-4df1-8cfe-4720476bf002	food_order.name.item	one chop plate	dlg-2f4545bb-5115-4df1-8cfe-4720476bf002_10
11	USER	And then I need two barbecue sandwiches with no slaw on them and an order of hush puppies.	dlg-2f4545bb-5115-4df1-8cfe-4720476bf002	food_order.name.item	two barbecue sandwiches	dlg-2f4545bb-5115-4df1-8cfe-4720476bf002_11
12	USER	And I'd also like to get some tea. Does that come by the gallon?	dlg-2f4545bb-5115-4df1-8cfe-4720476bf002	food_order.name.item	tea	dlg-2f4545bb-5115-4df1-8cfe-4720476bf002_12
13	ASSISTANT	Iced tea is bottled.	dlg-2f4545bb-5115-4df1-8cfe-4720476bf002	food_order.name.item	Iced tea	dlg-2f4545bb-5115-4df1-8cfe-4720476bf002_13
14	USER	Okay. Three teas, then.	dlg-2f4545bb-5115-4df1-8cfe-4720476bf002	food_order.name.item	Three teas	dlg-2f4545bb-5115-4df1-8cfe-4720476bf002_14
15	ASSISTANT	Sweetened or unsweetened?	dlg-2f4545bb-5115-4df1-8cfe-4720476bf002	food_order.other_description.item	Sweetened or unsweetened	dlg-2f4545bb-5115-4df1-8cfe-4720476bf002_15
16	USER	Sweetened.	dlg-2f4545bb-5115-4df1-8cfe-4720476bf002	food_order.other_description.item	Sweetened	dlg-2f4545bb-5115-4df1-8cfe-4720476bf002_16
19	ASSISTANT	1 chopped plate, 1 sliced plate -2 bbq, sandwiches without slaw -an order of hush puppies -3 and sweetened iced teas.	dlg-2f4545bb-5115-4df1-8cfe-4720476bf002	food_order.name.item	sweetened iced teas	dlg-2f4545bb-5115-4df1-8cfe-4720476bf002_19
21	ASSISTANT	Okay. I have your details on file. Your order will be ready for pick-up in about 20 minutes.	dlg-2f4545bb-5115-4df1-8cfe-4720476bf002	food_order.time.pickup	pick-up	dlg-2f4545bb-5115-4df1-8cfe-4720476bf002_21
1	USER	Hello. I'm looking for take-out food tonight, just for myself. I'm looking for Chinese food.	dlg-2f79b0e1-48ff-4df2-b71c-18afdbaf7d26	food_order.type.food	Chinese	dlg-2f79b0e1-48ff-4df2-b71c-18afdbaf7d26_1
2	ASSISTANT	Do you need any drinks?	dlg-2f79b0e1-48ff-4df2-b71c-18afdbaf7d26	food_order.type.food	drinks	dlg-2f79b0e1-48ff-4df2-b71c-18afdbaf7d26_2
4	ASSISTANT	Do you want to place the previous order? Which was Shrimp fried rice and barber chicken, correct?	dlg-2f79b0e1-48ff-4df2-b71c-18afdbaf7d26	food_order.name.item	barber chicken	dlg-2f79b0e1-48ff-4df2-b71c-18afdbaf7d26_4
8	ASSISTANT	Okay. I have your personal details on file. Your order will be ready for pick-up in 20 minutes.	dlg-2f79b0e1-48ff-4df2-b71c-18afdbaf7d26	food_order.type.retrieval	pick-up	dlg-2f79b0e1-48ff-4df2-b71c-18afdbaf7d26_8
1	USER	Hey, I'm looking to buy some barbecue.	dlg-2f7df0d0-f39e-4d63-9de9-bc6a4d548913	food_order.type.food	barbecue	dlg-2f7df0d0-f39e-4d63-9de9-bc6a4d548913_1
2	USER	Could you get me two pulled pork sandwiches and a side of ribs?	dlg-2f7df0d0-f39e-4d63-9de9-bc6a4d548913	food_order.other_description.item	two pulled pork sandwiches	dlg-2f7df0d0-f39e-4d63-9de9-bc6a4d548913_2
5	ASSISTANT	Okay, I have your personal details on file. Your order will be ready for pick-up in about 20 minutes.	dlg-2f7df0d0-f39e-4d63-9de9-bc6a4d548913	food_order.type.retrieval	20 minutes	dlg-2f7df0d0-f39e-4d63-9de9-bc6a4d548913_5
1	USER	Yes, I'm looking for a takeout for myself. I'd like to order some soup, please.	dlg-2f839114-7408-4d73-8a88-0e35fa654651	food_order.type.retrieval	soup	dlg-2f839114-7408-4d73-8a88-0e35fa654651_1
3	USER	Just chicken soup with extra chicken, carrots, tomatoes and, rice.	dlg-2f839114-7408-4d73-8a88-0e35fa654651	food_order.name.item	with extra chicken, carrots, tomatoes and, rice	dlg-2f839114-7408-4d73-8a88-0e35fa654651_3
4	ASSISTANT	Just to confirm your order is Chicken soup with extra chicken, carrots, tomatoes and, rice.	dlg-2f839114-7408-4d73-8a88-0e35fa654651	food_order.name.item	Chicken soup	dlg-2f839114-7408-4d73-8a88-0e35fa654651_4
7	USER	And could I have a large water bottle, please?	dlg-2f839114-7408-4d73-8a88-0e35fa654651	food_order.name.item	a large water bottle	dlg-2f839114-7408-4d73-8a88-0e35fa654651_7
8	ASSISTANT	One large water bottle added to your order.	dlg-2f839114-7408-4d73-8a88-0e35fa654651	food_order.name.item	One large water bottle	dlg-2f839114-7408-4d73-8a88-0e35fa654651_8
10	ASSISTANT	How would you like your soup to be spicy or mild spicy?	dlg-2f839114-7408-4d73-8a88-0e35fa654651	food_order.other_description.item	your soup to be spicy or mild spicy	dlg-2f839114-7408-4d73-8a88-0e35fa654651_10
11	USER	Give me mild spicy. I don't want anything too hot.	dlg-2f839114-7408-4d73-8a88-0e35fa654651	food_order.other_description.item	mild spicy. I don't want anything too hot	dlg-2f839114-7408-4d73-8a88-0e35fa654651_11
12	ASSISTANT	Okay, your soup will be mildly spicy.	dlg-2f839114-7408-4d73-8a88-0e35fa654651	food_order.other_description.item	your soup will be mildly spicy	dlg-2f839114-7408-4d73-8a88-0e35fa654651_12
14	ASSISTANT	Okay, I have your details on file. Your order will be ready for pick-up in about 20 minutes.	dlg-2f839114-7408-4d73-8a88-0e35fa654651	food_order.type.retrieval	pick-up	dlg-2f839114-7408-4d73-8a88-0e35fa654651_14
1	USER	I would like to order breakfast burritos for takeout, please.	dlg-2f90c0a8-f3c4-4f6a-8f9d-369bdbfef0b6	food_order.name.item	breakfast burritos	dlg-2f90c0a8-f3c4-4f6a-8f9d-369bdbfef0b6_1
3	USER	Just one person.	dlg-2f90c0a8-f3c4-4f6a-8f9d-369bdbfef0b6	food_order.num.people	one person	dlg-2f90c0a8-f3c4-4f6a-8f9d-369bdbfef0b6_3
5	USER	I would like one breakfast burrito with onions, green peppers, mushrooms and beef.	dlg-2f90c0a8-f3c4-4f6a-8f9d-369bdbfef0b6	food_order.name.item	one breakfast burrito with onions, green peppers, mushrooms and beef	dlg-2f90c0a8-f3c4-4f6a-8f9d-369bdbfef0b6_5
7	USER	I would like some hot sauce, as well.	dlg-2f90c0a8-f3c4-4f6a-8f9d-369bdbfef0b6	food_order.other_description.item	some hot sauce	dlg-2f90c0a8-f3c4-4f6a-8f9d-369bdbfef0b6_7
10	ASSISTANT	Okay. I have your personal details on file. Your order will be ready for pick-up in about 20 minutes.	dlg-2f90c0a8-f3c4-4f6a-8f9d-369bdbfef0b6	food_order.time.pickup	pick-up	dlg-2f90c0a8-f3c4-4f6a-8f9d-369bdbfef0b6_10
0	USER	Hi, I'd like to takeout for myself, please. I'm looking for some poke food. Can you take down my order?	dlg-305cd4e0-793e-4158-b06d-6c9a59ae91a1	food_order.type.food	takeout	dlg-305cd4e0-793e-4158-b06d-6c9a59ae91a1_0
3	USER	Can I get some octopus with kimchi, sesame seed oil, crust chili and sea salt, please with a large coke?	dlg-305cd4e0-793e-4158-b06d-6c9a59ae91a1	food_order.name.item	a large coke	dlg-305cd4e0-793e-4158-b06d-6c9a59ae91a1_3
5	USER	Yes. Octopus with sesame seed oil, crust chili and sea salt and a large coke.	dlg-305cd4e0-793e-4158-b06d-6c9a59ae91a1	food_order.name.item	a large coke	dlg-305cd4e0-793e-4158-b06d-6c9a59ae91a1_5
7	ASSISTANT	An order of octopus with sesame seed oil, crust chili and sea salt and a large coke?	dlg-305cd4e0-793e-4158-b06d-6c9a59ae91a1	food_order.name.item	a large coke	dlg-305cd4e0-793e-4158-b06d-6c9a59ae91a1_7
10	ASSISTANT	Okay. I have your personal details on file. Your order will be ready for pick-up in about 20 minutes.	dlg-305cd4e0-793e-4158-b06d-6c9a59ae91a1	food_order.time.pickup	about 20 minutes	dlg-305cd4e0-793e-4158-b06d-6c9a59ae91a1_10
0	USER	I'd like to order takeout for one person.	dlg-306079aa-72f4-408f-98f7-1252879e37b8	food_order.type.retrieval	takeout	dlg-306079aa-72f4-408f-98f7-1252879e37b8_0
2	USER	I'd like to order one bacon cheeseburger, and that's all.	dlg-306079aa-72f4-408f-98f7-1252879e37b8	food_order.name.item	one bacon cheeseburger	dlg-306079aa-72f4-408f-98f7-1252879e37b8_2
3	ASSISTANT	One bacon cheeseburger.	dlg-306079aa-72f4-408f-98f7-1252879e37b8	food_order.name.item	One bacon cheeseburger	dlg-306079aa-72f4-408f-98f7-1252879e37b8_3
5	ASSISTANT	I have your personal details on file. Your order will be ready for pick-up in about 20 minutes.	dlg-306079aa-72f4-408f-98f7-1252879e37b8	food_order.type.retrieval	about 20 minutes	dlg-306079aa-72f4-408f-98f7-1252879e37b8_5
1	USER	Hi, I'd like to order a breakfast burrito for one person, please.	dlg-306f7554-fa37-463d-b624-550b7f88ae43	food_order.name.item	one person	dlg-306f7554-fa37-463d-b624-550b7f88ae43_1
2	ASSISTANT	One breakfast burrito, anything else?	dlg-306f7554-fa37-463d-b624-550b7f88ae43	food_order.name.item	One breakfast burrito	dlg-306f7554-fa37-463d-b624-550b7f88ae43_2
3	USER	Can it be a Carne Asada breakfast burrito, please?	dlg-306f7554-fa37-463d-b624-550b7f88ae43	food_order.name.item	a Carne Asada breakfast burrito	dlg-306f7554-fa37-463d-b624-550b7f88ae43_3
4	ASSISTANT	One Carne Asada breakfast burrito.	dlg-306f7554-fa37-463d-b624-550b7f88ae43	food_order.name.item	One Carne Asada breakfast burrito	dlg-306f7554-fa37-463d-b624-550b7f88ae43_4
5	USER	And that'll be for takeout.	dlg-306f7554-fa37-463d-b624-550b7f88ae43	food_order.type.retrieval	takeout	dlg-306f7554-fa37-463d-b624-550b7f88ae43_5
6	ASSISTANT	Ok. I have your personal details on file. Your order will be ready for pick-up in about 20 minutes.	dlg-306f7554-fa37-463d-b624-550b7f88ae43	food_order.type.retrieval	about 20 minutes	dlg-306f7554-fa37-463d-b624-550b7f88ae43_6
1	USER	I want to reorder the same meal which I have ordered from Sarah's Pizza last weekend.	dlg-309c1bef-6a64-4206-b621-1a94a5679f18	food_order.name.restaurant	Sarah's Pizza	dlg-309c1bef-6a64-4206-b621-1a94a5679f18_1
3	ASSISTANT	Looks like you had one large pizza with one-half pepperoni and one-half mushroom. Is that right?	dlg-309c1bef-6a64-4206-b621-1a94a5679f18	food_order.name.item	one large pizza with one-half pepperoni and one-half mushroom	dlg-309c1bef-6a64-4206-b621-1a94a5679f18_3
6	USER	Add one brownie.	dlg-309c1bef-6a64-4206-b621-1a94a5679f18	food_order.name.item	one brownie	dlg-309c1bef-6a64-4206-b621-1a94a5679f18_6
7	ASSISTANT	One chocolate brownie. Sure, I've added that to the order.	dlg-309c1bef-6a64-4206-b621-1a94a5679f18	food_order.name.item	One chocolate brownie	dlg-309c1bef-6a64-4206-b621-1a94a5679f18_7
10	ASSISTANT	Okay. Let me confirm what you have one large pizza with one-half pepperoni and one-half mushroom and one brownie.	dlg-309c1bef-6a64-4206-b621-1a94a5679f18	food_order.name.item	one brownie	dlg-309c1bef-6a64-4206-b621-1a94a5679f18_10
12	ASSISTANT	Okay, your order will be ready for pick-up in about 20 minutes.	dlg-309c1bef-6a64-4206-b621-1a94a5679f18	food_order.time.pickup	pick-up	dlg-309c1bef-6a64-4206-b621-1a94a5679f18_12
1	USER	Hello Assistant. I'd like to order some take out for three people and I'd like to order some hot dogs, please.	dlg-30ba03a0-560e-4063-8db8-f251b3cd3e78	food_order.name.item	take out	dlg-30ba03a0-560e-4063-8db8-f251b3cd3e78_1
3	USER	It's just some French fries, and I want all the hot dogs to have sauerkraut and mustard.	dlg-30ba03a0-560e-4063-8db8-f251b3cd3e78	food_order.other_description.item	French fries	dlg-30ba03a0-560e-4063-8db8-f251b3cd3e78_3
4	ASSISTANT	Okay. I have your personal details on file. Your order will be ready for pick-up in about 20 minutes.	dlg-30ba03a0-560e-4063-8db8-f251b3cd3e78	food_order.time.pickup	about 20 minutes	dlg-30ba03a0-560e-4063-8db8-f251b3cd3e78_4
0	USER	I would like to order a sandwich, for myself. A chicken sandwich, mayonnaise, tomatoes, lettuce.	dlg-30e19523-a15a-487f-a238-d18087616d29	food_order.other_description.item	chicken sandwich	dlg-30e19523-a15a-487f-a238-d18087616d29_0
4	USER	Large coke, Please.	dlg-30e19523-a15a-487f-a238-d18087616d29	food_order.name.item	Large coke	dlg-30e19523-a15a-487f-a238-d18087616d29_4
5	ASSISTANT	Okay, I have your personal details on file. Your order will be ready for pick-up in about 20 minutes.	dlg-30e19523-a15a-487f-a238-d18087616d29	food_order.type.retrieval	pick-up	dlg-30e19523-a15a-487f-a238-d18087616d29_5
0	USER	Yeah, I'd like to place a takeout order for hot dogs.	dlg-310a590e-7e09-4e03-bdcc-15c0bfa48ae9	food_order.type.food	hot dogs	dlg-310a590e-7e09-4e03-bdcc-15c0bfa48ae9_0
2	ASSISTANT	Okay, take out for hot dogs, sounds good.	dlg-310a590e-7e09-4e03-bdcc-15c0bfa48ae9	food_order.type.food	take out	dlg-310a590e-7e09-4e03-bdcc-15c0bfa48ae9_2
3	USER	Okay, Do you have foot-long hot dogs?	dlg-310a590e-7e09-4e03-bdcc-15c0bfa48ae9	food_order.name.item	foot-long hot dogs	dlg-310a590e-7e09-4e03-bdcc-15c0bfa48ae9_3
5	USER	Okay, let me get two foot-long hot dogs. One with mustard and chili and onions and one with just mustard and chili and I need two orders of fries with that.	dlg-310a590e-7e09-4e03-bdcc-15c0bfa48ae9	food_order.name.item	two foot-long hot dogs	dlg-310a590e-7e09-4e03-bdcc-15c0bfa48ae9_5
6	ASSISTANT	2 foot long hot dogs one with mustard chili and onions and one with mustard and chili with 2 orders of fries, got it.	dlg-310a590e-7e09-4e03-bdcc-15c0bfa48ae9	food_order.other_description.item	with mustard chili and onions	dlg-310a590e-7e09-4e03-bdcc-15c0bfa48ae9_6
7	USER	Okay and then I need an order of one regular hot dog with just ketchup only and a order of fries with that.	dlg-310a590e-7e09-4e03-bdcc-15c0bfa48ae9	food_order.name.item	one regular hot dog	dlg-310a590e-7e09-4e03-bdcc-15c0bfa48ae9_7
9	USER	Yes, I need three drinks that are two cokes and one diet coke.	dlg-310a590e-7e09-4e03-bdcc-15c0bfa48ae9	food_order.name.item	drinks	dlg-310a590e-7e09-4e03-bdcc-15c0bfa48ae9_9
10	ASSISTANT	2 cokes and 1 diet coke, okay, sounds good.	dlg-310a590e-7e09-4e03-bdcc-15c0bfa48ae9	food_order.name.item	2 cokes	dlg-310a590e-7e09-4e03-bdcc-15c0bfa48ae9_10
12	ASSISTANT	Okay, I have your personal details on file. Your order will be ready for pick-up in about 20 minutes.	dlg-310a590e-7e09-4e03-bdcc-15c0bfa48ae9	food_order.type.retrieval	pick-up	dlg-310a590e-7e09-4e03-bdcc-15c0bfa48ae9_12
1	USER	Hello. I need to order takeout food for two people. And, I need to order some Greek food.	dlg-3188fb39-b495-458a-848e-ab3bbc43ed26	food_order.type.retrieval	takeout	dlg-3188fb39-b495-458a-848e-ab3bbc43ed26_1
2	ASSISTANT	I can help you with your takeout order. What would you like from the Greek restaurant?	dlg-3188fb39-b495-458a-848e-ab3bbc43ed26	food_order.type.retrieval	takeout	dlg-3188fb39-b495-458a-848e-ab3bbc43ed26_2
3	USER	I need two gyros and two large Diet Cokes.	dlg-3188fb39-b495-458a-848e-ab3bbc43ed26	food_order.name.item	two large Diet Cokes	dlg-3188fb39-b495-458a-848e-ab3bbc43ed26_3
4	ASSISTANT	Okay, you would like to order two gyros and two large Diet Cokes. Anything else?	dlg-3188fb39-b495-458a-848e-ab3bbc43ed26	food_order.name.item	two gyros	dlg-3188fb39-b495-458a-848e-ab3bbc43ed26_4
6	ASSISTANT	Okay. I have your personal details on file. Your order will be ready for pick-up in about 20 minutes.	dlg-3188fb39-b495-458a-848e-ab3bbc43ed26	food_order.type.retrieval	pick-up	dlg-3188fb39-b495-458a-848e-ab3bbc43ed26_6
1	USER	I'm looking to order some take out for my wife for dinner.	dlg-31ef6a50-2fff-4c34-9e1d-2bfeb3e93305	food_order.type.retrieval	take out	dlg-31ef6a50-2fff-4c34-9e1d-2bfeb3e93305_1
2	USER	I think we'd like some kind of pasta.	dlg-31ef6a50-2fff-4c34-9e1d-2bfeb3e93305	food_order.type.food	pasta	dlg-31ef6a50-2fff-4c34-9e1d-2bfeb3e93305_2
3	USER	We'd like to have mushroom ravioli and a salad that serves two.	dlg-31ef6a50-2fff-4c34-9e1d-2bfeb3e93305	food_order.num.people	mushroom ravioli	dlg-31ef6a50-2fff-4c34-9e1d-2bfeb3e93305_3
4	USER	I would like to order two dishes of mushroom ravioli and a warm salad that serves two.	dlg-31ef6a50-2fff-4c34-9e1d-2bfeb3e93305	food_order.num.people	two dishes of mushroom ravioli	dlg-31ef6a50-2fff-4c34-9e1d-2bfeb3e93305_4
5	ASSISTANT	Okay, ordering 2 mushroom ravioli plates and 2 salads?	dlg-31ef6a50-2fff-4c34-9e1d-2bfeb3e93305	food_order.name.item	2 mushroom ravioli plates	dlg-31ef6a50-2fff-4c34-9e1d-2bfeb3e93305_5
7	ASSISTANT	It looks like that will be ready in about 35 minutes.	dlg-31ef6a50-2fff-4c34-9e1d-2bfeb3e93305	food_order.time.pickup	about 35 minutes	dlg-31ef6a50-2fff-4c34-9e1d-2bfeb3e93305_7
2	USER	Hi. I'd like to order a pizza for takeout.	dlg-326ed3e5-563a-43e5-a9d7-1baf950ff9cd	food_order.type.retrieval	pizza	dlg-326ed3e5-563a-43e5-a9d7-1baf950ff9cd_2
3	ASSISTANT	Okay, any preferences for this pizza?	dlg-326ed3e5-563a-43e5-a9d7-1baf950ff9cd	food_order.type.food	pizza	dlg-326ed3e5-563a-43e5-a9d7-1baf950ff9cd_3
4	USER	Sure. I'd like three large pizzas.	dlg-326ed3e5-563a-43e5-a9d7-1baf950ff9cd	food_order.name.item	three large pizzas	dlg-326ed3e5-563a-43e5-a9d7-1baf950ff9cd_4
5	ASSISTANT	3 large pizzas okay what kind?	dlg-326ed3e5-563a-43e5-a9d7-1baf950ff9cd	food_order.name.item	3 large pizzas	dlg-326ed3e5-563a-43e5-a9d7-1baf950ff9cd_5
6	USER	I'd like one to be mushroom and sausage.	dlg-326ed3e5-563a-43e5-a9d7-1baf950ff9cd	food_order.name.item	one to be mushroom and sausage	dlg-326ed3e5-563a-43e5-a9d7-1baf950ff9cd_6
7	ASSISTANT	One mushroom and sasauge.	dlg-326ed3e5-563a-43e5-a9d7-1baf950ff9cd	food_order.name.item	One mushroom and sasauge	dlg-326ed3e5-563a-43e5-a9d7-1baf950ff9cd_7
8	USER	One pepperoni and black olive.	dlg-326ed3e5-563a-43e5-a9d7-1baf950ff9cd	food_order.name.item	One pepperoni and black olive	dlg-326ed3e5-563a-43e5-a9d7-1baf950ff9cd_8
9	ASSISTANT	One pepporoni and black olive.	dlg-326ed3e5-563a-43e5-a9d7-1baf950ff9cd	food_order.name.item	One pepporoni and black olive	dlg-326ed3e5-563a-43e5-a9d7-1baf950ff9cd_9
10	USER	And the third one, just plain cheese.	dlg-326ed3e5-563a-43e5-a9d7-1baf950ff9cd	food_order.name.item	just plain cheese	dlg-326ed3e5-563a-43e5-a9d7-1baf950ff9cd_10
11	ASSISTANT	One plain cheese.	dlg-326ed3e5-563a-43e5-a9d7-1baf950ff9cd	food_order.name.item	One plain cheese	dlg-326ed3e5-563a-43e5-a9d7-1baf950ff9cd_11
13	USER	Yeah, could I also get two litre bottles of coke?	dlg-326ed3e5-563a-43e5-a9d7-1baf950ff9cd	food_order.name.item	two litre bottles of coke	dlg-326ed3e5-563a-43e5-a9d7-1baf950ff9cd_13
14	ASSISTANT	2 liter bottles of coke, got it.	dlg-326ed3e5-563a-43e5-a9d7-1baf950ff9cd	food_order.name.item	2 liter bottles of coke	dlg-326ed3e5-563a-43e5-a9d7-1baf950ff9cd_14
16	ASSISTANT	Okay. I have your personal details on file. Your order will be ready for pick-up in about 20 minutes.	dlg-326ed3e5-563a-43e5-a9d7-1baf950ff9cd	food_order.type.retrieval	pick-up	dlg-326ed3e5-563a-43e5-a9d7-1baf950ff9cd_16
1	USER	Hi. I'd like to order takeout for two people and I want it to be Indian food.	dlg-3273d2fd-49f3-4c76-84be-0a02cb3f3b5b	food_order.type.food	takeout	dlg-3273d2fd-49f3-4c76-84be-0a02cb3f3b5b_1
2	ASSISTANT	What would you like to order in Indian food for two people?	dlg-3273d2fd-49f3-4c76-84be-0a02cb3f3b5b	food_order.type.food	Indian food	dlg-3273d2fd-49f3-4c76-84be-0a02cb3f3b5b_2
3	USER	I'd like to order prawn coconut curry and a bowl of chicken curry with two 2 liter orange sodas and that's it.	dlg-3273d2fd-49f3-4c76-84be-0a02cb3f3b5b	food_order.name.item	two 2 liter orange sodas	dlg-3273d2fd-49f3-4c76-84be-0a02cb3f3b5b_3
4	ASSISTANT	Just to confirm, you would like to order prawn coconut curry and a bowl of chicken curry?	dlg-3273d2fd-49f3-4c76-84be-0a02cb3f3b5b	food_order.name.item	a bowl of chicken curry	dlg-3273d2fd-49f3-4c76-84be-0a02cb3f3b5b_4
6	ASSISTANT	Would you like to add steamed rice?	dlg-3273d2fd-49f3-4c76-84be-0a02cb3f3b5b	food_order.name.item	steamed rice	dlg-3273d2fd-49f3-4c76-84be-0a02cb3f3b5b_6
8	ASSISTANT	Steamed rice added to the order. What kind of chicken curry would you prefer?	dlg-3273d2fd-49f3-4c76-84be-0a02cb3f3b5b	food_order.type.food	Steamed rice	dlg-3273d2fd-49f3-4c76-84be-0a02cb3f3b5b_8
10	ASSISTANT	Would it be butter chicken or chicken tikka masala?	dlg-3273d2fd-49f3-4c76-84be-0a02cb3f3b5b	food_order.name.item	butter chicken	dlg-3273d2fd-49f3-4c76-84be-0a02cb3f3b5b_10
11	USER	Butter chicken, please.	dlg-3273d2fd-49f3-4c76-84be-0a02cb3f3b5b	food_order.name.item	Butter chicken	dlg-3273d2fd-49f3-4c76-84be-0a02cb3f3b5b_11
12	ASSISTANT	Okay, got it. Would you like to try the mango lassi or masala tea?	dlg-3273d2fd-49f3-4c76-84be-0a02cb3f3b5b	food_order.name.item	mango lassi	dlg-3273d2fd-49f3-4c76-84be-0a02cb3f3b5b_12
16	ASSISTANT	Okay. I have your personal details on file. Your order will be ready for pick-up in about 20 minutes.	dlg-3273d2fd-49f3-4c76-84be-0a02cb3f3b5b	food_order.time.pickup	pick-up	dlg-3273d2fd-49f3-4c76-84be-0a02cb3f3b5b_16
2	USER	Hi, I'm looking to order Chinese food for two people.	dlg-32895101-8097-431a-8d22-34b3ea6a1465	food_order.type.food	Chinese	dlg-32895101-8097-431a-8d22-34b3ea6a1465_2
4	USER	We want two orders of chicken with broccoli fried rice and we'd like to add four egg rolls.	dlg-32895101-8097-431a-8d22-34b3ea6a1465	food_order.other_description.item	chicken	dlg-32895101-8097-431a-8d22-34b3ea6a1465_4
5	ASSISTANT	Any drinks with that?	dlg-32895101-8097-431a-8d22-34b3ea6a1465	food_order.type.food	drinks	dlg-32895101-8097-431a-8d22-34b3ea6a1465_5
6	USER	Oh, yeah. Two Coca-Colas.	dlg-32895101-8097-431a-8d22-34b3ea6a1465	food_order.name.item	Two Coca-Colas	dlg-32895101-8097-431a-8d22-34b3ea6a1465_6
9	ASSISTANT	Okay, I have your personal details on file. Your order will be ready for pick-up in about 20 minutes.	dlg-32895101-8097-431a-8d22-34b3ea6a1465	food_order.time.pickup	about 20 minutes	dlg-32895101-8097-431a-8d22-34b3ea6a1465_9
1	USER	Yeah. Can you help me place a takeout order for just me? I'd like some soup.	dlg-329820ec-f25c-4ee3-b1b2-73a908447c51	food_order.type.retrieval	takeout	dlg-329820ec-f25c-4ee3-b1b2-73a908447c51_1
2	ASSISTANT	Yes I can what would you like to order in soup?	dlg-329820ec-f25c-4ee3-b1b2-73a908447c51	food_order.type.food	soup	dlg-329820ec-f25c-4ee3-b1b2-73a908447c51_2
3	USER	Yeah. Let me get a large bowl of vegetable soup. And can I get a large salad with that too? With no tomatoes and extra ranch dressing.	dlg-329820ec-f25c-4ee3-b1b2-73a908447c51	food_order.other_description.item	With no tomatoes and extra ranch dressing	dlg-329820ec-f25c-4ee3-b1b2-73a908447c51_3
4	ASSISTANT	Just to confirm you would like to order a large bowl of vegetable soup and a salad with no tomatoes and extra ranch dressing.	dlg-329820ec-f25c-4ee3-b1b2-73a908447c51	food_order.other_description.item	with no tomatoes and extra ranch dressing	dlg-329820ec-f25c-4ee3-b1b2-73a908447c51_4
8	ASSISTANT	Ok. I have your personal details on file. Your order will be ready for pick-up in about 20 minutes.	dlg-329820ec-f25c-4ee3-b1b2-73a908447c51	food_order.time.pickup	pick-up	dlg-329820ec-f25c-4ee3-b1b2-73a908447c51_8
1	USER	Hi, I need to order some pizza for takeout.	dlg-32bb9aaa-fbb0-4097-9f40-3d369e7c4d7b	food_order.type.retrieval	takeout	dlg-32bb9aaa-fbb0-4097-9f40-3d369e7c4d7b_1
4	ASSISTANT	Let me check for you. This will just be a second. A small pizza is about 6 inches.	dlg-32bb9aaa-fbb0-4097-9f40-3d369e7c4d7b	food_order.other_description.item	A small pizza is about 6 inches	dlg-32bb9aaa-fbb0-4097-9f40-3d369e7c4d7b_4
6	USER	Do they have some kind of thick crust, like Chicago-style maybe?	dlg-32bb9aaa-fbb0-4097-9f40-3d369e7c4d7b	food_order.other_description.item	thick crust	dlg-32bb9aaa-fbb0-4097-9f40-3d369e7c4d7b_6
7	USER	Yeah. Do they have some kind of thick crust, like Chicago-style maybe?	dlg-32bb9aaa-fbb0-4097-9f40-3d369e7c4d7b	food_order.type.food	Chicago-style	dlg-32bb9aaa-fbb0-4097-9f40-3d369e7c4d7b_7
8	ASSISTANT	Yes, a Chicago-style pizza is available. You got it, anything else?	dlg-32bb9aaa-fbb0-4097-9f40-3d369e7c4d7b	food_order.name.item	Chicago-style pizza	dlg-32bb9aaa-fbb0-4097-9f40-3d369e7c4d7b_8
9	USER	How about a order some kind of bread sticks or cheesy bread?	dlg-32bb9aaa-fbb0-4097-9f40-3d369e7c4d7b	food_order.name.item	cheesy bread	dlg-32bb9aaa-fbb0-4097-9f40-3d369e7c4d7b_9
10	ASSISTANT	Cheesy bread is available.	dlg-32bb9aaa-fbb0-4097-9f40-3d369e7c4d7b	food_order.name.item	Cheesy bread	dlg-32bb9aaa-fbb0-4097-9f40-3d369e7c4d7b_10
16	ASSISTANT	Delivery is about 30 to 45 minutes.	dlg-32bb9aaa-fbb0-4097-9f40-3d369e7c4d7b	food_order.type.retrieval	about 30 to 45 minutes	dlg-32bb9aaa-fbb0-4097-9f40-3d369e7c4d7b_16
18	ASSISTANT	Thank you, enjoy your pizza.	dlg-32bb9aaa-fbb0-4097-9f40-3d369e7c4d7b	food_order.name.item	pizza	dlg-32bb9aaa-fbb0-4097-9f40-3d369e7c4d7b_18
4	ASSISTANT	I recommend the chicken masala.	dlg-32f5c93b-b547-48e7-aff2-0439e4436d67	food_order.name.item	chicken masala	dlg-32f5c93b-b547-48e7-aff2-0439e4436d67_4
7	ASSISTANT	Awesome side dishes, I recommend roti and chicken satay.	dlg-32f5c93b-b547-48e7-aff2-0439e4436d67	food_order.name.item	roti	dlg-32f5c93b-b547-48e7-aff2-0439e4436d67_7
9	USER	That sounds great, I'd like two orders of that, please.	dlg-32f5c93b-b547-48e7-aff2-0439e4436d67	food_order.other_description.item	I'd like two orders of that	dlg-32f5c93b-b547-48e7-aff2-0439e4436d67_9
10	ASSISTANT	Your order is chicken masala, roti and chicken satay.	dlg-32f5c93b-b547-48e7-aff2-0439e4436d67	food_order.name.item	chicken masala	dlg-32f5c93b-b547-48e7-aff2-0439e4436d67_10
12	ASSISTANT	Okay, I have your details on file. Your order will be ready for pick-up in about 20 minutes.	dlg-32f5c93b-b547-48e7-aff2-0439e4436d67	food_order.time.pickup	pick-up	dlg-32f5c93b-b547-48e7-aff2-0439e4436d67_12
1	USER	Hi. Today I need your help getting food for takeout. I'm looking to order the same thing I ordered last week from Larry's Grill.	dlg-32fca89b-f9b5-4868-9580-fa6e7c2b9296	food_order.type.retrieval	Larry's Grill	dlg-32fca89b-f9b5-4868-9580-fa6e7c2b9296_1
4	ASSISTANT	Looks like you had two burgers well done with everything on them. Sweet potato fries with both. Is that right?	dlg-32fca89b-f9b5-4868-9580-fa6e7c2b9296	food_order.name.item	well done with everything on them	dlg-32fca89b-f9b5-4868-9580-fa6e7c2b9296_4
5	USER	Yes. That's correct. Now, I'm looking to add a salad with house dressing on it as well to that order.	dlg-32fca89b-f9b5-4868-9580-fa6e7c2b9296	food_order.name.item	a salad with house dressing	dlg-32fca89b-f9b5-4868-9580-fa6e7c2b9296_5
6	ASSISTANT	A salad with house dressing. Sure. I've added that to the order.	dlg-32fca89b-f9b5-4868-9580-fa6e7c2b9296	food_order.name.item	A salad with house dressing	dlg-32fca89b-f9b5-4868-9580-fa6e7c2b9296_6
12	ASSISTANT	Two burgers well done with everything on them. Sweet potato fries with both and a salad with house dressing.	dlg-32fca89b-f9b5-4868-9580-fa6e7c2b9296	food_order.name.item	Sweet potato fries	dlg-32fca89b-f9b5-4868-9580-fa6e7c2b9296_12
14	ASSISTANT	Okay. Your order will be ready for pick-up in about 20 minutes.	dlg-32fca89b-f9b5-4868-9580-fa6e7c2b9296	food_order.time.pickup	about 20 minutes	dlg-32fca89b-f9b5-4868-9580-fa6e7c2b9296_14
15	USER	Awesome. 20 minutes is good time for me. I'll be ready to pick it up and I'm glad you could help me today. Thank you.	dlg-32fca89b-f9b5-4868-9580-fa6e7c2b9296	food_order.type.retrieval	pick it up	dlg-32fca89b-f9b5-4868-9580-fa6e7c2b9296_15
2	ASSISTANT	You had 1 market burrito with black beans and spicy salsa and 1 chicken taco platter with refried beans.	dlg-33284bdf-32fc-4c79-b760-48a76e6a8515	food_order.name.item	1 market burrito with black beans and spicy salsa	dlg-33284bdf-32fc-4c79-b760-48a76e6a8515_2
3	USER	I'd like to add one salad with the house dressing.	dlg-33284bdf-32fc-4c79-b760-48a76e6a8515	food_order.name.item	one salad with the house dressing	dlg-33284bdf-32fc-4c79-b760-48a76e6a8515_3
5	ASSISTANT	A salad with house dressing?	dlg-33284bdf-32fc-4c79-b760-48a76e6a8515	food_order.name.item	A salad with house dressing	dlg-33284bdf-32fc-4c79-b760-48a76e6a8515_5
9	ASSISTANT	1 market burrito with black beans and spicy salsa, 1 chicken taco platter with refried beans and one salad with house dressing.	dlg-33284bdf-32fc-4c79-b760-48a76e6a8515	food_order.name.item	1 market burrito with black beans and spicy salsa	dlg-33284bdf-32fc-4c79-b760-48a76e6a8515_9
11	ASSISTANT	Okay, your order will be ready for pick-up in about 20 minutes.	dlg-33284bdf-32fc-4c79-b760-48a76e6a8515	food_order.time.pickup	pick-up	dlg-33284bdf-32fc-4c79-b760-48a76e6a8515_11
3	USER	Crepes Fantastic.	dlg-336a7739-cfb2-4214-8530-9f3e268ad0e8	food_order.name.restaurant	Crepes Fantastic	dlg-336a7739-cfb2-4214-8530-9f3e268ad0e8_3
4	ASSISTANT	Sure, Let me bring that up. Looks like you had 1 turkey avocado crepe with cheddar and 1 Greek Delight crepe.	dlg-336a7739-cfb2-4214-8530-9f3e268ad0e8	food_order.name.item	1 Greek Delight crepe	dlg-336a7739-cfb2-4214-8530-9f3e268ad0e8_4
5	ASSISTANT	Looks like you had 1 turkey avocado crepe with cheddar and 1 Greek Delight crepe.	dlg-336a7739-cfb2-4214-8530-9f3e268ad0e8	food_order.name.item	1 turkey avocado crepe with cheddar	dlg-336a7739-cfb2-4214-8530-9f3e268ad0e8_5
9	USER	I would like to add one brownie to the order.	dlg-336a7739-cfb2-4214-8530-9f3e268ad0e8	food_order.name.item	one brownie	dlg-336a7739-cfb2-4214-8530-9f3e268ad0e8_9
10	ASSISTANT	One chocolate brownie! Sure. I've added that to the order.	dlg-336a7739-cfb2-4214-8530-9f3e268ad0e8	food_order.name.item	One chocolate brownie	dlg-336a7739-cfb2-4214-8530-9f3e268ad0e8_10
13	ASSISTANT	OK. Let me confirm what you have. 1 turkey avocado crepe with cheddar and 1 Greek Delight crepe.	dlg-336a7739-cfb2-4214-8530-9f3e268ad0e8	food_order.name.item	1 turkey avocado crepe with cheddar	dlg-336a7739-cfb2-4214-8530-9f3e268ad0e8_13
14	ASSISTANT	1 turkey avocado crepe with cheddar and 1 Greek Delight crepe.	dlg-336a7739-cfb2-4214-8530-9f3e268ad0e8	food_order.name.item	1 turkey avocado crepe with cheddar	dlg-336a7739-cfb2-4214-8530-9f3e268ad0e8_14
16	ASSISTANT	And one chocolate brownie. Is that right?	dlg-336a7739-cfb2-4214-8530-9f3e268ad0e8	food_order.name.item	one chocolate brownie	dlg-336a7739-cfb2-4214-8530-9f3e268ad0e8_16
19	ASSISTANT	OK. Your order will be ready for pick-up in about 20 minutes. Your welcome. Goodbye.	dlg-336a7739-cfb2-4214-8530-9f3e268ad0e8	food_order.type.retrieval	about 20 minutes	dlg-336a7739-cfb2-4214-8530-9f3e268ad0e8_19
0	USER	Hi. I was looking to order Chinese takeout for two.	dlg-33935f3e-1f1c-4303-b27b-5b87abcc8899	food_order.num.people	Chinese	dlg-33935f3e-1f1c-4303-b27b-5b87abcc8899_0
3	USER	I would like two orders of sweet and sour chicken, four egg rolls, and two orders of salt and pepper shrimp, and that'll be it.	dlg-33935f3e-1f1c-4303-b27b-5b87abcc8899	food_order.name.item	four egg rolls	dlg-33935f3e-1f1c-4303-b27b-5b87abcc8899_3
4	ASSISTANT	I have your details on file. Your order will be ready for pick-up in about 20 minutes.	dlg-33935f3e-1f1c-4303-b27b-5b87abcc8899	food_order.type.retrieval	about 20 minutes	dlg-33935f3e-1f1c-4303-b27b-5b87abcc8899_4
0	USER	Hi, I need to order soup for three people for takeout.	dlg-33c14bf0-585f-4071-8547-2a97474cb6ba	food_order.num.people	soup	dlg-33c14bf0-585f-4071-8547-2a97474cb6ba_0
4	USER	Yeah. I needed chicken noodle and minestrone.	dlg-33c14bf0-585f-4071-8547-2a97474cb6ba	food_order.name.item	minestrone	dlg-33c14bf0-585f-4071-8547-2a97474cb6ba_4
5	ASSISTANT	Chicken noodle and minestrone soup and for the third order?	dlg-33c14bf0-585f-4071-8547-2a97474cb6ba	food_order.name.item	minestrone soup	dlg-33c14bf0-585f-4071-8547-2a97474cb6ba_5
6	USER	Oh, another minestrone.	dlg-33c14bf0-585f-4071-8547-2a97474cb6ba	food_order.name.item	minestrone	dlg-33c14bf0-585f-4071-8547-2a97474cb6ba_6
8	ASSISTANT	OK. I have your personal details on file. Your order will be ready for pick-up in about 20 minutes.	dlg-33c14bf0-585f-4071-8547-2a97474cb6ba	food_order.type.retrieval	pick-up	dlg-33c14bf0-585f-4071-8547-2a97474cb6ba_8
2	USER	Hi, I need to get Italian takeout for three people.	dlg-342030d2-0602-4d49-a3bb-7007cc083a2b	food_order.type.retrieval	Italian	dlg-342030d2-0602-4d49-a3bb-7007cc083a2b_2
3	ASSISTANT	Okay, take out for 3. What would you like to order?	dlg-342030d2-0602-4d49-a3bb-7007cc083a2b	food_order.type.retrieval	take out	dlg-342030d2-0602-4d49-a3bb-7007cc083a2b_3
4	USER	Chicken Parmesan, cannelloni and ravioli.	dlg-342030d2-0602-4d49-a3bb-7007cc083a2b	food_order.name.item	Chicken Parmesan	dlg-342030d2-0602-4d49-a3bb-7007cc083a2b_4
7	ASSISTANT	Okay, I have your personal details on file. Your order will be ready for pick-up in 20 minutes.	dlg-342030d2-0602-4d49-a3bb-7007cc083a2b	food_order.time.pickup	20 minutes	dlg-342030d2-0602-4d49-a3bb-7007cc083a2b_7
2	USER	Hi, I need to order take out food. I want some pork please, for one person.	dlg-348be5f2-7dc1-4f94-916f-338e3e559c76	food_order.type.retrieval	take out	dlg-348be5f2-7dc1-4f94-916f-338e3e559c76_2
3	ASSISTANT	Would you like to add some ketchup and salt?	dlg-348be5f2-7dc1-4f94-916f-338e3e559c76	food_order.other_description.item	ketchup and salt	dlg-348be5f2-7dc1-4f94-916f-338e3e559c76_3
4	USER	No, but I'd like to restrict the ingredients to tuna, soy sauce.	dlg-348be5f2-7dc1-4f94-916f-338e3e559c76	food_order.other_description.item	I'd like to restrict the ingredients to tuna, soy sauce	dlg-348be5f2-7dc1-4f94-916f-338e3e559c76_4
5	USER	Sesame oil and chili peppers only.	dlg-348be5f2-7dc1-4f94-916f-338e3e559c76	food_order.other_description.item	Sesame oil and chili peppers only	dlg-348be5f2-7dc1-4f94-916f-338e3e559c76_5
6	ASSISTANT	Just to confirm one poke with tuna, soy sauce, sesame oil and chili peppers.	dlg-348be5f2-7dc1-4f94-916f-338e3e559c76	food_order.name.item	one poke with tuna, soy sauce, sesame oil and chili peppers	dlg-348be5f2-7dc1-4f94-916f-338e3e559c76_6
8	ASSISTANT	Would you like to have something to drink?	dlg-348be5f2-7dc1-4f94-916f-338e3e559c76	food_order.type.food	drink	dlg-348be5f2-7dc1-4f94-916f-338e3e559c76_8
12	ASSISTANT	Okay. I have your personal details on file. Your order will be ready for pick-up in about 20 minutes.	dlg-348be5f2-7dc1-4f94-916f-338e3e559c76	food_order.time.pickup	about 20 minutes	dlg-348be5f2-7dc1-4f94-916f-338e3e559c76_12
1	USER	Hi, I wanted to order take-out.	dlg-349f15b1-e727-498b-b6cd-f5a62513fe6a	food_order.type.retrieval	take-out	dlg-349f15b1-e727-498b-b6cd-f5a62513fe6a_1
3	USER	I was thinking hot dogs.	dlg-349f15b1-e727-498b-b6cd-f5a62513fe6a	food_order.name.item	hot dogs	dlg-349f15b1-e727-498b-b6cd-f5a62513fe6a_3
4	ASSISTANT	Okay hot dog sounds good. How many? And what type of hot dog would you like?	dlg-349f15b1-e727-498b-b6cd-f5a62513fe6a	food_order.name.item	hot dog	dlg-349f15b1-e727-498b-b6cd-f5a62513fe6a_4
5	USER	I'm going to order six hot dogs total for three people. And I would like the first one to be plain with just ketchup and mustard. And the second one to have ketchup and relish. And then for the second person, the two hot dogs for him will be mustard and relish. And a chili cheese dog, so with chili and cheese on top of the hot dog. And then for the third person, I would like to have ketchup, must…	dlg-349f15b1-e727-498b-b6cd-f5a62513fe6a	food_order.name.item	barbecue sauce and relish and mustard	dlg-349f15b1-e727-498b-b6cd-f5a62513fe6a_5
7	ASSISTANT	Okay, this is what I have for person number 1, a plain hot dog with ketchup and mustard only second hot dog with ketchup and relish only, for the second person I have a hotdog with mustard and relish and their second hot dog would be a chili cheese dog, for the third person I have a hotdog with ketchup mustard relish and sauerkraut and for their second hot dog will be with barbecue sauce, relish …	dlg-349f15b1-e727-498b-b6cd-f5a62513fe6a	food_order.name.item	chili cheese dog	dlg-349f15b1-e727-498b-b6cd-f5a62513fe6a_7
11	ASSISTANT	Okay, I have your personal details on file. Your order will be ready for pick-up in about 20 minutes.	dlg-349f15b1-e727-498b-b6cd-f5a62513fe6a	food_order.type.retrieval	about 20 minutes	dlg-349f15b1-e727-498b-b6cd-f5a62513fe6a_11
2	USER	I need your help finding food for takeout for two people. I'm looking to get some Thai food.	dlg-352c48d8-43cb-4c22-85ed-4c11fc4218b5	food_order.type.retrieval	Thai	dlg-352c48d8-43cb-4c22-85ed-4c11fc4218b5_2
3	ASSISTANT	Okay, you want to order some Thai food for two? what would you like to have?	dlg-352c48d8-43cb-4c22-85ed-4c11fc4218b5	food_order.num.people	two	dlg-352c48d8-43cb-4c22-85ed-4c11fc4218b5_3
4	USER	I want to get two medium containers. I'm looking to get one of some vegetable larb and the other one is some vegetable tom yum.	dlg-352c48d8-43cb-4c22-85ed-4c11fc4218b5	food_order.name.item	one of some vegetable larb	dlg-352c48d8-43cb-4c22-85ed-4c11fc4218b5_4
6	USER	Vegetable tom yum a medium container.	dlg-352c48d8-43cb-4c22-85ed-4c11fc4218b5	food_order.name.item	Vegetable tom yum a medium container	dlg-352c48d8-43cb-4c22-85ed-4c11fc4218b5_6
10	ASSISTANT	Okay, so you wanted one medium vegetable larb and one medium tom yum. Do you want any drinks?	dlg-352c48d8-43cb-4c22-85ed-4c11fc4218b5	food_order.name.item	one medium vegetable larb	dlg-352c48d8-43cb-4c22-85ed-4c11fc4218b5_10
11	USER	No drinks.	dlg-352c48d8-43cb-4c22-85ed-4c11fc4218b5	food_order.type.food	drinks	dlg-352c48d8-43cb-4c22-85ed-4c11fc4218b5_11
12	ASSISTANT	OK. I have your personal details on file. Your order will be ready for pick-up in about 20 minutes.	dlg-352c48d8-43cb-4c22-85ed-4c11fc4218b5	food_order.type.retrieval	pick-up	dlg-352c48d8-43cb-4c22-85ed-4c11fc4218b5_12
13	USER	Okay, awesome. That's pretty much a good time for me. I'll be ready to pick it up. Thank you for your help today.	dlg-352c48d8-43cb-4c22-85ed-4c11fc4218b5	food_order.type.retrieval	pick it up	dlg-352c48d8-43cb-4c22-85ed-4c11fc4218b5_13
1	USER	Hi, I wanted to order Mexican food for takeout.	dlg-35a4bbf6-6c4d-42bf-8d50-9639f3659bee	food_order.type.retrieval	takeout	dlg-35a4bbf6-6c4d-42bf-8d50-9639f3659bee_1
2	ASSISTANT	You wish to order Mexican food for take out, Correct?	dlg-35a4bbf6-6c4d-42bf-8d50-9639f3659bee	food_order.type.retrieval	take out	dlg-35a4bbf6-6c4d-42bf-8d50-9639f3659bee_2
5	USER	Okay. I just needed three taco plates.	dlg-35a4bbf6-6c4d-42bf-8d50-9639f3659bee	food_order.name.item	three taco plates	dlg-35a4bbf6-6c4d-42bf-8d50-9639f3659bee_5
6	ASSISTANT	Three taco plates.	dlg-35a4bbf6-6c4d-42bf-8d50-9639f3659bee	food_order.name.item	Three taco plates	dlg-35a4bbf6-6c4d-42bf-8d50-9639f3659bee_6
7	USER	Yeah. I just need a plate with three tacos and Spanish rice and beans.	dlg-35a4bbf6-6c4d-42bf-8d50-9639f3659bee	food_order.name.item	plate with three tacos	dlg-35a4bbf6-6c4d-42bf-8d50-9639f3659bee_7
8	ASSISTANT	Spanish rice.	dlg-35a4bbf6-6c4d-42bf-8d50-9639f3659bee	food_order.name.item	Spanish rice	dlg-35a4bbf6-6c4d-42bf-8d50-9639f3659bee_8
10	ASSISTANT	What kind of beans?	dlg-35a4bbf6-6c4d-42bf-8d50-9639f3659bee	food_order.other_description.item	What kind of beans	dlg-35a4bbf6-6c4d-42bf-8d50-9639f3659bee_10
11	USER	A black beans, please.	dlg-35a4bbf6-6c4d-42bf-8d50-9639f3659bee	food_order.other_description.item	A black beans	dlg-35a4bbf6-6c4d-42bf-8d50-9639f3659bee_11
12	ASSISTANT	Black beans. Got it. Ok. I have your personal details on file. Your order will be ready for pick-up in about 20 minutes.	dlg-35a4bbf6-6c4d-42bf-8d50-9639f3659bee	food_order.other_description.item	Black beans	dlg-35a4bbf6-6c4d-42bf-8d50-9639f3659bee_12
0	USER	Hi Assistant, I'd like to takeout for three people, please, for some Thai food. Let me know when you are ready.	dlg-35a7859f-7c7a-44d8-b9e3-48d505a53218	food_order.num.people	three people	dlg-35a7859f-7c7a-44d8-b9e3-48d505a53218_0
5	USER	I'd like two orders of tom yum goong, three orders of pad Thai. Three orders of khao pad and three water bottles, please.	dlg-35a7859f-7c7a-44d8-b9e3-48d505a53218	food_order.name.item	two orders of tom yum goong	dlg-35a7859f-7c7a-44d8-b9e3-48d505a53218_5
6	USER	Three orders of khao pad and three water bottles, please.	dlg-35a7859f-7c7a-44d8-b9e3-48d505a53218	food_order.name.item	Three orders of khao pad	dlg-35a7859f-7c7a-44d8-b9e3-48d505a53218_6
8	USER	Okay, I'll say it in English. Can I get two orders of spicy green papaya salad. Three orders of chicken and coconut soup. Three orders of fried rice and two orders of Thai-style fried noodles with three large water bottles. And that should be it.	dlg-35a7859f-7c7a-44d8-b9e3-48d505a53218	food_order.name.item	Three orders of chicken and coconut soup	dlg-35a7859f-7c7a-44d8-b9e3-48d505a53218_8
9	USER	Three orders of chicken and coconut soup.	dlg-35a7859f-7c7a-44d8-b9e3-48d505a53218	food_order.name.item	Three orders of chicken and coconut soup	dlg-35a7859f-7c7a-44d8-b9e3-48d505a53218_9
10	USER	Three orders of fried rice and two orders of Thai-style fried noodles with three large water bottles. And that should be it.	dlg-35a7859f-7c7a-44d8-b9e3-48d505a53218	food_order.name.item	three large water bottles	dlg-35a7859f-7c7a-44d8-b9e3-48d505a53218_10
11	ASSISTANT	2 orders of spicy green papaya salad - 3 orders of chicken and coconut soup - 3 orders of fried rice - 2 orders of thai style noodles - 3 large waters.	dlg-35a7859f-7c7a-44d8-b9e3-48d505a53218	food_order.name.item	3 orders of chicken and coconut soup	dlg-35a7859f-7c7a-44d8-b9e3-48d505a53218_11
13	ASSISTANT	Okay. I have your personal details on file. Your order will be ready for pick-up in about 20 minutes.	dlg-35a7859f-7c7a-44d8-b9e3-48d505a53218	food_order.type.retrieval	about 20 minutes	dlg-35a7859f-7c7a-44d8-b9e3-48d505a53218_13
1	USER	Hi. I want to order pasta for two. I would like two dishes of chicken parmesan and two orders of garlic bread.	dlg-35d6b408-cfa9-42fe-9921-12e65bd3671c	food_order.name.item	two orders of garlic bread	dlg-35d6b408-cfa9-42fe-9921-12e65bd3671c_1
2	ASSISTANT	Pasta for 2 persons. 2 plates of chicken parmesan. Right?	dlg-35d6b408-cfa9-42fe-9921-12e65bd3671c	food_order.num.people	2 plates of chicken parmesan	dlg-35d6b408-cfa9-42fe-9921-12e65bd3671c_2
6	ASSISTANT	Okay. I have your personal details on file. Your order will be ready for pick-up in about 20 minutes.	dlg-35d6b408-cfa9-42fe-9921-12e65bd3671c	food_order.type.retrieval	about 20 minutes	dlg-35d6b408-cfa9-42fe-9921-12e65bd3671c_6
1	USER	Hi. I want to order takeout Greek food for one person.	dlg-3688bf44-4860-42ca-add2-b00030c2d15f	food_order.type.food	Greek food	dlg-3688bf44-4860-42ca-add2-b00030c2d15f_1
3	USER	Like one gyro platter, sauce on the side.	dlg-3688bf44-4860-42ca-add2-b00030c2d15f	food_order.other_description.item	one gyro platter	dlg-3688bf44-4860-42ca-add2-b00030c2d15f_3
5	ASSISTANT	Okay. I have your personal details on file. Your order will be ready for pick-up in about 20 minutes.	dlg-3688bf44-4860-42ca-add2-b00030c2d15f	food_order.time.pickup	about 20 minutes	dlg-3688bf44-4860-42ca-add2-b00030c2d15f_5
1	USER	Hi. I'd like to order for one person.	dlg-36d395f9-30fe-4118-a490-111f4942caff	food_order.num.people	one	dlg-36d395f9-30fe-4118-a490-111f4942caff_1
3	USER	I would like to order one lasagna.	dlg-36d395f9-30fe-4118-a490-111f4942caff	food_order.name.item	one lasagna	dlg-36d395f9-30fe-4118-a490-111f4942caff_3
4	ASSISTANT	Only one order of lasagna?	dlg-36d395f9-30fe-4118-a490-111f4942caff	food_order.name.item	one order of lasagna	dlg-36d395f9-30fe-4118-a490-111f4942caff_4
6	ASSISTANT	Okay. I have your personal details in our file. Your order will be ready for pick-up in about 20 minutes.	dlg-36d395f9-30fe-4118-a490-111f4942caff	food_order.type.retrieval	pick-up	dlg-36d395f9-30fe-4118-a490-111f4942caff_6
1	USER	Hi, I was wanting to order Indian take-out for one.	dlg-370990ab-8934-4b44-87dc-92d709a2134b	food_order.num.people	one	dlg-370990ab-8934-4b44-87dc-92d709a2134b_1
3	USER	I think I'll get some one samosa, butter chicken and roti.	dlg-370990ab-8934-4b44-87dc-92d709a2134b	food_order.name.item	one samosa	dlg-370990ab-8934-4b44-87dc-92d709a2134b_3
6	ASSISTANT	Just to confirm you would like to order one Samosa, Butter chicken and Roti. Is that correct?	dlg-370990ab-8934-4b44-87dc-92d709a2134b	food_order.name.item	Butter chicken	dlg-370990ab-8934-4b44-87dc-92d709a2134b_6
8	ASSISTANT	Okay, I have your personal details on file. Your order will be ready for pick-up in about 20 minutes.	dlg-370990ab-8934-4b44-87dc-92d709a2134b	food_order.type.retrieval	about 20 minutes	dlg-370990ab-8934-4b44-87dc-92d709a2134b_8
0	USER	I need sandwiches for two people.	dlg-371eef01-4ff3-49d6-863f-d8446e3fb66e	food_order.type.food	two people	dlg-371eef01-4ff3-49d6-863f-d8446e3fb66e_0
2	USER	Can I get two Italian sandwiches with everything on them?	dlg-371eef01-4ff3-49d6-863f-d8446e3fb66e	food_order.other_description.item	with everything on them	dlg-371eef01-4ff3-49d6-863f-d8446e3fb66e_2
5	ASSISTANT	2 Italian sandwiches with everything.	dlg-371eef01-4ff3-49d6-863f-d8446e3fb66e	food_order.other_description.item	with everything	dlg-371eef01-4ff3-49d6-863f-d8446e3fb66e_5
7	ASSISTANT	Okay, I have your personal details on file. Your order will be ready for pick-up in about 20 minutes.	dlg-371eef01-4ff3-49d6-863f-d8446e3fb66e	food_order.type.retrieval	about 20 minutes	dlg-371eef01-4ff3-49d6-863f-d8446e3fb66e_7
0	USER	Hello, I want to order a takeout pizza for one person.	dlg-37448258-528a-44ce-ac96-c88b96e7786d	food_order.type.food	takeout	dlg-37448258-528a-44ce-ac96-c88b96e7786d_0
3	USER	I would like a small, deep dish, sausage and spinach pizza.	dlg-37448258-528a-44ce-ac96-c88b96e7786d	food_order.name.item	a small, deep dish, sausage and spinach pizza	dlg-37448258-528a-44ce-ac96-c88b96e7786d_3
5	ASSISTANT	A small deep dish sausage and spinach pizza.	dlg-37448258-528a-44ce-ac96-c88b96e7786d	food_order.name.item	A small deep dish sausage and spinach pizza	dlg-37448258-528a-44ce-ac96-c88b96e7786d_5
7	ASSISTANT	Ok, I have your details on file. Your order will be ready for pick-up in about 20 minutes.	dlg-37448258-528a-44ce-ac96-c88b96e7786d	food_order.time.pickup	about 20 minutes	dlg-37448258-528a-44ce-ac96-c88b96e7786d_7
1	USER	Hi. I'd like to order takeout food.	dlg-37679106-6953-49d6-8b67-e4603fdd52de	food_order.type.retrieval	takeout	dlg-37679106-6953-49d6-8b67-e4603fdd52de_1
3	USER	I was thinking Mexican food.	dlg-37679106-6953-49d6-8b67-e4603fdd52de	food_order.type.food	Mexican	dlg-37679106-6953-49d6-8b67-e4603fdd52de_3
5	USER	It'll just be for me, so I wanted a order of guacamole, and chips, and also two chicken enchiladas.	dlg-37679106-6953-49d6-8b67-e4603fdd52de	food_order.name.item	guacamole	dlg-37679106-6953-49d6-8b67-e4603fdd52de_5
7	ASSISTANT	Ok. I have your details on file. Your order will be ready for pick-up in about 20 minutes.	dlg-37679106-6953-49d6-8b67-e4603fdd52de	food_order.type.retrieval	about 20 minutes	dlg-37679106-6953-49d6-8b67-e4603fdd52de_7
1	USER	Hi. Can I order food for takeout for three people, please?	dlg-376a78ad-c4c9-4668-b8a5-03704b0cb719	food_order.type.retrieval	three	dlg-376a78ad-c4c9-4668-b8a5-03704b0cb719_1
3	USER	Can I get a Chicago dog?	dlg-376a78ad-c4c9-4668-b8a5-03704b0cb719	food_order.name.item	Chicago dog	dlg-376a78ad-c4c9-4668-b8a5-03704b0cb719_3
4	USER	A corn dog and a regular all beef hot dog, please.	dlg-376a78ad-c4c9-4668-b8a5-03704b0cb719	food_order.name.item	a regular all beef hot dog	dlg-376a78ad-c4c9-4668-b8a5-03704b0cb719_4
5	ASSISTANT	Is it Chicago dog, corn dog, and regular all beef hot dog?	dlg-376a78ad-c4c9-4668-b8a5-03704b0cb719	food_order.name.item	Chicago dog	dlg-376a78ad-c4c9-4668-b8a5-03704b0cb719_5
7	USER	Can I get a 2-L bottle of Pepsi, please?	dlg-376a78ad-c4c9-4668-b8a5-03704b0cb719	food_order.name.item	2-L bottle of Pepsi	dlg-376a78ad-c4c9-4668-b8a5-03704b0cb719_7
8	ASSISTANT	Yes, was that for take out or dine in?	dlg-376a78ad-c4c9-4668-b8a5-03704b0cb719	food_order.type.retrieval	take out	dlg-376a78ad-c4c9-4668-b8a5-03704b0cb719_8
9	USER	Takeout, please.	dlg-376a78ad-c4c9-4668-b8a5-03704b0cb719	food_order.type.retrieval	Takeout	dlg-376a78ad-c4c9-4668-b8a5-03704b0cb719_9
10	ASSISTANT	How about the Dapper Dog on 417 Castro Street, San Francisco.	dlg-376a78ad-c4c9-4668-b8a5-03704b0cb719	food_order.location.restaurant	417 Castro Street, San Francisco	dlg-376a78ad-c4c9-4668-b8a5-03704b0cb719_10
1	USER	Need to order takeout burritos for three people, please.	dlg-37ee51ef-d2fe-42d0-97ce-bc276c19a7a1	food_order.type.retrieval	takeout	dlg-37ee51ef-d2fe-42d0-97ce-bc276c19a7a1_1
2	ASSISTANT	Okay, what kind of burritos?	dlg-37ee51ef-d2fe-42d0-97ce-bc276c19a7a1	food_order.type.food	burritos	dlg-37ee51ef-d2fe-42d0-97ce-bc276c19a7a1_2
3	USER	First, bean and cheese. Number two, carne asada.	dlg-37ee51ef-d2fe-42d0-97ce-bc276c19a7a1	food_order.name.item	First, bean and cheese	dlg-37ee51ef-d2fe-42d0-97ce-bc276c19a7a1_3
4	USER	Number, three chicken. That's one of each of those.	dlg-37ee51ef-d2fe-42d0-97ce-bc276c19a7a1	food_order.name.item	three chicken	dlg-37ee51ef-d2fe-42d0-97ce-bc276c19a7a1_4
5	ASSISTANT	One bean and cheese, one carne asada and one chicken burrito. Got it.	dlg-37ee51ef-d2fe-42d0-97ce-bc276c19a7a1	food_order.name.item	One bean and cheese	dlg-37ee51ef-d2fe-42d0-97ce-bc276c19a7a1_5
7	USER	Yes, I'd like three sides: sour cream, black beans, yellow rice.	dlg-37ee51ef-d2fe-42d0-97ce-bc276c19a7a1	food_order.name.item	sour cream	dlg-37ee51ef-d2fe-42d0-97ce-bc276c19a7a1_7
8	ASSISTANT	One side of sour cream, one black beans and last yellow rice added.	dlg-37ee51ef-d2fe-42d0-97ce-bc276c19a7a1	food_order.other_description.item	sour cream	dlg-37ee51ef-d2fe-42d0-97ce-bc276c19a7a1_8
12	ASSISTANT	Okay, I have your personal details on file. Your order will be ready for pick-up in about 20 minutes.	dlg-37ee51ef-d2fe-42d0-97ce-bc276c19a7a1	food_order.time.pickup	about 20 minutes	dlg-37ee51ef-d2fe-42d0-97ce-bc276c19a7a1_12
3	USER	Ari's Grill.	dlg-382f7873-3d33-4b0b-96a1-d38c32e30530	food_order.name.restaurant	Ari's Grill	dlg-382f7873-3d33-4b0b-96a1-d38c32e30530_3
6	ASSISTANT	Looks like you had two burgers well done with everything on them and sweet potato fries with both burgers. Is that right?	dlg-382f7873-3d33-4b0b-96a1-d38c32e30530	food_order.name.item	sweet potato fries	dlg-382f7873-3d33-4b0b-96a1-d38c32e30530_6
7	USER	Yes, that is correct. I would also like to order add on two iced teas to that order, please.	dlg-382f7873-3d33-4b0b-96a1-d38c32e30530	food_order.name.item	two iced teas	dlg-382f7873-3d33-4b0b-96a1-d38c32e30530_7
8	ASSISTANT	Two Iced Teas? Sure. I've added that to the order.	dlg-382f7873-3d33-4b0b-96a1-d38c32e30530	food_order.name.item	Two Iced Teas	dlg-382f7873-3d33-4b0b-96a1-d38c32e30530_8
12	ASSISTANT	Okay. Let me confirm what you have, two burgers well done with everything on them and sweet potato fries with both burgers and 2 iced teas.	dlg-382f7873-3d33-4b0b-96a1-d38c32e30530	food_order.other_description.item	2 iced teas	dlg-382f7873-3d33-4b0b-96a1-d38c32e30530_12
14	ASSISTANT	Okay. Your order will be ready for pick-up in about 20 minutes.	dlg-382f7873-3d33-4b0b-96a1-d38c32e30530	food_order.time.pickup	about 20 minutes	dlg-382f7873-3d33-4b0b-96a1-d38c32e30530_14
0	USER	I would like to order takeout.	dlg-38e09630-55d3-408d-9281-fcf572a242c7	food_order.type.retrieval	takeout	dlg-38e09630-55d3-408d-9281-fcf572a242c7_0
1	ASSISTANT	What would you like to order for takeout?	dlg-38e09630-55d3-408d-9281-fcf572a242c7	food_order.type.retrieval	takeout	dlg-38e09630-55d3-408d-9281-fcf572a242c7_1
2	USER	I want Indian food tonight.	dlg-38e09630-55d3-408d-9281-fcf572a242c7	food_order.type.food	Indian	dlg-38e09630-55d3-408d-9281-fcf572a242c7_2
3	ASSISTANT	I can help you to order Indian take-out food. How many people are you ordering for?	dlg-38e09630-55d3-408d-9281-fcf572a242c7	food_order.type.food	Indian	dlg-38e09630-55d3-408d-9281-fcf572a242c7_3
6	USER	I want naan bread and whatever the chicken and rice special is.	dlg-38e09630-55d3-408d-9281-fcf572a242c7	food_order.name.item	rice	dlg-38e09630-55d3-408d-9281-fcf572a242c7_6
9	ASSISTANT	This week, they have a butter chicken dinner special and vegetable potato special.	dlg-38e09630-55d3-408d-9281-fcf572a242c7	food_order.name.item	vegetable potato special	dlg-38e09630-55d3-408d-9281-fcf572a242c7_9
10	USER	Oh, the butter chicken special sounds good. What else comes on it?	dlg-38e09630-55d3-408d-9281-fcf572a242c7	food_order.name.item	butter chicken special	dlg-38e09630-55d3-408d-9281-fcf572a242c7_10
11	ASSISTANT	What would you like with your butter chicken dinner special?	dlg-38e09630-55d3-408d-9281-fcf572a242c7	food_order.name.item	butter chicken dinner special	dlg-38e09630-55d3-408d-9281-fcf572a242c7_11
12	USER	Naan bread and a side salad.	dlg-38e09630-55d3-408d-9281-fcf572a242c7	food_order.name.item	Naan bread	dlg-38e09630-55d3-408d-9281-fcf572a242c7_12
14	ASSISTANT	For your takeout order, I have one butter chicken, they're special one non bread and one side salad. Is that correct?	dlg-38e09630-55d3-408d-9281-fcf572a242c7	food_order.name.item	takeout	dlg-38e09630-55d3-408d-9281-fcf572a242c7_14
16	ASSISTANT	Okay. I have your personal details on file. Your order will be ready for pick-up in 20 minutes.	dlg-38e09630-55d3-408d-9281-fcf572a242c7	food_order.type.retrieval	pick-up	dlg-38e09630-55d3-408d-9281-fcf572a242c7_16
1	USER	Hi. I'd like to order hot dogs for three people.	dlg-390fced1-e7c2-4165-b63b-7713b631dc74	food_order.type.food	hot dogs	dlg-390fced1-e7c2-4165-b63b-7713b631dc74_1
2	ASSISTANT	Hot dogs for three people?	dlg-390fced1-e7c2-4165-b63b-7713b631dc74	food_order.num.people	three people	dlg-390fced1-e7c2-4165-b63b-7713b631dc74_2
5	USER	Well, so on the hot dogs, I want one hot dog with just ketchup, one taco dog with lettuce, cheese, and tomatoes. And one hot dog with chili and coleslaw.	dlg-390fced1-e7c2-4165-b63b-7713b631dc74	food_order.name.item	one hot dog	dlg-390fced1-e7c2-4165-b63b-7713b631dc74_5
7	USER	And one dog with lettuce, tomato, and cheese. And salsa on that one.	dlg-390fced1-e7c2-4165-b63b-7713b631dc74	food_order.other_description.item	one dog	dlg-390fced1-e7c2-4165-b63b-7713b631dc74_7
8	ASSISTANT	One hot dog with ketchup, one hot dog with coleslaw and a hot dog with lettuce, tomato, and cheese with salsa.	dlg-390fced1-e7c2-4165-b63b-7713b631dc74	food_order.other_description.item	One hot dog	dlg-390fced1-e7c2-4165-b63b-7713b631dc74_8
9	USER	For the one with coleslaw, that one also needs to have chili.	dlg-390fced1-e7c2-4165-b63b-7713b631dc74	food_order.other_description.item	one with coleslaw, that one also needs to have chili	dlg-390fced1-e7c2-4165-b63b-7713b631dc74_9
10	ASSISTANT	Add chili on that colseslaw.	dlg-390fced1-e7c2-4165-b63b-7713b631dc74	food_order.other_description.item	Add chili on that colseslaw	dlg-390fced1-e7c2-4165-b63b-7713b631dc74_10
12	ASSISTANT	Okay. I have your personal details on file. Your order will be ready for pick-up in 20 minutes.	dlg-390fced1-e7c2-4165-b63b-7713b631dc74	food_order.time.pickup	20 minutes	dlg-390fced1-e7c2-4165-b63b-7713b631dc74_12
1	USER	Hi, today, I need your help finding a place to get takeout for two people. I'm looking to get a barbecue.	dlg-39f15192-314b-4fcf-ba0e-114daa81054d	food_order.type.food	takeout	dlg-39f15192-314b-4fcf-ba0e-114daa81054d_1
2	ASSISTANT	Okay BBQ for 2, what would you like to order?	dlg-39f15192-314b-4fcf-ba0e-114daa81054d	food_order.num.people	BBQ	dlg-39f15192-314b-4fcf-ba0e-114daa81054d_2
3	USER	I'm looking into ordering three, I believe, pulled pork. And also a small coleslaw.	dlg-39f15192-314b-4fcf-ba0e-114daa81054d	food_order.name.item	pulled pork	dlg-39f15192-314b-4fcf-ba0e-114daa81054d_3
4	ASSISTANT	Pulled pork and a small coleslaw, anything else?	dlg-39f15192-314b-4fcf-ba0e-114daa81054d	food_order.name.item	Pulled pork	dlg-39f15192-314b-4fcf-ba0e-114daa81054d_4
6	ASSISTANT	Okay, I have your details on file. Your order will be ready for pick-up in about 20 minutes.	dlg-39f15192-314b-4fcf-ba0e-114daa81054d	food_order.time.pickup	about 20 minutes	dlg-39f15192-314b-4fcf-ba0e-114daa81054d_6
0	USER	Hi. I want to get take get takeout.	dlg-3a55e40c-3531-43ed-a909-ab84cf4ae5f8	food_order.type.retrieval	takeout	dlg-3a55e40c-3531-43ed-a909-ab84cf4ae5f8_0
2	USER	I want to get something for three people. I like the food type Poke.	dlg-3a55e40c-3531-43ed-a909-ab84cf4ae5f8	food_order.num.people	three people	dlg-3a55e40c-3531-43ed-a909-ab84cf4ae5f8_2
4	USER	And then I want to make sure that I get fries with it. Maybe fries and or rice.	dlg-3a55e40c-3531-43ed-a909-ab84cf4ae5f8	food_order.name.item	fries	dlg-3a55e40c-3531-43ed-a909-ab84cf4ae5f8_4
5	ASSISTANT	Poki comes with rice.	dlg-3a55e40c-3531-43ed-a909-ab84cf4ae5f8	food_order.other_description.item	Poki comes with rice	dlg-3a55e40c-3531-43ed-a909-ab84cf4ae5f8_5
6	USER	Okay, cool. Could you make sure that there is a thing of broccoli with it?	dlg-3a55e40c-3531-43ed-a909-ab84cf4ae5f8	food_order.other_description.item	there is a thing of broccoli with it	dlg-3a55e40c-3531-43ed-a909-ab84cf4ae5f8_6
8	USER	And then I want a large Coke for me and then two small Sprites.	dlg-3a55e40c-3531-43ed-a909-ab84cf4ae5f8	food_order.name.item	large Coke	dlg-3a55e40c-3531-43ed-a909-ab84cf4ae5f8_8
11	ASSISTANT	I order of poki with rice and broccoli with 2 sprites.	dlg-3a55e40c-3531-43ed-a909-ab84cf4ae5f8	food_order.name.item	2 sprites	dlg-3a55e40c-3531-43ed-a909-ab84cf4ae5f8_11
13	ASSISTANT	OK. I have your personal details on file. Your order will be ready for pick-up in about 20 minutes.	dlg-3a55e40c-3531-43ed-a909-ab84cf4ae5f8	food_order.type.retrieval	pick-up	dlg-3a55e40c-3531-43ed-a909-ab84cf4ae5f8_13
0	USER	Hi, I would like to order Indian food for two.	dlg-3a6d6a60-9258-4d5f-8ff7-320c8b00bd49	food_order.type.food	two	dlg-3a6d6a60-9258-4d5f-8ff7-320c8b00bd49_0
2	ASSISTANT	I can help you with your takeout order for Indian food. What would you like to order?	dlg-3a6d6a60-9258-4d5f-8ff7-320c8b00bd49	food_order.type.food	Indian	dlg-3a6d6a60-9258-4d5f-8ff7-320c8b00bd49_2
3	USER	Can I get one serving of chicken tikka masala and one serving of punjabi lamb curry?	dlg-3a6d6a60-9258-4d5f-8ff7-320c8b00bd49	food_order.name.item	one serving of punjabi lamb curry	dlg-3a6d6a60-9258-4d5f-8ff7-320c8b00bd49_3
4	ASSISTANT	I have one order of chicken tikka masala and one order of punjabi lamb curry. Anything else?	dlg-3a6d6a60-9258-4d5f-8ff7-320c8b00bd49	food_order.name.item	one order of chicken tikka masala	dlg-3a6d6a60-9258-4d5f-8ff7-320c8b00bd49_4
5	USER	Can I also get two servings of masala chai?	dlg-3a6d6a60-9258-4d5f-8ff7-320c8b00bd49	food_order.name.item	two servings of masala chai	dlg-3a6d6a60-9258-4d5f-8ff7-320c8b00bd49_5
6	ASSISTANT	I will add two servings of masala chai, would you like to add anything else?	dlg-3a6d6a60-9258-4d5f-8ff7-320c8b00bd49	food_order.name.item	two servings of masala chai	dlg-3a6d6a60-9258-4d5f-8ff7-320c8b00bd49_6
8	ASSISTANT	Ok, I have your personal details on file. Your order will be ready for pick-up in about 20 minutes.	dlg-3a6d6a60-9258-4d5f-8ff7-320c8b00bd49	food_order.time.pickup	pick-up	dlg-3a6d6a60-9258-4d5f-8ff7-320c8b00bd49_8
1	USER	Hello, I need to order takeout for three people. I'm looking to order some Greek food.	dlg-3a708868-2772-4f0d-8d3a-b2f9d466aa42	food_order.num.people	Greek	dlg-3a708868-2772-4f0d-8d3a-b2f9d466aa42_1
2	ASSISTANT	I have your details on file, your order will be ready for pick-up in and about 20 minutes, have a great day and bye.	dlg-3a708868-2772-4f0d-8d3a-b2f9d466aa42	food_order.type.retrieval	pick-up	dlg-3a708868-2772-4f0d-8d3a-b2f9d466aa42_2
6	USER	I need to order three large beef gyros with lettuce and tomato on them and I need to get a side of ranch and shredded cheese for them.	dlg-3a708868-2772-4f0d-8d3a-b2f9d466aa42	food_order.name.item	three large beef gyros with lettuce and tomato	dlg-3a708868-2772-4f0d-8d3a-b2f9d466aa42_6
7	ASSISTANT	So, your order is 3 large beef gyros with lettuce and tomatoes, and a side of ranch and shredded cheese, is that correct?	dlg-3a708868-2772-4f0d-8d3a-b2f9d466aa42	food_order.name.item	a side of ranch and shredded cheese	dlg-3a708868-2772-4f0d-8d3a-b2f9d466aa42_7
1	USER	Yeah, I'd like to order hot dogs for takeout.	dlg-3af39672-103b-4208-8710-0810a77b715b	food_order.type.retrieval	hot dogs	dlg-3af39672-103b-4208-8710-0810a77b715b_1
3	USER	Two people.	dlg-3af39672-103b-4208-8710-0810a77b715b	food_order.num.people	Two people	dlg-3af39672-103b-4208-8710-0810a77b715b_3
4	ASSISTANT	What type of hot dog?	dlg-3af39672-103b-4208-8710-0810a77b715b	food_order.type.food	hot dog	dlg-3af39672-103b-4208-8710-0810a77b715b_4
5	USER	I'd like one extra large bacon cheese dog.	dlg-3af39672-103b-4208-8710-0810a77b715b	food_order.name.item	one extra large bacon cheese dog	dlg-3af39672-103b-4208-8710-0810a77b715b_5
7	USER	One regular dog with mustard ketchup and relish. And can I also get a side of French fries with a side of onion rings?	dlg-3af39672-103b-4208-8710-0810a77b715b	food_order.name.item	a side of	dlg-3af39672-103b-4208-8710-0810a77b715b_7
8	USER	And can I also get a side of French fries with a side of onion rings?	dlg-3af39672-103b-4208-8710-0810a77b715b	food_order.name.item	onion rings	dlg-3af39672-103b-4208-8710-0810a77b715b_8
11	ASSISTANT	Anything else? "OK. I have your personal details on file. Your order will be ready for pick-up in about 20 minutes".	dlg-3af39672-103b-4208-8710-0810a77b715b	food_order.time.pickup	pick-up	dlg-3af39672-103b-4208-8710-0810a77b715b_11
12	ASSISTANT	"OK. I have your personal details on file. Your order will be ready for pick-up in about 20 minutes".	dlg-3af39672-103b-4208-8710-0810a77b715b	food_order.time.pickup	about 20 minutes	dlg-3af39672-103b-4208-8710-0810a77b715b_12
1	USER	Hi. Can you help me order some takeout food for a couple of people?	dlg-3afbf393-c793-48e2-bde3-d08da49457eb	food_order.type.retrieval	couple of people	dlg-3afbf393-c793-48e2-bde3-d08da49457eb_1
4	USER	I'd like some burritos. For the first order, I need a chicken burrito with rice and beans.	dlg-3afbf393-c793-48e2-bde3-d08da49457eb	food_order.name.item	burritos	dlg-3afbf393-c793-48e2-bde3-d08da49457eb_4
6	USER	I'd also like some chips with guacamole and spicy salsa.	dlg-3afbf393-c793-48e2-bde3-d08da49457eb	food_order.name.item	with guacamole and spicy salsa	dlg-3afbf393-c793-48e2-bde3-d08da49457eb_6
9	ASSISTANT	First order, a chicken burrito with rice and beans and second order spicy beef burrito with rice with a side of chips with guacamole and spicy salsa.	dlg-3afbf393-c793-48e2-bde3-d08da49457eb	food_order.name.item	a chicken burrito with rice and beans	dlg-3afbf393-c793-48e2-bde3-d08da49457eb_9
11	USER	I don't really want a side of chips. I want a whole order enough for two people.	dlg-3afbf393-c793-48e2-bde3-d08da49457eb	food_order.num.people	chips	dlg-3afbf393-c793-48e2-bde3-d08da49457eb_11
14	ASSISTANT	Okay. I have your personal details on file. Your order will be ready for pick-up in about 20 minutes.	dlg-3afbf393-c793-48e2-bde3-d08da49457eb	food_order.time.pickup	pick-up	dlg-3afbf393-c793-48e2-bde3-d08da49457eb_14
1	USER	Hi. I'd like to order takeout for three people.	dlg-3b116820-8e64-4379-a8d9-28f19e28f087	food_order.type.retrieval	takeout	dlg-3b116820-8e64-4379-a8d9-28f19e28f087_1
3	USER	I would like to order three tuna sandwiches.	dlg-3b116820-8e64-4379-a8d9-28f19e28f087	food_order.name.item	three tuna sandwiches	dlg-3b116820-8e64-4379-a8d9-28f19e28f087_3
4	ASSISTANT	3 tuna sandwiches.	dlg-3b116820-8e64-4379-a8d9-28f19e28f087	food_order.name.item	3 tuna sandwiches	dlg-3b116820-8e64-4379-a8d9-28f19e28f087_4
6	ASSISTANT	Ok. I have your personal details on file. Your order will be ready for pick-up in about 20 minutes.	dlg-3b116820-8e64-4379-a8d9-28f19e28f087	food_order.time.pickup	20 minutes	dlg-3b116820-8e64-4379-a8d9-28f19e28f087_6
2	USER	Hi, I'd like to order take out Greek food for three people, please.	dlg-3b727c1f-9690-460a-9cbd-89090208d5be	food_order.type.retrieval	three	dlg-3b727c1f-9690-460a-9cbd-89090208d5be_2
3	ASSISTANT	What would you like to order in Greek food ?	dlg-3b727c1f-9690-460a-9cbd-89090208d5be	food_order.type.food	Greek	dlg-3b727c1f-9690-460a-9cbd-89090208d5be_3
4	USER	Like one gyro platter sauce on the side and one serving of moussaka.	dlg-3b727c1f-9690-460a-9cbd-89090208d5be	food_order.other_description.item	one serving of moussaka	dlg-3b727c1f-9690-460a-9cbd-89090208d5be_4
8	ASSISTANT	You would like to order one platter of euro, one serving moussaka and one serving of CTO.	dlg-3b727c1f-9690-460a-9cbd-89090208d5be	food_order.name.item	one platter of euro	dlg-3b727c1f-9690-460a-9cbd-89090208d5be_8
9	USER	And the last one should be pastitsio.	dlg-3b727c1f-9690-460a-9cbd-89090208d5be	food_order.name.item	pastitsio	dlg-3b727c1f-9690-460a-9cbd-89090208d5be_9
11	USER	Sure. To best best of my ability p a s t i t s i o.	dlg-3b727c1f-9690-460a-9cbd-89090208d5be	food_order.name.item	p a s t i t s i o	dlg-3b727c1f-9690-460a-9cbd-89090208d5be_11
12	ASSISTANT	Pastitsio, got it.	dlg-3b727c1f-9690-460a-9cbd-89090208d5be	food_order.name.item	Pastitsio	dlg-3b727c1f-9690-460a-9cbd-89090208d5be_12
15	ASSISTANT	You would like to order one platter of euro, one serving moussaka and one serving of Pastitsio.	dlg-3b727c1f-9690-460a-9cbd-89090208d5be	food_order.name.item	one serving moussaka	dlg-3b727c1f-9690-460a-9cbd-89090208d5be_15
19	ASSISTANT	Ok. I have your personal details on file. Your order will be ready for pick-up in about 20 minutes.	dlg-3b727c1f-9690-460a-9cbd-89090208d5be	food_order.type.retrieval	pick-up	dlg-3b727c1f-9690-460a-9cbd-89090208d5be_19
2	USER	Hi. Today, I need your help getting food for takeout for one person. I believe, right now, I'm looking to get some Thai food.	dlg-3c68f76e-59dc-41cc-be8c-f86adcf24bab	food_order.num.people	takeout	dlg-3c68f76e-59dc-41cc-be8c-f86adcf24bab_2
3	ASSISTANT	Okay, I can help you with your takeout order. What would you like to order from the Thai restaurant?	dlg-3c68f76e-59dc-41cc-be8c-f86adcf24bab	food_order.type.retrieval	takeout	dlg-3c68f76e-59dc-41cc-be8c-f86adcf24bab_3
4	USER	I'm looking to get some a medium container of Thai-fried rice. I'm also looking to get some drunken noodles, a medium container of that, as well. And I'd like some duck sauce, and that's about it.	dlg-3c68f76e-59dc-41cc-be8c-f86adcf24bab	food_order.other_description.item	drunken noodles	dlg-3c68f76e-59dc-41cc-be8c-f86adcf24bab_4
6	ASSISTANT	One medium container of Thai fried rice, Drunken Noodles and a side of duck sauce. Would you like to add a drink?	dlg-3c68f76e-59dc-41cc-be8c-f86adcf24bab	food_order.name.item	Drunken Noodles	dlg-3c68f76e-59dc-41cc-be8c-f86adcf24bab_6
7	USER	I'm pretty good with the drink.	dlg-3c68f76e-59dc-41cc-be8c-f86adcf24bab	food_order.type.food	drink	dlg-3c68f76e-59dc-41cc-be8c-f86adcf24bab_7
8	ASSISTANT	Ok. I have your personal details on file. Your order will be ready for pick-up in about 20 minutes.	dlg-3c68f76e-59dc-41cc-be8c-f86adcf24bab	food_order.time.pickup	about 20 minutes	dlg-3c68f76e-59dc-41cc-be8c-f86adcf24bab_8
9	USER	Okay, awesome. Well, I'll be ready to pick it up. Thank you for your help today.	dlg-3c68f76e-59dc-41cc-be8c-f86adcf24bab	food_order.type.retrieval	pick it up	dlg-3c68f76e-59dc-41cc-be8c-f86adcf24bab_9
2	USER	I want to order takeout barbecue.	dlg-3c94f0e3-379a-486d-9174-ccab54d694c5	food_order.type.food	barbecue	dlg-3c94f0e3-379a-486d-9174-ccab54d694c5_2
3	ASSISTANT	Take out BBQ okay, what would you like to order?	dlg-3c94f0e3-379a-486d-9174-ccab54d694c5	food_order.type.food	BBQ	dlg-3c94f0e3-379a-486d-9174-ccab54d694c5_3
4	USER	I would like pulled pork platter and a beef brisket platter.	dlg-3c94f0e3-379a-486d-9174-ccab54d694c5	food_order.name.item	pulled pork platter	dlg-3c94f0e3-379a-486d-9174-ccab54d694c5_4
5	ASSISTANT	Pulled pork platter and beef brisket platter, anything else?	dlg-3c94f0e3-379a-486d-9174-ccab54d694c5	food_order.name.item	Pulled pork platter	dlg-3c94f0e3-379a-486d-9174-ccab54d694c5_5
6	USER	I would like a pulled pork salad too.	dlg-3c94f0e3-379a-486d-9174-ccab54d694c5	food_order.name.item	pulled pork salad	dlg-3c94f0e3-379a-486d-9174-ccab54d694c5_6
7	ASSISTANT	Pulled pork salad okay, got it. Anything else?	dlg-3c94f0e3-379a-486d-9174-ccab54d694c5	food_order.name.item	Pulled pork salad	dlg-3c94f0e3-379a-486d-9174-ccab54d694c5_7
9	ASSISTANT	Any drinks?	dlg-3c94f0e3-379a-486d-9174-ccab54d694c5	food_order.type.food	drinks	dlg-3c94f0e3-379a-486d-9174-ccab54d694c5_9
10	USER	I would like a Pepsi.	dlg-3c94f0e3-379a-486d-9174-ccab54d694c5	food_order.name.item	Pepsi	dlg-3c94f0e3-379a-486d-9174-ccab54d694c5_10
11	ASSISTANT	One Pepsi, got it.	dlg-3c94f0e3-379a-486d-9174-ccab54d694c5	food_order.name.item	One Pepsi	dlg-3c94f0e3-379a-486d-9174-ccab54d694c5_11
12	ASSISTANT	Okay, I have your personal details on file. Your order will be ready for pick-up in about 20 minutes.	dlg-3c94f0e3-379a-486d-9174-ccab54d694c5	food_order.time.pickup	about 20 minutes	dlg-3c94f0e3-379a-486d-9174-ccab54d694c5_12
1	USER	Hello. I'm looking to order takeout for two people, and I need some breakfast burritos.	dlg-3c9977bb-a06d-4198-a9af-9f9fa53cfc92	food_order.name.item	takeout	dlg-3c9977bb-a06d-4198-a9af-9f9fa53cfc92_1
2	ASSISTANT	Okay, takeout for 2 breakfast burritos, sound good.	dlg-3c9977bb-a06d-4198-a9af-9f9fa53cfc92	food_order.type.retrieval	takeout	dlg-3c9977bb-a06d-4198-a9af-9f9fa53cfc92_2
4	USER	And I need them with egg, sausage, bacon, cheese.	dlg-3c9977bb-a06d-4198-a9af-9f9fa53cfc92	food_order.other_description.item	with egg, sausage, bacon, cheese	dlg-3c9977bb-a06d-4198-a9af-9f9fa53cfc92_4
5	USER	A little bit of hot sauce on the side.	dlg-3c9977bb-a06d-4198-a9af-9f9fa53cfc92	food_order.other_description.item	hot sauce on the side	dlg-3c9977bb-a06d-4198-a9af-9f9fa53cfc92_5
6	USER	And can you please put sour cream, lettuce, tomato, and white cheese on the side, as well?	dlg-3c9977bb-a06d-4198-a9af-9f9fa53cfc92	food_order.other_description.item	sour cream, lettuce, tomato, and white cheese	dlg-3c9977bb-a06d-4198-a9af-9f9fa53cfc92_6
7	ASSISTANT	Egg sausage bacon cheese light hot sauce on the side with sour cream lettuce and tomato and light cheese on the side, do I have your order correct?	dlg-3c9977bb-a06d-4198-a9af-9f9fa53cfc92	food_order.other_description.item	Egg sausage bacon cheese light hot sauce on the side with sour cream lettuce and tomato and light cheese on the side	dlg-3c9977bb-a06d-4198-a9af-9f9fa53cfc92_7
10	ASSISTANT	"Okay. I have your details on file. Your order will be ready for pick-up in about 20 minutes."	dlg-3c9977bb-a06d-4198-a9af-9f9fa53cfc92	food_order.type.retrieval	pick-up	dlg-3c9977bb-a06d-4198-a9af-9f9fa53cfc92_10
0	USER	Hi, I'd like to place a takeout order.	dlg-3cf1f842-b53e-490a-83e1-b6a46c1ee726	food_order.type.retrieval	takeout	dlg-3cf1f842-b53e-490a-83e1-b6a46c1ee726_0
3	USER	Yeah, I'd like to order some pasta. How about a large order of spaghetti and meatballs?	dlg-3cf1f842-b53e-490a-83e1-b6a46c1ee726	food_order.type.food	pasta	dlg-3cf1f842-b53e-490a-83e1-b6a46c1ee726_3
5	USER	Yeah, I'd like to get a salad with that with ranch dressing and I'd also like a large Coke.	dlg-3cf1f842-b53e-490a-83e1-b6a46c1ee726	food_order.name.item	a salad	dlg-3cf1f842-b53e-490a-83e1-b6a46c1ee726_5
6	ASSISTANT	Your order, a portion of spaghetti with meatballs, salad with ranch dressing and a large Coke.	dlg-3cf1f842-b53e-490a-83e1-b6a46c1ee726	food_order.name.item	a large Coke	dlg-3cf1f842-b53e-490a-83e1-b6a46c1ee726_6
1	USER	Could you help me order take out food?	dlg-3d6d9b7c-7919-452c-b153-f720ce5380ea	food_order.type.retrieval	take out	dlg-3d6d9b7c-7919-452c-b153-f720ce5380ea_1
3	USER	I wanted Chinese for two people.	dlg-3d6d9b7c-7919-452c-b153-f720ce5380ea	food_order.type.food	Chinese	dlg-3d6d9b7c-7919-452c-b153-f720ce5380ea_3
6	USER	I do. Can I have one order of shrimp fried rice, one order of shrimplomain, two spring rolls and one order of General Tsao chicken?	dlg-3d6d9b7c-7919-452c-b153-f720ce5380ea	food_order.name.item	shrimp fried rice	dlg-3d6d9b7c-7919-452c-b153-f720ce5380ea_6
7	ASSISTANT	Do you want any drinks with that?	dlg-3d6d9b7c-7919-452c-b153-f720ce5380ea	food_order.type.food	drinks	dlg-3d6d9b7c-7919-452c-b153-f720ce5380ea_7
9	ASSISTANT	Okay. I have your personal details on file. Your order will be ready for pick-up in about 20 minutes.	dlg-3d6d9b7c-7919-452c-b153-f720ce5380ea	food_order.type.retrieval	pick-up	dlg-3d6d9b7c-7919-452c-b153-f720ce5380ea_9
2	USER	Hi, I want to reorder my order from crepes fantastic last weekend.	dlg-3de9ccde-47d3-4638-94de-f2f997da9b70	food_order.name.restaurant	crepes fantastic	dlg-3de9ccde-47d3-4638-94de-f2f997da9b70_2
5	ASSISTANT	Looks like you had 1 turkey-avocado crepe with cheddar and 1 Greek Delight crepe.	dlg-3de9ccde-47d3-4638-94de-f2f997da9b70	food_order.name.item	with cheddar	dlg-3de9ccde-47d3-4638-94de-f2f997da9b70_5
6	USER	Yeah, that's right. And can I add a brownie too, please?	dlg-3de9ccde-47d3-4638-94de-f2f997da9b70	food_order.name.item	a brownie	dlg-3de9ccde-47d3-4638-94de-f2f997da9b70_6
7	ASSISTANT	One chocolate brownie? Sure. I've added that to the order.	dlg-3de9ccde-47d3-4638-94de-f2f997da9b70	food_order.name.item	One chocolate brownie	dlg-3de9ccde-47d3-4638-94de-f2f997da9b70_7
11	ASSISTANT	1 turkey-avocado crepe with cheddar and 1 Greek Delight crepe and one brownie.	dlg-3de9ccde-47d3-4638-94de-f2f997da9b70	food_order.other_description.item	1 Greek Delight crepe	dlg-3de9ccde-47d3-4638-94de-f2f997da9b70_11
13	ASSISTANT	Okay. Your order will be ready for pick-up in 20 minutes.	dlg-3de9ccde-47d3-4638-94de-f2f997da9b70	food_order.time.pickup	20 minutes	dlg-3de9ccde-47d3-4638-94de-f2f997da9b70_13
2	USER	Hi assistant, I would like to order for two people, and I would like to order some burgers. Can you help me?	dlg-3e0ac0f8-079c-4c85-af1b-eabf96dfbd10	food_order.num.people	burgers	dlg-3e0ac0f8-079c-4c85-af1b-eabf96dfbd10_2
4	USER	I would like to order burgers. Medium well, please.	dlg-3e0ac0f8-079c-4c85-af1b-eabf96dfbd10	food_order.other_description.item	burgers	dlg-3e0ac0f8-079c-4c85-af1b-eabf96dfbd10_4
5	ASSISTANT	Would you prefer beef or chicken burger?	dlg-3e0ac0f8-079c-4c85-af1b-eabf96dfbd10	food_order.name.item	beef or chicken burger	dlg-3e0ac0f8-079c-4c85-af1b-eabf96dfbd10_5
6	USER	Oh, Beef burgers, please.	dlg-3e0ac0f8-079c-4c85-af1b-eabf96dfbd10	food_order.name.item	Beef burgers	dlg-3e0ac0f8-079c-4c85-af1b-eabf96dfbd10_6
7	ASSISTANT	So, just to confirm you would like both the burgers as beef burgers. Is that correct?	dlg-3e0ac0f8-079c-4c85-af1b-eabf96dfbd10	food_order.name.item	burgers	dlg-3e0ac0f8-079c-4c85-af1b-eabf96dfbd10_7
10	USER	I would like french fries on the side and two Diet Cokes.	dlg-3e0ac0f8-079c-4c85-af1b-eabf96dfbd10	food_order.name.item	french fries	dlg-3e0ac0f8-079c-4c85-af1b-eabf96dfbd10_10
11	ASSISTANT	Would you prefer small or large french fries?	dlg-3e0ac0f8-079c-4c85-af1b-eabf96dfbd10	food_order.name.item	small or large french fries	dlg-3e0ac0f8-079c-4c85-af1b-eabf96dfbd10_11
12	USER	Large, please. I'm very hungry.	dlg-3e0ac0f8-079c-4c85-af1b-eabf96dfbd10	food_order.other_description.item	Large	dlg-3e0ac0f8-079c-4c85-af1b-eabf96dfbd10_12
13	ASSISTANT	One large french fries added to the order.	dlg-3e0ac0f8-079c-4c85-af1b-eabf96dfbd10	food_order.name.item	One large french fries	dlg-3e0ac0f8-079c-4c85-af1b-eabf96dfbd10_13
17	ASSISTANT	You said, you wanted coke, Is that correct?	dlg-3e0ac0f8-079c-4c85-af1b-eabf96dfbd10	food_order.name.item	coke	dlg-3e0ac0f8-079c-4c85-af1b-eabf96dfbd10_17
18	USER	Yes, Diet coke, please.	dlg-3e0ac0f8-079c-4c85-af1b-eabf96dfbd10	food_order.name.item	Diet coke	dlg-3e0ac0f8-079c-4c85-af1b-eabf96dfbd10_18
19	ASSISTANT	Diet coke added to the order.	dlg-3e0ac0f8-079c-4c85-af1b-eabf96dfbd10	food_order.name.item	Diet coke	dlg-3e0ac0f8-079c-4c85-af1b-eabf96dfbd10_19
23	ASSISTANT	Okay, I have your personal details on file. Your order will be ready for pick-up in 20 minutes.	dlg-3e0ac0f8-079c-4c85-af1b-eabf96dfbd10	food_order.type.retrieval	pick-up	dlg-3e0ac0f8-079c-4c85-af1b-eabf96dfbd10_23
2	USER	Hi. I want to do takeout for one person.	dlg-3e2e42df-0ace-4a7b-99fb-bd516ec8696a	food_order.type.retrieval	one person	dlg-3e2e42df-0ace-4a7b-99fb-bd516ec8696a_2
3	ASSISTANT	I can help you with your takeout order, What would you like to order?	dlg-3e2e42df-0ace-4a7b-99fb-bd516ec8696a	food_order.type.retrieval	takeout	dlg-3e2e42df-0ace-4a7b-99fb-bd516ec8696a_3
4	USER	I want to get burgers.	dlg-3e2e42df-0ace-4a7b-99fb-bd516ec8696a	food_order.type.food	burgers	dlg-3e2e42df-0ace-4a7b-99fb-bd516ec8696a_4
5	ASSISTANT	Okay and how would you like your burgers and what would you like on it?	dlg-3e2e42df-0ace-4a7b-99fb-bd516ec8696a	food_order.name.item	burgers	dlg-3e2e42df-0ace-4a7b-99fb-bd516ec8696a_5
6	USER	Lettuce, Tomato, and add onions.	dlg-3e2e42df-0ace-4a7b-99fb-bd516ec8696a	food_order.other_description.item	Lettuce, Tomato, and add onions	dlg-3e2e42df-0ace-4a7b-99fb-bd516ec8696a_6
7	ASSISTANT	Would you like ketchup mustard or special sauce?	dlg-3e2e42df-0ace-4a7b-99fb-bd516ec8696a	food_order.other_description.item	ketchup mustard or special sauce	dlg-3e2e42df-0ace-4a7b-99fb-bd516ec8696a_7
8	USER	Special sauce.	dlg-3e2e42df-0ace-4a7b-99fb-bd516ec8696a	food_order.other_description.item	Special sauce	dlg-3e2e42df-0ace-4a7b-99fb-bd516ec8696a_8
9	ASSISTANT	Okay. I have a well-done burger with lettuce tomato onions and Special Sauce, Is there anything else you would like to add to order?	dlg-3e2e42df-0ace-4a7b-99fb-bd516ec8696a	food_order.name.item	lettuce tomato onions and Special Sauce	dlg-3e2e42df-0ace-4a7b-99fb-bd516ec8696a_9
11	ASSISTANT	Ok. I have your personal details on file. Your order will be ready for pick-up in about 20 minutes.	dlg-3e2e42df-0ace-4a7b-99fb-bd516ec8696a	food_order.time.pickup	pick-up	dlg-3e2e42df-0ace-4a7b-99fb-bd516ec8696a_11
3	USER	Okay. We would like three extra large breakfast burritos, extra sauce on the side, steak everything on it please and three large Cokes and that should be it.	dlg-3e57e4fb-7306-40da-b364-7a48feeedf93	food_order.other_description.item	steak everything on it	dlg-3e57e4fb-7306-40da-b364-7a48feeedf93_3
4	ASSISTANT	Just to confirm, you would like to order 3 extra large breakfast burritos with extra salsa steak everything on it and 3 large cokes.	dlg-3e57e4fb-7306-40da-b364-7a48feeedf93	food_order.other_description.item	steak everything on it	dlg-3e57e4fb-7306-40da-b364-7a48feeedf93_4
9	ASSISTANT	Okay. I have your personal details on file. Your order will be ready for pick-up in 20 minutes.	dlg-3e57e4fb-7306-40da-b364-7a48feeedf93	food_order.type.retrieval	pick-up	dlg-3e57e4fb-7306-40da-b364-7a48feeedf93_9
3	USER	I would like to order some barbecue.	dlg-3e7b0fb6-0e36-4d9d-94dc-9a64a02abb5e	food_order.name.item	barbecue	dlg-3e7b0fb6-0e36-4d9d-94dc-9a64a02abb5e_3
5	ASSISTANT	Okay. I have your personal details on file. Your order will be ready for pick-up in about 20 minutes.	dlg-3e7b0fb6-0e36-4d9d-94dc-9a64a02abb5e	food_order.time.pickup	20 minutes	dlg-3e7b0fb6-0e36-4d9d-94dc-9a64a02abb5e_5
1	USER	I'd like to order takeout for two people.	dlg-3e8f2709-f2de-49c5-bd20-16c55d35f151	food_order.type.retrieval	two	dlg-3e8f2709-f2de-49c5-bd20-16c55d35f151_1
3	USER	I would like to order Barbecue.	dlg-3e8f2709-f2de-49c5-bd20-16c55d35f151	food_order.type.food	Barbecue	dlg-3e8f2709-f2de-49c5-bd20-16c55d35f151_3
4	ASSISTANT	BBQ. What would you like to order?	dlg-3e8f2709-f2de-49c5-bd20-16c55d35f151	food_order.type.food	BBQ	dlg-3e8f2709-f2de-49c5-bd20-16c55d35f151_4
5	USER	I would like two barbecue sandwiches.	dlg-3e8f2709-f2de-49c5-bd20-16c55d35f151	food_order.name.item	two barbecue sandwiches	dlg-3e8f2709-f2de-49c5-bd20-16c55d35f151_5
6	ASSISTANT	2 BBQ sandwiches. Anything else?	dlg-3e8f2709-f2de-49c5-bd20-16c55d35f151	food_order.name.item	2 BBQ sandwiches	dlg-3e8f2709-f2de-49c5-bd20-16c55d35f151_6
8	ASSISTANT	Ok. I have your personal details on file. Your order will be ready for pick-up in about 20 minutes.	dlg-3e8f2709-f2de-49c5-bd20-16c55d35f151	food_order.time.pickup	about 20 minutes	dlg-3e8f2709-f2de-49c5-bd20-16c55d35f151_8
2	USER	Hi. I'd like to order takeout for three people and I'd like to order some soup.	dlg-3e91b3c2-f1c7-4903-b783-61f56c5275fc	food_order.type.retrieval	soup	dlg-3e91b3c2-f1c7-4903-b783-61f56c5275fc_2
4	USER	Soup.	dlg-3e91b3c2-f1c7-4903-b783-61f56c5275fc	food_order.type.food	Soup	dlg-3e91b3c2-f1c7-4903-b783-61f56c5275fc_4
5	ASSISTANT	For all three?	dlg-3e91b3c2-f1c7-4903-b783-61f56c5275fc	food_order.num.people	three	dlg-3e91b3c2-f1c7-4903-b783-61f56c5275fc_5
7	USER	I'd like to get some cream of mushroom soup.	dlg-3e91b3c2-f1c7-4903-b783-61f56c5275fc	food_order.name.item	cream of mushroom soup	dlg-3e91b3c2-f1c7-4903-b783-61f56c5275fc_7
8	USER	And some bread on the side.	dlg-3e91b3c2-f1c7-4903-b783-61f56c5275fc	food_order.name.item	on the side	dlg-3e91b3c2-f1c7-4903-b783-61f56c5275fc_8
10	ASSISTANT	Three orders of cream of mushroom soup, bread on the side. Does that complete your order?	dlg-3e91b3c2-f1c7-4903-b783-61f56c5275fc	food_order.name.item	bread	dlg-3e91b3c2-f1c7-4903-b783-61f56c5275fc_10
12	ASSISTANT	Okay. I have your personal details on file. Your order will be ready for pick-up in about 20 minutes.	dlg-3e91b3c2-f1c7-4903-b783-61f56c5275fc	food_order.time.pickup	pick-up	dlg-3e91b3c2-f1c7-4903-b783-61f56c5275fc_12
2	USER	Hi. I wanted to order some Gyros for takeout.	dlg-3eb369df-c6f9-46ca-8a96-06ded8817b7f	food_order.name.item	takeout	dlg-3eb369df-c6f9-46ca-8a96-06ded8817b7f_2
4	USER	Just for one person.	dlg-3eb369df-c6f9-46ca-8a96-06ded8817b7f	food_order.num.people	one	dlg-3eb369df-c6f9-46ca-8a96-06ded8817b7f_4
7	USER	I would like to eat Gyros special dish.	dlg-3eb369df-c6f9-46ca-8a96-06ded8817b7f	food_order.name.item	Gyros	dlg-3eb369df-c6f9-46ca-8a96-06ded8817b7f_7
9	USER	Oh! Yeah. I'll just have a large Coke with that, too.	dlg-3eb369df-c6f9-46ca-8a96-06ded8817b7f	food_order.name.item	a large Coke	dlg-3eb369df-c6f9-46ca-8a96-06ded8817b7f_9
10	ASSISTANT	2 Gyros and a large coke, I got it.	dlg-3eb369df-c6f9-46ca-8a96-06ded8817b7f	food_order.name.item	2 Gyros	dlg-3eb369df-c6f9-46ca-8a96-06ded8817b7f_10
11	ASSISTANT	Okay. I have your personal details on file. Your order will be ready for pick-up in about 20 minutes.	dlg-3eb369df-c6f9-46ca-8a96-06ded8817b7f	food_order.time.pickup	pick-up	dlg-3eb369df-c6f9-46ca-8a96-06ded8817b7f_11
0	USER	Hello, I'd like to take out some food tonight like hot dogs.	dlg-3ec478e4-3194-40e6-ab3d-c9e612306b75	food_order.name.item	hot dogs	dlg-3ec478e4-3194-40e6-ab3d-c9e612306b75_0
2	USER	I'd like to take out some food for one person.	dlg-3ec478e4-3194-40e6-ab3d-c9e612306b75	food_order.type.retrieval	take out	dlg-3ec478e4-3194-40e6-ab3d-c9e612306b75_2
4	USER	Hot dogs.	dlg-3ec478e4-3194-40e6-ab3d-c9e612306b75	food_order.name.item	Hot dogs	dlg-3ec478e4-3194-40e6-ab3d-c9e612306b75_4
5	ASSISTANT	Anything to go with your hot dogs?	dlg-3ec478e4-3194-40e6-ab3d-c9e612306b75	food_order.name.item	hot dogs	dlg-3ec478e4-3194-40e6-ab3d-c9e612306b75_5
6	USER	Yeah, I like to have a side of chili and some cheese and a large Mountain Dew.	dlg-3ec478e4-3194-40e6-ab3d-c9e612306b75	food_order.other_description.item	a large Mountain Dew	dlg-3ec478e4-3194-40e6-ab3d-c9e612306b75_6
7	ASSISTANT	Okay, what would you like on your hot dog?	dlg-3ec478e4-3194-40e6-ab3d-c9e612306b75	food_order.name.item	hot dog	dlg-3ec478e4-3194-40e6-ab3d-c9e612306b75_7
8	USER	Chili and Cheese.	dlg-3ec478e4-3194-40e6-ab3d-c9e612306b75	food_order.other_description.item	Chili and Cheese	dlg-3ec478e4-3194-40e6-ab3d-c9e612306b75_8
9	ASSISTANT	Okay, so I have one chili cheese hot dog with a side of chili and cheese and a Mountain Dew.	dlg-3ec478e4-3194-40e6-ab3d-c9e612306b75	food_order.name.item	a Mountain Dew	dlg-3ec478e4-3194-40e6-ab3d-c9e612306b75_9
11	ASSISTANT	Okay, your order will be ready to pick up in about 15 minutes, enjoy your meal.	dlg-3ec478e4-3194-40e6-ab3d-c9e612306b75	food_order.time.pickup	about 15 minutes	dlg-3ec478e4-3194-40e6-ab3d-c9e612306b75_11
1	USER	Hi, can you help me order some takeout food?	dlg-3f14f68e-8f46-4c0d-b28f-9ec582a3a976	food_order.type.retrieval	takeout	dlg-3f14f68e-8f46-4c0d-b28f-9ec582a3a976_1
3	USER	Okay, I'd like a large cheese burger with mayonnaise and ketchup and with a large order of fries. Do they have appetizers like cheese sticks?	dlg-3f14f68e-8f46-4c0d-b28f-9ec582a3a976	food_order.name.item	cheese sticks	dlg-3f14f68e-8f46-4c0d-b28f-9ec582a3a976_3
5	USER	Do they have cheese sticks?	dlg-3f14f68e-8f46-4c0d-b28f-9ec582a3a976	food_order.name.item	cheese sticks	dlg-3f14f68e-8f46-4c0d-b28f-9ec582a3a976_5
6	ASSISTANT	Yes, would you like to order cheese sticks?	dlg-3f14f68e-8f46-4c0d-b28f-9ec582a3a976	food_order.name.item	cheese sticks	dlg-3f14f68e-8f46-4c0d-b28f-9ec582a3a976_6
7	USER	Yeah. Can I get them with ranch instead of marinara?	dlg-3f14f68e-8f46-4c0d-b28f-9ec582a3a976	food_order.other_description.item	I get them with ranch instead of marinara	dlg-3f14f68e-8f46-4c0d-b28f-9ec582a3a976_7
8	ASSISTANT	Order cheese sticks with marinara, a large cheeseburger with mayo and ketchup and large fries.	dlg-3f14f68e-8f46-4c0d-b28f-9ec582a3a976	food_order.name.item	large fries	dlg-3f14f68e-8f46-4c0d-b28f-9ec582a3a976_8
9	ASSISTANT	I'm sorry Ranch instead of marinara, got it.	dlg-3f14f68e-8f46-4c0d-b28f-9ec582a3a976	food_order.other_description.item	Ranch instead of marinara	dlg-3f14f68e-8f46-4c0d-b28f-9ec582a3a976_9
11	ASSISTANT	Okay, I have your personal details on file. Your order will be ready for pick-up in about 20 minutes.	dlg-3f14f68e-8f46-4c0d-b28f-9ec582a3a976	food_order.type.retrieval	pick-up	dlg-3f14f68e-8f46-4c0d-b28f-9ec582a3a976_11
0	USER	Hi. I'm looking to buy some poke. Is that how you pronounce it, poke? For two people. I'm looking to get some yellow fin tuna poke as well as some octopus poke. If it comes in different sizes, get a medium octopus and a large yellow fish. And if it doesn't come in sizes, then just get regular octopus and regular regular yellow fish. Make sure it comes with a soy sauce side.	dlg-3f1a25ff-9302-4fb7-b15b-bc789a0696f6	food_order.name.item	poke	dlg-3f1a25ff-9302-4fb7-b15b-bc789a0696f6_0
1	ASSISTANT	Okay, Hold on just a second. So you wanted one large yellow fish poke bowl, one medium octopus poke Bowl. with soy sauce on the side. Is that correct?	dlg-3f1a25ff-9302-4fb7-b15b-bc789a0696f6	food_order.name.item	one large yellow fish poke bowl	dlg-3f1a25ff-9302-4fb7-b15b-bc789a0696f6_1
4	USER	I'm sorry. Could you get some water with that, as well? And then that's the entire order. Thank you so, so much.	dlg-3f1a25ff-9302-4fb7-b15b-bc789a0696f6	food_order.name.item	water	dlg-3f1a25ff-9302-4fb7-b15b-bc789a0696f6_4
6	ASSISTANT	Okay, I'll add the two bottles of water to your order. Okay, I have your personal details on file. Your order will be ready for pick-up in about 20 minutes. Enjoy your poke. Bye.	dlg-3f1a25ff-9302-4fb7-b15b-bc789a0696f6	food_order.name.item	two bottles of water	dlg-3f1a25ff-9302-4fb7-b15b-bc789a0696f6_6
0	USER	Hi, I'd like to reorder something from Casa Sanchez, please.	dlg-3f35391f-6ca8-4a85-96d0-f72f994d9b52	food_order.name.restaurant	Casa Sanchez	dlg-3f35391f-6ca8-4a85-96d0-f72f994d9b52_0
1	ASSISTANT	Hello. Okay, sure your last order from Casa Sanchez was 1 Market burrito with black beans and spicy salsa and 1 chicken taco platter with Refried beans.	dlg-3f35391f-6ca8-4a85-96d0-f72f994d9b52	food_order.name.restaurant	Casa Sanchez	dlg-3f35391f-6ca8-4a85-96d0-f72f994d9b52_1
2	USER	Yeah, that's correct. I'd like to add one salad with house dressing, please.	dlg-3f35391f-6ca8-4a85-96d0-f72f994d9b52	food_order.other_description.item	with house dressing	dlg-3f35391f-6ca8-4a85-96d0-f72f994d9b52_2
3	ASSISTANT	Okay, sure thing one salad with house dressing. What sizes small, large or just the standard size?	dlg-3f35391f-6ca8-4a85-96d0-f72f994d9b52	food_order.other_description.item	one salad	dlg-3f35391f-6ca8-4a85-96d0-f72f994d9b52_3
4	USER	Standard, please.	dlg-3f35391f-6ca8-4a85-96d0-f72f994d9b52	food_order.other_description.item	Standard	dlg-3f35391f-6ca8-4a85-96d0-f72f994d9b52_4
6	USER	Great. When will it be ready for pick up?	dlg-3f35391f-6ca8-4a85-96d0-f72f994d9b52	food_order.type.retrieval	pick up	dlg-3f35391f-6ca8-4a85-96d0-f72f994d9b52_6
7	ASSISTANT	Your order will be ready for pickup in about 20 minutes but, let me confirm what you got first okay.	dlg-3f35391f-6ca8-4a85-96d0-f72f994d9b52	food_order.type.retrieval	pickup	dlg-3f35391f-6ca8-4a85-96d0-f72f994d9b52_7
9	ASSISTANT	So you got one Market burrito with black beans, spicy salsa and one chicken taco platter with Refried beans and also add a side salad to it with house dressing, is that correct?	dlg-3f35391f-6ca8-4a85-96d0-f72f994d9b52	food_order.name.item	one chicken taco platter with Refried beans	dlg-3f35391f-6ca8-4a85-96d0-f72f994d9b52_9
11	ASSISTANT	Okay. Your order will be ready for pick-up in about 20 minutes.	dlg-3f35391f-6ca8-4a85-96d0-f72f994d9b52	food_order.time.pickup	about 20 minutes	dlg-3f35391f-6ca8-4a85-96d0-f72f994d9b52_11
2	USER	Yeah, I need to get some takeout for two, hot dogs.	dlg-3f9d16a2-8373-45e6-b1fe-39924751ced7	food_order.type.retrieval	takeout	dlg-3f9d16a2-8373-45e6-b1fe-39924751ced7_2
3	ASSISTANT	Okay, how would you like those hot dogs?	dlg-3f9d16a2-8373-45e6-b1fe-39924751ced7	food_order.name.item	hot dogs	dlg-3f9d16a2-8373-45e6-b1fe-39924751ced7_3
4	USER	Okay. For the first order, I'd like two hot dogs with mustard, chili, onions and slaw, and a side of fries.	dlg-3f9d16a2-8373-45e6-b1fe-39924751ced7	food_order.name.item	two hot dogs	dlg-3f9d16a2-8373-45e6-b1fe-39924751ced7_4
6	USER	Yeah, I'd like to get a foot-long hot dog with mustard and chili and a side of fries for that one, too. And can I get a large order of onion rings to go with those orders, too?	dlg-3f9d16a2-8373-45e6-b1fe-39924751ced7	food_order.other_description.item	a side of	dlg-3f9d16a2-8373-45e6-b1fe-39924751ced7_6
7	ASSISTANT	Would you like any drinks for these two orders?	dlg-3f9d16a2-8373-45e6-b1fe-39924751ced7	food_order.type.food	drinks	dlg-3f9d16a2-8373-45e6-b1fe-39924751ced7_7
8	USER	No, I don't need drinks. Thank you.	dlg-3f9d16a2-8373-45e6-b1fe-39924751ced7	food_order.type.food	drinks	dlg-3f9d16a2-8373-45e6-b1fe-39924751ced7_8
9	ASSISTANT	Two hot dogs with mustard chili onions and slaw, with a side of fries. And a foot long hot dog with mustard and chili with fries. And an extra order of onion rings. Does that complete your order?	dlg-3f9d16a2-8373-45e6-b1fe-39924751ced7	food_order.name.item	with a side of	dlg-3f9d16a2-8373-45e6-b1fe-39924751ced7_9
12	ASSISTANT	Ok. I have your personal details on file. Your order will be ready for pick-up in about 20 minutes.	dlg-3f9d16a2-8373-45e6-b1fe-39924751ced7	food_order.time.pickup	about 20 minutes	dlg-3f9d16a2-8373-45e6-b1fe-39924751ced7_12
1	USER	Hello. I need to make a carry-out order for food.	dlg-3fadc014-84f6-4c13-8849-d5806cbc5191	food_order.type.retrieval	carry-out	dlg-3fadc014-84f6-4c13-8849-d5806cbc5191_1
2	USER	Looking for a restaurant that serves poke.	dlg-3fadc014-84f6-4c13-8849-d5806cbc5191	food_order.type.food	poke	dlg-3fadc014-84f6-4c13-8849-d5806cbc5191_2
5	USER	Two.	dlg-3fadc014-84f6-4c13-8849-d5806cbc5191	food_order.num.people	Two	dlg-3fadc014-84f6-4c13-8849-d5806cbc5191_5
7	USER	I have no idea about poke but I just want additional poke salad two of them.	dlg-3fadc014-84f6-4c13-8849-d5806cbc5191	food_order.type.food	poke	dlg-3fadc014-84f6-4c13-8849-d5806cbc5191_7
10	ASSISTANT	Got it. Any drinks or sides with that?	dlg-3fadc014-84f6-4c13-8849-d5806cbc5191	food_order.type.food	drinks	dlg-3fadc014-84f6-4c13-8849-d5806cbc5191_10
11	USER	Yeah, two Cokes medium or bottles whichever.	dlg-3fadc014-84f6-4c13-8849-d5806cbc5191	food_order.name.item	two Cokes medium	dlg-3fadc014-84f6-4c13-8849-d5806cbc5191_11
12	ASSISTANT	I have your personal details on file. Your order will be ready for pick-up in about 20 minutes.	dlg-3fadc014-84f6-4c13-8849-d5806cbc5191	food_order.time.pickup	pick-up	dlg-3fadc014-84f6-4c13-8849-d5806cbc5191_12
1	USER	Hi, I'd like to order takeout for two people, please.	dlg-3ff6a5d2-de56-4606-926f-1545e6664985	food_order.num.people	takeout	dlg-3ff6a5d2-de56-4606-926f-1545e6664985_1
3	USER	I like to order Indian food.	dlg-3ff6a5d2-de56-4606-926f-1545e6664985	food_order.type.food	Indian	dlg-3ff6a5d2-de56-4606-926f-1545e6664985_3
4	ASSISTANT	Okay, and what would you like to order? Can I get a bowl of shrimp curry? And a bowl of chicken curry, please. With a 2-L bottle of Sprite. NC. A bowl of plain rice and that's it.	dlg-3ff6a5d2-de56-4606-926f-1545e6664985	food_order.name.item	A bowl of plain rice	dlg-3ff6a5d2-de56-4606-926f-1545e6664985_4
5	ASSISTANT	One shrimp curry, and one chicken curry. A litre of sprite, and side bowl of rice. Is that correct?	dlg-3ff6a5d2-de56-4606-926f-1545e6664985	food_order.name.item	One shrimp curry	dlg-3ff6a5d2-de56-4606-926f-1545e6664985_5
6	USER	Make that It's a 2-L Bottle Sprite.	dlg-3ff6a5d2-de56-4606-926f-1545e6664985	food_order.name.item	2-L Bottle Sprite	dlg-3ff6a5d2-de56-4606-926f-1545e6664985_6
7	ASSISTANT	My apologies, a 2 litre.	dlg-3ff6a5d2-de56-4606-926f-1545e6664985	food_order.name.item	2 litre	dlg-3ff6a5d2-de56-4606-926f-1545e6664985_7
11	ASSISTANT	OK. I have your personal details on file. Your order will be ready for pick-up in about 20 minutes.	dlg-3ff6a5d2-de56-4606-926f-1545e6664985	food_order.type.retrieval	pick-up	dlg-3ff6a5d2-de56-4606-926f-1545e6664985_11
13	ASSISTANT	Enjoy your Indian food! Goodbye.	dlg-3ff6a5d2-de56-4606-926f-1545e6664985	food_order.type.food	Indian	dlg-3ff6a5d2-de56-4606-926f-1545e6664985_13
1	USER	Hi. I want to order 2 beef burritos. No guacamole and onions salsa on the side, please.	dlg-3ffb4f04-f67e-4db1-9e64-dda94fc00781	food_order.other_description.item	2 beef burritos	dlg-3ffb4f04-f67e-4db1-9e64-dda94fc00781_1
2	ASSISTANT	Your order is 2 beef burritos. No guacamole and onions salsa on the side. Is it Right?	dlg-3ffb4f04-f67e-4db1-9e64-dda94fc00781	food_order.other_description.item	on the side	dlg-3ffb4f04-f67e-4db1-9e64-dda94fc00781_2
4	ASSISTANT	Okay. I have your personal details on file. Your order will be ready for pick-up within 20 minutes.	dlg-3ffb4f04-f67e-4db1-9e64-dda94fc00781	food_order.type.retrieval	within 20 minutes	dlg-3ffb4f04-f67e-4db1-9e64-dda94fc00781_4
0	USER	Hi. I am looking to get takeout for two people and I need a good Thai food place. Could you give me some suggestions?	dlg-40417006-1733-465c-b189-454616da9ead	food_order.type.food	two people	dlg-40417006-1733-465c-b189-454616da9ead_0
3	ASSISTANT	I can help you with your take out, let me see what I can find.	dlg-40417006-1733-465c-b189-454616da9ead	food_order.type.retrieval	take out	dlg-40417006-1733-465c-b189-454616da9ead_3
7	ASSISTANT	I have found a few Thai restaurants nearby one of the restaurants has a special on pad thai today.	dlg-40417006-1733-465c-b189-454616da9ead	food_order.name.item	pad thai	dlg-40417006-1733-465c-b189-454616da9ead_7
8	ASSISTANT	One order of pad thai for free with any other two orders or more.	dlg-40417006-1733-465c-b189-454616da9ead	food_order.name.item	One order of pad thai	dlg-40417006-1733-465c-b189-454616da9ead_8
0	USER	Hello, I need to order takeout for two and I need to order some gyros.	dlg-40a0cd51-ba21-4b70-ad4a-0843e5f439c1	food_order.type.food	gyros	dlg-40a0cd51-ba21-4b70-ad4a-0843e5f439c1_0
1	ASSISTANT	Hi. Okay what kind of Gyros would you like?	dlg-40a0cd51-ba21-4b70-ad4a-0843e5f439c1	food_order.type.food	Gyros	dlg-40a0cd51-ba21-4b70-ad4a-0843e5f439c1_1
2	USER	I need to order four chicken gyros with onions, tomatoes, cheese, and if I could have some gyro sauce on the side. And I also need to order a large order of fries.	dlg-40a0cd51-ba21-4b70-ad4a-0843e5f439c1	food_order.name.item	large order of fries	dlg-40a0cd51-ba21-4b70-ad4a-0843e5f439c1_2
5	ASSISTANT	Okay, So that was for chicken Gyros with onion tomato and cheese. Gyro Sauce on the side. Is that correct?	dlg-40a0cd51-ba21-4b70-ad4a-0843e5f439c1	food_order.other_description.item	on the side	dlg-40a0cd51-ba21-4b70-ad4a-0843e5f439c1_5
6	ASSISTANT	4 chicken gyros.	dlg-40a0cd51-ba21-4b70-ad4a-0843e5f439c1	food_order.name.item	4 chicken gyros	dlg-40a0cd51-ba21-4b70-ad4a-0843e5f439c1_6
7	USER	Yes, chicken gyros. That was correct. Thank you.	dlg-40a0cd51-ba21-4b70-ad4a-0843e5f439c1	food_order.name.item	chicken gyros	dlg-40a0cd51-ba21-4b70-ad4a-0843e5f439c1_7
10	ASSISTANT	I have your personal details on file. Your order will be ready for pick-up in about 20 minutes.	dlg-40a0cd51-ba21-4b70-ad4a-0843e5f439c1	food_order.time.pickup	about 20 minutes	dlg-40a0cd51-ba21-4b70-ad4a-0843e5f439c1_10
1	USER	Hi, I'd like to order hot dogs for takeout.	dlg-40dc2dbf-e6c0-427b-a609-2c07faab80b7	food_order.type.retrieval	hot dogs	dlg-40dc2dbf-e6c0-427b-a609-2c07faab80b7_1
3	USER	Yeah, I'd like one giant bacon cheese dog. One large Chicago style dog with extra relish. And one jumbo New York dog. And can I also get three orders of waffle fries?	dlg-40dc2dbf-e6c0-427b-a609-2c07faab80b7	food_order.name.item	one jumbo New York dog	dlg-40dc2dbf-e6c0-427b-a609-2c07faab80b7_3
4	USER	One large Chicago style dog with extra relish.	dlg-40dc2dbf-e6c0-427b-a609-2c07faab80b7	food_order.name.item	One large Chicago style dog with extra relish	dlg-40dc2dbf-e6c0-427b-a609-2c07faab80b7_4
5	USER	And one jumbo New York dog.	dlg-40dc2dbf-e6c0-427b-a609-2c07faab80b7	food_order.name.item	one jumbo New York dog	dlg-40dc2dbf-e6c0-427b-a609-2c07faab80b7_5
6	USER	And can I also get three orders of waffle fries?	dlg-40dc2dbf-e6c0-427b-a609-2c07faab80b7	food_order.name.item	three orders of waffle fries	dlg-40dc2dbf-e6c0-427b-a609-2c07faab80b7_6
10	ASSISTANT	Let me repeat the order. So it's 1 chili cheese dog, one large Chicago-style dog extra relish, One jumbo New York dog and three waffle fries. Is that correct?	dlg-40dc2dbf-e6c0-427b-a609-2c07faab80b7	food_order.name.item	1 chili cheese dog	dlg-40dc2dbf-e6c0-427b-a609-2c07faab80b7_10
12	ASSISTANT	Okay. I have your personal details on file. Your order will be ready for pick-up in about 20 minutes.	dlg-40dc2dbf-e6c0-427b-a609-2c07faab80b7	food_order.time.pickup	about 20 minutes	dlg-40dc2dbf-e6c0-427b-a609-2c07faab80b7_12
2	USER	Hi. I'd like to order Greek food takeout for one person.	dlg-413a61af-917b-4ae4-b795-3f84637119ae	food_order.type.food	one person	dlg-413a61af-917b-4ae4-b795-3f84637119ae_2
3	ASSISTANT	I can help you with that. What would you like to order in Greek food?	dlg-413a61af-917b-4ae4-b795-3f84637119ae	food_order.type.food	Greek	dlg-413a61af-917b-4ae4-b795-3f84637119ae_3
4	USER	I want gyros. And can I have a chicken gyro but can I also have a side of spinach spanakopita?	dlg-413a61af-917b-4ae4-b795-3f84637119ae	food_order.name.item	a side of	dlg-413a61af-917b-4ae4-b795-3f84637119ae_4
7	ASSISTANT	Just to confirm, you would like to order one chicken gyro and a side of spinach spanakopita. Is that correct?	dlg-413a61af-917b-4ae4-b795-3f84637119ae	food_order.other_description.item	one chicken gyro	dlg-413a61af-917b-4ae4-b795-3f84637119ae_7
9	ASSISTANT	I have your personal details on file. Your order will be ready for pick-up in about 20 minutes.	dlg-413a61af-917b-4ae4-b795-3f84637119ae	food_order.type.retrieval	pick-up	dlg-413a61af-917b-4ae4-b795-3f84637119ae_9
0	USER	Hello, I'd like to take out some pasta meals. Can you help with that?	dlg-41690a80-48da-4a6d-9e29-ebfc77c2e13a	food_order.type.food	pasta meals	dlg-41690a80-48da-4a6d-9e29-ebfc77c2e13a_0
4	ASSISTANT	Okay, which type of pasta would you like to order?	dlg-41690a80-48da-4a6d-9e29-ebfc77c2e13a	food_order.type.food	pasta	dlg-41690a80-48da-4a6d-9e29-ebfc77c2e13a_4
5	USER	I'd like to have some spaghetti of two large portions for two people, and I'd like to have grated mozzarella cheese on top.	dlg-41690a80-48da-4a6d-9e29-ebfc77c2e13a	food_order.other_description.item	two people	dlg-41690a80-48da-4a6d-9e29-ebfc77c2e13a_5
6	USER	I'd like to have this is for two people, and I'd like to have grated mozzarella cheese on top.	dlg-41690a80-48da-4a6d-9e29-ebfc77c2e13a	food_order.other_description.item	grated mozzarella cheese on top	dlg-41690a80-48da-4a6d-9e29-ebfc77c2e13a_6
8	USER	Yes, I need a garlic bread and a fine red wine with large meatballs.	dlg-41690a80-48da-4a6d-9e29-ebfc77c2e13a	food_order.name.item	a fine red wine	dlg-41690a80-48da-4a6d-9e29-ebfc77c2e13a_8
11	ASSISTANT	Yes, sure. 2 orders of spaghetti with large meatballs and cheese grated on top.	dlg-41690a80-48da-4a6d-9e29-ebfc77c2e13a	food_order.name.item	cheese grated on top	dlg-41690a80-48da-4a6d-9e29-ebfc77c2e13a_11
12	USER	And a bottle of red wine also.	dlg-41690a80-48da-4a6d-9e29-ebfc77c2e13a	food_order.name.item	a bottle of red wine	dlg-41690a80-48da-4a6d-9e29-ebfc77c2e13a_12
13	ASSISTANT	Sorry, I forgot about it. And a bottle of red wine.	dlg-41690a80-48da-4a6d-9e29-ebfc77c2e13a	food_order.name.item	a bottle of red wine	dlg-41690a80-48da-4a6d-9e29-ebfc77c2e13a_13
14	USER	And a side of garlic bread, lightly toasted.	dlg-41690a80-48da-4a6d-9e29-ebfc77c2e13a	food_order.name.item	a side of	dlg-41690a80-48da-4a6d-9e29-ebfc77c2e13a_14
15	ASSISTANT	Lightly toasted garlic bread to add.	dlg-41690a80-48da-4a6d-9e29-ebfc77c2e13a	food_order.other_description.item	garlic bread	dlg-41690a80-48da-4a6d-9e29-ebfc77c2e13a_15
16	USER	And also Caesar's salad on the side.	dlg-41690a80-48da-4a6d-9e29-ebfc77c2e13a	food_order.other_description.item	Caesar's salad	dlg-41690a80-48da-4a6d-9e29-ebfc77c2e13a_16
17	ASSISTANT	Okay, got it. Caesar salad on the side will that complete your order. Is it right?	dlg-41690a80-48da-4a6d-9e29-ebfc77c2e13a	food_order.other_description.item	Caesar salad	dlg-41690a80-48da-4a6d-9e29-ebfc77c2e13a_17
19	ASSISTANT	Okay, I have your details on file. Your order will be ready for pick-up in about 20 minutes.	dlg-41690a80-48da-4a6d-9e29-ebfc77c2e13a	food_order.time.pickup	pick-up	dlg-41690a80-48da-4a6d-9e29-ebfc77c2e13a_19
1	USER	Hi. I want to order food for take out for three people and the type of food I'm looking for is Greek food.	dlg-418fe435-d768-4ed0-8b8d-25bb98bc1c6d	food_order.type.retrieval	take out	dlg-418fe435-d768-4ed0-8b8d-25bb98bc1c6d_1
3	USER	I would like to order a Greek salad.	dlg-418fe435-d768-4ed0-8b8d-25bb98bc1c6d	food_order.name.item	Greek salad	dlg-418fe435-d768-4ed0-8b8d-25bb98bc1c6d_3
4	USER	A gyro and souvlaki and three sodas.	dlg-418fe435-d768-4ed0-8b8d-25bb98bc1c6d	food_order.name.item	three sodas	dlg-418fe435-d768-4ed0-8b8d-25bb98bc1c6d_4
9	ASSISTANT	A Greek salad, gyro, souvlaki and 3 sodas.	dlg-418fe435-d768-4ed0-8b8d-25bb98bc1c6d	food_order.name.item	gyro	dlg-418fe435-d768-4ed0-8b8d-25bb98bc1c6d_9
11	ASSISTANT	Okay. I have your personal details on file. Your order will be ready for pick-up in about 20 minutes.	dlg-418fe435-d768-4ed0-8b8d-25bb98bc1c6d	food_order.time.pickup	about 20 minutes	dlg-418fe435-d768-4ed0-8b8d-25bb98bc1c6d_11
1	USER	Hi. I would like to order barbecue as takeout for three.	dlg-41d5c1eb-4770-492f-9fd4-81167217fa22	food_order.type.food	takeout	dlg-41d5c1eb-4770-492f-9fd4-81167217fa22_1
4	USER	I would like three barbecue pulled pork sandwiches and two full slabs of barbecue ribs. And that'll be it.	dlg-41d5c1eb-4770-492f-9fd4-81167217fa22	food_order.name.item	three barbecue pulled pork sandwiches	dlg-41d5c1eb-4770-492f-9fd4-81167217fa22_4
5	ASSISTANT	3 BBQ sandwiches and 2 BBQ full ribs.	dlg-41d5c1eb-4770-492f-9fd4-81167217fa22	food_order.name.item	2 BBQ full ribs	dlg-41d5c1eb-4770-492f-9fd4-81167217fa22_5
7	ASSISTANT	Okay, I have your personal details on file. Your order will be ready for pick-up in about 20 minutes.	dlg-41d5c1eb-4770-492f-9fd4-81167217fa22	food_order.time.pickup	about 20 minutes	dlg-41d5c1eb-4770-492f-9fd4-81167217fa22_7
1	USER	Like to order some pasta for 2 people, please.	dlg-41f2527d-5f7d-4040-847c-d249119a2382	food_order.type.food	pasta	dlg-41f2527d-5f7d-4040-847c-d249119a2382_1
2	ASSISTANT	Okay, food for 2.	dlg-41f2527d-5f7d-4040-847c-d249119a2382	food_order.num.people	2	dlg-41f2527d-5f7d-4040-847c-d249119a2382_2
3	USER	Yes. I'd like to order pasta.	dlg-41f2527d-5f7d-4040-847c-d249119a2382	food_order.type.food	pasta	dlg-41f2527d-5f7d-4040-847c-d249119a2382_3
4	ASSISTANT	Pasta sounds good, what would you like?	dlg-41f2527d-5f7d-4040-847c-d249119a2382	food_order.type.food	Pasta	dlg-41f2527d-5f7d-4040-847c-d249119a2382_4
5	USER	Chef's salad, large order, please.	dlg-41f2527d-5f7d-4040-847c-d249119a2382	food_order.name.item	Chef's salad, large order	dlg-41f2527d-5f7d-4040-847c-d249119a2382_5
6	ASSISTANT	Okay, I have your personal details on file. Your order will be ready for pick-up in about 20 minutes.	dlg-41f2527d-5f7d-4040-847c-d249119a2382	food_order.time.pickup	20 minutes	dlg-41f2527d-5f7d-4040-847c-d249119a2382_6
1	USER	Hi, I'd like to place a takeout order for three people.	dlg-421114ff-3355-47ef-bf0a-493c27fb086a	food_order.num.people	three people	dlg-421114ff-3355-47ef-bf0a-493c27fb086a_1
3	USER	Second dish is linguine with shrimp scampi. And the third and last one is spaghetti Carbonara.	dlg-421114ff-3355-47ef-bf0a-493c27fb086a	food_order.name.item	linguine with shrimp scampi	dlg-421114ff-3355-47ef-bf0a-493c27fb086a_3
5	USER	We would like to add three house salads. And four drinks, two waters and one Coke.	dlg-421114ff-3355-47ef-bf0a-493c27fb086a	food_order.name.item	four drinks	dlg-421114ff-3355-47ef-bf0a-493c27fb086a_5
6	ASSISTANT	Got it, I will add your house salads and drinks to the order. Anything else?	dlg-421114ff-3355-47ef-bf0a-493c27fb086a	food_order.name.item	drinks	dlg-421114ff-3355-47ef-bf0a-493c27fb086a_6
8	ASSISTANT	Okay, Can I have your personal details on file. Your order will be ready for pick-up in about 20 minutes.	dlg-421114ff-3355-47ef-bf0a-493c27fb086a	food_order.time.pickup	pick-up	dlg-421114ff-3355-47ef-bf0a-493c27fb086a_8
2	USER	Hello Assistant, I'd like to order some breakfast burritos for three people.	dlg-42676cab-2ef6-4950-b321-0920bf8b4690	food_order.num.people	breakfast burritos	dlg-42676cab-2ef6-4950-b321-0920bf8b4690_2
4	USER	I would like three breakfast burritos with ham and cheese and eggs in it, and hash brown potatoes on the side, and a large pot of coffee.	dlg-42676cab-2ef6-4950-b321-0920bf8b4690	food_order.other_description.item	a large pot of coffee	dlg-42676cab-2ef6-4950-b321-0920bf8b4690_4
5	ASSISTANT	3 ham cheese and eggs, hash browns on the side and a large pot of coffee. Anything else?	dlg-42676cab-2ef6-4950-b321-0920bf8b4690	food_order.name.item	on the side	dlg-42676cab-2ef6-4950-b321-0920bf8b4690_5
7	ASSISTANT	Okay. I have your personal details on file. Your order will be ready for pick-up in about 20 minutes.	dlg-42676cab-2ef6-4950-b321-0920bf8b4690	food_order.time.pickup	about 20 minutes	dlg-42676cab-2ef6-4950-b321-0920bf8b4690_7
8	USER	Great. I'll be there to pick it up.	dlg-42676cab-2ef6-4950-b321-0920bf8b4690	food_order.type.retrieval	pick it up	dlg-42676cab-2ef6-4950-b321-0920bf8b4690_8
0	USER	Hi. I would like to order food for two people.	dlg-4293b0f9-4bd3-4cb3-bd0e-0153beb56e71	food_order.num.people	two	dlg-4293b0f9-4bd3-4cb3-bd0e-0153beb56e71_0
1	ASSISTANT	I can help you to order for two people. What would you like to eat?	dlg-4293b0f9-4bd3-4cb3-bd0e-0153beb56e71	food_order.num.people	two	dlg-4293b0f9-4bd3-4cb3-bd0e-0153beb56e71_1
2	USER	I'd like to order a Beef Tongue Quesadilla, a Bean Avocado Burrito, two cans of Diet Coke. That would be all.	dlg-4293b0f9-4bd3-4cb3-bd0e-0153beb56e71	food_order.name.item	two cans of Diet Coke	dlg-4293b0f9-4bd3-4cb3-bd0e-0153beb56e71_2
4	USER	My first order was a Beef Tongue Quesadilla, a Bean Avocado Burrito, two cans of Diet Coke.	dlg-4293b0f9-4bd3-4cb3-bd0e-0153beb56e71	food_order.name.item	two cans of Diet Coke	dlg-4293b0f9-4bd3-4cb3-bd0e-0153beb56e71_4
5	ASSISTANT	Okay, so to review your order I have one Beef Tongue Quesadilla, a Bean Avocado Burrito, two cans of Diet Coke, is that correct?	dlg-4293b0f9-4bd3-4cb3-bd0e-0153beb56e71	food_order.name.item	a Bean Avocado Burrito	dlg-4293b0f9-4bd3-4cb3-bd0e-0153beb56e71_5
7	ASSISTANT	Okay. I have your personal details on file. Your order will be ready for pick-up in 20 minutes.	dlg-4293b0f9-4bd3-4cb3-bd0e-0153beb56e71	food_order.time.pickup	pick-up	dlg-4293b0f9-4bd3-4cb3-bd0e-0153beb56e71_7
1	USER	Hi. I'd like assistance ordering takeout hot dogs for two people, please.	dlg-431bf192-4a49-45cc-9385-dece887932d2	food_order.name.item	takeout	dlg-431bf192-4a49-45cc-9385-dece887932d2_1
3	USER	I'd like one chili cheese dog.	dlg-431bf192-4a49-45cc-9385-dece887932d2	food_order.name.item	one chili cheese dog	dlg-431bf192-4a49-45cc-9385-dece887932d2_3
4	USER	One dog with everything and one large order of fries.	dlg-431bf192-4a49-45cc-9385-dece887932d2	food_order.name.item	one large order of fries	dlg-431bf192-4a49-45cc-9385-dece887932d2_4
6	ASSISTANT	One chili cheese dog, one hot dog with everything and one large fries.	dlg-431bf192-4a49-45cc-9385-dece887932d2	food_order.name.item	one hot dog with everything	dlg-431bf192-4a49-45cc-9385-dece887932d2_6
8	ASSISTANT	"OK. I have your personal details on file. Your order will be ready for pick-up in about 20 minutes."	dlg-431bf192-4a49-45cc-9385-dece887932d2	food_order.time.pickup	pick-up	dlg-431bf192-4a49-45cc-9385-dece887932d2_8
0	USER	I'd like to order takeout for three people, please.	dlg-43bbf7fe-bafc-412a-a441-3552735ba4ef	food_order.type.retrieval	three people	dlg-43bbf7fe-bafc-412a-a441-3552735ba4ef_0
1	ASSISTANT	I can help you with your order takeout. What would you like to eat?	dlg-43bbf7fe-bafc-412a-a441-3552735ba4ef	food_order.type.retrieval	takeout	dlg-43bbf7fe-bafc-412a-a441-3552735ba4ef_1
2	USER	Three hot dogs with fries. Everything on the hot dogs. And three larges Cokes, please.	dlg-43bbf7fe-bafc-412a-a441-3552735ba4ef	food_order.name.item	hot dogs	dlg-43bbf7fe-bafc-412a-a441-3552735ba4ef_2
7	ASSISTANT	To confirm your order, I have three hot dogs with everything with a 3 sides of fries and 3 large Cokes. Is that correct?	dlg-43bbf7fe-bafc-412a-a441-3552735ba4ef	food_order.name.item	three hot dogs	dlg-43bbf7fe-bafc-412a-a441-3552735ba4ef_7
9	ASSISTANT	Okay. I have your personal details on file. Your order will be ready for pick-up in about 20 minutes.	dlg-43bbf7fe-bafc-412a-a441-3552735ba4ef	food_order.type.retrieval	pick-up	dlg-43bbf7fe-bafc-412a-a441-3552735ba4ef_9
0	USER	Hi. I was wondering if you could help me order some takeout.	dlg-441f89e0-e612-4e10-8295-d179ab79065b	food_order.type.retrieval	takeout	dlg-441f89e0-e612-4e10-8295-d179ab79065b_0
1	ASSISTANT	I can help you order takeout. How many people will you be ordering for?	dlg-441f89e0-e612-4e10-8295-d179ab79065b	food_order.type.retrieval	takeout	dlg-441f89e0-e612-4e10-8295-d179ab79065b_1
2	USER	Just one person.	dlg-441f89e0-e612-4e10-8295-d179ab79065b	food_order.num.people	one person	dlg-441f89e0-e612-4e10-8295-d179ab79065b_2
4	USER	Okay. I'd like a foot-long hot dog with mayonnaise, mustard and chili. I'd also like an order or large fries with that. Can I get a large Coke?	dlg-441f89e0-e612-4e10-8295-d179ab79065b	food_order.name.item	a large Coke	dlg-441f89e0-e612-4e10-8295-d179ab79065b_4
5	ASSISTANT	Hold on just a second. To confirm your order, I have one foot long hotdog with mayonnaise, mustard and chili, one large fries and a large Coke. Is that correct?	dlg-441f89e0-e612-4e10-8295-d179ab79065b	food_order.name.item	a large Coke	dlg-441f89e0-e612-4e10-8295-d179ab79065b_5
7	ASSISTANT	Okay. I have your personal details on file. Your order will be ready for pick-up in about 20 minutes.	dlg-441f89e0-e612-4e10-8295-d179ab79065b	food_order.type.retrieval	about 20 minutes	dlg-441f89e0-e612-4e10-8295-d179ab79065b_7
2	USER	Hi. I want to order takeout hot dogs for one.	dlg-44377faf-fbaf-491e-af19-658a62a9ca73	food_order.type.food	takeout	dlg-44377faf-fbaf-491e-af19-658a62a9ca73_2
3	ASSISTANT	What kind of hot dogs would you like to order?	dlg-44377faf-fbaf-491e-af19-658a62a9ca73	food_order.type.food	hot dogs	dlg-44377faf-fbaf-491e-af19-658a62a9ca73_3
4	USER	I was thinking to order two Chicago-style hot dogs.	dlg-44377faf-fbaf-491e-af19-658a62a9ca73	food_order.name.item	two Chicago-style hot dogs	dlg-44377faf-fbaf-491e-af19-658a62a9ca73_4
7	ASSISTANT	Just to confirm you would like to order to Chicago-style hot dogs. Is that correct?	dlg-44377faf-fbaf-491e-af19-658a62a9ca73	food_order.name.item	to Chicago-style hot dogs	dlg-44377faf-fbaf-491e-af19-658a62a9ca73_7
9	ASSISTANT	Still, anything to drink?	dlg-44377faf-fbaf-491e-af19-658a62a9ca73	food_order.type.food	drink	dlg-44377faf-fbaf-491e-af19-658a62a9ca73_9
11	ASSISTANT	Okay. I have your personal details on file. Your order will be ready for pick-up in 20 minutes.	dlg-44377faf-fbaf-491e-af19-658a62a9ca73	food_order.time.pickup	pick-up	dlg-44377faf-fbaf-491e-af19-658a62a9ca73_11
1	USER	Yeah, I was wondering could you help me order some Mexican takeout? Just for myself.	dlg-44410fc0-80b2-4031-98c7-ed89679e9cf3	food_order.type.retrieval	Mexican	dlg-44410fc0-80b2-4031-98c7-ed89679e9cf3_1
2	ASSISTANT	Mexican take out. Got it, what would you like to order?	dlg-44410fc0-80b2-4031-98c7-ed89679e9cf3	food_order.type.food	take out	dlg-44410fc0-80b2-4031-98c7-ed89679e9cf3_2
4	USER	I want some chips with cheese dip.	dlg-44410fc0-80b2-4031-98c7-ed89679e9cf3	food_order.name.item	chips	dlg-44410fc0-80b2-4031-98c7-ed89679e9cf3_4
5	ASSISTANT	Chips and cheese dip got it, anything else?	dlg-44410fc0-80b2-4031-98c7-ed89679e9cf3	food_order.name.item	Chips	dlg-44410fc0-80b2-4031-98c7-ed89679e9cf3_5
6	USER	Yeah, I'd like to get some chicken quesadillas.	dlg-44410fc0-80b2-4031-98c7-ed89679e9cf3	food_order.name.item	chicken quesadillas	dlg-44410fc0-80b2-4031-98c7-ed89679e9cf3_6
7	ASSISTANT	Chicken quesadilla got it.	dlg-44410fc0-80b2-4031-98c7-ed89679e9cf3	food_order.name.item	Chicken quesadilla	dlg-44410fc0-80b2-4031-98c7-ed89679e9cf3_7
8	USER	Okay. And then. Do you have some kind of taco salad?	dlg-44410fc0-80b2-4031-98c7-ed89679e9cf3	food_order.name.item	taco salad	dlg-44410fc0-80b2-4031-98c7-ed89679e9cf3_8
9	ASSISTANT	Yes, taco shell salad.	dlg-44410fc0-80b2-4031-98c7-ed89679e9cf3	food_order.name.item	taco shell salad	dlg-44410fc0-80b2-4031-98c7-ed89679e9cf3_9
10	USER	Okay. Can I get that with no tomatoes?	dlg-44410fc0-80b2-4031-98c7-ed89679e9cf3	food_order.other_description.item	with no tomatoes	dlg-44410fc0-80b2-4031-98c7-ed89679e9cf3_10
11	ASSISTANT	No, tomatoes got it.	dlg-44410fc0-80b2-4031-98c7-ed89679e9cf3	food_order.other_description.item	No, tomatoes	dlg-44410fc0-80b2-4031-98c7-ed89679e9cf3_11
12	ASSISTANT	Ranch on the side.	dlg-44410fc0-80b2-4031-98c7-ed89679e9cf3	food_order.name.item	Ranch on the side	dlg-44410fc0-80b2-4031-98c7-ed89679e9cf3_12
13	USER	And how about a order of fried ice cream?	dlg-44410fc0-80b2-4031-98c7-ed89679e9cf3	food_order.name.item	fried ice cream	dlg-44410fc0-80b2-4031-98c7-ed89679e9cf3_13
14	ASSISTANT	Fried ice cream as well.	dlg-44410fc0-80b2-4031-98c7-ed89679e9cf3	food_order.name.item	Fried ice cream	dlg-44410fc0-80b2-4031-98c7-ed89679e9cf3_14
18	ASSISTANT	Okay. I have your personal details on file. Your order will be ready for pick-up in about 20 minutes.	dlg-44410fc0-80b2-4031-98c7-ed89679e9cf3	food_order.time.pickup	about 20 minutes	dlg-44410fc0-80b2-4031-98c7-ed89679e9cf3_18
1	USER	Hi. I'd like to place a takeout order for Chinese food.	dlg-44455785-65e6-4aa0-9227-636901cfd53b	food_order.type.retrieval	takeout	dlg-44455785-65e6-4aa0-9227-636901cfd53b_1
2	ASSISTANT	You would like to place a take out order for Chinese food, right?	dlg-44455785-65e6-4aa0-9227-636901cfd53b	food_order.type.retrieval	take out	dlg-44455785-65e6-4aa0-9227-636901cfd53b_2
5	USER	I just need one order. I need an order of almond boneless chicken with fried rice instead of white rice. And I'd like a egg drop soup with that, also.	dlg-44455785-65e6-4aa0-9227-636901cfd53b	food_order.name.item	an order of almond boneless chicken	dlg-44455785-65e6-4aa0-9227-636901cfd53b_5
6	ASSISTANT	One order of almond chicken with fried rice, large egg drop soup.	dlg-44455785-65e6-4aa0-9227-636901cfd53b	food_order.name.item	One order of almond chicken	dlg-44455785-65e6-4aa0-9227-636901cfd53b_6
8	ASSISTANT	Okay. I have your personal details on file. Your order will be ready for pick-up in about 20 minutes.	dlg-44455785-65e6-4aa0-9227-636901cfd53b	food_order.time.pickup	about 20 minutes	dlg-44455785-65e6-4aa0-9227-636901cfd53b_8
0	USER	Hello. I need to order barbecue food takeout for three people.	dlg-444d838a-fb28-4010-98b9-ccccb312852c	food_order.type.retrieval	takeout	dlg-444d838a-fb28-4010-98b9-ccccb312852c_0
2	ASSISTANT	I think you said, you need to order BBQ food for three people?	dlg-444d838a-fb28-4010-98b9-ccccb312852c	food_order.num.people	BBQ	dlg-444d838a-fb28-4010-98b9-ccccb312852c_2
4	USER	I need to order three large pulled pork sandwiches.	dlg-444d838a-fb28-4010-98b9-ccccb312852c	food_order.name.item	three large pulled pork sandwiches	dlg-444d838a-fb28-4010-98b9-ccccb312852c_4
5	ASSISTANT	3 pulled pork sandwiches?	dlg-444d838a-fb28-4010-98b9-ccccb312852c	food_order.name.item	3 pulled pork sandwiches	dlg-444d838a-fb28-4010-98b9-ccccb312852c_5
7	ASSISTANT	What kind of bread, please?	dlg-444d838a-fb28-4010-98b9-ccccb312852c	food_order.type.food	bread	dlg-444d838a-fb28-4010-98b9-ccccb312852c_7
8	USER	White bread.	dlg-444d838a-fb28-4010-98b9-ccccb312852c	food_order.name.item	White bread	dlg-444d838a-fb28-4010-98b9-ccccb312852c_8
9	ASSISTANT	One white bread.	dlg-444d838a-fb28-4010-98b9-ccccb312852c	food_order.name.item	One white bread	dlg-444d838a-fb28-4010-98b9-ccccb312852c_9
13	ASSISTANT	Okay. I have your personal details on file. Your order will be ready for pick-up in about 20 minutes.	dlg-444d838a-fb28-4010-98b9-ccccb312852c	food_order.time.pickup	about 20 minutes	dlg-444d838a-fb28-4010-98b9-ccccb312852c_13
1	USER	Hi. I would like to order some takeout for one person, some Thai food.	dlg-4462d6df-7da7-4fa1-ac1f-4a138ea331b7	food_order.type.retrieval	one person	dlg-4462d6df-7da7-4fa1-ac1f-4a138ea331b7_1
3	USER	I'd also like to get a salad with that.	dlg-4462d6df-7da7-4fa1-ac1f-4a138ea331b7	food_order.name.item	salad	dlg-4462d6df-7da7-4fa1-ac1f-4a138ea331b7_3
4	ASSISTANT	Any drinks with your order?	dlg-4462d6df-7da7-4fa1-ac1f-4a138ea331b7	food_order.type.food	drinks	dlg-4462d6df-7da7-4fa1-ac1f-4a138ea331b7_4
5	USER	Yes, can I get a Diet Coke, large Diet Coke?	dlg-4462d6df-7da7-4fa1-ac1f-4a138ea331b7	food_order.name.item	large Diet Coke	dlg-4462d6df-7da7-4fa1-ac1f-4a138ea331b7_5
8	ASSISTANT	Okay, I have your personal details on file. Your order will be ready for pick-up in about 20 minutes.	dlg-4462d6df-7da7-4fa1-ac1f-4a138ea331b7	food_order.time.pickup	about 20 minutes	dlg-4462d6df-7da7-4fa1-ac1f-4a138ea331b7_8
1	USER	Hi there, I'm looking to order Greek takeout for three.	dlg-44be84fb-e2a5-4de3-9984-e17981e86913	food_order.type.food	Greek	dlg-44be84fb-e2a5-4de3-9984-e17981e86913_1
2	ASSISTANT	Okay Greek for three sounds good. What would you like?	dlg-44be84fb-e2a5-4de3-9984-e17981e86913	food_order.type.food	Greek	dlg-44be84fb-e2a5-4de3-9984-e17981e86913_2
4	USER	I'd like two pork gyros, and one chicken gyro, and a 2 L of Mountain Dew, and that'll be it.	dlg-44be84fb-e2a5-4de3-9984-e17981e86913	food_order.name.item	one chicken gyro	dlg-44be84fb-e2a5-4de3-9984-e17981e86913_4
5	ASSISTANT	2 pork gyros and one chicken gryo and a 2 litre of Mountain Dew is that correct ?	dlg-44be84fb-e2a5-4de3-9984-e17981e86913	food_order.name.item	one chicken gryo	dlg-44be84fb-e2a5-4de3-9984-e17981e86913_5
9	ASSISTANT	Okay, can I have your personal details on file. Your order will be ready for pick-up in about 20 minutes. Thank you.	dlg-44be84fb-e2a5-4de3-9984-e17981e86913	food_order.type.retrieval	pick-up	dlg-44be84fb-e2a5-4de3-9984-e17981e86913_9
1	USER	Hi. I want to do a takeout for three people, Chinese food.	dlg-4504ce9f-9bcd-4d86-8fa3-0ca3584bd6d4	food_order.type.retrieval	takeout	dlg-4504ce9f-9bcd-4d86-8fa3-0ca3584bd6d4_1
4	USER	I want three egg roll with pork-fried rice and a 2-L Pepsi.	dlg-4504ce9f-9bcd-4d86-8fa3-0ca3584bd6d4	food_order.name.item	2-L Pepsi	dlg-4504ce9f-9bcd-4d86-8fa3-0ca3584bd6d4_4
6	ASSISTANT	Okay. One moment. 3 egg rolls with pork fried rice and a 2 Liter pepsi. Is that correct?	dlg-4504ce9f-9bcd-4d86-8fa3-0ca3584bd6d4	food_order.name.item	2 Liter pepsi	dlg-4504ce9f-9bcd-4d86-8fa3-0ca3584bd6d4_6
8	ASSISTANT	3 egg rolls with pork fried rice and a 2 Liter pepsi. Is that correct?	dlg-4504ce9f-9bcd-4d86-8fa3-0ca3584bd6d4	food_order.name.item	3 egg rolls with pork fried rice	dlg-4504ce9f-9bcd-4d86-8fa3-0ca3584bd6d4_8
10	ASSISTANT	Okay. I have your personal details on file. Your order will be ready for pick-up in about 20 minutes.	dlg-4504ce9f-9bcd-4d86-8fa3-0ca3584bd6d4	food_order.time.pickup	about 20 minutes	dlg-4504ce9f-9bcd-4d86-8fa3-0ca3584bd6d4_10
1	USER	Hi, I want to order takeout Pasta for one person.	dlg-45206bab-3716-469f-989b-f617de055238	food_order.type.retrieval	one person	dlg-45206bab-3716-469f-989b-f617de055238_1
3	USER	Like Lasagna with meat sauce and a side of two meatballs. I'd like two pieces of sourdough bread and finally, one Cannoli.	dlg-45206bab-3716-469f-989b-f617de055238	food_order.name.item	Lasagna with meat sauce	dlg-45206bab-3716-469f-989b-f617de055238_3
4	ASSISTANT	Lasagna with meat sauce, meatballs, sour dough bread, and one Canolli for dessert. Does that complete your order?	dlg-45206bab-3716-469f-989b-f617de055238	food_order.type.meal	one Canolli	dlg-45206bab-3716-469f-989b-f617de055238_4
6	ASSISTANT	Okay, I have your personal details on file. Your order will be ready for pick-up in 20 minutes.	dlg-45206bab-3716-469f-989b-f617de055238	food_order.type.retrieval	in 20 minutes	dlg-45206bab-3716-469f-989b-f617de055238_6
1	USER	Hi. I wanted to order burgers for takeout.	dlg-4544cd01-8be2-45b6-be7a-81c8cf8e29ff	food_order.type.retrieval	takeout	dlg-4544cd01-8be2-45b6-be7a-81c8cf8e29ff_1
2	ASSISTANT	You wish to order take out food?	dlg-4544cd01-8be2-45b6-be7a-81c8cf8e29ff	food_order.type.retrieval	take out	dlg-4544cd01-8be2-45b6-be7a-81c8cf8e29ff_2
3	USER	Yeah, burgers. Yeah.	dlg-4544cd01-8be2-45b6-be7a-81c8cf8e29ff	food_order.type.food	burgers	dlg-4544cd01-8be2-45b6-be7a-81c8cf8e29ff_3
4	ASSISTANT	Burgers, yes?	dlg-4544cd01-8be2-45b6-be7a-81c8cf8e29ff	food_order.type.food	Burgers	dlg-4544cd01-8be2-45b6-be7a-81c8cf8e29ff_4
5	ASSISTANT	Burgers, yes?Go ahead with your order.	dlg-4544cd01-8be2-45b6-be7a-81c8cf8e29ff	food_order.type.food	Burgers	dlg-4544cd01-8be2-45b6-be7a-81c8cf8e29ff_5
6	USER	Okay. I just want two cheeseburgers with just ketchup.	dlg-4544cd01-8be2-45b6-be7a-81c8cf8e29ff	food_order.name.item	with just ketchup	dlg-4544cd01-8be2-45b6-be7a-81c8cf8e29ff_6
7	ASSISTANT	Two cheeseburgers with ketchup only	dlg-4544cd01-8be2-45b6-be7a-81c8cf8e29ff	food_order.name.item	Two cheeseburgers with ket	dlg-4544cd01-8be2-45b6-be7a-81c8cf8e29ff_7
8	USER	And then, I just want Yeah. And then I just need a coke, a large coke.	dlg-4544cd01-8be2-45b6-be7a-81c8cf8e29ff	food_order.name.item	a coke, a large coke	dlg-4544cd01-8be2-45b6-be7a-81c8cf8e29ff_8
9	ASSISTANT	And a large coke. Is that all?	dlg-4544cd01-8be2-45b6-be7a-81c8cf8e29ff	food_order.name.item	a large coke	dlg-4544cd01-8be2-45b6-be7a-81c8cf8e29ff_9
13	ASSISTANT	OK. I have your personal details on file. Your order will be ready for pick-up in about 20 minutes.	dlg-4544cd01-8be2-45b6-be7a-81c8cf8e29ff	food_order.type.retrieval	pick-up	dlg-4544cd01-8be2-45b6-be7a-81c8cf8e29ff_13
1	USER	Hi, I'd like to order some takeout food for three people, and I'd like to order some soup.	dlg-4581d074-8134-48c6-89b5-53e1a50405d4	food_order.type.food	takeout	dlg-4581d074-8134-48c6-89b5-53e1a50405d4_1
2	ASSISTANT	What kind of soup?	dlg-4581d074-8134-48c6-89b5-53e1a50405d4	food_order.type.food	soup	dlg-4581d074-8134-48c6-89b5-53e1a50405d4_2
3	USER	I'd like to order one clam chowder, one hot and sour soup, and for the third soup, I would like pea soup, please, with extra croutons.	dlg-4581d074-8134-48c6-89b5-53e1a50405d4	food_order.name.item	pea soup	dlg-4581d074-8134-48c6-89b5-53e1a50405d4_3
5	ASSISTANT	One clam chowder, one hot and sour soup, and pea soup with extra croutons.	dlg-4581d074-8134-48c6-89b5-53e1a50405d4	food_order.name.item	One clam chowder	dlg-4581d074-8134-48c6-89b5-53e1a50405d4_5
7	ASSISTANT	Okay. I have your personal details on file. Your order will be ready for pick-up in about 20 minutes.	dlg-4581d074-8134-48c6-89b5-53e1a50405d4	food_order.time.pickup	20 minutes	dlg-4581d074-8134-48c6-89b5-53e1a50405d4_7
1	USER	Hello, I would like to order some Chinese food.	dlg-459d987f-c9c8-46a4-954b-89b1c3bfb2b0	food_order.type.food	Chinese food	dlg-459d987f-c9c8-46a4-954b-89b1c3bfb2b0_1
3	USER	Yeah, I'd like to get some spare ribs, chicken chowmein and two oats.	dlg-459d987f-c9c8-46a4-954b-89b1c3bfb2b0	food_order.name.item	spare ribs	dlg-459d987f-c9c8-46a4-954b-89b1c3bfb2b0_3
4	ASSISTANT	Any drinks with that?	dlg-459d987f-c9c8-46a4-954b-89b1c3bfb2b0	food_order.type.food	drinks	dlg-459d987f-c9c8-46a4-954b-89b1c3bfb2b0_4
5	USER	For drinks, I'm going to do a take-out.	dlg-459d987f-c9c8-46a4-954b-89b1c3bfb2b0	food_order.type.retrieval	take-out	dlg-459d987f-c9c8-46a4-954b-89b1c3bfb2b0_5
6	ASSISTANT	Okay. I have your personal details on file. Your order will be ready for pick-up in about 20 minutes.	dlg-459d987f-c9c8-46a4-954b-89b1c3bfb2b0	food_order.type.retrieval	pick-up	dlg-459d987f-c9c8-46a4-954b-89b1c3bfb2b0_6
2	USER	Hello, I need to place a reorder for Larry's Grill.	dlg-45aad112-4b6c-4f4e-be97-2240c42c0c68	food_order.name.restaurant	Larry's Grill	dlg-45aad112-4b6c-4f4e-be97-2240c42c0c68_2
3	ASSISTANT	Looks like you had two burgers well done with everything on them. Sweet potato fries with both.	dlg-45aad112-4b6c-4f4e-be97-2240c42c0c68	food_order.name.item	two burgers	dlg-45aad112-4b6c-4f4e-be97-2240c42c0c68_3
4	USER	Yep, that's correct. And I'd also like to add one salad with house dressing.	dlg-45aad112-4b6c-4f4e-be97-2240c42c0c68	food_order.name.item	with house dressing	dlg-45aad112-4b6c-4f4e-be97-2240c42c0c68_4
5	ASSISTANT	One salad with house dressing? Sure, I've added that to the order.	dlg-45aad112-4b6c-4f4e-be97-2240c42c0c68	food_order.other_description.item	One salad	dlg-45aad112-4b6c-4f4e-be97-2240c42c0c68_5
7	ASSISTANT	Okay, let me confirm what you have. Two burgers well done with everything on them. Sweet potato fries with both.	dlg-45aad112-4b6c-4f4e-be97-2240c42c0c68	food_order.name.item	Two burgers	dlg-45aad112-4b6c-4f4e-be97-2240c42c0c68_7
2	USER	Hi, I was looking for takeout.	dlg-462eafc5-d9a4-40f0-a77b-78c09b2a01f3	food_order.type.retrieval	takeout	dlg-462eafc5-d9a4-40f0-a77b-78c09b2a01f3_2
4	USER	I was going to order hot dogs.	dlg-462eafc5-d9a4-40f0-a77b-78c09b2a01f3	food_order.type.food	hot dogs	dlg-462eafc5-d9a4-40f0-a77b-78c09b2a01f3_4
5	ASSISTANT	Ok, hot dogs for how many?	dlg-462eafc5-d9a4-40f0-a77b-78c09b2a01f3	food_order.type.food	hot dogs	dlg-462eafc5-d9a4-40f0-a77b-78c09b2a01f3_5
6	USER	It's going to be for three people.	dlg-462eafc5-d9a4-40f0-a77b-78c09b2a01f3	food_order.num.people	three people	dlg-462eafc5-d9a4-40f0-a77b-78c09b2a01f3_6
8	USER	On the first hot dog, I just want plain with ketchup and relish.	dlg-462eafc5-d9a4-40f0-a77b-78c09b2a01f3	food_order.name.item	first hot dog	dlg-462eafc5-d9a4-40f0-a77b-78c09b2a01f3_8
9	USER	On the second hot dog, I would like mustard, relish, and sauerkraut.	dlg-462eafc5-d9a4-40f0-a77b-78c09b2a01f3	food_order.other_description.item	I would like mustard, relish, and sauerkraut	dlg-462eafc5-d9a4-40f0-a77b-78c09b2a01f3_9
10	USER	And in the third one, I would like barbecue sauce.	dlg-462eafc5-d9a4-40f0-a77b-78c09b2a01f3	food_order.name.item	barbecue sauce	dlg-462eafc5-d9a4-40f0-a77b-78c09b2a01f3_10
11	ASSISTANT	One plain hot dog with ketchup and relish and one with mustard relish and sour kraut and one with BBQ sauce sour. Do I have your order correct?	dlg-462eafc5-d9a4-40f0-a77b-78c09b2a01f3	food_order.name.item	one with BBQ sauce sour	dlg-462eafc5-d9a4-40f0-a77b-78c09b2a01f3_11
15	ASSISTANT	"Ok, I have your details on file. Your order will be ready for pick-up in about 20 minutes."	dlg-462eafc5-d9a4-40f0-a77b-78c09b2a01f3	food_order.time.pickup	pick-up	dlg-462eafc5-d9a4-40f0-a77b-78c09b2a01f3_15
1	USER	Hi, I'm looking to order some breakfast burritos for takeout.	dlg-479aaf7b-f0da-48ca-9f41-4f6d4cfbacb4	food_order.type.retrieval	takeout	dlg-479aaf7b-f0da-48ca-9f41-4f6d4cfbacb4_1
2	ASSISTANT	Okay, breakfast burritos for how many?	dlg-479aaf7b-f0da-48ca-9f41-4f6d4cfbacb4	food_order.type.food	breakfast burritos	dlg-479aaf7b-f0da-48ca-9f41-4f6d4cfbacb4_2
3	USER	Two people, please.	dlg-479aaf7b-f0da-48ca-9f41-4f6d4cfbacb4	food_order.num.people	Two people	dlg-479aaf7b-f0da-48ca-9f41-4f6d4cfbacb4_3
4	ASSISTANT	Okay, breakfast for two. What would you like on them?	dlg-479aaf7b-f0da-48ca-9f41-4f6d4cfbacb4	food_order.type.food	breakfast	dlg-479aaf7b-f0da-48ca-9f41-4f6d4cfbacb4_4
5	USER	We're just going to do the sausage and hash brown burritos.	dlg-479aaf7b-f0da-48ca-9f41-4f6d4cfbacb4	food_order.name.item	sausage and hash brown burritos	dlg-479aaf7b-f0da-48ca-9f41-4f6d4cfbacb4_5
6	ASSISTANT	Two sausage and hash brown burritos and anything else?	dlg-479aaf7b-f0da-48ca-9f41-4f6d4cfbacb4	food_order.name.item	Two sausage and hash brown burritos	dlg-479aaf7b-f0da-48ca-9f41-4f6d4cfbacb4_6
7	USER	Could I get a side of sour cream?	dlg-479aaf7b-f0da-48ca-9f41-4f6d4cfbacb4	food_order.name.item	a side of	dlg-479aaf7b-f0da-48ca-9f41-4f6d4cfbacb4_7
8	ASSISTANT	And one side of sour cream, will that complete your order?	dlg-479aaf7b-f0da-48ca-9f41-4f6d4cfbacb4	food_order.name.item	one side of	dlg-479aaf7b-f0da-48ca-9f41-4f6d4cfbacb4_8
10	ASSISTANT	Okay, I have your personal details on file. Your order will be ready for pick-up in about 20 minutes.	dlg-479aaf7b-f0da-48ca-9f41-4f6d4cfbacb4	food_order.type.retrieval	pick-up	dlg-479aaf7b-f0da-48ca-9f41-4f6d4cfbacb4_10
1	USER	Hi, I'm trying to order food for takeout for one person, please.	dlg-486e9b52-5da0-4a6d-b7b5-acbcaf3e8da5	food_order.type.retrieval	one person	dlg-486e9b52-5da0-4a6d-b7b5-acbcaf3e8da5_1
3	USER	I'm looking for Thai food, please.	dlg-486e9b52-5da0-4a6d-b7b5-acbcaf3e8da5	food_order.type.food	Thai	dlg-486e9b52-5da0-4a6d-b7b5-acbcaf3e8da5_3
4	ASSISTANT	What would you prefer in Thai food?	dlg-486e9b52-5da0-4a6d-b7b5-acbcaf3e8da5	food_order.type.food	Thai	dlg-486e9b52-5da0-4a6d-b7b5-acbcaf3e8da5_4
6	USER	Do you have any Thai basil sauce with Thai rice noodles? And green curry. That'll be it.	dlg-486e9b52-5da0-4a6d-b7b5-acbcaf3e8da5	food_order.name.item	Thai basil sauce with Thai rice noodles	dlg-486e9b52-5da0-4a6d-b7b5-acbcaf3e8da5_6
7	ASSISTANT	Just to confirm Thai basil sauce with rice and green curry.	dlg-486e9b52-5da0-4a6d-b7b5-acbcaf3e8da5	food_order.name.item	Thai basil sauce with rice	dlg-486e9b52-5da0-4a6d-b7b5-acbcaf3e8da5_7
9	ASSISTANT	Would you like to add some meat to it?	dlg-486e9b52-5da0-4a6d-b7b5-acbcaf3e8da5	food_order.type.food	meat	dlg-486e9b52-5da0-4a6d-b7b5-acbcaf3e8da5_9
10	USER	I'll take Thai basil chicken. That's about it.	dlg-486e9b52-5da0-4a6d-b7b5-acbcaf3e8da5	food_order.name.item	Thai basil chicken	dlg-486e9b52-5da0-4a6d-b7b5-acbcaf3e8da5_10
11	ASSISTANT	Would you like to have anything to drink?	dlg-486e9b52-5da0-4a6d-b7b5-acbcaf3e8da5	food_order.type.food	drink	dlg-486e9b52-5da0-4a6d-b7b5-acbcaf3e8da5_11
12	USER	2-liter bottles of Pepsi, please.	dlg-486e9b52-5da0-4a6d-b7b5-acbcaf3e8da5	food_order.name.item	2-liter bottles of Pepsi	dlg-486e9b52-5da0-4a6d-b7b5-acbcaf3e8da5_12
13	ASSISTANT	Two liter bottles of Pepsi has been added to the order.	dlg-486e9b52-5da0-4a6d-b7b5-acbcaf3e8da5	food_order.name.item	Two liter bottles of Pepsi	dlg-486e9b52-5da0-4a6d-b7b5-acbcaf3e8da5_13
15	ASSISTANT	Okay. I have your personal details on file. Your order will be ready for pick-up in about 20 minutes.	dlg-486e9b52-5da0-4a6d-b7b5-acbcaf3e8da5	food_order.type.retrieval	pick-up	dlg-486e9b52-5da0-4a6d-b7b5-acbcaf3e8da5_15
1	USER	Hello, I'd like to order some Mexican food and burritos for two people.	dlg-48fd48eb-1452-4d4c-a61f-677871957785	food_order.num.people	burritos	dlg-48fd48eb-1452-4d4c-a61f-677871957785_1
2	ASSISTANT	2 burritos both with whole wheat tofu, sour cream guacamole, and cheese. Anything else?	dlg-48fd48eb-1452-4d4c-a61f-677871957785	food_order.name.item	2 burritos both with whole wheat tofu, sour cream guacamole, and cheese	dlg-48fd48eb-1452-4d4c-a61f-677871957785_2
3	USER	Yeah, can I add some chips on the side and a couple of cokes?	dlg-48fd48eb-1452-4d4c-a61f-677871957785	food_order.name.item	chips	dlg-48fd48eb-1452-4d4c-a61f-677871957785_3
4	ASSISTANT	Sure, chips and 2 cokes got it. Will that complete your order?	dlg-48fd48eb-1452-4d4c-a61f-677871957785	food_order.name.item	2 cokes	dlg-48fd48eb-1452-4d4c-a61f-677871957785_4
6	ASSISTANT	Okay, I have your details on file. Your order will be ready for pick-up in about 20 minutes.	dlg-48fd48eb-1452-4d4c-a61f-677871957785	food_order.time.pickup	about 20 minutes	dlg-48fd48eb-1452-4d4c-a61f-677871957785_6
0	USER	Hi, I wanted to order Thai food for one for takeout.	dlg-4982a920-2d7b-4257-a359-1ff8988980b5	food_order.type.retrieval	Thai	dlg-4982a920-2d7b-4257-a359-1ff8988980b5_0
3	USER	Well, pardon my butchering of the pronunciation of this, but how about some khanom Chin Nam ngiao, Khanom Chin Nam ya and some cow fat kai and that should be it for me.	dlg-4982a920-2d7b-4257-a359-1ff8988980b5	food_order.name.item	khanom Chin Nam ngiao	dlg-4982a920-2d7b-4257-a359-1ff8988980b5_3
4	ASSISTANT	Just to confirm you would like to order can Khanom Chin Nam ngiao, Khanom Chin Nam ya and some cow fat kai. Is that correct?	dlg-4982a920-2d7b-4257-a359-1ff8988980b5	food_order.name.item	Khanom Chin Nam ngiao	dlg-4982a920-2d7b-4257-a359-1ff8988980b5_4
8	ASSISTANT	Okay, can I have your details on file? Your order will be ready for pick-up in about 20 minutes.	dlg-4982a920-2d7b-4257-a359-1ff8988980b5	food_order.time.pickup	pick-up	dlg-4982a920-2d7b-4257-a359-1ff8988980b5_8
0	USER	Hi there. I would like to order some Chinese takeout.	dlg-49ae4add-89ba-41a9-ab6b-a66f0d811fea	food_order.type.retrieval	Chinese	dlg-49ae4add-89ba-41a9-ab6b-a66f0d811fea_0
1	ASSISTANT	Hey, whats up. Chinese take-out sounds good.	dlg-49ae4add-89ba-41a9-ab6b-a66f0d811fea	food_order.type.food	Chinese	dlg-49ae4add-89ba-41a9-ab6b-a66f0d811fea_1
2	USER	Right. So, can I get three orders of sweet and sour pork, three orders of Wong Tong and three orders of chow mein and 6 spring rolls.	dlg-49ae4add-89ba-41a9-ab6b-a66f0d811fea	food_order.name.item	three orders of Wong Tong	dlg-49ae4add-89ba-41a9-ab6b-a66f0d811fea_2
3	ASSISTANT	Ok. so, three orders of sweet and sour pork, three orders of Wong Tong and three orders of chow mein and 6 spring rolls.	dlg-49ae4add-89ba-41a9-ab6b-a66f0d811fea	food_order.name.item	three orders of sweet and sour pork	dlg-49ae4add-89ba-41a9-ab6b-a66f0d811fea_3
7	ASSISTANT	Okay. I have your personal details on file. Your order will be ready for pick-up in about 20 minutes.	dlg-49ae4add-89ba-41a9-ab6b-a66f0d811fea	food_order.type.retrieval	pick-up	dlg-49ae4add-89ba-41a9-ab6b-a66f0d811fea_7
2	USER	Today, I need your help in planning food for takeout for two people. I'm looking into getting soup.	dlg-49f6ead1-4680-4e82-a93a-7d3bb361d25b	food_order.num.people	takeout	dlg-49f6ead1-4680-4e82-a93a-7d3bb361d25b_2
5	ASSISTANT	What kind of soup would you like to order?	dlg-49f6ead1-4680-4e82-a93a-7d3bb361d25b	food_order.type.food	soup	dlg-49f6ead1-4680-4e82-a93a-7d3bb361d25b_5
6	USER	I believe clam chowder. And also, one thing of tomato soup.	dlg-49f6ead1-4680-4e82-a93a-7d3bb361d25b	food_order.name.item	one thing of tomato soup	dlg-49f6ead1-4680-4e82-a93a-7d3bb361d25b_6
7	USER	And two bottles of water and that would be it.	dlg-49f6ead1-4680-4e82-a93a-7d3bb361d25b	food_order.name.item	two bottles of water	dlg-49f6ead1-4680-4e82-a93a-7d3bb361d25b_7
8	ASSISTANT	Okay, I have an order of clam chowder and tomato soup and two bottles of water. Anything else?	dlg-49f6ead1-4680-4e82-a93a-7d3bb361d25b	food_order.name.item	an order of clam chowder	dlg-49f6ead1-4680-4e82-a93a-7d3bb361d25b_8
10	ASSISTANT	Okay. I have your details on file. Your order will be ready for pick-up in about 20 minutes.	dlg-49f6ead1-4680-4e82-a93a-7d3bb361d25b	food_order.time.pickup	pick-up	dlg-49f6ead1-4680-4e82-a93a-7d3bb361d25b_10
1	USER	Hi. Today I need your help getting takeout food for two people. I'm looking to get some Italian food.	dlg-4b536f1f-0b39-43da-8f90-53d80d32bf5a	food_order.type.food	Italian food	dlg-4b536f1f-0b39-43da-8f90-53d80d32bf5a_1
4	USER	Well, I'm looking to get a medium tray of lasagna and another medium tray of rigatoni and that's it.	dlg-4b536f1f-0b39-43da-8f90-53d80d32bf5a	food_order.name.item	a medium tray of lasagna	dlg-4b536f1f-0b39-43da-8f90-53d80d32bf5a_4
5	ASSISTANT	Medium tray of lasagna and a medium tray of rigatoni. Would you like anything else with that?	dlg-4b536f1f-0b39-43da-8f90-53d80d32bf5a	food_order.name.item	Medium tray of lasagna	dlg-4b536f1f-0b39-43da-8f90-53d80d32bf5a_5
8	ASSISTANT	Okay. I have your personal details on file. Your order will be ready for pick-up in about 20 minutes.	dlg-4b536f1f-0b39-43da-8f90-53d80d32bf5a	food_order.time.pickup	about 20 minutes	dlg-4b536f1f-0b39-43da-8f90-53d80d32bf5a_8
9	USER	Awesome. 20 minutes is pretty good timing for me. I'll be ready to pick it up. So, thank you.	dlg-4b536f1f-0b39-43da-8f90-53d80d32bf5a	food_order.type.retrieval	pick it up	dlg-4b536f1f-0b39-43da-8f90-53d80d32bf5a_9
10	ASSISTANT	Sounds good. Enjoy your dinner.	dlg-4b536f1f-0b39-43da-8f90-53d80d32bf5a	food_order.type.meal	dinner	dlg-4b536f1f-0b39-43da-8f90-53d80d32bf5a_10
1	USER	I'd like a carne asada burrito for takeout.	dlg-4b68ee68-00df-4e5d-b6c0-72be546a302a	food_order.type.retrieval	carne asada burrito	dlg-4b68ee68-00df-4e5d-b6c0-72be546a302a_1
4	USER	I'd like a carne asada burrito with extra sour cream and guacamole.	dlg-4b68ee68-00df-4e5d-b6c0-72be546a302a	food_order.name.item	with extra sour cream and guacamole	dlg-4b68ee68-00df-4e5d-b6c0-72be546a302a_4
7	ASSISTANT	Ok. I have your personal details on file. Your order will be ready for pick-up in about 20 minutes.	dlg-4b68ee68-00df-4e5d-b6c0-72be546a302a	food_order.type.retrieval	about 20 minutes	dlg-4b68ee68-00df-4e5d-b6c0-72be546a302a_7
2	USER	Good, I was looking to order some takeout, some pizza.	dlg-4b907d64-2949-4462-a05f-08c233db7703	food_order.type.retrieval	pizza	dlg-4b907d64-2949-4462-a05f-08c233db7703_2
3	ASSISTANT	pizza for take-out sounds good.	dlg-4b907d64-2949-4462-a05f-08c233db7703	food_order.type.retrieval	pizza	dlg-4b907d64-2949-4462-a05f-08c233db7703_3
4	USER	Can I get two large pepperoni and bacon pizzas with light sauce?	dlg-4b907d64-2949-4462-a05f-08c233db7703	food_order.other_description.item	two large pepperoni and bacon pizzas	dlg-4b907d64-2949-4462-a05f-08c233db7703_4
5	ASSISTANT	Okay, so two large pepperoni and bacon pizzas with light sauce.	dlg-4b907d64-2949-4462-a05f-08c233db7703	food_order.name.item	with light sauce	dlg-4b907d64-2949-4462-a05f-08c233db7703_5
10	ASSISTANT	Okay, I have your details on file. Your order will be ready for pick-up in about 20 minutes.	dlg-4b907d64-2949-4462-a05f-08c233db7703	food_order.time.pickup	20 minutes	dlg-4b907d64-2949-4462-a05f-08c233db7703_10
1	USER	Hi there. I'm looking to order food to takeout for two people. I'd prefer Indian food.	dlg-4ba2df06-9eef-4626-a62e-2f970c26e44a	food_order.type.retrieval	Indian	dlg-4ba2df06-9eef-4626-a62e-2f970c26e44a_1
3	USER	Okay. Can I get two orders of chicken tikka masala?	dlg-4ba2df06-9eef-4626-a62e-2f970c26e44a	food_order.name.item	two orders of chicken tikka masala	dlg-4ba2df06-9eef-4626-a62e-2f970c26e44a_3
4	ASSISTANT	Two orders of chicken tikka masala, anything else?	dlg-4ba2df06-9eef-4626-a62e-2f970c26e44a	food_order.name.item	Two orders of chicken tikka masala	dlg-4ba2df06-9eef-4626-a62e-2f970c26e44a_4
5	USER	How about two orders of momo and two orders of samosa?	dlg-4ba2df06-9eef-4626-a62e-2f970c26e44a	food_order.name.item	two orders of samosa	dlg-4ba2df06-9eef-4626-a62e-2f970c26e44a_5
8	ASSISTANT	Okay. I have your personal details on file. Your order will be ready for pick-up in about 20 minutes.	dlg-4ba2df06-9eef-4626-a62e-2f970c26e44a	food_order.time.pickup	pick-up	dlg-4ba2df06-9eef-4626-a62e-2f970c26e44a_8
1	USER	Hey, can I get two breakfast burritos from you?	dlg-4bb08ffc-a591-45d0-bc10-49f25dddab74	food_order.name.item	two breakfast burritos	dlg-4bb08ffc-a591-45d0-bc10-49f25dddab74_1
3	USER	Okay, can I get two classic black bean and avocado burritos and I want a side of extra of avocado with that?	dlg-4bb08ffc-a591-45d0-bc10-49f25dddab74	food_order.name.item	two classic black bean	dlg-4bb08ffc-a591-45d0-bc10-49f25dddab74_3
4	ASSISTANT	Okay, may I know if you want any drinks with that?	dlg-4bb08ffc-a591-45d0-bc10-49f25dddab74	food_order.type.food	drinks	dlg-4bb08ffc-a591-45d0-bc10-49f25dddab74_4
6	ASSISTANT	Okay, I have your personal details on file. Your order will be ready for pick-up in about 20 minutes.	dlg-4bb08ffc-a591-45d0-bc10-49f25dddab74	food_order.time.pickup	about 20 minutes	dlg-4bb08ffc-a591-45d0-bc10-49f25dddab74_6
2	USER	Hi Assistant, I'd like to order some gyros for take out and three people are going to join me.	dlg-4bcda1a1-07ec-4d34-9cdd-fc7d88272863	food_order.num.people	take out	dlg-4bcda1a1-07ec-4d34-9cdd-fc7d88272863_2
5	USER	Well, I'd like to order four tray of sandwiches, four orders of French fries, and four cokes. Oh, and you know what? If they do, maybe a side of hams also, if they do have.	dlg-4bcda1a1-07ec-4d34-9cdd-fc7d88272863	food_order.name.item	four orders of French fries	dlg-4bcda1a1-07ec-4d34-9cdd-fc7d88272863_5
7	ASSISTANT	What sauce?	dlg-4bcda1a1-07ec-4d34-9cdd-fc7d88272863	food_order.other_description.item	sauce	dlg-4bcda1a1-07ec-4d34-9cdd-fc7d88272863_7
8	USER	Taziki.	dlg-4bcda1a1-07ec-4d34-9cdd-fc7d88272863	food_order.name.item	Taziki	dlg-4bcda1a1-07ec-4d34-9cdd-fc7d88272863_8
9	ASSISTANT	Got it. extra sauce.	dlg-4bcda1a1-07ec-4d34-9cdd-fc7d88272863	food_order.other_description.item	extra sauce	dlg-4bcda1a1-07ec-4d34-9cdd-fc7d88272863_9
12	ASSISTANT	Okay. I have your personal details on file. Your order will be ready for pick-up in about 20 minutes.	dlg-4bcda1a1-07ec-4d34-9cdd-fc7d88272863	food_order.type.retrieval	pick-up	dlg-4bcda1a1-07ec-4d34-9cdd-fc7d88272863_12
1	USER	Hi. I'm looking to order gyros for two.	dlg-4bd8dcbf-9f1f-4f71-8f44-18c3349c93db	food_order.name.item	two	dlg-4bd8dcbf-9f1f-4f71-8f44-18c3349c93db_1
2	ASSISTANT	Okay. What type of gyros?	dlg-4bd8dcbf-9f1f-4f71-8f44-18c3349c93db	food_order.name.item	gyros	dlg-4bd8dcbf-9f1f-4f71-8f44-18c3349c93db_2
3	USER	Vegetarian.	dlg-4bd8dcbf-9f1f-4f71-8f44-18c3349c93db	food_order.type.food	Vegetarian	dlg-4bd8dcbf-9f1f-4f71-8f44-18c3349c93db_3
5	USER	Two sodas.	dlg-4bd8dcbf-9f1f-4f71-8f44-18c3349c93db	food_order.name.item	Two sodas	dlg-4bd8dcbf-9f1f-4f71-8f44-18c3349c93db_5
6	ASSISTANT	Okay. I have your personal details on file. Your order will be ready for pick-up in about 20 minutes.	dlg-4bd8dcbf-9f1f-4f71-8f44-18c3349c93db	food_order.type.retrieval	about 20 minutes	dlg-4bd8dcbf-9f1f-4f71-8f44-18c3349c93db_6
1	USER	Hello, I need to order some soup.	dlg-4bfdebe1-2118-4cdb-b2aa-d0ed0297074a	food_order.type.food	soup	dlg-4bfdebe1-2118-4cdb-b2aa-d0ed0297074a_1
2	ASSISTANT	What kind of soup would you like to order?	dlg-4bfdebe1-2118-4cdb-b2aa-d0ed0297074a	food_order.type.food	soup	dlg-4bfdebe1-2118-4cdb-b2aa-d0ed0297074a_2
3	USER	I need to order a huge bowl or a large bowl of potato soup, and it needs to have bacon, cheese, and also some bits of steak on top of it.	dlg-4bfdebe1-2118-4cdb-b2aa-d0ed0297074a	food_order.other_description.item	a huge bowl or a large bowl of potato soup	dlg-4bfdebe1-2118-4cdb-b2aa-d0ed0297074a_3
5	ASSISTANT	Just to confirm, you would like to order large bowl of potato soup with bacon, cheese and, bits of steak on it.	dlg-4bfdebe1-2118-4cdb-b2aa-d0ed0297074a	food_order.other_description.item	order large bowl of potato soup	dlg-4bfdebe1-2118-4cdb-b2aa-d0ed0297074a_5
10	ASSISTANT	Okay. I have your personal details on file. Your order will be ready for pick-up in about 20 minutes.	dlg-4bfdebe1-2118-4cdb-b2aa-d0ed0297074a	food_order.type.retrieval	pick-up	dlg-4bfdebe1-2118-4cdb-b2aa-d0ed0297074a_10
2	USER	Hi. Today I need your help getting food for takeout for three people. I'm looking to get some Thai food.	dlg-4c077535-58bb-4a5b-8082-240a05153235	food_order.type.retrieval	takeout	dlg-4c077535-58bb-4a5b-8082-240a05153235_2
3	ASSISTANT	Okay, I can help you order Thai food. Go ahead with your first order.	dlg-4c077535-58bb-4a5b-8082-240a05153235	food_order.type.food	Thai	dlg-4c077535-58bb-4a5b-8082-240a05153235_3
4	USER	Okay. I'm looking to get a medium bowl of some pad Thai with some chicken, too.	dlg-4c077535-58bb-4a5b-8082-240a05153235	food_order.name.item	a medium bowl of some pad Thai with some chicken	dlg-4c077535-58bb-4a5b-8082-240a05153235_4
6	USER	I need a another medium bowl or container of Thai fried rice but with pork.	dlg-4c077535-58bb-4a5b-8082-240a05153235	food_order.name.item	another medium bowl or container of Thai fried rice but with pork	dlg-4c077535-58bb-4a5b-8082-240a05153235_6
8	USER	The third order, I'm looking to get a small container of Nam chim.	dlg-4c077535-58bb-4a5b-8082-240a05153235	food_order.name.item	a small container of Nam chim	dlg-4c077535-58bb-4a5b-8082-240a05153235_8
11	ASSISTANT	Alright so I have one medium chicken Pad Thai, one medium pork fried rice and one small Nam chim. Is that correct?	dlg-4c077535-58bb-4a5b-8082-240a05153235	food_order.name.item	one small Nam chim	dlg-4c077535-58bb-4a5b-8082-240a05153235_11
13	ASSISTANT	Okay. I have your personal details on file. Your order will be ready for pick-up in about 20 minutes.	dlg-4c077535-58bb-4a5b-8082-240a05153235	food_order.type.retrieval	pick-up	dlg-4c077535-58bb-4a5b-8082-240a05153235_13
14	USER	Okay. Awesome. 20 minutes is good timing. Thank you.	dlg-4c077535-58bb-4a5b-8082-240a05153235	food_order.time.pickup	20 minutes	dlg-4c077535-58bb-4a5b-8082-240a05153235_14
0	USER	Hello, I'd like to order take out pizza for three people.	dlg-4c0f0a42-e9de-4a4d-8524-a3731582e163	food_order.type.food	pizza	dlg-4c0f0a42-e9de-4a4d-8524-a3731582e163_0
1	ASSISTANT	Take out pizza for three people, Sure thing.	dlg-4c0f0a42-e9de-4a4d-8524-a3731582e163	food_order.type.food	pizza	dlg-4c0f0a42-e9de-4a4d-8524-a3731582e163_1
2	USER	I'd like one large pan-style sausage and mushroom and one small spinach and mushroom, also pan-style.	dlg-4c0f0a42-e9de-4a4d-8524-a3731582e163	food_order.name.item	one large pan-style sausage and mushroom	dlg-4c0f0a42-e9de-4a4d-8524-a3731582e163_2
3	ASSISTANT	One large pan style sausage and mushroom, and one small pan style spinach and mushroom.	dlg-4c0f0a42-e9de-4a4d-8524-a3731582e163	food_order.name.item	one small pan style spinach and mushroom	dlg-4c0f0a42-e9de-4a4d-8524-a3731582e163_3
7	USER	Yeah, I wanted a 2-L bottle of Coke Zero, please.	dlg-4c0f0a42-e9de-4a4d-8524-a3731582e163	food_order.name.item	2-L bottle of Coke Zero	dlg-4c0f0a42-e9de-4a4d-8524-a3731582e163_7
9	ASSISTANT	Okay, I have your personal details on file. Your order will be ready for pick-up in about 20 minutes.	dlg-4c0f0a42-e9de-4a4d-8524-a3731582e163	food_order.time.pickup	pick-up	dlg-4c0f0a42-e9de-4a4d-8524-a3731582e163_9
2	USER	Hey. Can I get some soup?	dlg-4c492a32-6e4e-4424-a73c-47e2e6d96539	food_order.type.food	soup	dlg-4c492a32-6e4e-4424-a73c-47e2e6d96539_2
3	ASSISTANT	Of course. What kind of soup?	dlg-4c492a32-6e4e-4424-a73c-47e2e6d96539	food_order.type.food	soup	dlg-4c492a32-6e4e-4424-a73c-47e2e6d96539_3
4	USER	Can I get two orders of gazpacho and one large order of gumbo?	dlg-4c492a32-6e4e-4424-a73c-47e2e6d96539	food_order.name.item	two orders of gazpacho	dlg-4c492a32-6e4e-4424-a73c-47e2e6d96539_4
6	USER	2 people.	dlg-4c492a32-6e4e-4424-a73c-47e2e6d96539	food_order.num.people	2	dlg-4c492a32-6e4e-4424-a73c-47e2e6d96539_6
7	ASSISTANT	Okay. I have your personal details on file. Your order will be ready for pick-up in about 20 minutes. Is that all?	dlg-4c492a32-6e4e-4424-a73c-47e2e6d96539	food_order.time.pickup	pick-up	dlg-4c492a32-6e4e-4424-a73c-47e2e6d96539_7
8	USER	Can you give us some hot sauce packets?	dlg-4c492a32-6e4e-4424-a73c-47e2e6d96539	food_order.name.item	hot sauce packets	dlg-4c492a32-6e4e-4424-a73c-47e2e6d96539_8
1	USER	I'd like to order pasta.	dlg-4cb0ee9b-e60b-4e37-bbda-1a4cee44ce54	food_order.type.food	pasta	dlg-4cb0ee9b-e60b-4e37-bbda-1a4cee44ce54_1
2	ASSISTANT	Pasta, what kind and for how many people?	dlg-4cb0ee9b-e60b-4e37-bbda-1a4cee44ce54	food_order.type.food	Pasta	dlg-4cb0ee9b-e60b-4e37-bbda-1a4cee44ce54_2
3	USER	I'd like Afredo and wants to be a big cheese tortellini.	dlg-4cb0ee9b-e60b-4e37-bbda-1a4cee44ce54	food_order.name.item	Afredo	dlg-4cb0ee9b-e60b-4e37-bbda-1a4cee44ce54_3
5	USER	One baked cheese tortellini.	dlg-4cb0ee9b-e60b-4e37-bbda-1a4cee44ce54	food_order.name.item	One baked cheese tortellini	dlg-4cb0ee9b-e60b-4e37-bbda-1a4cee44ce54_5
6	ASSISTANT	Just to confirm, you would like to order one baked cheese tortellini and fettuccine alfredo pasta.	dlg-4cb0ee9b-e60b-4e37-bbda-1a4cee44ce54	food_order.name.item	one baked cheese tortellini	dlg-4cb0ee9b-e60b-4e37-bbda-1a4cee44ce54_6
11	ASSISTANT	Ok, I have your personal details on file. Your order will be ready for pick-up in about 20 minutes.	dlg-4cb0ee9b-e60b-4e37-bbda-1a4cee44ce54	food_order.type.retrieval	pick-up	dlg-4cb0ee9b-e60b-4e37-bbda-1a4cee44ce54_11
2	USER	I'd like to order sandwiches for one.	dlg-4d08d8cc-ab2c-405b-8175-77b5bf61af48	food_order.type.food	sandwiches	dlg-4d08d8cc-ab2c-405b-8175-77b5bf61af48_2
3	ASSISTANT	I can help you with your order, what would you like on your sandwich?	dlg-4d08d8cc-ab2c-405b-8175-77b5bf61af48	food_order.name.item	sandwich	dlg-4d08d8cc-ab2c-405b-8175-77b5bf61af48_3
4	USER	Can I get one BLT on french bread with a side of potato chips with a Coke to drink?	dlg-4d08d8cc-ab2c-405b-8175-77b5bf61af48	food_order.name.item	a side	dlg-4d08d8cc-ab2c-405b-8175-77b5bf61af48_4
5	ASSISTANT	Just to confirm, you would like one BLT on French bread with a side of potato chips and a coke to drink, is that correct?	dlg-4d08d8cc-ab2c-405b-8175-77b5bf61af48	food_order.type.food	a side	dlg-4d08d8cc-ab2c-405b-8175-77b5bf61af48_5
9	ASSISTANT	Okay. I have your personal details on file. Your order will be ready for pick-up in about 20 minutes.	dlg-4d08d8cc-ab2c-405b-8175-77b5bf61af48	food_order.type.retrieval	about 20 minutes	dlg-4d08d8cc-ab2c-405b-8175-77b5bf61af48_9
0	USER	Hi. I'd like to order breakfast burritos for takeout for three people.	dlg-4d3ff5cf-8d6b-421e-ada0-e412874848c5	food_order.type.retrieval	three people	dlg-4d3ff5cf-8d6b-421e-ada0-e412874848c5_0
1	ASSISTANT	Three breakfast burritos for 3 people?	dlg-4d3ff5cf-8d6b-421e-ada0-e412874848c5	food_order.name.item	3 people	dlg-4d3ff5cf-8d6b-421e-ada0-e412874848c5_1
3	ASSISTANT	I have your personal details on file. Your order will be ready for pick-up in about 20 minutes.	dlg-4d3ff5cf-8d6b-421e-ada0-e412874848c5	food_order.time.pickup	pick-up	dlg-4d3ff5cf-8d6b-421e-ada0-e412874848c5_3
0	USER	I'd like to order Mexican takeout for three people.	dlg-4d6acf78-3925-4cf5-ab0f-2b686837c7f3	food_order.type.retrieval	Mexican	dlg-4d6acf78-3925-4cf5-ab0f-2b686837c7f3_0
1	ASSISTANT	Mexican take-out for three people you say?	dlg-4d6acf78-3925-4cf5-ab0f-2b686837c7f3	food_order.type.retrieval	three people	dlg-4d6acf78-3925-4cf5-ab0f-2b686837c7f3_1
2	USER	Yes. I'd like ground beef enchiladas with chili on corn for one.	dlg-4d6acf78-3925-4cf5-ab0f-2b686837c7f3	food_order.other_description.item	with chili on corn for one	dlg-4d6acf78-3925-4cf5-ab0f-2b686837c7f3_2
3	USER	And then a beef and cheese chimichanga, chopped with chile con queso. And a burrito with chile con queso and refried beans.	dlg-4d6acf78-3925-4cf5-ab0f-2b686837c7f3	food_order.name.item	a burrito with chile con queso and refried beans	dlg-4d6acf78-3925-4cf5-ab0f-2b686837c7f3_3
5	USER	Can I get three sangria swirls?	dlg-4d6acf78-3925-4cf5-ab0f-2b686837c7f3	food_order.name.item	three sangria swirls	dlg-4d6acf78-3925-4cf5-ab0f-2b686837c7f3_5
6	ASSISTANT	Yes, actually they do have sangria.	dlg-4d6acf78-3925-4cf5-ab0f-2b686837c7f3	food_order.name.item	sangria	dlg-4d6acf78-3925-4cf5-ab0f-2b686837c7f3_6
10	ASSISTANT	Ok. I have your personal details on file. Your order will be ready for pick-up in about 20 minutes.	dlg-4d6acf78-3925-4cf5-ab0f-2b686837c7f3	food_order.time.pickup	pick-up	dlg-4d6acf78-3925-4cf5-ab0f-2b686837c7f3_10
1	USER	Hi, I wanted to order Mexican takeout for one.	dlg-4d706ad0-4580-406e-8fcc-11beb6759b3b	food_order.type.retrieval	Mexican	dlg-4d706ad0-4580-406e-8fcc-11beb6759b3b_1
3	ASSISTANT	What Mexican dish would u like?	dlg-4d706ad0-4580-406e-8fcc-11beb6759b3b	food_order.type.food	Mexican	dlg-4d706ad0-4580-406e-8fcc-11beb6759b3b_3
4	USER	I just wanted two beef, bean and cheese burritos with no lettuce or onions on them.	dlg-4d706ad0-4580-406e-8fcc-11beb6759b3b	food_order.other_description.item	no lettuce or onions	dlg-4d706ad0-4580-406e-8fcc-11beb6759b3b_4
6	ASSISTANT	Okay, I'll order you two beef, bean and cheese burritos with no lettuce or onions.	dlg-4d706ad0-4580-406e-8fcc-11beb6759b3b	food_order.other_description.item	no lettuce or onions	dlg-4d706ad0-4580-406e-8fcc-11beb6759b3b_6
9	ASSISTANT	Okay, your order will be ready in about 20 minutes for pick up.	dlg-4d706ad0-4580-406e-8fcc-11beb6759b3b	food_order.type.retrieval	pick up	dlg-4d706ad0-4580-406e-8fcc-11beb6759b3b_9
1	USER	Hi, I'd like to order Chinese food for three people.	dlg-4d782f97-eea6-4b6f-aad9-e1eb7d6a7434	food_order.num.people	three people	dlg-4d782f97-eea6-4b6f-aad9-e1eb7d6a7434_1
3	USER	Can I get a one dish of beef and broccoli with an egg roll and white rice?	dlg-4d782f97-eea6-4b6f-aad9-e1eb7d6a7434	food_order.name.item	beef and broccoli with an egg roll and white rice	dlg-4d782f97-eea6-4b6f-aad9-e1eb7d6a7434_3
4	ASSISTANT	One dish of beef and broccoli with an egg roll and white rice. A plate of Mogo with white rice and a shrimp special with fried rice.	dlg-4d782f97-eea6-4b6f-aad9-e1eb7d6a7434	food_order.name.item	beef and broccoli with an egg roll and white rice	dlg-4d782f97-eea6-4b6f-aad9-e1eb7d6a7434_4
7	ASSISTANT	Okay. I have your personal details on file. Your order will be ready for pick-up in about 20 minutes.	dlg-4d782f97-eea6-4b6f-aad9-e1eb7d6a7434	food_order.time.pickup	about 20 minutes	dlg-4d782f97-eea6-4b6f-aad9-e1eb7d6a7434_7
1	USER	I'd like to reorder my last meal from Casa Sanchez.	dlg-4dd095f5-7d3d-4105-91eb-5ba3cf7674f4	food_order.name.restaurant	Casa Sanchez	dlg-4dd095f5-7d3d-4105-91eb-5ba3cf7674f4_1
4	ASSISTANT	You had 1 market burrito with black beans and spicy salsa and 1 chicken taco platter with refried beans.	dlg-4dd095f5-7d3d-4105-91eb-5ba3cf7674f4	food_order.name.item	1 chicken taco platter with refried beans	dlg-4dd095f5-7d3d-4105-91eb-5ba3cf7674f4_4
7	USER	I'd like to add two iced teas to the order.	dlg-4dd095f5-7d3d-4105-91eb-5ba3cf7674f4	food_order.name.item	two iced teas	dlg-4dd095f5-7d3d-4105-91eb-5ba3cf7674f4_7
8	ASSISTANT	2 iced teas?	dlg-4dd095f5-7d3d-4105-91eb-5ba3cf7674f4	food_order.name.item	2 iced teas	dlg-4dd095f5-7d3d-4105-91eb-5ba3cf7674f4_8
11	ASSISTANT	Okay. Let me confirm what you have. 1 market burrito with black beans and spicy salsa and 1 chicken taco platter with refried beans and 2 iced teas.	dlg-4dd095f5-7d3d-4105-91eb-5ba3cf7674f4	food_order.name.item	1 market burrito with black beans and spicy salsa	dlg-4dd095f5-7d3d-4105-91eb-5ba3cf7674f4_11
13	ASSISTANT	Okay. Your order will be ready for pick-up in about 20 minutes.	dlg-4dd095f5-7d3d-4105-91eb-5ba3cf7674f4	food_order.time.pickup	pick-up	dlg-4dd095f5-7d3d-4105-91eb-5ba3cf7674f4_13
1	USER	Hi. I need to order some burgers for two people.	dlg-4e2241cf-199a-4ab2-b950-969075486527	food_order.num.people	two	dlg-4e2241cf-199a-4ab2-b950-969075486527_1
3	USER	Okay. For the first order, I'd like a just a regular cheeseburger with mustard, chili and onions, and an order of fries with that.	dlg-4e2241cf-199a-4ab2-b950-969075486527	food_order.name.item	regular cheeseburger with mustard, chili and onions	dlg-4e2241cf-199a-4ab2-b950-969075486527_3
5	USER	For the second order, I want a bacon cheeseburger with Swiss cheese on it, and lettuce and tomato and mayonnaise.	dlg-4e2241cf-199a-4ab2-b950-969075486527	food_order.other_description.item	bacon cheeseburger	dlg-4e2241cf-199a-4ab2-b950-969075486527_5
6	USER	And I also need fries with that.	dlg-4e2241cf-199a-4ab2-b950-969075486527	food_order.name.item	fries	dlg-4e2241cf-199a-4ab2-b950-969075486527_6
7	ASSISTANT	Any drinks with that?	dlg-4e2241cf-199a-4ab2-b950-969075486527	food_order.type.food	drinks	dlg-4e2241cf-199a-4ab2-b950-969075486527_7
8	USER	Yeah. Can I get a large Diet Coke and a large regular Coke?	dlg-4e2241cf-199a-4ab2-b950-969075486527	food_order.name.item	large Diet Coke	dlg-4e2241cf-199a-4ab2-b950-969075486527_8
10	ASSISTANT	Okay. I have your personal details on file. Your order will be ready for pick-up in 20 minutes.	dlg-4e2241cf-199a-4ab2-b950-969075486527	food_order.time.pickup	pick-up	dlg-4e2241cf-199a-4ab2-b950-969075486527_10
1	USER	I would like to order takeout.	dlg-4ec05faf-c6a8-4191-a380-f4ce7d81f17b	food_order.type.retrieval	takeout	dlg-4ec05faf-c6a8-4191-a380-f4ce7d81f17b_1
2	ASSISTANT	I can help you with your takeout order. What would you like to order?	dlg-4ec05faf-c6a8-4191-a380-f4ce7d81f17b	food_order.type.retrieval	takeout	dlg-4ec05faf-c6a8-4191-a380-f4ce7d81f17b_2
3	USER	Indian food.	dlg-4ec05faf-c6a8-4191-a380-f4ce7d81f17b	food_order.type.food	Indian	dlg-4ec05faf-c6a8-4191-a380-f4ce7d81f17b_3
5	USER	It will be for three people.	dlg-4ec05faf-c6a8-4191-a380-f4ce7d81f17b	food_order.num.people	three	dlg-4ec05faf-c6a8-4191-a380-f4ce7d81f17b_5
6	ASSISTANT	And what would you like to order from the Indian restaurant?	dlg-4ec05faf-c6a8-4191-a380-f4ce7d81f17b	food_order.type.food	Indian	dlg-4ec05faf-c6a8-4191-a380-f4ce7d81f17b_6
7	USER	Any of the specials. Maybe rice and naan bread.	dlg-4ec05faf-c6a8-4191-a380-f4ce7d81f17b	food_order.name.item	rice	dlg-4ec05faf-c6a8-4191-a380-f4ce7d81f17b_7
10	ASSISTANT	It looks like the Indian restaurant has a special on tandoori chicken and green curry chicken.	dlg-4ec05faf-c6a8-4191-a380-f4ce7d81f17b	food_order.name.item	Indian	dlg-4ec05faf-c6a8-4191-a380-f4ce7d81f17b_10
12	ASSISTANT	Okay, and how many orders of rice and naan bread?	dlg-4ec05faf-c6a8-4191-a380-f4ce7d81f17b	food_order.name.item	rice	dlg-4ec05faf-c6a8-4191-a380-f4ce7d81f17b_12
13	USER	Three orders of rice and three orders of naan bread.	dlg-4ec05faf-c6a8-4191-a380-f4ce7d81f17b	food_order.name.item	three orders of naan bread	dlg-4ec05faf-c6a8-4191-a380-f4ce7d81f17b_13
14	ASSISTANT	Okay. I have an order of tandoori chicken and green curry chicken, three orders of rice and naan bread. Anything else?	dlg-4ec05faf-c6a8-4191-a380-f4ce7d81f17b	food_order.name.item	tandoori chicken	dlg-4ec05faf-c6a8-4191-a380-f4ce7d81f17b_14
16	ASSISTANT	I have your personal details on file. Your order will be ready for pick-up in about 20 minutes.	dlg-4ec05faf-c6a8-4191-a380-f4ce7d81f17b	food_order.type.retrieval	pick-up	dlg-4ec05faf-c6a8-4191-a380-f4ce7d81f17b_16
0	USER	Hi. I ordered some takeout this past weekend and I want to reorder it tonight.	dlg-4efc8114-5b98-47b0-a7f3-d49e0a959ecc	food_order.type.retrieval	takeout	dlg-4efc8114-5b98-47b0-a7f3-d49e0a959ecc_0
3	USER	It was from Casa Sanchez.	dlg-4efc8114-5b98-47b0-a7f3-d49e0a959ecc	food_order.name.restaurant	Casa Sanchez	dlg-4efc8114-5b98-47b0-a7f3-d49e0a959ecc_3
7	USER	One large Peperoni pizza and one 2 liter of sprite.	dlg-4efc8114-5b98-47b0-a7f3-d49e0a959ecc	food_order.name.item	One large Peperoni pizza	dlg-4efc8114-5b98-47b0-a7f3-d49e0a959ecc_7
8	USER	And I'd like to add a brownie to that.	dlg-4efc8114-5b98-47b0-a7f3-d49e0a959ecc	food_order.name.item	brownie	dlg-4efc8114-5b98-47b0-a7f3-d49e0a959ecc_8
10	USER	No. Just a brownie.	dlg-4efc8114-5b98-47b0-a7f3-d49e0a959ecc	food_order.name.item	brownie	dlg-4efc8114-5b98-47b0-a7f3-d49e0a959ecc_10
11	ASSISTANT	One large peperoni pizza, one 2 liter of sprite, one brownie.	dlg-4efc8114-5b98-47b0-a7f3-d49e0a959ecc	food_order.name.item	One large peperoni pizza	dlg-4efc8114-5b98-47b0-a7f3-d49e0a959ecc_11
1	USER	I'd like to takeout some Chinese food.	dlg-4f7dbdc1-0a92-4991-927e-4abafe0f6eb4	food_order.type.food	Chinese	dlg-4f7dbdc1-0a92-4991-927e-4abafe0f6eb4_1
3	USER	Three people. I like some Arancini, egg rolls and fried rice.	dlg-4f7dbdc1-0a92-4991-927e-4abafe0f6eb4	food_order.num.people	Three people	dlg-4f7dbdc1-0a92-4991-927e-4abafe0f6eb4_3
5	USER	And some green tea.	dlg-4f7dbdc1-0a92-4991-927e-4abafe0f6eb4	food_order.name.item	green tea	dlg-4f7dbdc1-0a92-4991-927e-4abafe0f6eb4_5
6	ASSISTANT	Okay. I have your personal details on file. Your order will be ready for pick-up in about 20 minutes.	dlg-4f7dbdc1-0a92-4991-927e-4abafe0f6eb4	food_order.type.retrieval	about 20 minutes	dlg-4f7dbdc1-0a92-4991-927e-4abafe0f6eb4_6
0	USER	Hi, I'd like to order takeout for two people.	dlg-4f7efc20-1368-4bdd-bd4c-ce26b4fb5390	food_order.num.people	two people	dlg-4f7efc20-1368-4bdd-bd4c-ce26b4fb5390_0
2	ASSISTANT	OK, Takeout for two, What are you in the mood for?	dlg-4f7efc20-1368-4bdd-bd4c-ce26b4fb5390	food_order.num.people	two	dlg-4f7efc20-1368-4bdd-bd4c-ce26b4fb5390_2
3	USER	I was interested in Italian.	dlg-4f7efc20-1368-4bdd-bd4c-ce26b4fb5390	food_order.type.food	Italian	dlg-4f7efc20-1368-4bdd-bd4c-ce26b4fb5390_3
4	ASSISTANT	Italian food sounds good. What can I get you?	dlg-4f7efc20-1368-4bdd-bd4c-ce26b4fb5390	food_order.type.food	Italian	dlg-4f7efc20-1368-4bdd-bd4c-ce26b4fb5390_4
5	USER	Can I have a shrimp with angel hair pasta? And can I have linguine with white clam sauce? And I'd also like a a side of bruschetta.	dlg-4f7efc20-1368-4bdd-bd4c-ce26b4fb5390	food_order.other_description.item	linguine with white clam sauce	dlg-4f7efc20-1368-4bdd-bd4c-ce26b4fb5390_5
6	ASSISTANT	Shrimp with angel hair pasta with linguine with white clam sauce and a side of bruschetta will that complete your order.	dlg-4f7efc20-1368-4bdd-bd4c-ce26b4fb5390	food_order.name.item	Shrimp with angel hair pasta	dlg-4f7efc20-1368-4bdd-bd4c-ce26b4fb5390_6
8	ASSISTANT	OK, I have your personal details on file. Your order will be ready for pick-up in about 20 minutes. Have a nice day thank you.	dlg-4f7efc20-1368-4bdd-bd4c-ce26b4fb5390	food_order.type.retrieval	pick-up	dlg-4f7efc20-1368-4bdd-bd4c-ce26b4fb5390_8
3	USER	Two hot dogs, please, everything on it, extra relish, two large orders of fries, one order of mozzarella sticks, and two large Cokes, please.	dlg-4fc8a18a-9ae1-4827-9032-457b5a2b7d39	food_order.name.item	Two hot dogs	dlg-4fc8a18a-9ae1-4827-9032-457b5a2b7d39_3
4	ASSISTANT	Two hot dogs with everything on it, one order of mozzarella sticks, too large fries, and 2 large cokes.	dlg-4fc8a18a-9ae1-4827-9032-457b5a2b7d39	food_order.name.item	2 large cokes	dlg-4fc8a18a-9ae1-4827-9032-457b5a2b7d39_4
6	ASSISTANT	Okay. I have your personal details on file. Your order will be ready for pick-up in 20 minutes.	dlg-4fc8a18a-9ae1-4827-9032-457b5a2b7d39	food_order.time.pickup	20 minutes	dlg-4fc8a18a-9ae1-4827-9032-457b5a2b7d39_6
0	USER	Hi. I'd like to order Chinese takeout for one.	dlg-4fd3ee28-0d11-4b27-af09-a1c51ad2c530	food_order.type.retrieval	takeout	dlg-4fd3ee28-0d11-4b27-af09-a1c51ad2c530_0
2	USER	I'd like one serving of beef and broccoli with steamed rice and an egg roll.	dlg-4fd3ee28-0d11-4b27-af09-a1c51ad2c530	food_order.name.item	one serving of beef and broccoli with steamed rice	dlg-4fd3ee28-0d11-4b27-af09-a1c51ad2c530_2
6	USER	I was just going to see if I could also have a Coke with that order.	dlg-4fd3ee28-0d11-4b27-af09-a1c51ad2c530	food_order.name.item	Coke	dlg-4fd3ee28-0d11-4b27-af09-a1c51ad2c530_6
9	ASSISTANT	I got it. One sec. One serving of broccoli beef with steamed rice ,egg rolls , and 1 coke. Is that correct?	dlg-4fd3ee28-0d11-4b27-af09-a1c51ad2c530	food_order.name.item	1 coke	dlg-4fd3ee28-0d11-4b27-af09-a1c51ad2c530_9
11	ASSISTANT	Okay. I have your personal details on file. Your order will be ready for pick-up in about 20 minutes.	dlg-4fd3ee28-0d11-4b27-af09-a1c51ad2c530	food_order.time.pickup	pick-up	dlg-4fd3ee28-0d11-4b27-af09-a1c51ad2c530_11
1	USER	Hi. Yeah, I'm looking to order food for takeout. Some breakfast burritos.	dlg-5036819b-9086-4ecc-90d6-641ff77f0426	food_order.type.retrieval	breakfast burritos	dlg-5036819b-9086-4ecc-90d6-641ff77f0426_1
3	USER	For two people, please.	dlg-5036819b-9086-4ecc-90d6-641ff77f0426	food_order.num.people	two people	dlg-5036819b-9086-4ecc-90d6-641ff77f0426_3
4	ASSISTANT	Can you confirm the number of breakfast burritos?	dlg-5036819b-9086-4ecc-90d6-641ff77f0426	food_order.name.item	breakfast burritos	dlg-5036819b-9086-4ecc-90d6-641ff77f0426_4
5	USER	Yeah, we'll just need two.	dlg-5036819b-9086-4ecc-90d6-641ff77f0426	food_order.other_description.item	two	dlg-5036819b-9086-4ecc-90d6-641ff77f0426_5
6	ASSISTANT	What kind of meat would you prefer?	dlg-5036819b-9086-4ecc-90d6-641ff77f0426	food_order.type.food	meat	dlg-5036819b-9086-4ecc-90d6-641ff77f0426_6
7	USER	Sausage, please.	dlg-5036819b-9086-4ecc-90d6-641ff77f0426	food_order.other_description.item	Sausage	dlg-5036819b-9086-4ecc-90d6-641ff77f0426_7
8	ASSISTANT	Just to confirm, you would like to order two sausage breakfast burritos. Is that correct?	dlg-5036819b-9086-4ecc-90d6-641ff77f0426	food_order.name.item	two sausage breakfast burritos	dlg-5036819b-9086-4ecc-90d6-641ff77f0426_8
11	USER	Just a side of salsa and that's going to be it.	dlg-5036819b-9086-4ecc-90d6-641ff77f0426	food_order.other_description.item	salsa	dlg-5036819b-9086-4ecc-90d6-641ff77f0426_11
12	ASSISTANT	Side of salsa, has been added to the order.	dlg-5036819b-9086-4ecc-90d6-641ff77f0426	food_order.other_description.item	salsa	dlg-5036819b-9086-4ecc-90d6-641ff77f0426_12
13	ASSISTANT	OK. I have your personal details on file. Your order will be ready for pick-up in about 20 minutes.	dlg-5036819b-9086-4ecc-90d6-641ff77f0426	food_order.time.pickup	pick-up	dlg-5036819b-9086-4ecc-90d6-641ff77f0426_13
1	USER	Hi. I need to order some Thai food takeout for three people.	dlg-5050d44a-1540-4577-abbe-e2b0b2672f08	food_order.num.people	Thai	dlg-5050d44a-1540-4577-abbe-e2b0b2672f08_1
2	ASSISTANT	I can help you with that. What would you like to order in Thai food? Anything else?	dlg-5050d44a-1540-4577-abbe-e2b0b2672f08	food_order.type.food	Thai food	dlg-5050d44a-1540-4577-abbe-e2b0b2672f08_2
5	USER	I need one more order Kai med ma muang. And I need to get a a salad with that one.	dlg-5050d44a-1540-4577-abbe-e2b0b2672f08	food_order.type.food	salad	dlg-5050d44a-1540-4577-abbe-e2b0b2672f08_5
6	USER	And I need to get a a salad with that one.	dlg-5050d44a-1540-4577-abbe-e2b0b2672f08	food_order.type.food	salad	dlg-5050d44a-1540-4577-abbe-e2b0b2672f08_6
7	ASSISTANT	Any specific dressing for the salad?	dlg-5050d44a-1540-4577-abbe-e2b0b2672f08	food_order.type.food	salad	dlg-5050d44a-1540-4577-abbe-e2b0b2672f08_7
8	USER	Let me get ranch.	dlg-5050d44a-1540-4577-abbe-e2b0b2672f08	food_order.other_description.item	ranch	dlg-5050d44a-1540-4577-abbe-e2b0b2672f08_8
12	ASSISTANT	You would like to order pat krau pow lusad, One order of yam noodles with spicy beef salad and kai med mau main salad.	dlg-5050d44a-1540-4577-abbe-e2b0b2672f08	food_order.name.item	kai med mau main salad	dlg-5050d44a-1540-4577-abbe-e2b0b2672f08_12
15	ASSISTANT	With ranch dressing?	dlg-5050d44a-1540-4577-abbe-e2b0b2672f08	food_order.other_description.item	With ranch dressing	dlg-5050d44a-1540-4577-abbe-e2b0b2672f08_15
17	ASSISTANT	OK. I have your personal details on file. Your order will be ready for pick-up in about 20 minutes.	dlg-5050d44a-1540-4577-abbe-e2b0b2672f08	food_order.time.pickup	about 20 minutes	dlg-5050d44a-1540-4577-abbe-e2b0b2672f08_17
1	USER	I want to order food for takeout for three people and the food I'm looking at is breakfast burritos.	dlg-5053191b-aa4b-4494-bfbc-20ecdeed42ed	food_order.name.item	breakfast burritos	dlg-5053191b-aa4b-4494-bfbc-20ecdeed42ed_1
2	ASSISTANT	You want three breakfast burritos?	dlg-5053191b-aa4b-4494-bfbc-20ecdeed42ed	food_order.name.item	three breakfast burritos	dlg-5053191b-aa4b-4494-bfbc-20ecdeed42ed_2
6	ASSISTANT	Okay. I have your personal details on file. Your order will be ready for pick-up in about 20 minutes.	dlg-5053191b-aa4b-4494-bfbc-20ecdeed42ed	food_order.type.retrieval	about 20 minutes	dlg-5053191b-aa4b-4494-bfbc-20ecdeed42ed_6
1	USER	Hi assistant. I'm looking to order some takeout food, and I'm interested in ordering some pizza.	dlg-50859319-c411-477a-9d00-c854d27c5e8b	food_order.type.food	pizza	dlg-50859319-c411-477a-9d00-c854d27c5e8b_1
3	USER	I would like a large pizza with olives on one side, mushrooms on the other side, and green pepper on the entire pizza.	dlg-50859319-c411-477a-9d00-c854d27c5e8b	food_order.name.item	a large pizza with olives on one side, mushrooms on the other side, and green pepper on the entire pizza	dlg-50859319-c411-477a-9d00-c854d27c5e8b_3
5	USER	I need this for takeout.	dlg-50859319-c411-477a-9d00-c854d27c5e8b	food_order.type.retrieval	takeout	dlg-50859319-c411-477a-9d00-c854d27c5e8b_5
8	USER	I didn't know what the first kind of food was, but I know what pizza is.	dlg-50859319-c411-477a-9d00-c854d27c5e8b	food_order.type.food	pizza	dlg-50859319-c411-477a-9d00-c854d27c5e8b_8
10	USER	Okay, I'm looking for a large pizza with mushrooms on one side, olive on the other side, and green pepper on the entire pizza.	dlg-50859319-c411-477a-9d00-c854d27c5e8b	food_order.name.item	large pizza with mushrooms on one side, olive on the other side, and green pepper on the entire pizza	dlg-50859319-c411-477a-9d00-c854d27c5e8b_10
14	ASSISTANT	Okay. I have your personal details on file. Your order will be ready for pick-up in about 20 minutes.	dlg-50859319-c411-477a-9d00-c854d27c5e8b	food_order.type.retrieval	about 20 minutes	dlg-50859319-c411-477a-9d00-c854d27c5e8b_14
1	USER	Hello, I'm a big fan of Greek food. I'd like to order some Greek food for three people.	dlg-50cb6754-463b-43cd-994c-56ee85235749	food_order.type.food	three people	dlg-50cb6754-463b-43cd-994c-56ee85235749_1
5	USER	And I would like to have three Pepsis and French Fries a side. That's all I want.	dlg-50cb6754-463b-43cd-994c-56ee85235749	food_order.name.item	three Pepsis	dlg-50cb6754-463b-43cd-994c-56ee85235749_5
6	ASSISTANT	You said that you want to order rice pudding in Greek food with 3 Pepsis and a side order of french fries with ketchup.	dlg-50cb6754-463b-43cd-994c-56ee85235749	food_order.name.item	Greek	dlg-50cb6754-463b-43cd-994c-56ee85235749_6
9	ASSISTANT	Okay. I have your personal details on file. Your order will be ready for pick-up in about 20 minutes.	dlg-50cb6754-463b-43cd-994c-56ee85235749	food_order.time.pickup	about 20 minutes	dlg-50cb6754-463b-43cd-994c-56ee85235749_9
1	USER	Hi. Yeah, I was looking to order some soup for takeout.	dlg-50eedb7a-cc84-4493-bdfb-d60622648da4	food_order.type.retrieval	takeout	dlg-50eedb7a-cc84-4493-bdfb-d60622648da4_1
3	USER	I need to order for two people and I need two bowls of broccoli cheddar soup and a side of crackers.	dlg-50eedb7a-cc84-4493-bdfb-d60622648da4	food_order.other_description.item	two people	dlg-50eedb7a-cc84-4493-bdfb-d60622648da4_3
4	ASSISTANT	2 bowls of broccolli cheddar with a side of crackers. Anything else?	dlg-50eedb7a-cc84-4493-bdfb-d60622648da4	food_order.name.item	2 bowls of broccolli cheddar	dlg-50eedb7a-cc84-4493-bdfb-d60622648da4_4
5	USER	Can I get two drinks too? Just water.	dlg-50eedb7a-cc84-4493-bdfb-d60622648da4	food_order.name.item	two drinks	dlg-50eedb7a-cc84-4493-bdfb-d60622648da4_5
6	ASSISTANT	Water, got it.	dlg-50eedb7a-cc84-4493-bdfb-d60622648da4	food_order.name.item	Water	dlg-50eedb7a-cc84-4493-bdfb-d60622648da4_6
8	ASSISTANT	Okay. I have your personal details on file. Your order will be ready for pick-up in about 20 minutes.	dlg-50eedb7a-cc84-4493-bdfb-d60622648da4	food_order.type.retrieval	pick-up	dlg-50eedb7a-cc84-4493-bdfb-d60622648da4_8
3	ASSISTANT	Food for 2 people, One large pepperoni pizza - one 2 liter of sprite - one brownie - two iced teas.	dlg-513d32fd-d85e-4bbb-9f21-1502b1d7f33d	food_order.name.item	2 people	dlg-513d32fd-d85e-4bbb-9f21-1502b1d7f33d_3
4	USER	Okay. Is this from Sarah's Pizza?	dlg-513d32fd-d85e-4bbb-9f21-1502b1d7f33d	food_order.name.restaurant	Sarah's Pizza	dlg-513d32fd-d85e-4bbb-9f21-1502b1d7f33d_4
6	USER	Okay. I'd like to order another brownie.	dlg-513d32fd-d85e-4bbb-9f21-1502b1d7f33d	food_order.name.item	brownie	dlg-513d32fd-d85e-4bbb-9f21-1502b1d7f33d_6
8	USER	No, just that and the brownie in the order.	dlg-513d32fd-d85e-4bbb-9f21-1502b1d7f33d	food_order.name.item	brownie	dlg-513d32fd-d85e-4bbb-9f21-1502b1d7f33d_8
9	ASSISTANT	Food for 2 people: - one large pepperoni pizza - one 2 liter of sprite - two brownies - two iced teas.	dlg-513d32fd-d85e-4bbb-9f21-1502b1d7f33d	food_order.num.people	one large pepperoni pizza	dlg-513d32fd-d85e-4bbb-9f21-1502b1d7f33d_9
11	ASSISTANT	Ok. I have your personal details on file. Your order will be ready for pick-up in about 20 minutes.	dlg-513d32fd-d85e-4bbb-9f21-1502b1d7f33d	food_order.time.pickup	about 20 minutes	dlg-513d32fd-d85e-4bbb-9f21-1502b1d7f33d_11
1	USER	Hi, I'd like to order barbecue takeout for one, please.	dlg-5149e742-74af-4995-8d0b-a7b4bbdf3352	food_order.num.people	one	dlg-5149e742-74af-4995-8d0b-a7b4bbdf3352_1
3	USER	I was thinking pulled pork sandwich and a half slab of ribs.	dlg-5149e742-74af-4995-8d0b-a7b4bbdf3352	food_order.name.item	a half slab of ribs	dlg-5149e742-74af-4995-8d0b-a7b4bbdf3352_3
6	ASSISTANT	Just to confirm you would like to order pulled pork sandwich and half slab of ribs is that correct?	dlg-5149e742-74af-4995-8d0b-a7b4bbdf3352	food_order.name.item	half slab of ribs	dlg-5149e742-74af-4995-8d0b-a7b4bbdf3352_6
10	ASSISTANT	Ok. I have your personal details on file. Your order will be ready for pick-up in about 20 minutes.	dlg-5149e742-74af-4995-8d0b-a7b4bbdf3352	food_order.time.pickup	about 20 minutes	dlg-5149e742-74af-4995-8d0b-a7b4bbdf3352_10
2	USER	Hi, I'd like to order food take away for two people.	dlg-51894712-1999-4ea8-974d-8651368ba976	food_order.num.people	take away	dlg-51894712-1999-4ea8-974d-8651368ba976_2
4	USER	Pizza.	dlg-51894712-1999-4ea8-974d-8651368ba976	food_order.type.food	Pizza	dlg-51894712-1999-4ea8-974d-8651368ba976_4
5	ASSISTANT	What kind of pizza you would like to order?	dlg-51894712-1999-4ea8-974d-8651368ba976	food_order.type.food	pizza	dlg-51894712-1999-4ea8-974d-8651368ba976_5
6	USER	Can I get one 16-inch extra large Meat Lover's pizza and a Supreme pizza? That'll be it.	dlg-51894712-1999-4ea8-974d-8651368ba976	food_order.name.item	one 16-inch extra large Meat Lover's pizza	dlg-51894712-1999-4ea8-974d-8651368ba976_6
7	ASSISTANT	One 16-inch extra large Meat Lover's pizza and one 16-inch extra large Supreme pizza. Does that sound right?	dlg-51894712-1999-4ea8-974d-8651368ba976	food_order.name.item	16-inch extra large Meat Lover's pizza	dlg-51894712-1999-4ea8-974d-8651368ba976_7
9	ASSISTANT	Okay, I have your personal details on file. Your order will be ready for pick-up in about 20 minutes.	dlg-51894712-1999-4ea8-974d-8651368ba976	food_order.type.retrieval	pick-up	dlg-51894712-1999-4ea8-974d-8651368ba976_9
2	USER	I want to takeout for three. We're looking for poke food.	dlg-51be5532-3f36-4244-9ff6-ec545c92dd5f	food_order.type.food	poke	dlg-51be5532-3f36-4244-9ff6-ec545c92dd5f_2
4	USER	I'd like to order Loco moco.	dlg-51be5532-3f36-4244-9ff6-ec545c92dd5f	food_order.name.item	Loco moco	dlg-51be5532-3f36-4244-9ff6-ec545c92dd5f_4
5	USER	And poi for all three orders with extra sauce on the side.	dlg-51be5532-3f36-4244-9ff6-ec545c92dd5f	food_order.name.item	with extra sauce on the side	dlg-51be5532-3f36-4244-9ff6-ec545c92dd5f_5
6	ASSISTANT	Loco moco poi for all three orders with extra soy sauce, got it.	dlg-51be5532-3f36-4244-9ff6-ec545c92dd5f	food_order.name.item	with extra soy sauce	dlg-51be5532-3f36-4244-9ff6-ec545c92dd5f_6
8	USER	And three large cokes, please. That should be it for the order.	dlg-51be5532-3f36-4244-9ff6-ec545c92dd5f	food_order.name.item	three large cokes	dlg-51be5532-3f36-4244-9ff6-ec545c92dd5f_8
9	ASSISTANT	Three large cokes, got it.	dlg-51be5532-3f36-4244-9ff6-ec545c92dd5f	food_order.name.item	Three large cokes	dlg-51be5532-3f36-4244-9ff6-ec545c92dd5f_9
10	ASSISTANT	Okay, I have your personal details on file. Your order will be ready for pick-up in about 20 minutes.	dlg-51be5532-3f36-4244-9ff6-ec545c92dd5f	food_order.time.pickup	about 20 minutes	dlg-51be5532-3f36-4244-9ff6-ec545c92dd5f_10
1	USER	Hey, could you help me order takeout for three people?	dlg-52074c91-c2ae-4353-99ee-8c5d52f5f613	food_order.num.people	three people	dlg-52074c91-c2ae-4353-99ee-8c5d52f5f613_1
3	USER	I'd like one order of LeQuint with white clam sauce.	dlg-52074c91-c2ae-4353-99ee-8c5d52f5f613	food_order.name.item	one order of LeQuint with white clam sauce	dlg-52074c91-c2ae-4353-99ee-8c5d52f5f613_3
4	USER	One order of fried cheese lasagna.	dlg-52074c91-c2ae-4353-99ee-8c5d52f5f613	food_order.name.item	One order of fried cheese lasagna	dlg-52074c91-c2ae-4353-99ee-8c5d52f5f613_4
5	USER	And one order for shrimp pasta.	dlg-52074c91-c2ae-4353-99ee-8c5d52f5f613	food_order.name.item	one order for shrimp pasta	dlg-52074c91-c2ae-4353-99ee-8c5d52f5f613_5
7	USER	A shrimp LeQuint pasta. Can I also have an side order of Tiramisu soup?	dlg-52074c91-c2ae-4353-99ee-8c5d52f5f613	food_order.name.item	shrimp LeQuint pasta	dlg-52074c91-c2ae-4353-99ee-8c5d52f5f613_7
8	ASSISTANT	Okay. I have your personal details on file. Your order will be ready for pick-up in about 20 minutes.	dlg-52074c91-c2ae-4353-99ee-8c5d52f5f613	food_order.type.retrieval	pick-up	dlg-52074c91-c2ae-4353-99ee-8c5d52f5f613_8
1	USER	Hello, I need to order food for three people and I'm looking to order some pasta.	dlg-52554e15-9848-464c-900e-7a5f80d82d25	food_order.name.item	three people	dlg-52554e15-9848-464c-900e-7a5f80d82d25_1
2	ASSISTANT	Pasta for three. Is that for taking out?	dlg-52554e15-9848-464c-900e-7a5f80d82d25	food_order.num.people	Pasta	dlg-52554e15-9848-464c-900e-7a5f80d82d25_2
4	ASSISTANT	Any side dishes?	dlg-52554e15-9848-464c-900e-7a5f80d82d25	food_order.type.food	side dishes	dlg-52554e15-9848-464c-900e-7a5f80d82d25_4
5	USER	A large order of garlic knots.	dlg-52554e15-9848-464c-900e-7a5f80d82d25	food_order.name.item	A large order of garlic knots	dlg-52554e15-9848-464c-900e-7a5f80d82d25_5
7	ASSISTANT	A large order of garlic knots and pasta for three?	dlg-52554e15-9848-464c-900e-7a5f80d82d25	food_order.num.people	A large order of garlic knots	dlg-52554e15-9848-464c-900e-7a5f80d82d25_7
9	ASSISTANT	Okay, I have your details on file. Your order will be ready for pick-up in about 20 minutes.	dlg-52554e15-9848-464c-900e-7a5f80d82d25	food_order.type.retrieval	pick-up	dlg-52554e15-9848-464c-900e-7a5f80d82d25_9
2	USER	Hello. Today, I need help in finding food for takeout for two people. I'm looking for Thai food.	dlg-527d1ef9-f93c-4bd0-8c4e-ce2c1da43713	food_order.type.retrieval	two people	dlg-527d1ef9-f93c-4bd0-8c4e-ce2c1da43713_2
3	ASSISTANT	I can help with your pickup order.	dlg-527d1ef9-f93c-4bd0-8c4e-ce2c1da43713	food_order.type.retrieval	pickup	dlg-527d1ef9-f93c-4bd0-8c4e-ce2c1da43713_3
5	ASSISTANT	What would you like to order from the Thai restaurant?	dlg-527d1ef9-f93c-4bd0-8c4e-ce2c1da43713	food_order.type.food	Thai	dlg-527d1ef9-f93c-4bd0-8c4e-ce2c1da43713_5
6	USER	I'm looking to order a couple wraps. A fried chicken wrap with spicy peanut sauce would be great. And I'm also looking, I believe, for a Thai beef sandwich.	dlg-527d1ef9-f93c-4bd0-8c4e-ce2c1da43713	food_order.name.item	Thai beef sandwich	dlg-527d1ef9-f93c-4bd0-8c4e-ce2c1da43713_6
8	ASSISTANT	Okay, to confirm you would like to order a fried chicken wrap with peanut sauce and a Thai beef sandwich. Is that correct?	dlg-527d1ef9-f93c-4bd0-8c4e-ce2c1da43713	food_order.name.item	fried chicken wrap	dlg-527d1ef9-f93c-4bd0-8c4e-ce2c1da43713_8
10	ASSISTANT	Okay. I have your personal details on file. Your order will be ready for pick-up in 20 minutes.	dlg-527d1ef9-f93c-4bd0-8c4e-ce2c1da43713	food_order.type.retrieval	pick-up	dlg-527d1ef9-f93c-4bd0-8c4e-ce2c1da43713_10
0	USER	Hello. I like to takeout some food.	dlg-52fb4974-45e1-4727-9f70-f892c8c2c465	food_order.type.retrieval	takeout	dlg-52fb4974-45e1-4727-9f70-f892c8c2c465_0
2	USER	Pizza.	dlg-52fb4974-45e1-4727-9f70-f892c8c2c465	food_order.type.food	Pizza	dlg-52fb4974-45e1-4727-9f70-f892c8c2c465_2
4	USER	Three people.	dlg-52fb4974-45e1-4727-9f70-f892c8c2c465	food_order.num.people	Three people	dlg-52fb4974-45e1-4727-9f70-f892c8c2c465_4
6	USER	Yeah. And I like to have those full large pizzas, and pepeproni sausage.	dlg-52fb4974-45e1-4727-9f70-f892c8c2c465	food_order.name.item	pepeproni sausage	dlg-52fb4974-45e1-4727-9f70-f892c8c2c465_6
7	USER	Two sausage and one pepperoni and a vegetarian pizza.	dlg-52fb4974-45e1-4727-9f70-f892c8c2c465	food_order.name.item	one pepperoni	dlg-52fb4974-45e1-4727-9f70-f892c8c2c465_7
8	ASSISTANT	Okay. I have your personal details on file. Your order will be ready for pick-up in 20 minutes.	dlg-52fb4974-45e1-4727-9f70-f892c8c2c465	food_order.time.pickup	pick-up	dlg-52fb4974-45e1-4727-9f70-f892c8c2c465_8
0	USER	I am looking for some hot dogs tonight. Ordering for two people.	dlg-535b8a64-4f65-442c-8731-7de6672ad76a	food_order.type.food	two people	dlg-535b8a64-4f65-442c-8731-7de6672ad76a_0
2	USER	Can you take orders to the nearest hot dog joint?	dlg-535b8a64-4f65-442c-8731-7de6672ad76a	food_order.type.food	hot dog	dlg-535b8a64-4f65-442c-8731-7de6672ad76a_2
4	USER	Okay. So, we want two chili dogs with low sodium. Could you request they do a low-sodium chili? And one lettuce dog.	dlg-535b8a64-4f65-442c-8731-7de6672ad76a	food_order.other_description.item	one lettuce dog	dlg-535b8a64-4f65-442c-8731-7de6672ad76a_4
8	USER	Yeah, we'd like one large diet Dr Pepper.	dlg-535b8a64-4f65-442c-8731-7de6672ad76a	food_order.name.item	one large diet Dr Pepper	dlg-535b8a64-4f65-442c-8731-7de6672ad76a_8
9	USER	And I don't know if they do this, but if they give sides of relish, please get a side of relish as well.	dlg-535b8a64-4f65-442c-8731-7de6672ad76a	food_order.other_description.item	relish	dlg-535b8a64-4f65-442c-8731-7de6672ad76a_9
12	ASSISTANT	Okay. I have your personal details on file. Your order will be ready for pick-up in about 20 minutes.	dlg-535b8a64-4f65-442c-8731-7de6672ad76a	food_order.time.pickup	pick-up	dlg-535b8a64-4f65-442c-8731-7de6672ad76a_12
13	USER	Alright, so two chili dogs with low sodium, a hot dog with lettuce, a lettuce dog, and a large diet Dr. Pepper and with a side of relish?	dlg-535b8a64-4f65-442c-8731-7de6672ad76a	food_order.name.item	two chili dogs	dlg-535b8a64-4f65-442c-8731-7de6672ad76a_13
0	USER	Looking for takeout for one person, please. Mexican food.	dlg-535df8e8-0218-4ee9-a8b7-7370ad73d476	food_order.num.people	one person	dlg-535df8e8-0218-4ee9-a8b7-7370ad73d476_0
3	USER	Looking for three steak tacos, everything on it, extra salsa on the side, please. And one large Coke.	dlg-535df8e8-0218-4ee9-a8b7-7370ad73d476	food_order.name.item	three steak tacos	dlg-535df8e8-0218-4ee9-a8b7-7370ad73d476_3
6	ASSISTANT	Ok. I have your personal details on file. Your order will be ready for pick-up in about 20 minutes.	dlg-535df8e8-0218-4ee9-a8b7-7370ad73d476	food_order.time.pickup	pick-up	dlg-535df8e8-0218-4ee9-a8b7-7370ad73d476_6
1	USER	Hello. How are you? I'd like to order a pizza for takeout for three people.	dlg-5372af67-f960-4a3d-98da-43303303c667	food_order.type.retrieval	three people	dlg-5372af67-f960-4a3d-98da-43303303c667_1
6	ASSISTANT	Okay. I have your personal details on file. Your order will be ready for pick-up in about 20 minutes.	dlg-5372af67-f960-4a3d-98da-43303303c667	food_order.type.retrieval	pick-up	dlg-5372af67-f960-4a3d-98da-43303303c667_6
1	USER	Hi Assistant, I would like to order some takeout food for three people, and I would like to order some soup, please.	dlg-53858c55-8cbd-4a4b-b134-100ec30107f1	food_order.type.retrieval	takeout	dlg-53858c55-8cbd-4a4b-b134-100ec30107f1_1
2	ASSISTANT	Okay. Takeout for 3. Sounds good.	dlg-53858c55-8cbd-4a4b-b134-100ec30107f1	food_order.type.retrieval	3	dlg-53858c55-8cbd-4a4b-b134-100ec30107f1_2
4	USER	I would like to order some minestrone soup for three people. I would like some crusty bread on the side, and I would like some cheese on the top of the soup. Nice and hot, please.	dlg-53858c55-8cbd-4a4b-b134-100ec30107f1	food_order.name.item	some cheese on the top of the soup. Nice and hot	dlg-53858c55-8cbd-4a4b-b134-100ec30107f1_4
5	ASSISTANT	Minnestroni for 3 with crusty bread on the side with melted cheese on top of the soup. Anything else?	dlg-53858c55-8cbd-4a4b-b134-100ec30107f1	food_order.name.item	melted cheese on top of the soup	dlg-53858c55-8cbd-4a4b-b134-100ec30107f1_5
7	ASSISTANT	Okay. I have your personal details on file. Your order will be ready for pick-up in about 20 minutes.	dlg-53858c55-8cbd-4a4b-b134-100ec30107f1	food_order.time.pickup	about 20 minutes	dlg-53858c55-8cbd-4a4b-b134-100ec30107f1_7
8	USER	Great! I'll be right there for my soup.	dlg-53858c55-8cbd-4a4b-b134-100ec30107f1	food_order.name.item	soup	dlg-53858c55-8cbd-4a4b-b134-100ec30107f1_8
1	USER	Yes, I'm looking for takeout for two people, please, for gyros.	dlg-5388edfb-f5d0-4239-a4c8-f27940fbbcf1	food_order.num.people	two people	dlg-5388edfb-f5d0-4239-a4c8-f27940fbbcf1_1
[truncated: 4,618 more rows]
