# Supplementary material for: GenPADS: Reinforcing politeness in an end-to-end dialogue system
Source: PLoS One. 2023 Jan 6;18(1):e0278323. doi: 10.1371/journal.pone.0278323 (PMC9821416; doi:10.1371/journal.pone.0278323)
Supplement: S1 Data — (ZIP) [file pone.0278323.s001.zip › GenPADS_Data_Sample/Sample_GenDD/DG-Dataset/formatted_food-ordering_test.csv]

input_text	target_text
Two orders of the kai med ma muang.	Ok. I have your personal details on file. Your order will be ready for pick-up in about 20 minutes.
Can you add two iced teas to that order?	Food for 2 people: one large pepperoni pizza, One 2 liters of sprite, One brownie and two iced teas.Ok, I have your personal details on file. Your order will be ready for pick-up in about 20 minutes.
It's correct. Could I add one salad with house dressing, please?	One salad with house dressing? Sure. I've added that to the order.1 market burrito with black beans and spicy salsa and 1 chicken taco platter with refried beans.And one salad with house dressing.Okay. Your order will be ready for pick-up in about 20 minutes.
That's correct for starters for the first item.	For the second you would like to order a veg lasagna, four pieces of sourdough bread and 2 cannolis, is that correct?Is it spelled as C A N N O L I?Yes, 2 cannoli added to the order.Okay. I have your personal details on file. Your order will be ready for pick-up in about 20 minutes.
Just a side of salsa and that's going to be it.	Side of salsa, has been added to the order.OK. I have your personal details on file. Your order will be ready for pick-up in about 20 minutes.
Clam chowder. That'll be it.	Ok. I have your personal details on file. Your order will be ready for pick-up in about 20 minutes.
Hi assistant. I'd like to order some takeout food for three people. I'd like to order some Chinese food, please.	What would you like to order in Chinese food?
For one person.I would really like some samosa.	Samosa okay, what would you like with that?
Hello. I want to order takeout pizza for two people, please.	I can help you order takeout pizza.How many pizzas would you like to order?Okay let's start with the first pizza. What size and toppings would you like?
Two hot dogs, please, everything on it, extra relish, two large orders of fries, one order of mozzarella sticks, and two large Cokes, please.	Two hot dogs with everything on it, one order of mozzarella sticks, too large fries, and 2 large cokes.Okay. I have your personal details on file. Your order will be ready for pick-up in 20 minutes.
Hi, I need to order take out food. I want some pork please, for one person.	Would you like to add some ketchup and salt?
Hi. I need help ordering takeout for three people, please.Soup. Can I get one bowl of chicken noodle soup, another bowl of tomato soup, and the last bowl of clam chowder, please?	One bowl of chicken noodle soup, one bowl tomato soup, and bowl of calm chowder.
I would like to order breakfast burritos for takeout, please.Just one person.I would like one breakfast burrito with onions, green peppers, mushrooms and beef.I would like some hot sauce, as well.	Okay. I have your personal details on file. Your order will be ready for pick-up in about 20 minutes.
Hi, I'd like to order Thai food for two.Can I get a bowl of Pho and Pad Thai?	A bowl of Pho and Pad Thai. Is that correct?
Yeah, I need to get a club sandwich with no tomatoes, with a side of fries.And I'd like three large Cokes with that, too.	One french dip with a side of fries, one Reuben on rye with extra sauerkraut with a side salad with ranch dressing and one club sandwich, hold the tomatoes, and a side of fries. And three large Cokes. Does that sound correct?Okay. I have your personal details on file. Your order will be ready for pick-up in 20 minutes.No problem, enjoy your dinner and have a great weekend.
Yes. I'd like to order pasta.	Pasta sounds good, what would you like?
Hello, I need to make a carry out order for a poke salad.Just regular for two people.	Just to confirm you would like to order 1 regular poke salad. Is that correct?
I would like two orders of spaghetti and meatballs.	2 orders of spaghetti and meatballs, Will that complete your order?Okay, I have your personal details on file. Your order will be ready for pick-up in about 20 minutes.
Hi, I'd like to order takeout for two people.I'd like to order two chicken earlobes.	Just to confirm, you would like to order 2 chicken euros.Okay. I have your personal details on file. Your order will be ready for pick-up in about 20 minutes.
Just me tonight, how about some pasta?	Pasta, okay. What kind?
Hello. I need to order for three people and I need to order some breakfast burritos.I need three large bacon, egg, and cheese breakfast burritos with a side of guacamole sour cream and hot salsa.	Okay. I have your personal details on file. Your order will be ready for pick-up in 20 minutes.
Do you have Coke or Pepsi?	Currently we have Coke.
Can I get a vegetarian autumn squash soup and then a turkey chili?	Your order is a vegetarian autumn squash soup and turkey chili, is that correct?And you want to add 2 Chai teas to your order, is that correct?Okay, I have your personal details on file. Your order will be ready for pick-up in about 20 minutes.
Yeah, I think I'm just going to have a chicken gyro.	One chicken gyro. Anything else?
I need three large bowls of chicken noodle.And also I need three large Diet Cokes to go with them.	Just to confirm you would like to order three large bowls of chicken noodle soup and 3 Diet Cokes.Okay. I have your personal details on file. Your order will be ready for pick-up in about 20 minutes.
It's going to be for three people.The first order is just going to be a order of spaghetti and a Coca-Cola.That one's going to be a order of ravioli with a Coca-Cola and some garlic bread.And then we're going to do an order of spaghetti with a water.	To confirm your order. I have one order spaghetti with a Coke. The second order ravioli with a garlic bread side and a coke. And the last order is spaghetti with a water, Is that correct?I have your personal details on file and your order will be ready for pick up in 30 minutes.
It has to be a take out restaurant.	Okay, I have your personal details on file. Your order will be ready for pick-up in about 20 minutes.
Hi, I would like to order takeout for three, please.I would like a chicken parmesan with alfredo, lasagna, beef lasagna and spaghetti, please.	Just a moment. Your order is chicken parmesan with alfredo, lasagna, beef lasagna and spaghetti.Ok, I have your personal details on file. Your order will be ready for pick-up in about 20 minutes.
Can you also get tomato and mozzarella cheese on all three?	Okay, 1 lamb, two chicken, with pesto, lettuce and tomato on all three, does that complete your order?Ok. I have your personal details on file. Your order will be ready for pick-up in about 20 minutes.You're welcome. Enjoy your dinner!
Yeah, I would like to order some food for takeout.Let me get one large euro platter with fries and a great salad.Can I also get a pork soup lucky platter with yellow rice?And let me get one order of lamb shank.Thanks. Could I also get three large cokes with that?	3 large Cokes added to your order.Okay. I have your details on file. Your order will be ready for pick-up in about 20 minutes.
Correct. I'd like one lasagna with meat sauce and a side of two meatballs with two pieces of sourdough bread and two cannolis and that completes my order.	Just to confirm you would like to order one lasagna with meat sauce and a side of two meatballs, Is that correct?
To one of them, please add three strips of bacon, ketchup and mustard.	One of them would be with 3 strips of bacon ketchup and mustard.
Hi. Today, I need your help getting food for takeout for one person. I believe, right now, I'm looking to get some Thai food.	Okay, I can help you with your takeout order. What would you like to order from the Thai restaurant?
Any of the specials. Maybe rice and naan bread.	It looks like the Indian restaurant has a special on tandoori chicken and green curry chicken.Okay, and how many orders of rice and naan bread?
I'd like a burrito. Some burritos.	Burritos for how many people?
Hi, I need to order take out for three people, please.I'm thinking about Greek food.Can I get a Chicken Gyros?Let's see and You know what? And two more chicken gyros and that'll be it.	Is that a total of 3 chicken Gyros or just two?
All right. Well, that should be good. I'm ordering for two people.	I have your personal details on file. Your order will be ready for pick-up in about 20 minutes.
I would like to add one brownie to the order.	One brownie, sure. I've added that to the order.1 large pizza with one-half pepperoni and one-half mushroom and 1 brownie.Ok, your order will be ready for pick-up in about 20 minutes.
Hello. I'm looking to order takeout food for one person and I'm looking to order some hot dogs.	I can help you with your order for hot dogs, what would you like on your hot dogs?
Please, that's it and order a fries and a diet coke two each.	And also order fries two each and also diet coke for the both, you got it.Okay, I have your personal details on file. Your order will be ready for pick-up in about 20 minutes.
Charlotte, North Carolina.	There are three high rated Thai restaurants in North Carolina.The first one with the highest ratings is called Viet Thai Noodle House. It has 4.5 stars out of five and over 106 reviews.
All three burgers should be medium well.	I have your personal details on file. Your order will be ready for pick-up in about 20 minutes.
I need to place order for some great food for three people.	I can help you with that. What would you like to order in Greek food?
Can you help me to order Chinese food?Can I get an order of sweet and sour chicken as well?	You need 2 orders of lo mein and 2 orders sweet and sour chicken, is that correct?
I'd like one salad with house dressing.	Okay you got it, Your order will be ready for pick-up in about 20 minutes.
And order of a large order crab rangoon, and peking ravioli.	One large order of crab rangoon and Peking ravioli. How about the drinks?
I'd like three hot dogs with ketchup and mustard.	Just to confirm, your order is 3 hot dogs with ketchup and mustard.Do you want it to be chili cheese dogs?Ok, I have your personal details on file. Your order will be ready for pick-up in about 20 minutes.
Also, I want Is there any like a place where maybe I can get a side with that, Like hot dogs and fries?	Okay, One hot dog and a side of fries.Okay. I have your personal details on file. Your order will be ready for pick-up in about 20 minutes.
Hi. Can you help me order some takeout food for a couple of people?I'd like some burritos. For the first order, I need a chicken burrito with rice and beans.I'd also like some chips with guacamole and spicy salsa.	First order, a chicken burrito with rice and beans and second order spicy beef burrito with rice with a side of chips with guacamole and spicy salsa.
One orange juice and one milk.	One orange juice and 1 milk added to your order.Okay. I have your personal details on file. Your order will be ready for pick-up in about 20 minutes. You're welcome. Enjoy your meal. See you later.
I need a large coke, Coca-Cola.	One large chicken noodle soup, A house salad with ranch, And a large coke. Is that correct?Okay, I have your personal details on file. Your order will be ready for pick-up in about 20 minutes.
Hi, I want to take an order for three people.I want to get some Indian food for three people take out.Indian food with specials for 3 people.	Okay. I have your personal details on file. Your order will be ready for pick-up in about 20 minutes.
Hi, could you help me order takeout for three people?I would like one order of souvlaki.One chicken gyro.One bowl of lemon lemon chicken orzo soup.	One order of souvlaki and chicken gyro, lemon chicken orzo soup.Side orders of baklava.And spanakopita.OK. "I have your personal details on file. Your order will be ready for pick-up in about 20 minutes"
Hi, I like to order one dish of butter chicken.And some rice on the side and the large coke, please.I have butter chicken, rice and the large coke.	One butter chicken and a side of rice and a coke.Ok. I have your personal details on file. Your order will be ready for pick-up in about 20 minutes.
One carne asada. And I'd also like some side of sour cream. A side of black beans and a side of yellow rice, please. And that's it.	One carne asada burrito with a side of sour cream with black beans and yellow rice.Okay. I have your personal details on file. Your order will be ready for pick-up in about 20 minutes.
Okay. For the first one, I would like ham and Swiss on whole grain bread with mustard sauce.And then for the second one, I want flatbread with feta cheese, cucumber, red peppers, lettuce, tomato, and tzatziki sauce.Two sweet Tea's.	To confirm your order, I have one ham and swiss on whole grain with mustard. One flatbread sandwich with feta cucumber red pepper lettuce tomato and tzatziki sauce and two sweet tea's. Is that correct?Okay. I have your personal details on file. Your order will be ready for pick-up in about 20 minutes.
I need two chicken pasta salad with a side of Italian dressing.	Just to confirm, you would like to order two chicken pasta salad with a side of Italian dressing. Is that correct?
A large order of garlic knots.	A large order of garlic knots and pasta for three?Okay, I have your details on file. Your order will be ready for pick-up in about 20 minutes.
Chicken Parmesan, cannelloni and ravioli.	Okay, I have your personal details on file. Your order will be ready for pick-up in 20 minutes.
Hi Assistant. I need help ordering some Mexican food for three people.	You would like to order Mexican food for three people. Correct?
Yes, I would like a one chicken caesar wrap.And then can I also have three orders of potato chips on the side?	Okay, I have your personal details on file. Your order will be ready for pick-up in about 20 minutes.
I'd like to order food for take-out for three people and I'm looking for is Indian food.	Food for takeout for three people, awesome and you want Indian food, is that correct?
Yes. We're going to be taking it out.Side of chips. If they have burritos and three coca-colas.	Hot dogs for three to take out. Chips, burritos and three coca-cola?Okay. I have your personal details on file. Your order will be ready for pick-up in about 20 minutes.
I would like two orders of spaghetti and meatballs with Parmesan cheese, a side toss salad with Italian dressing and a bottle of wine.	Okay, this is what I have. Two orders of spaghetti and meatballs with Parmesan cheese, a side tossed salad with Italian dressing and a bottle of white wine. Is that right?Okay. I have your personal details on file. Your order will be ready for pick-up in about 20 minutes.
And a small coffee.	Would you like cream and sugar?I will add a small coffee with cream and sugar to order, anything else?
I would like to order a General Tso's chicken with a side of fried rice, and a small fried chicken wings with puff fried rice and two cans of Sprite. That's it.	So you want to order General Tso's chicken with a side of fried rice, and a small fried chicken wings with puff fried rice and two cans of Sprite.Okay. I have your personal details on file. Your order will be ready for pick-up in about 20 minutes.
Right and a side salad.Do they offer tomatoes as the topping?Yeah, I'd like that on the pineapple pizza.	So, just to confirm you would like to order two medium pizzas one with Anchovies. Is that your order?And one with pineapple with tomatoes.
I want to order takeout.I'm looking food just for me. And I want pasta.Pasta.	Yes, I have 2 pasta orders.2 meatball pastas and a coke.
I want to order some Tikka pizza.One person.Yeah, I want to have mushrooms and beef.	Okay. I have your personal details on file. Your order will be ready for pick-up in about 20 minutes.
Large, please. I'm very hungry.	One large french fries added to the order.You said, you wanted coke, Is that correct?
I'd like to order take-out for one person.I'd like to order a BLT sandwich.	Just to confirm you would like to order one BLT sandwich.Do you have any preference in terms of pickles, condiments?
And also Caesar's salad on the side.	Okay, got it. Caesar salad on the side will that complete your order. Is it right?Okay, I have your details on file. Your order will be ready for pick-up in about 20 minutes.
Okay, and for the second-order, I'd like tandoori chicken.	An order of tandoori chicken.
Hi there. I'm looking to order food to takeout for two people. I'd prefer Indian food.Okay. Can I get two orders of chicken tikka masala?	Two orders of chicken tikka masala, anything else?
I don't really want a side of chips. I want a whole order enough for two people.	Okay. I have your personal details on file. Your order will be ready for pick-up in about 20 minutes.
Okay. Awesome. 20 minutes is good timing. Thank you.Hello, I'd like to order take out pizza for three people.	Take out pizza for three people, Sure thing.
Make that It's a 2-L Bottle Sprite.	My apologies, a 2 litre.OK. I have your personal details on file. Your order will be ready for pick-up in about 20 minutes.Enjoy your Indian food! Goodbye.
And I want a six pack of Budweiser and some bread sticks and Caesar salad.	What size Caesar salad?
Hi Assistant, I'd like to order food for take out for one person. I just want breakfast burritos.Yeah, I would like breakfast burritos with beef and lettuce, cheese, pizza beans.	I have your personal details on file. Your order will be ready for pick-up in 20 minutes.Okay, so something a little bit Mexican Cuisine?
For drinks, I'm going to do a take-out.	Okay. I have your personal details on file. Your order will be ready for pick-up in about 20 minutes.
Hi, I would like to order food for take out for three people. Now the type of food I'm looking at is breakfast burritos.	So you would like to order breakfast burritos for 3 people. Is that correct?What kind of Burritos?
Could I also get two cokes?	Two cokes got it.Okay. I have your personal details on file. Your order will be ready for pick-up in about 20 minutes.
Sweetened.	1 chopped plate, 1 sliced plate -2 bbq, sandwiches without slaw -an order of hush puppies -3 and sweetened iced teas.Okay. I have your details on file. Your order will be ready for pick-up in about 20 minutes.
Chef's salad, large order, please.	Okay, I have your personal details on file. Your order will be ready for pick-up in about 20 minutes.
Fries, for sure.	Sound yummy. For how many?
Hi. Today, I need your help ordering food for takeout for one person. I'm looking to order some pizza.	What kind of pizza?
Okay. I just want two cheeseburgers with just ketchup.	Two cheeseburgers with ketchup only
Yeah. It sounds good to me. Yeah, that's it. We want something Italian tonight. So we're going to be looking forward to it.	Okay. I have your details on file. Your order will be ready for pick-up in about 20 minutes.
One order of some mustard and another order of buttered chicken and a large water bottle.	Would you like to add some naan?How many naans?
Pasta.	Pasta for how many?
I'm looking for barbecue food.	Okay, you got it BBQ food.
Hi, I was looking to order some pizza for take out.I wanted to get a large supreme pizza for two people and 2 liters of coke and some bread sticks.	Just to confirm you would like to order one large supreme pizza with two liters of coke and bread sticks, is that correct?Okay, I have your personal details on file. Your order will be ready for pick-up in 20 minutes.
Hi, I'd like to order some hot dogs and also put some ketchup on them.Yeah, I like onion too.	Okay, Hot dogs with ketchup and onions.Okay, I have your personal details on file. Your order will be ready for pick-up in about 20 minutes. Thank you.
Actually, It's two large pepperoni and bacon pizzas with light sauce.	Two large pepperoni bacon pizza with light sauce and a cheese bread.Okay. I have your personal details on file. Your order will be ready for pick-up in about 20 minutes.
Ari's Grill.	Looks like you had two burgers well done with everything on them and sweet potato fries with both burgers. Is that right?
Hi. Yeah, I'm looking to order food for takeout. Some breakfast burritos.For two people, please.	Can you confirm the number of breakfast burritos?
One Falafel Gyro with extra meat, one Ultimate Gyro and a side of organic stuffed grape leaves.	Any drinks with that?I have your personal details on file. Your order will be ready for pick-up in about 20 minutes.
I'd like to order takeout for one person.	Take out for one person any type of food in a particular item?
Hi. I'd like to order takeout for three people.I would like to order three tuna sandwiches.	3 tuna sandwiches.Ok. I have your personal details on file. Your order will be ready for pick-up in about 20 minutes.
Hi, I'd like to order take out for a good breakfast burrito. For one person I don't know if I mention that.For one person I don't know if I mention that.	Take out for a breakfast burrito for one. Any side dishes or drinks?
Hi, I ordered some food from Sarah's Pizza last weekend and I'd like to reorder the same thing.	Okay, sure thing. Let me see what you got. Okay, your last order from Sarah's pizza was 1 large pizza with one half pepperoni and one half mushroom.Okay, your last order from Sarah's pizza was 1 large pizza with one half pepperoni and one half mushroom.
Hi. I would like to order two large deep-dish pizzas.I need one of them with cheese and the other with pepperoni.Can we add two Pepsies?	2 pepsies got it.Okay. I have your personal details on file. Your order will be ready for pick-up in 20 minutes.
Hi, I want to order take out for one person.I want a burrito.	Okay, one burrito.
I want to order some barbecue.I'm going to need it for two people.Let me get a stack of ribs, and then also let's go for a side of wings.	What type of wings would you like to order, and how many?
Hello Assistant. I would like to order some food for takeout for three people.I would like to order different kinds of soup. For the first person, I would like to order a pint of minestrone soup. For the second person, I would like to order tomato basil soup, a pint of that. And for the third person, I would like to order mushroom and barley soup. On the side, I would like some hard like crusty b…	Just to confirm you would like to order three different kinds of soup.First a pint of minestrone soup.2nd tomato basil soup.And third mushroom and barley soup.With the side of crusty breads.Okay. I have your personal details on file. Your order will be ready for pick-up in about 20 minutes.
A coke.	6 hot dogs with ketchup and mustard packs and 1 coke. Is that correct?Ok, I have your personal details on file. Your order will be ready for pick-up in about 20 minutes.
Hi, I would like to order hot dogs for take out for one person.Specifically, I would like to order a chili hot dog.	Ok, hot dogs for take out for 1.
The first burrito, it should have, bacon, sausage, eggs and hash browns and the same thing for the second burrito.	Bacon sausage egg burrito with hash browns two of them. Got it.
I'd like to get just three regular hot dogs with one with sauerkraut, one hot dog with mustard and ketchup, and one hot dog with chili. And that's it.	3 hot dogs one with saurkraut, one with mustard and ketchup and one with chilli will that complete your order?OK. I have your personal details on file. Your order will be ready for pick-up in about 20 minutes.
Yes. I'm looking to get a medium pan full of mussels and marinara sauce. And that's pretty much it.	One medium pan full of muscles in marinara sauce will that complete your order?OK. I have your personal details on file. Your order will be ready for pick-up in about 20 minutes.
Ramen noodles.	For two people?
Hi, today I need your help in ordering take-out for three people and I want hot dogs.	Okay, takeout for three people and you would like to have hot dogs, sounds good.
Mild spicy.	Okay. I got it, would you prefer some Nan?
Yeah, I'd like to order some takeout food, Greek.	Ok, greek takeout.
Hi. I would like to order food for takeout for two people. The type of food I'm looking at is sandwiches.I would like to order a grilled Habanero grill cheese sandwich, a turkey pastrami sandwich, a shrimp Po'boy sandwich.And two cans of 12-oz Diet Mountain Dew.	A grill Habanero grill cheese sandwich, a turkey sandwich, shrimp Po'boy sandwich with 2 cans of Diet Mountain Dew.Okay. I have your details on file. Your order will be ready for pick-up in about 20 minutes.
Hello, I am looking for to order a takeout for three people and I need to find a Chinese place.	I can help you with your takeout order for Chinese food. What would you like to order?
Yes, and two diet cokes.	Just to confirm you would like to order two sandwiches.1st Reuben Sandwich with Sauerkraut Mustard and an order of fries.I'm sorry no Lettuce, I mean less tomatoes and mayonnaise.Okay. I have your personal details on file. Your order will be ready for pick-up in 20 minutes.
Sarah's Pizza.	Sure, let me bring that up. Looks like you had 1 large pizza with one half pepperoni and one half mushroom.
Can I get one serving of chicken tikka masala and one serving of punjabi lamb curry?	I have one order of chicken tikka masala and one order of punjabi lamb curry. Anything else?
I just want it to have ketchup, mustard, and relish on it.	Just to confirm you would like to order one hot dog with ketchup mustard and relish on it.
I'd like to order some burritos, breakfast burritos with with extra bacon veggies and extra cheese, American cheese. And on the side I'd like some hash brown potatoes and to drink I would like one decaf coffee and one regular coffee.	How many burritos would you like to order?2 bacon breakfast burritos. Is that correct?How many hash browns?
I need to order a huge bowl or a large bowl of potato soup, and it needs to have bacon, cheese, and also some bits of steak on top of it.	Just to confirm, you would like to order large bowl of potato soup with bacon, cheese and, bits of steak on it.Okay. I have your personal details on file. Your order will be ready for pick-up in about 20 minutes.
Hi, today I need your help getting food for take out for one person, myself. I'm looking for pizza to eat.Okay, I'm looking to get a large pizza with banana peppers and pepperoni.	A large pizza with banana peppers and pepperoni.
Hi, I'd like to order a pizza for take out, please.I'd like two large pepperoni with onions, please.	Okay, I have your personal details on file. Your order will be ready for pick-up in about 20 minutes.
I want to order two hot dogs.Ketchup, tomato, pickle, mustard, pepper on them.Two large orders of fries and two large Sprites, please.	Two hot dogs with everything on it, ketchup tomatoes and pickles with mustard and pepper as well two large order of fries and two large Sprites.
Yeah, Mexican burritos. Is that what you mean? I didn't know there was more than one style.	Okay, Sure thing. Mexican burritos.
And then can you add one more Brownie to that order?	Okay. I have your personal details on file. Your order will be ready for pick-up in about 20 minutes.
Hello, I would like to order Chinese soup for three people.We'd like two orders of ranch chicken and truffle fried rice and the third one will be bourbon chicken and truffle fried rice, two large sodas and one PepsiCos.Two orders of ranch chicken and truffle fried rice, one order of bourbon chicken, and truffle fried rice two Pepsi and one Sprite, please.	Okay. Your orders are two orange chicken with shrimp fried rice. 1 Barber chicken with shrimp fried rice, with two Pepsi's and a Sprite.Okay. I have your personal details on file. Your order will be ready for pick-up in about 20 minutes.
I would just like a turkey club with extra tomatoes, extra lettuce, 2 L of Mountain Dew and that should be it for me.	Okay. I have a turkey club with extra tomatoes, extra lettuce, 2 L of Mountain Dew. Is that all for you today?Your order should be ready in about 15 minutes. Enjoy your meal.I can help you with your takeout order, what would you like to order?
Yeah, I'd like to add one salad with house dressing.	Okay. Let me confirm you have 1 large pizza with one half pepperoni and one half mushroom and a salad with house dressing. Is that right?Okay, your order will be ready for pick-up in about 20 minutes.
I want five egg rolls, A case of rice and as well as sweet and sour chicken.	Your would like to 5 egg rolls order of rice, Sweet and sour chicken. Is that right?Would you like to add any drink?
Can I just have a large 2L Pepsi?	A large 2L Pepsi, just one?Okay, I have your details on file. Your order will be ready for pick-up in about 20 minutes.
Oh, another minestrone.	OK. I have your personal details on file. Your order will be ready for pick-up in about 20 minutes.
Like to order for three people, please.We'll be ordering Greek food. I'd like three gyro plates.Extra tomatoes, onions, sour cream.Can you put pickles on the side of all three of those orders? Ketchup as well on the side. And we would like three large cherry cokes for all three.	Three gyro plates, extra tomatoes, onions and sour cream. Pickles on the side as well as ketchup. Three large cherry cokes. Does that complete your order?Okay. I have your personal details on file. Your order will be ready for pick-up in about 20 minutes.Enjoy your dinner.
Yeah, could I have two diet Pepsi?	The Chinese restaurant only has Diet Coke. Is that okay?I will add two Diet Cokes to order anything else.Okay. I have your personal details on file. Your order will be ready for pick-up in 20 minutes.
Hey, I'm looking to get some hot dogs tonight. Can you help me?Well, I want a Long Island hot dog with extra mustard. And my girlfriend wants a Coney Island hot dog with no pickles, but extra relish.No, that's it. Oh, can you give us like packets of mustard on the side?	One Long Island hot dog with extra mustard, and a Coney Island hot dog with no pickles, and extra relish, and I'll make sure they add a fist full of mustard packets. Does that complete your order?"Okay, can I have your details on file. Your order will be ready for pick-up in about 20 minutes."Awesome, have a great night and enjoy your dinner.
Yes, can you make that hot sausage, spicy sausage and green peppers?No, that's it and maybe three hot coffees.	Okay, I have your personal details on file. Your order will be ready for pick-up in 20 minutes.
Yeah, I'd like the first one to be pork, Mild.And the second one to be of beef, Mild and the third carne asada, Spicy.Yeah, Let me get a large side of Guacamole.	And Guacamole too, Right?Okay. I have your personal details on file. Your order will be ready for pick-up in about 20 minutes.
Yeah. Can I get them with ranch instead of marinara?	Order cheese sticks with marinara, a large cheeseburger with mayo and ketchup and large fries.I'm sorry Ranch instead of marinara, got it.Okay, I have your personal details on file. Your order will be ready for pick-up in about 20 minutes.
Okay, let me get four regular hot dogs with mustard chili and onions.Also a small order of fries.And a large coke or diet coke, whichever one.	Four regular hot dogs with mustard chili and onions, small fries and a large diet coke.Okay. I have your personal details on file. Your order will be ready for pick-up in about 20 minutes.
And then one steak gyro with tomato, onion, and tzatziki sauce.	One steak gyro with tomato, onion, and tzatziki sauce.
Great. I'll be there to pick it up.Hi. I would like to order food for two people.	I can help you to order for two people. What would you like to eat?
Hello, can I get three steak burritos and three large Cokes, please, and two orders of french fries?	Three large steak burritos, three orders of Coke, and 2 large fries.Okay, I have your details on file. Your order will be ready for pick-up in about 20 minutes.
Can I get two drinks too? Just water.	Water, got it.Okay. I have your personal details on file. Your order will be ready for pick-up in about 20 minutes.Food for 2 people, One large pepperoni pizza - one 2 liter of sprite - one brownie - two iced teas.
Yes, can I get extra feta cheese on my Greek salad?	Extra feta cheese on the Greek salad added to the order.So, just to confirm, you would like to order Chicken Souvlaki, Greek salad with extra feta cheese and a slice of pie.Okay. I have your personal details on file. Your order will be ready for pick-up in about 20 minutes.
Hello. I wanted to order some poke food for takeout.It's going to be for three people, and I just need three of the spicy ahi poke dishes. And then I need a 2-L of coke. And that's going to be it.	Just to confirm you would like to order 2 liter bottle of coke and 3 spicy ahi poke dishes.Okay. I have your personal details on file. Your order will be ready for pick-up in about 20 minutes.
I'd like to order out tonight. Order some take-out food Chinese.	I can help you order Chinese takeout. How many people are you ordering for?
Hi, I'd like to order takeout.Just for one person.I just want soup, lemon chicken orzo soup. And also a side Baguette. And , That´s it.And also a side baguette.	Any drinks with that?OK. I have your personal details on file. Your order will be ready for pick-up in about 20 minutes.
Hello. I would like to make an order of breakfast. Can you help me with that?I would like to order one breakfast burrito with extra hot sauce and jalapenos with an order of french fries, large.	Okay, one breakfast burrito with extra hot sauce and jalepenos and a side of fries. That's it right?
Yes, that's all I want. What time should I pick it up?	Okay. I have your personal details on file. Your order will be ready for pick-up in about 20 minutes.
I'd like to order take out sandwiches for one person.	Go ahead with your takeout order.
I'd like to order takeout for two people.I would like two hot dogs with only mustard on them.	"Okay. I have your personal details on file. Your order will be ready for pick-up in about 20 minutes"Looks like you ordered one large pizza with pepperoni and mushroom.
Hi. I'd like to order some soup.No, But it's just going to be for one person.	Got it. Ok. I have your personal details on file. Your order will be ready for pick-up in about 20 minutes.
Yes and three iced teas.	3 large iced tea.
No pickles.	Just to confirm you would like to order one BLT sandwich without pickles.Okay. I have your personal details on file. Your order will be ready for pick-up in 20 minutes.
Just one.	What kind of meat would you prefer in your breakfast burrito?
Just two, myself and my wife. We would like to order Singapore-style noodles, spare ribs and two egg rolls.	I have one order of Singapore-style noodles, one spare rib, two egg rolls. Is that correct?Okay, I have your personal details on file. Your order will be ready for pick-up in about 20 minutes.
We'd like two orders of Tom yum, three orders of Thai fried rice and one order of Nun Tak.And three large cokes to go with that, please.	Two orders of Tom yum.Three Thai fried rice.1 Nun Tak.And three large cokes. Is that correct?Okay. I have your personal details on file. Your order will be ready for pick-up in about 20 minutes.
I'll take Thai basil chicken. That's about it.	Would you like to have anything to drink?
One with bacon and one with ketchup.	One with bacon and one with ketchup, that's it.
Cheddar cheeseburger.	You got it cheddar cheese burger.That should be ready in about 30 minutes to pick-up.
Hi, can you help me get some gyros?	Okay, what kind of gyros do you want?
Non-vegetarian.	How about butter chicken and garlic naan?
Chicken, please.	1 chicken gyro with extra sauce, a Greek salad, Souvlaki, and a side salad with no anchovies. Is that correct?Okay. I have your personal details on file. Your order will be ready for pick-up in about 20 minutes.No problem. Enjoy your dinner.
I would like to order some take out food. Can you help me order some Indian food?Yeah, I would like some Chicken Tikka Masala.	Would you like to add naan?
Oh yeah, definitely I love chicken curry. We'll go at chicken curry.	Okay, I have an order of chicken curry a side dish of wedges and hot tea.Okay. I have your personal details on file. Your order will be ready for pick-up in about 20 minutes.
Okay, so let me get pad Thai then.It's just for me. Just for one person.	Okay. I have your personal details on file. Your order will be ready for pick-up in about 20 minutes.
Yeah, that is right. And I would like to add two iced teas to that order, please.	2 Iced teas? Sure. I've added that to the order.1 large pizza with one half pepperoni and one half mushroom and 2 Iced teas.Okay. Your order will be ready for pick-up in about 20 minutes.
Yeah. You did say chips and sauce, right?	Okay. I have your personal details on file. Your order will be ready for pick-up in about 20 minutes.
Hi, I was wanting to order Indian take-out for one.I think I'll get some one samosa, butter chicken and roti.	Just to confirm you would like to order one Samosa, Butter chicken and Roti. Is that correct?Okay, I have your personal details on file. Your order will be ready for pick-up in about 20 minutes.
Mild.	Okay. I have your personal details on file. Your order will be ready for pick-up in about 20 minutes.
Yeah, I want to start off with some large bowl of egg drop soup.	Okay, one order of egg drop soup large.
Yes, that was Ped's Thai.	One large red curry and two pad Thai?I have your personal details on file. Your order will be ready for pick-up in about 20 minutes.
All bacon.	Would you like to add extra cheese to it?Just to confirm your order would be 3 bacon breakfast burritos and three large cokes.
I'm looking for the barbecued ribs and barbecued chicken.	1 order of ribs and 1 order of bbq chicken.
Yeah. That's absolutely right. Hey, I'm wondering if in addition to that you could add a salad with house dressing.	Sure, I've added one salad with house dressing to the order.You have ordered 1 large pizza with one half pepperoni and one half mushroom and one salad with house dressing. Is it right?Okay. Your order will be ready for pick-up in about 20 minutes.
I believe clam chowder. And also, one thing of tomato soup.And two bottles of water and that would be it.	Okay, I have an order of clam chowder and tomato soup and two bottles of water. Anything else?Okay. I have your details on file. Your order will be ready for pick-up in about 20 minutes.
Yes, can I get a Diet Coke, large Diet Coke?	Okay, I have your personal details on file. Your order will be ready for pick-up in about 20 minutes.
Hi, I wanted to order Thai food for one for takeout.Well, pardon my butchering of the pronunciation of this, but how about some khanom Chin Nam ngiao, Khanom Chin Nam ya and some cow fat kai and that should be it for me.	Just to confirm you would like to order can Khanom Chin Nam ngiao, Khanom Chin Nam ya and some cow fat kai. Is that correct?Okay, can I have your details on file? Your order will be ready for pick-up in about 20 minutes.
Could I get a Filet Mignon kebab with eggplant sides and pita bread?	Okay, this is what I have, one Filet Mignon Kebab with eggplant sides and pita bread. Would you like to add a drink?Okay. I have your personal details on file. Your order will be ready for pick-up in 20 minutes.
A large, please.	Okay, ordering three large Dr. Peppers to go with your three steak burritos.Your order should be ready in about 45 minutes. Enjoy your meal today.
I need to place a take out order, I need to get soup for three people.	What kind of soup would you like to order?
Yes. For one person.	Okay. I have your personal details on file. Your order will be ready for pick-up in about 20 minutes.
Hi, would you help me with ordering take-out for two people?I want Indian food, so could I have one order of Chicken Masala?And one order of Butter Chicken.And a side order of Samosas.	Anything else like Naan?Just to confirm you would like to order one order of Chicken Masala, Butter Chicken and a side order of Samosa. Is that correct?Okay. I have your details on file. Your order will be ready for pick-up in about 20 minutes.
Hello, I need to order takeout food for three people. I'm looking for Breakfast burritos.	Breakfast burritos, what kind?
I like to order barbeque take-out for three people, please.I'd like one pulled pork sandwich.One pulled chicken sandwich.I want to order ribs and two large orders of fries and that's it.	One pulled pork sandwich, one pulled chicken sandwich, one order of ribs and two large order of fries and that will do it.Anything to drink it all down with or are you good with that?Ok, I have your personal details on file. Your order will be ready for pick-up in about 20 minutes.
A Diet Coke, Please.	A Diet Coke to go along with it, Okay anything else?Is this just for one person?Okay. I have your personal details on file. Your order will be ready for pick-up in about 20 minutes.
All right, I'm going to try some mole.I would like some tamales.	Okay. You want tostadas mole and tamales correct?Ok. I have your personal details on file. Your order will be ready for pick-up in about 20 minutes.
I need to order two large bacon, egg and cheese breakfast burritos.And then I need a side of guacamole with them.	Just to confirm you would like to order two large bacon, egg and cheese breakfast burritos and the side of guacamole. Is that correct?Okay. I have your personal details on file. Your order will be ready for pick-up in about 20 minutes.
Hello. I'm looking for takeout for two people. Specifically looking for breakfast burritos.	Take out for 2 breakfast burritos, got it. What would you like?
Hi, I was wondering, If you could help me order some take-out.	I can help you are take out. How many people will you be ordering?
Hi, I'd like to take out Indian food for myself, please.	What would you prefer in Indian food?
Yeah, I would like to have a burrito and some fried rice and some taco salad.	Okay, I have one order for a burrito and an order of fried rice and what kind of meat would you like on the taco salad?
I would like to place an order for pick-up.Like two beef burritos with Mexican style rice, beans, lettuce, saucer, guacamole and cheese.I would like 2 beef burritos.I'd like those with Mexican style rice, guacamole, salsa and sour cream.	2 beef burritos with mexican style rice, guacamole, salsa and sour cream.Okay. I have your personal details on file. Your order will be ready for pick-up in about 20 minutes.
Yes, I'm looking for a takeout for myself. I'd like to order some soup, please.Just chicken soup with extra chicken, carrots, tomatoes and, rice.	Just to confirm your order is Chicken soup with extra chicken, carrots, tomatoes and, rice.
First of all, I would like to order egg rolls. Actually, make that two orders of egg rolls. I would like a Moo goo gai pan.An order of beef and broccoli and a kung pao chicken.And finally, I'd like some steamed white rice for three people.	Just to confirm your order is 2 eggs rolls, Moo goo gai pan, beef and brococlli, kung pao chicekn, steamed rice for 3 people.Would you like to try some hot and sour chicken soup?
Hello. I need to order takeout for two people.I need to order two fish salads with cheese and two large cokes.	Two fish salads with cheese and 2 large cokes.Okay. I have your personal details on file. Your order will be ready for pick-up in about 20 minutes.
Hi. Today I need your help finding some food for two people to get for takeout. I'm looking to get some burgers.I'm looking to get two double cheeseburgers and one bacon double cheeseburger, and that's it.	Two double cheese burgers, and one bacon double. Does that sound right?Okay. I have your personal details on file. Your order will be ready for pick-up in about 20 minutes.
All right, I'll head down there in 20 min. Thank you for helping me out. Bye.I need to make an order for three breakfast burritos.	Just to confirm you would like to order three breakfast burritos.
Hi! Today I need your help in getting food for take-out for one person and I'm interested in getting some pizza.	Okay, I can help you to get some take-out pizza. What size do you want?
Hi, I'd like to order Italian take out for three.	Italian for 3.
Yeah, I'd like to place a takeout order for hot dogs.	Okay, take out for hot dogs, sounds good.
Great, we'll be there to pick it up.Hi, I would like to order a Poke bowl for one.Can I get base of white rice with salmon, cucumber, and onions, and then teriyaki seasoning?Can I get crabs Italian?	A poke bowl with white rice, salmon, cucumbers, and onions with teriyaki seasoning crab side salad.Okay, I have your details on file. Your order will be ready for pick-up in about 20 minutes.
Hi. Can you pull up my regular order from Casa Sanchez? I want to order the same thing I got last week.	You had 1 market burrito with black beans and spicy salsa and 1 chicken taco platter with refried beans.
I was willing to order one tuna poke.	So, just to confirm you would like to order one tuna poke. Is it right?Okay. I have your personal details on file. Your order will be ready for pick-up in about 20 minutes.
They smell chicken finger. Please.	A small chicken finger anything else?
Okay. The first order, I'd like to order some lasagna.With a salad, no tomatoes, with Italian dressing.And for my second order, I'd like to order Fettuccine Alfredo.With also a salad.With ranch dressing.	Just to confirm your first order would be lasagna with salad that has no tomatoes but has Italian dressing.Second order would be Fettuccine Alfredo with salad and ranch dressing.
Hello, I would like to order takeout.	What would you prefer vegetarian or non-vegetarian Indian food?
Three people.A sausage breakfast buritto.A vegetarian breakfast burrito.A bacon breakfast burrito.	To confirm your order. I have one sausage breakfast burrito, one vegetarian breakfast burrito and one bacon breakfast burrito. Is that correct?Okay. I have your personal details on file. Your order will be ready for pick-up in 20 minutes.
Hi. I'd like to order pizza from the same place I ordered pizza last time, Sarah's pizza.	Okay, sure thing. So you got one large pizza with 1/2 pepperoni and 1/2 mushroom, is that correct?
Oh, great. I'll come down and get it in 20 minutes. Thanks a lot, have a nice day.Hi there, I'm looking to order some pizza.Okay, I would like two large pepperoni and bacon pizzas with light sauce and an order of cheese bread.	Your order is two large bacon pizzas with light sauce and a cheese bread.
Oh, no, two orders of lo mein and one order of sweet and sour chicken. Do those come in different sizes lo mein?	No, just one size.
Can I have a shrimp with angel hair pasta? And can I have linguine with white clam sauce? And I'd also like a a side of bruschetta.	Shrimp with angel hair pasta with linguine with white clam sauce and a side of bruschetta will that complete your order.OK, I have your personal details on file. Your order will be ready for pick-up in about 20 minutes. Have a nice day thank you.
Hi, can you help me with Chinese food for take out?Okay. I want something like a combo chicken which is kind of spicy full chicken, do they have that?Okay. Some chicken fried rice and can I get some egg rolls as well?Two people.Okay, then order two of them.Yeah, I'd like to get some sauce for two orders.And I'd like to order some drinks, do they have 2-liter sodas or do they have small ones?	2-liter sodas are available.Pepsi.
I want to get a large.And then the third order I need to get six regular tacos.	What kind of meat would you like?
Hello. I need your help getting take out for two people. I'm looking to get some sandwiches.Great. I'm looking to get two hoagies, two foot-long hoagies, one with ham and cheese and another sweet cherry, sweet teriyaki chicken. And that's it.For two people.	Food for 2 persons: 2 foot long hoagies, one with ham and cheese club, one teriyaki chicken sandwich.I have your personal details on file. Your order will be ready for pick-up in about 20 minutes.
And the third one, just plain cheese.	One plain cheese.
Looking for a takeout for myself. Looking for pizza.	What kind of pizza and what size?
Right. That sounds right. And don't forget my French fries. Did you get my French fries? I need French fries, too.Large coffees, please. Yes, large French fries, please. Sounds good.	One large french fries. You said two large coffees?You said two large coffees?
Hi. I'd like to place an order for takeout. I was hoping to get some soup, please.That'll be me and two others, so three people in total.Can I get one order of chicken noodle soup and two orders of tomato soup, please?	Would you like any sides or drinks with these orders?
Hi, I'm looking to eat takeout, please. I'm looking for a burrito.	Ok burritos.
And a large drink like a Coke or Pepsi, whichever one you got.	Would you like to try the mango lassi?Just to confirm you would like to order Chicken Tikka Masala with Naan and salad?And large coke.Okay. I have your personal details on file. Your order will be ready for pick-up in about 20 minutes.
Hello, I'd like to order some Mexican food and burritos for two people.	2 burritos both with whole wheat tofu, sour cream guacamole, and cheese. Anything else?
Hello, I was wondering if you could help me make a takeout order. I'd like some soup.	What kind of soup would you prefer?
Yeah. Can you help me place a takeout order for just me? I'd like some soup.	Yes I can what would you like to order in soup?
Crepes Fantastic.	Sure, Let me bring that up. Looks like you had 1 turkey avocado crepe with cheddar and 1 Greek Delight crepe.Looks like you had 1 turkey avocado crepe with cheddar and 1 Greek Delight crepe.
Can I get chow mein?And also can I get orange chicken, fried rice, beef and broccoli, egg rolls and a side of wonton soup for two people.	Okay, this is what I have in order: chow mein, orange chicken fried rice, beef and broccoli, egg rolls and a side of wonton soup for two people, is that correct?
Hi. I want to do takeout for one person.	I can help you with your takeout order, What would you like to order?
Hello, I'd like to takeout some food.I'd like to take out some food, I need some breakfast burritos.I said I like to take out breakfast, I like to take out some breakfast at burritos.Yeah, I'd like to order three breakfast burritos for two people and some hot coffee for me and that's it.	How many coffees would you like?
Hi, I'd like to repeat my last takeout order from Sarah's Pizza.	Looks like you had 1 large pizza with one half pepperoni and one half mushroom.
Often 20 minutes is pretty good timing for me and I'll be ready to pick it up. So thank you for your help today.Hi Assistant, I would like to order some food for three people for takeout, please. I'd like some Thai food.	What would you like to order in Thai food for 3 people?
Hello. I want to place an order for some Greek food.Just only for one person.I want to get a yro with no onions, a large Tabouleh salad and a small coke.	"Okay. I have your personal details on file. Your order will be ready for pick-up in about 20 minutes."
Yeah, You think the three sides are too much for Tomato Sauce?Yeah, you're right. You know what? Make it three. I'm glad I made it three.	Okay, I have your details on file. Your order will be ready for pick-up in about 20 minutes.
I'd like to order some food for two people.Italian food.	What would you like to order in Italian food?
And mastitis salad, also if it's possible?	A side of salad? Sure, I'll.Okay. Let me confirm what you have is 1 turkey-avocado crepe with cheddar and 1 Greek Delight crepe and 2 ice tea and also a side of salad.Okay. Your order will be ready for pick-up in about 20 minutes.
Can I get of one mustard chili and one order of spaghetti, please?	Do you want spaghetti with meatballs?
Hi there. I was looking to order some pizza for take out.	Okay, pizza. Got it. What would you like to order?
Today, I need your help getting food for take-out. I'm looking today to get some barbecue for one person.Well, today, I'm looking to get two pulled pork sandwiches and a medium Hi-C drink.	Okay, so, two pulled pork sandwiches and a medium Hi-C drink. Is that all for today?Okay. I have your personal details on file. Your order will be ready for pick-up in about 20 minutes.
Do you have any Thai basil sauce with Thai rice noodles? And green curry. That'll be it.	Just to confirm Thai basil sauce with rice and green curry.Would you like to add some meat to it?
Do you remember last weekend when I ordered out at Sarah's Pizza? Could you repeat the same order for me right now?	Did you say Sarah's Pizza?Looks like you had 1 large pizza with one half pepperoni and one half mushroom in the last week. Is it right?
Hi. I'd like to order some takeout, some soup.	You are looking to take out tonight, correct?I think, I heard you say soup?
Sounds right. Can I add one salad with dressing into that order?	A salad with house dressing. Sure. I've added that to the order.Two burgers, well done with everything on them. Sweet potato fries with both and a salad with house dressing.Okay. Your order will be ready for pick-up in about 20 minutes. Bye.
I need to order a food for takeout.For two people.I would prefer Burritos.	Perfect and what would you like with Burritos?
Hi. I want to order food for take out for three people and the type of food I'm looking for is Greek food.I would like to order a Greek salad.A gyro and souvlaki and three sodas.	A Greek salad, gyro, souvlaki and 3 sodas.Okay. I have your personal details on file. Your order will be ready for pick-up in about 20 minutes.
Let's go ahead and add a lemonade.	Okay. One lemonade added to your order.Anything in dessert?Okay. I have your personal details on file. Your order will be ready for pick-up in about 20 minutes.
I would like to order barbecue spare ribs with pork-fried rice and fried chicken wings.	Just to confirm you would like to order barbecue spare ribs, chicken wings with pork fried rice, is that correct?
And also, I would like to get three salads for that, two with range stressing one without. And that's all.	Sure, three salads. Two with ranch, one with thousand islands.Okay, I have your details on file. Your order will be ready for pick-up in about 20 minutes.
Great, I'll be there in 20 minutes.I want to order takeout Indian food for two people.I'd like to order one butter chicken, one French bean aloo and two naans and that completes my order.	So that was one butter chicken, one French bean aloo and two orders of naan. Is that correct?
Hi. I'd like to order some Indian food for takeout for one person, please.Durham, North Carolina.No, just Indian food takeout. Can I give you my order?One Aloo Mattar, extra rice,one naan and onion chutney.Can you tell me when my order will be ready for pick up?	And onion chutney. Okay. I have your personal details on file. Your order will be ready for pick-up in about 20 minutes.
Hello. I'm looking to order takeout food for three people. I'm looking for Mexican food.	What would you like to order in Mexican food?
I would like ranch, please.	I will be sure, they have Ranch for your salad. Anything else?Ok. I have your personal details on file. Your order will be ready for pick-up in about 20 minutes.
How about three dinner rolls? One per each person.	3 dinner rolls added to the order.Okay. I have your personal details on file. Your order will be ready for pick-up in about 20 minutes.
Well, I'd like to get a medium one with beef and Parmesan cheese, as well as bell peppers, and that's it.	A medium beef gyro with bell peppers and Parmesan cheese. Does that sound right?Okay, I have your personal details on file. Your order will be ready for pick-up in about 20 minutes.
For three people.I'd like to order six hot dogs for take out.I would like them to have ketchup, mustard, onions, and relish on them.	I have your personal details on file. Your order will be ready for pick-up in about 20 minutes.
Oh, yeah. Two Coca-Colas.	Okay, I have your personal details on file. Your order will be ready for pick-up in about 20 minutes.
Hi, I need to get Italian takeout for three people.	Okay, take out for 3. What would you like to order?
Yes, extra pickles and extra red onions.	Extra pickles and extra red onions?One would be Reuben rye bread.The last one would be straw meat on rye bread with a lot of mustard.
Hi. Can I have Thai food for takeout for one person?Can I have Pad Thai?	What kind of meat would you prefer?
I want sausage.It will be me and another person. So, two people.	How many sausage breakfast burritos would you like to order?
I'm sorry? Say that again. Two Greek coffees? Are you asking me if I want Greek coffee?	Yes. Would you like to have Greek coffee?3 greek coffees added to the order of Souvlaki with Greek salad with feta cheese.Ok. I have your personal details on file. Your order will be ready for pick-up in about 20 minutes.
Yeah, I like to have a side of chili and some cheese and a large Mountain Dew.	Okay, what would you like on your hot dog?
I am trying to order some take out food for just one person and I would like some barbeque food.I would like to order some barbequed chicken with french fries on the side, I would like also like a side salad and a liter of diet Coke to wash it down with. Oh and some barbequed ribs.	Okay. We have an order of barbecue chicken and a side order of barbecue ribs, a side order of french fries, a side salad and a 1 liter of Diet Coke.Okay. I have your personal details on file. Your order will be ready for pick-up in about 20 minutes.
Yeah. And then, can I also get a side of fruit salad?	You said fruit salad?Fruit salad added to the order.
Can I get a potato, a baked potato?A Diet Coke or Pepsi, whichever one they have.	Baked potato and diet coke has been added to the order.Okay, I have your personal details on file, your order will be ready in 20 minutes.You were ordering Italian food?
I would like to have a large pizza with anchovies, mushrooms, peppers for two people.	One large pizza with anchovies, mushrooms, peppers and what was the last part?
Another breakfast Burrito, can I get a Bacon Breakfast Burrito? And this third and last Burrito, can I get a Chorizo Burrito, please? That'll be it.	Okay, just to confirm you would like one Carne Asada Breakfast Burrito with no guacamole, one Bacon breakfast Burrito, and one Chorizo breakfast Burritos all right.Ok, I have your details on file. Your order will be ready for pick-up in about 20 minutes.
I need to order food for taking out for three people.	Okay, I can help you order takeout for three people. What would you like to eat?
I'd like to take out some Chinese food.I have three people.I'd like some sweet and sour chicken and duck soup.Two shots of sake.	Okay. I have your personal details on file. Your order will be ready for pick-up in about 20 minutes.
That is correct. I would like to add one salad to that order with house dressing.	Salad with house dressing. Sure. I've added that to the order.1 turkey-avocado crepe with cheddar and 1 Greek Delight crepe with a salad with house dressing.Okay. Your order will be ready for pick-up in about 20 minutes.
Hello. I need to order some breakfast burritos for one person.	How many breakfast burritos and what kind?
Can you help me get some Indian takeout food?	Sure Indian take-out for how many people?
Hi, I need help in ordering takeout for three people, please.	I can help you with take over, what would you like?
Can I get a meatball marinara, please?	So, just 1 meatball marinara sandwich. Anything else?
Hi, I would like to order food for takeout for three people. I want to order sandwiches. I like to order Po' Boy sandwich, pastrami on rye sandwich, a french cheese steak sandwich.Three cans of Fanta soda.	Po' Boy sandwich, a pastrami on rye, and a french cheese steak and three Fanta sodas with a large order of tater tots and fries. Is that correct?Okay, I have your personal details on file. Your order will be ready for pick-up in about 20 minutes.
Yeah. Let me get a large bowl of vegetable soup. And can I get a large salad with that too? With no tomatoes and extra ranch dressing.	Just to confirm you would like to order a large bowl of vegetable soup and a salad with no tomatoes and extra ranch dressing.Ok. I have your personal details on file. Your order will be ready for pick-up in about 20 minutes.
For the first person, I want to order Fettuccine Alfredo. For the second person, I want to order chicken masala. And for the pasta, I want it to be angel hair. And for the third person, I want to order Linguine with white clam sauce.Sure, I wanted to order a Fettuccine Alfredo.That's Fettuccine Alfredo.	Fettuccine Alfredo.For the second person, you would like to order chicken masala and angel hair.For the third person, you would like to order linguine with white clam sauce. Is that correct?
Hi. I want to order takeout Greek food for one person.Like one gyro platter, sauce on the side.	Okay. I have your personal details on file. Your order will be ready for pick-up in about 20 minutes.
Looking for dinner to take out.Well, we would like hot and sour soup, three egg rolls. We would like chicken fried rice, chicken with mixed vegetables, and extra brown rice on the side.	Any drinks with that?
Okay. I just needed three taco plates.	Three taco plates.
Hello Assistant, I need to add some items to my takeout order. Can you help me?Great. I'm ordering for two people, and I'd like to order some sandwiches. I forgot to add few sandwiches, so I need pastrami on rye and an egg salad sandwich with a side of french fries and two coffees to go.	Just to confirm you would like to order pastrami sandwich and an egg sandwich and 2 coffees.
I'd like to order take-out for one person.I'd like to order one pepperoni pizza.Medium.	Okay, I have your personal details on file. Your order will be ready for pick-up in about 20 minutes.
I need to order a large pan of lasagna and a side order of garlic bread.Side order of garlic bread.	Okay. I have your personal details on file. Your order will be ready for pick-up in 20 minutes.Welcome. Enjoy your pasta.
Hi, I'm looking to take out some breakfast burritos.3 people.	So, will that be three breakfast burritos?
Okay. How about a Diet Coke?	1 diet coke added to the order.Would you like your soup to be spicy or mild spicy.
Hello, I'd like to order some barbecue for one person.	Okay, what kind of Barbecue?
Let me get one sweet kebab.	One-sweat kebab.
I'd like to order one chicken gyro and one beef gyro with extra fatted cheese. And on the side I'd like French fries and a bottle of white wine with that and an extra peanut bread.	One chicken gyro and one beef gyro with extra fatted cheese, an order of french fries, peanut bread and a bottle of white wine. Does that sound right?Ok, I have your personal details on file. Your order will be ready for pick-up in about 20 minutes.Enjoy your dinner.
I'd like one extra large bacon cheese dog.One regular dog with mustard ketchup and relish. And can I also get a side of French fries with a side of onion rings?And can I also get a side of French fries with a side of onion rings?	Anything else? "OK. I have your personal details on file. Your order will be ready for pick-up in about 20 minutes"."OK. I have your personal details on file. Your order will be ready for pick-up in about 20 minutes".
For the first order, The person wants a beef dish, So I was thinking beef shish kebabs. For the second order, The person wanted chicken tandoori. And for the final order, the person wanted curry, so I suggested maybe a green curry. And that should be it for the orders.	Would it be green mutton curry or chicken curry.
Hello, I'd like to order sandwiches for takeout, please.	You would like to order sandwiches for taking out, right?
Hi Assistant, I would like order some Thai food for just myself to takeout.I'd like to order some chicken Thai curry with brown rice and mixed vegetables.Just say a Diet Coke.	One Diet Coke?Just to confirm you would like to order one chicken thai curry with brown rice and mixed vegetables.One diet coke.Okay. I have your personal details on file. Your order will be ready for pick-up in about 20 minutes.
Hi, I'd like to order takeout for two people, please.I like to order Indian food.	Okay, and what would you like to order? Can I get a bowl of shrimp curry? And a bowl of chicken curry, please. With a 2-L bottle of Sprite. NC. A bowl of plain rice and that's it.One shrimp curry, and one chicken curry. A litre of sprite, and side bowl of rice. Is that correct?
I'd like one to be pepperoni and mushroom.And the other one to be sausage and red pepper.Can I also get a 2L bottle of coke?	2 liter coke got it.OK, I have your personal details on file. Your order will be ready for pick-up in about 20 minutes.
Okay, the other one was mayonnaise, ketchup, lettuce and tomato.	Okay, other one would be with mayonnaise ketchup lettuce and tomato.Just to confirm. You would like to order two large double cheeseburgers. One of them would be with 3 strips of bacon, ketchup and mustard other one would be with mayonnaise, ketchup, lettuce and tomato.Would you like me to add some fries to it?Would you prefer anything to drink?
Hello. I need to make a carry-out order for food.Looking for a restaurant that serves poke.Two.I have no idea about poke but I just want additional poke salad two of them.	Got it. Any drinks or sides with that?
I want to order takeout.Looking for Greek. Maybe some gyros.Three.	How many gyros?
Hello, I need to order take-out food for three people and I need some soup.	What kind of soup?
Fries, pickles, extra mayo and ketchup.	Fries, pickles, extra mayo and ketchup. Right?Okay. I have your personal details on file. Your order will be ready for pick-up in about 20 minutes.
I think I'd like to have mild sauce.I guess Tobasco sauce would be pretty good.	Tabasco sauce added to your order.Ok. I have your personal details on file. Your order will be ready for pick-up in about 20 minutes.
Hi, I'm looking for some Mexican takeout and I would like to order.All right, I'd like an order of tostadas.	Ok. Tostadas.
Coca-Cola.And a side of fries.	Okay. I have your personal details on file. Your order will be ready for pick-up in about 20 minutes.
Hello. How are you? I'd like to order a pizza for takeout for three people.	Okay. I have your personal details on file. Your order will be ready for pick-up in about 20 minutes.
Let me get ranch.	You would like to order pat krau pow lusad, One order of yam noodles with spicy beef salad and kai med mau main salad.With ranch dressing?OK. I have your personal details on file. Your order will be ready for pick-up in about 20 minutes.
Yeah, I want to order some Italian food for take out.Two.Okay. For the first order, I'd like an order of chicken parmesan with a salad with net mayonnaise and ranch dressing on that one.Okay and for the second order I would like an order of Fettuccine Alfredo also with a salad with French dressing on that one.Yeah, let me get an appetizer of mozzarella sticks, some extra Italian bread, and two di…	Okay. I have your personal details on file. Your order will be ready for pick-up in about 20 minutes.
Hi, I'd like to place a takeout order.Yeah, I'd like to order some pasta. How about a large order of spaghetti and meatballs?Yeah, I'd like to get a salad with that with ranch dressing and I'd also like a large Coke.	Your order, a portion of spaghetti with meatballs, salad with ranch dressing and a large Coke.
Four steak tacos and fried rice on the side and I need a large Sprite.Fried rice on the side.And a large Sprite.	So your order is 4 steak tacos, fried rice on the side and one large sprite, is that correct?
Hi, I'd like to order takeout for three people, please.Indian food.Can I get a bowl of lamb Vindaloo?Also, can I get a Punjabi chicken curry?And I like also like a bowl of mixed vegetable curry.Can I get a order of a 2-L bottle of Pepsi, please? That will be it.	One bowl of lamb vindaloo, Punjabi chicken curry and a bowl of mixed vegetable curry and 2 liter bottle of Pepsi, is that correct?It looks like that will be ready in about 35 minutes.
I'd like to reorder my last meal from Casa Sanchez.	You had 1 market burrito with black beans and spicy salsa and 1 chicken taco platter with refried beans.
And also a large sweet tea with the previous one.	Okay. I have your personal details on file. Your order will be ready for pick-up in about 20 minutes.
Hello. I need to order takeout for three people. I'm looking to order some pasta.	Sure, what type of pasta would you like?
Hey, I'm looking to get some sandwiches.Just one.Can I get two Reubens, two BLTs with medium water?	Do you want ice water?
I'm pretty hungry, so I'd like to order food for takeout, please. I would like to get some Italian food.	I can help you with that. What would you like to order in Italian food?
Okay, awesome. I'll be ready to pick it up in 20 minutes. Thank you for your help today. Take care. You're welcome.Hello, I'd like like to order Italian food for takeout for two people.	What would you like to order in Italian food?
Hi. Today, I need your help ordering food for takeout. I'm looking to order the same thing I ordered from Casa Sanchez.	Looks like you had 1 market burrito with black beans and spicy salsa and 1 chicken taco platter with refried beans.
Butter chicken with extra green peppers.	And this is for 2 people, correct?
Hi, I'd like to order one sandwich for myself.I'd like to get a turkey with Swiss cheese, Bacon and Lettuce, with the honey-mustard on top, and a slice of tomato on an onion roll.	You said one sandwich. Is that correct?Just to confirm, you would like to order one turkey sandwich with Swiss cheese bacon, lettuce and tomatoes?And what sauce?
I'd like to order some burritos for take-out.3 burritos.2 with beef, 1 with chicken and cheese, rice, lettuce, tomatoes and hot sauce.	2 with beef, 1 with chicken and cheese, rice, lettuce, tomatoes and hot sauce. Is that correct?Any drinks?
Hi, I like to get takeout for one person, please. I like to have one hot dog with mustard on it, I like a sauce onion rings and 2L Pepsi, Please.	Okay, here's what I have. One hot dog with mustard, a side order of onion rings and a 2 L of Pepsi."OK. I have your personal details on file. Your order will be ready for pick-up in about 20 minutes."
I want pepperoni and bacon.	Okay, one large pepperoni pizza with bacon. Anything else?
On the last burger, I'd like to get a pizza burger with extra cheese.	Okay. So, I have one mushroom swiss double cheeseburger, one bacon, lettuce, tomato quarter pounder and a pizza burger with extra cheese. Is that correct?Okay. I have your personal details on file. Your order will be ready for pick-up in about 20 minutes.
I'm going to order take-out.I want Greek food.Three people.Chicken Pita.	Chicken Pita for all three?
Hello, Today I need your help finding food for takeout for one person. I'm looking to get pasta.	What kind of pasta would you prefer?
For one person. Just for myself.Thank you. Can I get some French onion soup and some avocado soup, too?	One french onion soup and one avacado soup will that complete your order?OK. I have your personal details on file. Your order will be ready for pick-up in about 20 minutes.
Yeah, I need to place an order for pickup on burritos.I need six burritos three of them with chicken and two of them with beef and one of them with pork	Okay, so your order is 6 burritos three of them with chicken and two of them with beef and one of them with pork.You also need 3 large drinks, what style of drinks would you like?
The first one, I would like black beans and avocado. The second one, I would like sweet potato, egg whites, black beans, and avocado. Third one, I would like spinach, mushroom, and feta cheese.	Okay, I'll place that order for Rinco Taqueria.
(s) I wanted to order two. It's just for me. I wanted one that was a chicken and another that was sausage.But I wanted neither, I want both to be regular, not spicy.	Just to confirm you would like to order one chicken breakfast burrito and one sausage breakfast burrito, non spicy.
Hello Assistant. I would like to order a takeout for three people.I would like to order one cream of broccoli, one mushroom soup, and one chicken noodle soup.	You would like to order one cream of broccoli, 1 mushroom soup and one chicken noodle soup. Is that correct?So just to confirm, you would like to order one cream of broccoli, 1 mushroom soup and one chicken noodle soup. All in large size.
I need to order three bowls of chili.	Just to confirm you would like to order three bowls of chili soup?"OK. I have your personal details on file. Your order will be ready for pick-up in about 20 minutes"
I'm looking to order some take out for my wife for dinner.I think we'd like some kind of pasta.We'd like to have mushroom ravioli and a salad that serves two.I would like to order two dishes of mushroom ravioli and a warm salad that serves two.	Okay, ordering 2 mushroom ravioli plates and 2 salads?It looks like that will be ready in about 35 minutes.
I'd like to order takeout for one person.I would like to order one order of pad thai.	What kind of meat would you prefer?
I was interested in Italian.	Italian food sounds good. What can I get you?
And then, one side salad besides it.	With a side salad, okay.I have your personal details on file. Your order will be ready for pick-up in about 20 minutes.
That's total three chicken gyros.	Would you like any sides or drinks with that?
I would like to order a chili hot dog, a chili cheese hot dog, a can of orange Fanta, a side out of fry small French fries, that's it.	1 chilli hot dog, 1 chilli cheese hot dog, 1 can of orange fanta and a side of small cheese fries, do I have your order correct?Okay. I have your personal details on file. Your order will be ready for pick-up in about 20 minutes.
A bacon and sausage 16" pizza with extra cheese.Large soda, please.	Okay, can I have your personal details on file. Your order will be ready for pick-up in about 20 minutes. Is there anything else that I can help you with?
Hi, I'd like to order hot dogs for takeout.Yeah, I'd like one giant bacon cheese dog. One large Chicago style dog with extra relish. And one jumbo New York dog. And can I also get three orders of waffle fries?One large Chicago style dog with extra relish.And one jumbo New York dog.And can I also get three orders of waffle fries?	Let me repeat the order. So it's 1 chili cheese dog, one large Chicago-style dog extra relish, One jumbo New York dog and three waffle fries. Is that correct?Okay. I have your personal details on file. Your order will be ready for pick-up in about 20 minutes.
I need Pasta with clam sauce, with a side of caesar salad and crispy garlic bread plus bottle of white wine. That's it, That's my order. Thank you.	Okay, I have your personal details on file. Your order will be ready for pick-up in about 20 minutes.
Can I get Alamia with tomato lettuce?And then also a chicken gyro with tomatoes, lettuce, onions, picos.	You said tomato, ketchup, onions, pickles and I am sorry I missed the last part.
I'd like to order a clam chowder soup, a chicken noodle soup, and a side of grilled cheese sandwich.	Let me confirm your order. You would like to order one clam chowder soup; chicken noodle soup and the side of grilled cheese sandwich?
I'd like to get two liter Pepsi, please.	And A 2 liter of Pepsi to wrap up all the stuff, you got it.Okay. I have your personal details on file. Your order will be ready for pick-up in about 20 minutes.
Hi. Today I need your help getting food for one person. I'm interested in buying some pizza.	Pizza. What size?
Hi. I'd like to order two large pizzas for takeout.	Ok, Two large pizzas.
Yes, I would. And as well as Parmesan cheese.	Additional pepper and parmesan cheese added to the the pasta.
Hello, I'm looking for soup. Can you help me with that?I would like to have crackers with tomato soup, on the side.	Tomato soup with crackers?
Hello, I would like to order food for takeout for one person, and the type of food that I'm looking at is sandwiches.I'd like to order a bacon nugget cheese sandwich with a 12 ounce and a can of sprite.	Okay. I have your personal details on file. Your order will be ready for pick-up in about 20 minutes.
Hi assistant. I'm looking to order some takeout food, and I'm interested in ordering some pizza.I would like a large pizza with olives on one side, mushrooms on the other side, and green pepper on the entire pizza.I need this for takeout.I didn't know what the first kind of food was, but I know what pizza is.Okay, I'm looking for a large pizza with mushrooms on one side, olive on the other side, …	Okay. I have your personal details on file. Your order will be ready for pick-up in about 20 minutes.
Yeah, I would like to order a clam chowder soup, a gumbo soup. A side of kale and tahini salad. That will be all.	Clam chowder soup, gumbo soup, a side of kale and tahini salad. Okay. I have your personal details on file. Your order will be ready for pick-up in about 20 minutes.
Hi. I was wondering if you could help me order some Thai food.	Thai food, sure thing.
Hi, I'd like to order food take away for two people.Pizza.	What kind of pizza you would like to order?
Okay. For the first order, no coleslaw on the sandwiches.	Okay, no coleslaw.Okay. I have your personal details on file. Your order will be ready for pick-up in about 20 minutes.
I need help taking ordering food for takeout for one person, please.	Just one person?
Yes, that is all i like to complete our order. When will it be ready to pick up?	What meat would you prefer for the white rice Teriyaki?
Hello Assistant. I would like to order some burgers for two people please for take-out.	Hello, I can help you order some takeout Burgers go ahead with your order.
Great. I'll be there to pick it up. Thank you.It was for breakfast burritos.	How many breakfast burritos would you like to order?
Can I get a salad, some kind of salad with that?	What kind of salad would you prefer?
Ground beef.	So to review order I have three quesadillas with a side of beans and rice, one large Spanish rice and 6 beef tacos. Is that correct?Okay. I have your personal details on file. Your order will be ready for pick-up in 20 minutes.
Hello. I like to order food for takeout. I'd like to have pizza.It's for three people.	I can help with your takeout order for three people what would you like on your pizza.
I'd like the biggest cheese burger that I can get with tomatoes, Pickles, Cheese, Lettuce, Couple of Jalapenos, Ketchup and Mustard. Also I'd like to order medium fries and a large coke, please.	Just to confirm, Would you like to order a large cheeseburger with tomatoes, Pickles, Cheese, Lettuce?What would you like to drink?
Hi, could you help me with ordering takeout for three people?Sandwiches.	What kind of sandwiches and any side orders?
House salad.	Did you said you want to add a house salad?Okay. Let me confirm you have two burgers well done with everything on them. Sweet potato fries with both. And a house salad.Okay. Your order will be ready for pick-up in about 20 minutes.
I need to finish the breakfast order.Right, so just breakfast burrito for one.	One breakfast burrito. Is there anything else?Food for 1 people one breakfast burrito.Ok. I have your personal details on file. Your order will be ready for pick-up in about 20 minutes.
Hi, today I need your help finding some food to eat. I'm looking to get some take-out for one person, and I'm looking to get some hot dogs.Okay, so I'm looking to get two regular-sized hot dogs, one with sour cream and beans, and another one with I think they just want ketchup and relish, and that's it.	Okay, I have your details on file. Your order will be ready for pick-up in about 20 minutes.
I want to order takeout.	I can help you order takeout. What kind of food would you like to order?
Hi. I want to order breakfast burritos for two.Okay, can I have one with egg, cheese and ham? The other with bacon, sausage and ham.	I have your personal details on file. Your order will be ready for pick-up in about 20 minutes.
Hi, I would like help ordering takeout food for three people.	Okay, takeout for 3.
20 minutes? Okay.I'd like to order porkfish salad food takeout for three people, Please.Barbecue ribs.	Order is a porkfish salad and BBQ ribs?Ok, I have your details on file. Your order will be ready for pick-up in about 20 minutes.
I need to order food for takeout.I'm looking to order an Italian food.	Okay, what would you like to order from the Italian restaurant?
It's going to be for two people.Okay, for the first one I just need some Pad Thai noodles.And water to drink and that's going to be for the first person.	What size Pad Thai noodles would you like?
Add two ice teas to that order.	1 turkey-avocado crepe with cheddar and 1 Greek Delight crepe and 2 ice teas.Okay. Your order will be ready for pick-up in 20 minutes.
Hi, I'm looking to order some Greek food for take-out.It's going to be for three people. I'm just going to need €3 and three large sprites. And then a side of octopus. That's going to be it.I'm just going to need €3 and three large sprites.And then a side of octopus.	Just to confirm you would like to order 3 gyros, Three Sprite and a side of octopus. Is that correct?OK. "I have your personal details on file. Your order will be ready for pick-up in about 20 minutes"
I want to order takeout for two people the Mexican food.Three tacos.Two enchiladas.Mexican jumping bean salad.	Your orders are three tacos, two enchiladas, and a Mexican jumping bean salad.Ok, "I have your details on file. Your order will be ready for pick-up in about 20 minutes."
Hello, I was waiting to order sandwiches as takeout for one.	Sure. What would you like on your sandwich?
Great. That's a pretty good time for me. I'll be ready to pick it up. Thank you for your help today with this.Hi. I'm ordering for two people today. We each like one hot dog and onion. So, two hot dogs with mustard and onions.	Just to confirm, your order would be 2 hotdogs with mustards and onions.
Hi. I'm looking to order pizza for takeout.	For how many people and what's the size of the pizza?
Hi, today I need your help ordering some food for take-out. I'm in the middle of deciding to get.I'm looking to get some Chinese take out.	Chinese takeout and anything else?
