# Supplementary material for: GenPADS: Reinforcing politeness in an end-to-end dialogue system
Source: PLoS One. 2023 Jan 6;18(1):e0278323. doi: 10.1371/journal.pone.0278323 (PMC9821416; doi:10.1371/journal.pone.0278323)
Supplement: S1 Data — (ZIP) [file pone.0278323.s001.zip › GenPADS_Data_Sample/Sample_GenDD/DG-Dataset/formatted_food-ordering_val.csv]

input_text	target_text
I'd like a Carne Asada, Please.	One Carne Asada burrito Ok, Any other preferences?
Let me get a Greek salad, like a big one.Let me just get the regular Greek dressing, like whatever the regular thing that they have is.And then, let me get a large soda.	Okay. I have your details on file. Your order will be ready for pick-up in about 20 minutes.
Hi, I'm trying to order some takeout for two people. We are hoping to order a couple of large soups, one chicken noodle, and the other tomato.	Ok. I have your personal details on file. Your order will be ready for pick-up in about 20 minutes.
No, we have our own drinks here. Thank you, though.	Okay, it looks like your order will be ready for pickup in about 35 minutes.
Hello. I'd like a pepperoni pizza.A large Pepperoni on it.Onion rings on the side.	Large Pepperoni Pizza with Side of Onion Rings.OK. I have your personal details on file. Your order will be ready for pick-up in about 20 minutes.
Well, the second item is moussaka.Spelled m o u s s a k a.	I apologize One Order of mousaka.Okay. I have your personal details on file. Your order will be ready for pick-up in about 20 minutes.
I am looking for some place to eat barbecue. I want it to be taco but I want it to be enough for three people.	What kind of barbecue? Anything else?
I'd like one large Beef and Broccoli.And two egg rolls.	Just to confirm, you would like to order one large Beef and Broccoli and 2 egg rolls. Is that correct?I have your personal details on file. Your order will be ready for pick-up in about 20 minutes.
Yeah, like the hot dogs. Like the Polish sausage bit three dogs.	Just to confirm that you would like to order 3 Polish Boy hot dogs. Is that correct?Ok. I have your details on file. Your order will be ready for pick-up in about 20 minutes.
We want to order Greek food for take out for three people, please.I'd like to order One gyro sandwich with sauce on the side, one order of misaka, one order of oven baked lamb with potatoes and 3 orders of baklava.	One gyro sandwich with sauce on the side, one order of misaka, one order of oven baked lamb with potatoes and 3 orders of baklava. Is that correct?Okay. I have your personal details on file. Your order will be ready for pick-up in about 20 minutes.
Let me get a Coke.	"Okay. I have your personal details on file. Your order will be ready for pick-up in about 20 minutes."
Okay, I need to add some a couple of salads to that, one with tomatoes with ranch dressing, one without tomatoes with ranch dressing and two large Diet Cokes.	Pasta for 2 people, one salad with tomatoes and ranch, one salad with tomatoes, two large diet cokes.
Yes, some burgers, please.	Burgers, Sure.A mushroom burger with pickles/lettuce/tomatoes, a side of french fries and a diet coke.
Yes. A medium order of french fries, as well.	Add a medium order of french fries.Okay. I have your personal details on file. Your order will be ready for pick-up in about 20 minutes.
Yes. Could you help me order some food for takeout?Barbecue.I'd like a rack of ribs, a full rack, with baked potato and some macaroni and cheese on the side.Yeah. Can I get a large diet coke to go with that? Oh, and I need a salad too, with no tomatoes and ranch dressing.	Okay, a side salad with ranch, hold the tomato, a large diet coke, a full rack, baked potato and a side of mac. Does that complete your order?Okay, I have your personal details on file. Your order will be ready for pick-up in about 20 minutes.
Yes. Could I have a large water bottle with that please?	One large water bottle added to your order.Just to confirm you would like to order one medium pizza make chicken sausage, pepperoni and jalapeno peppers and one large water bottle.Okay. I have your personal details on file. Your order will be ready for pick-up in about 20 minutes.
Yes, can you add 2 cokes?	Yes, 2 cokes have been added to your order. That's it?Okay. I have your personal details on file. Your order will be ready for pick-up in about 20 minutes.
Hi. I'd like to order for one person.I would like to order one lasagna.	Only one order of lasagna?Okay. I have your personal details in our file. Your order will be ready for pick-up in about 20 minutes.
Yeah, that's correct. I'm looking to order that same thing, but I'm also looking to add a brownie to it, so add one brownie please.	Okay. Let me confirm what you have: two burgers well done with everything on them and sweet potato fries with both burgers and one brownie?Okay. Your order will be ready for pick-up in about 20 minutes.
I'll head over there in 20 minutes to pick it up. Thank you.Three gyros, everything on it, extra tomatoes, extra cream on the side, sour cream and three large cokes and three orders of fries.	3 gyros, everything on it, extra tomatoes, extra cream on the side, sour cream and three large cokes and three orders of fries already and anything else?Okay. I have your personal details on file. Your order will be ready for pick-up in about 20 minutes.
Hi, I'm looking to order some Indian food for takeout for one person.I was wanting to get some chicken tikka with a side of rice.Yeah. Can I get some brown sauce and a Coca-Cola?	Okay. I have your personal details on file. Your order will be ready for pick-up in about 20 minutes.
Hi, I need to order some pizza for takeout.	Let me check for you. This will just be a second. A small pizza is about 6 inches.
I would like two orders of tandoori chicken.	Okay, anything else apart from tandoori chicken?Just to confirm your order is 2 tandoori chicken.Okay. I have your personal details on file. Your order will be ready for pick-up in about 20 minutes.
Hi, could you help me with my take out order what I can get for me and my friends?Well, I want to get some hot-dogs. But I needed enough for three people.	Hot dogs. What kind?
No desserts needed. Thanks.	Okay. I have your personal details on file. Your order will be ready for pick-up in about 20 minutes.
Hi there, I need to order hot dogs for three people for take out, please.	Hot dogs for 3, got it. What would you like with it?
Hi, I'd like help ordering takeout Greek food for three people.	I can help you with that. Would you like to order in, eat out or cook at home?
Hello Assistant, I'd like to order some breakfast burritos for three people.I would like three breakfast burritos with ham and cheese and eggs in it, and hash brown potatoes on the side, and a large pot of coffee.	3 ham cheese and eggs, hash browns on the side and a large pot of coffee. Anything else?Okay. I have your personal details on file. Your order will be ready for pick-up in about 20 minutes.
Hi, I'd like to order take-out food for myself, I want to get a dry roll. And I'm going to get a sweet baked potato on the side and a green salad just to make it a little healthier.	Do you want a water for your drink?
Hi. I'm going to takeout for three people, would like to order burgers tonight.Yeah, I'd like to get three burgers with three veggie cheese burgers.With the salads and sweet potato fries.	Okay. I have your personal details on file. Your order will be ready for pick-up in about 20 minutes.
Do they have some kind of thick crust, like Chicago-style maybe?Yeah. Do they have some kind of thick crust, like Chicago-style maybe?	Yes, a Chicago-style pizza is available. You got it, anything else?
Hello. I'm looking to order takeout for two people, and I need some breakfast burritos.	Okay, takeout for 2 breakfast burritos, sound good.
I need to order Thai food for two people, takeout.Yeah, I needed a pad thai, spring rolls and som tam.	Pad Thai, spring rolls and what was the last order?
Hello assistant, I would like to order Chinese food for myself and my wife.	I can help you order Chinese takeout. How many people will you be ordering for?
Sure, three diet sodas.	3 diet sodas added to your order.Okay, I have your personal details on file. Your order will be ready for pick-up in 20 minutes.
Add one brownie.	One chocolate brownie. Sure, I've added that to the order.Okay. Let me confirm what you have one large pizza with one-half pepperoni and one-half mushroom and one brownie.Okay, your order will be ready for pick-up in about 20 minutes.
Hey, do you remember last weekend when I got food from Sarah's Pizza?	Food for 2 people one large pepperoni pizza, one 2 liter of sprite, two brownies and two iced teas.
Oh, The vanilla please.	I will add vanilla ice cream to order, Anything else?Ok, I have your personal details on file. Your order will be ready for pick-up in about 20 minutes.
Awesome. Then, I'll get lemonade for two.	Okay, two lemonades.I have your personal details on file. Your order will be ready for pick-up in about 20 minutes.
Could I get a side of sour cream?	And one side of sour cream, will that complete your order?Okay, I have your personal details on file. Your order will be ready for pick-up in about 20 minutes.
Hi, I need to order take out for three people.I want to get Mexican, please.I'd like to order some tacos and it should be enough for three people.	Tacos for three people?
I would like to order food for takeout for two people.Soup.	Take out for two people. Soup. Any side dishes or drinks?
Crepe's Fun-Tastic.	Looks like you had 1 Turkey-avocado crepe with cheddar and 1 Greek Delight Crepe. Is that right?
And could I have a large water bottle, please?	One large water bottle added to your order.How would you like your soup to be spicy or mild spicy?
Hi. I'd like to order Chinese takeout for one.I'd like one serving of beef and broccoli with steamed rice and an egg roll.I was just going to see if I could also have a Coke with that order.	I got it. One sec. One serving of broccoli beef with steamed rice ,egg rolls , and 1 coke. Is that correct?Okay. I have your personal details on file. Your order will be ready for pick-up in about 20 minutes.
I'd like croutons with it and make the soup spicy.	Croutons and add spice.Ok, I have your personal details on file. Your order will be ready for pick-up in about 20 minutes.
Actually, can I have one chili cheese dog?And one hotdog with relish, mustard, and sauerkraut.	1 chili cheese dog and 1 with relish, mustard, and sauerkraut.Okay. I have your details on file. Your order will be ready for pick-up in about 20 minutes.
Hi, I'm trying to get a order from the Barbecue for my team.	Okay cool, barbecue for your team, you got it.
Yes, perfect. I'd like to reorder that for takeout, please.	Okay. Let me confirm you have 1 market burrito with black beans and spicy salsa and 1 chicken taco platter with re-fried beans and a chocolate brownie. Is that correct?Okay. Your order will be ready for pick-up in about 20 minutes.
I just need to order three large beef gyros. And that's it.	Okay, Placing an order for 3 large beef Gyros.
Hi, I would love to get some Chinese food. I want to get chicken lo mein, spare ribs and two servings of tastu ramen.	Chicken lo mein, spare ribs and two servings of tastu ramen. Anything else?Okay. I have your personal details on file. Your order will be ready for pick-up in about 20 minutes.You're welcome. Enjoy your dinner.
I'm just ordering takeout for one person, myself.I'm looking to order a take out for two people and my wife really likes great food, so can you recommend a great restaurant?	Is this for take out?
Sarah's Pizza.	Looks like you had 1 large pizza with one half pepperoni and one half mushroom.
Hello. I'd like to order takeout for one person.I'd like to order two breakfast burritos.	Two breakfast burritos. What kind?
I would like two barbecue sandwiches.	2 BBQ sandwiches. Anything else?Ok. I have your personal details on file. Your order will be ready for pick-up in about 20 minutes.
I'd like to order take out for two people.Greek food.I would like to order two Gyros.	Okay. I have your details on file. Your order will be ready for pick-up in about 20 minutes.
Yeah, two medium lemonades and the chicken is Buffalo. I know they have a choice of Buffalo or barbecue, so we want Buffalo. And could you request that the lemonade be low sugar?	6 piece chicken buffalo wings and two medium low sugar lemonades have been edited on your order.
Hello. I'd like to order some food. I like some pasta. I like to get a big plate of spaghetti with meatballs. And on the side, I want Italian bread with 2 L Coca-Cola. That's all. That will complete my order.	Just to confirm, you would like to order spaghetti with meatballs, pasta, on the sides Italian bread with 2 liter Coca-Cola.You're welcome. Okay. I have your personal details on file. Your order will be ready for pick-up in about 20 minutes.
A cherry coke, Please.	Cherry Coke added to the order.Okay, I have your personal details on file. Your order will be ready for pick-up in about 20 minutes.
Three.	3 okay, you got it.
Hi Assistant, I would like to order take out food for two people.I would like gyros.I would like two gyros.	Okay, you want two gyros. Is that correct?Do you want drink at least?Okay. I have your personal details on file. Your order will be ready for pick-up in about 20 minutes.
I'd like the base to be white rice.	Okay, white rice base.
Large one.	Okay, I'll get a six pack of miller light bread sticks and a large Caesar salad.
Hello, I'd like to order burgers for three people. One veggie burger.Okay, wonderful. I'd like to order two veggie burgers for my wife and for myself. I would also like to get one juicy burger for my pet dog, Coco.	So 3 burgers in total?
Hi. I'd like to order some food from Crepes Fantastic.	Did you say Crepes fantastic?Looks like you had 1 turkey-avocado crepe with cheddar and 1 Greek Delight crepe.
Hey, I'd like to order a sandwich for three people.Can I get a BLT on a ciabatta bun with bacon, Lettuce, And tomato and no mayonnaise, A ham and turkey roll with Swiss cheese, A hoagie with American cheese, lettuce, And ham?Perfect. And then can I get three Cokes with that as well?	Just one moment. BLT on a ciabatta bun with bacon lettuce and tomato, A turkey with Swiss cheese and a hoagie with American cheese with lettuce and ham and 3 cokes.BLT on a ciabatta bun with bacon lettuce and tomato, a turkey with Swiss cheese and a hoagie with American cheese with lettuce and ham and 3 cokes.Okay. I have your personal details on file. Your order will be ready for pick-up in abou…
Yes, I'd like Indian food for three people, please.I would like two orders of butter chicken and one order of tandoori chicken and three large sprites, please. And that should be it.	Okay, I have 2 orders of butter chicken, one order of tandoori chicken and three large sprites?Okay. I have your personal details on file. Your order will be ready for pick-up in about 20 minutes.
The name of the restaurant is Sara's Pizza.	Sure, let me bring that up. Looks like you had one large Pizza with 1/2 Pepperoni and 1/2 Mushroom. Is that correct?
Would you have lemonade available?	Yes, lemonade is available.
Hi. I'd like to order takeout for two people.I'd like to have two orders of Lasagne.No price range.	How does takeout from Cucina Venti Restaurant sound?Do you want just Lasagna or anything else?
I was thinking to order two Chicago-style hot dogs.	Just to confirm you would like to order to Chicago-style hot dogs. Is that correct?Still, anything to drink?Okay. I have your personal details on file. Your order will be ready for pick-up in 20 minutes.
I am looking for some barbecue tonight.	Okay, barbecue. Got it.
Yep, that's correct. And I'd like to add one brownie to that order.	A chocolate brownie? Sure. I've added that to the order.Okay. Let me confirm your order, you have 1 market burrito with black beans and spicy salsa and 1 chicken taco platter with re-fried beans and one brownie.Okay. Your order will be ready for pick-up in about 20 minutes.
I like it with half pepperoni and half Italian sausage. And I want a jumbo size one.	Okay, I'll order a jumbo-size half pepperoni half Italian sausage.
Hi, I'd like to place a takeout for two people for Italian.First, I want a meat lasagna and the other one I want a vegetable lasagna.Both should be served with sautéed vegetables.And add two diet cokes.	One order of meat lasagna and one vegetarian lasagna and an order of sauteed veggies for both with two diet cokes. Anything else?OK. I have your personal details on file. Your order will be ready for pick-up in about 20 minutes.
I need to order pizza.	Okay, what kind of toppings would you like on your pizza?
Yeah, I need a Turkey and Swiss on a wheat whole bread with a less amount of mayonnaise and I'd like chips with that.	The Second one would be Turkey and Swiss on whole wheat bread with less tomatoes and mayonnaise.
Can I get two Diet Cokes, also?	2 diet cokes have been added to your order. Does that complete your order for today?Okay. I have your personal details on file. Your order will be ready for pick-up in about 20 minutes. Goodbye.
I would like to order food for one person?	I would like to like to order food for one person?Euros for one person. What kind?
And it should have hash browns on the side.I want to order takeout.I'm going to need it for two people.I want to get some Thai food.So, let me get some of the noodle special.And then let me get the chicken sauce with the noodles.	Any drinks or sides with that?
You could put the rib sauce on the side.	Rib sauce on the side has been added to the order.OK. I have your personal details on file. Your order will be ready for pick-up in about 20 minutes.
Yeah, I need to order take out for three people, from an Italian restaurant.Well, I'd like to get a large pizza.	One large pizza got it.
I would like refried beans for two people.	2 sides of refried beans.
Two shrimp fajita and one nachos fajita. And make the nachos fajita chicken, not beef.Can you make sure the shrimp is not deveined by default? Can you ask that the shrimp be deveined for the two shrimp they heat us?	You would like to order two devein shrimp fajitas and chicken nachos fajita, is that correct?I have your personal details on file. Your order will be ready for pick-up in about 20 minutes.
Hey Assistant, I'd like to order a food for take-out for two people.Italian food, I'd like to order one lasagna dish and one baked ziti dish.Two people.	Ok. I have your personal details on file. Your order will be ready for pick-up in about 20 minutes.
I want two bean burritos with a side of Siracha, and my boyfriend wants a large tortilla.	2 bean burritos and a side of Siracha and one large tortilla and anything else?Okay, can I have your personal details on file. Your order will be ready for pick-up in 20 minutes.
That is correct. I'd also like to add two iced teas to my order.I'd also like to add two iced teas to my order.	2 Iced Teas ? Sure, I've added that to the order.Okay, let me confirm what you have. 1 market burrito with black beans and spicy salsa and 1 chicken taco platter with refried beans and 2 ice teas.Okay, your order will be ready for pick-up in about 20 minutes.
Hi, I wanted to order Mexican takeout for one.	What Mexican dish would u like?
Hi. I would like to order barbecue as takeout for three.I would like three barbecue pulled pork sandwiches and two full slabs of barbecue ribs. And that'll be it.	3 BBQ sandwiches and 2 BBQ full ribs.Okay, I have your personal details on file. Your order will be ready for pick-up in about 20 minutes.
I would like two orders of lasagna.	Would you prefer a side of meat sauce?Just to confirm, you would like to order two orders of lasagna. Is that correct?Okay. I have your personal details on file. Your order will be ready for pick-up in about 20 minutes.
I'd like to place an order of burritos for breakfast, please.	Okay, breakfast with burritos, sounds good. How many burritos would you like to order?
I need to order take-out food.Okay, three people. And I just want three orders of the the appetizer dish.The tartar, I guess. Is that what I should ask for?	Okay. I have your personal details on file. Your order will be ready for pick-up in about 20 minutes.
Yeah, can you get me one large and one small? The oyster sauce is just one size, right? That should be got on the white rice.Yeah, that would be enough for the white rice. It's like eight bucks, right? And that would be enough for the white rice then. Alright. I think that's it. Children and for myself tonight.	Just to confirm you would like to order one large and one small white rice with oyster sauce and moo goo gai pan.Okay. I have your personal details on file. Your order will be ready for pick-up in about 20 minutes.
Yeah, Korean Barbeque sound's good.Let's do chicken.	Chicken. Do you want any sides with that?
I'd like to takeout some Chinese food.Three people. I like some Arancini, egg rolls and fried rice.And some green tea.	Okay. I have your personal details on file. Your order will be ready for pick-up in about 20 minutes.
Can I get two large pepperoni and bacon pizzas with light sauce?	Okay, so two large pepperoni and bacon pizzas with light sauce.Okay, I have your details on file. Your order will be ready for pick-up in about 20 minutes.
Hi. I want to order takeout for two people.I want to eat Chinese food, So could I have 1 quart of shrimp fried rice, 1 quart of Shrimp Lo Mein, Two Spring Rolls and a side order of Chicken Dumplings.	One quart of shrimp fried rice, one quart of Shrimp Lo Mein, 2 Spring Rolls and a side order of Chicken Dumplings. Does that sound correct?Okay. I have your details on file. Your order will be ready for pick-up within 20 minutes.Glad I could help. Enjoy your dinner. Bye.
I'm looking to order pasta for take-out.	I can help you order pasta for takeout. How many people will you be ordering for?
Yeah, and then I want a side of crazy bread.	1 large pizza with one half pepperoni and one half mushroom 2 ice teas and a crazy bread.Okay. Your order will be ready for pick-up in about 20 minutes.
I'd like to order a large chicken burrito for take-out.And I need a side of sour cream, a side of guacamole and a side of extra hot salsa, also a nachos and, a large Coke.	Okay, one large chicken burrito with a side of sour cream, guacamole and a side of hot salsa, also nachos and, a large Coke. Is that all correct?I have your personal details on file. Your order will be ready for pick-up in about 20 minutes.
Yes, then can I get two sweet teas, as well, two sweet teas.	2 sweet teas got it.OK, I have your details on file. Your order will be ready for pick-up in about 20 minutes.
I'd like one to be mushroom and sausage.	One mushroom and sasauge.
Taziki.	Got it. extra sauce.Okay. I have your personal details on file. Your order will be ready for pick-up in about 20 minutes.
I need one chicken gyro and one lamb gyro, both with Tzatziki sauce and then include two iced teas in the order.	Just to confirm you would like to order one chicken gyro and one lamb gyro with Tzatziki sauce and 2 iced teas. Is that correct?You would like to order one chicken gyro and one lamb gyro with Tzatziki sauce and 2 iced teas. Is that correct?Okay, I have your personal details on file. Your order will be ready for pick-up in about 20 minutes.
Hello. I need to order takeout burritos for one person.	Hi. Okay, what kind of burritos do you want to order?
Yeah, we'll have three orders of french fries on the side and three milk vanilla milkshakes. Oh, I'm sorry. Make that two vanilla milkshakes. My wife likes chocolate milkshakes. So I will take two vanilla and one chocolate.Sounds yummy. Can't wait for dinner.	Do you need any sauces like ketchup?Okay. I have your details on file. Your order will be ready for pick-up in about 20 minutes.
Let's see, I would go with an order of large boneless rib tips, I'd like some macaroni and cheese as a side and as well as french fries.	One order of large boneless rib tips, some macaroni and cheese and as well as a side of french fries and I'm assuming you want extra-large on all of those for the team, is that correct?
Hi. I was wanting to order some food from Krips.	Sure, let me bring that up. Looks like you had 1 turkey-avocado crepe with cheddar and 1 greek delight crepe.
Hello, I need to order take out for one person and I need to order Italian food.	I can help you with your take over for one person, what would you like from the Italian restaurant?
Standard, please.Great. When will it be ready for pick up?	Your order will be ready for pickup in about 20 minutes but, let me confirm what you got first okay.So you got one Market burrito with black beans, spicy salsa and one chicken taco platter with Refried beans and also add a side salad to it with house dressing, is that correct?Okay. Your order will be ready for pick-up in about 20 minutes.
I need one more order Kai med ma muang. And I need to get a a salad with that one.And I need to get a a salad with that one.	Any specific dressing for the salad?
Hi. I want to order some Mexican food for takeout.I just need a order of chimichangas.It's going to be for one person. I just need a order of chimichangas and a 2 liters of coke.	So just to confirm you would like to order chimichangas and 2 liter bottle of coke.Ok. I have your personal details on file. Your order will be ready for pick-up in about 20 minutes.
I'd like one to be a shrimp burrito with white rice and black beans.One shrimp burrito with white rice.Black beans and pico de gallo.	Okay, so I got one shrimp burrito with white rice, black beans and pico de gallo.
Okay. I'm looking to get a medium bowl of some pad Thai with some chicken, too.I need a another medium bowl or container of Thai fried rice but with pork.The third order, I'm looking to get a small container of Nam chim.	Alright so I have one medium chicken Pad Thai, one medium pork fried rice and one small Nam chim. Is that correct?Okay. I have your personal details on file. Your order will be ready for pick-up in about 20 minutes.
I'd like to order take-out for three people.I'd like three orders of pad thai.	Just to confirm, you would like to order three orders of pad thai?What kind of meat would you prefer with that?
Hi, today I need your help ordering the same food for takeout that I ordered last week. I'm looking to order from Crepe's or Crepe Fun-Tastic.	Sure, let me bring that up. Looks like you had two burgers well done with everything on them and sweet potato fries with both burgers. Is that right?
Thinking cheese, bacon, sausage, bits of pancake inside as well.And maybe some maple syrup dipping sauce with it.	Cheese, bacon, sausage with bits of pancakes and maple syrup dip.Okay. I have your personal details on file. Your order will be ready for pick-up in about 20 minutes.
I need to order three large beef gyros with lettuce and tomato on them and I need to get a side of ranch and shredded cheese for them.	So, your order is 3 large beef gyros with lettuce and tomatoes, and a side of ranch and shredded cheese, is that correct?
I'd like to order some pasta.	Pasta.
Hi there. I would like to order some Chinese takeout.	Hey, whats up. Chinese take-out sounds good.
One pepperoni and black olive.	One pepporoni and black olive.
Hi. I'd like takeout food for two people.I'd like lamb shanks, spanakopita and an order of Bacopa.	Okay. Hold on just a second. One order of spanakopita, lamb shanks and bacopa?Okay. I have your personal details on file. Your order will be ready for pick-up in about 20 minutes.
Hi, I was wanting to order some food from Casa Sanchez.	Sure, let me bring that up. Looks like, you had 1 market burrito with black beans and spicy salsa and 1 chicken taco platter with refried beans. Is that right?
I'm going to order six hot dogs total for three people. And I would like the first one to be plain with just ketchup and mustard. And the second one to have ketchup and relish. And then for the second person, the two hot dogs for him will be mustard and relish. And a chili cheese dog, so with chili and cheese on top of the hot dog. And then for the third person, I would like to have ketchup, must…	Okay, this is what I have for person number 1, a plain hot dog with ketchup and mustard only second hot dog with ketchup and relish only, for the second person I have a hotdog with mustard and relish and their second hot dog would be a chili cheese dog, for the third person I have a hotdog with ketchup mustard relish and sauerkraut and for their second hot dog will be with barbecue sauce, relish …
Hi. I wanted to place an order for Chinese food takeout tonight, please.	What would you prefer in Chinese food?
Yeah, that's right and can I add a brownie to that?	Okay. Let me confirm you have, two burgers well done with everything on them. Sweet potato fries with both.And one brownie.Okay. Your order will be ready for pick-up in about 20 minutes.
Hello, I'd like to take out some food tonight.Barbeque would be the type of food I would like.	Korean BBQ?
It was Italian.Okay, I want to make my beef lasagna with extra cheese.And a caesar salad with a side of breadsticks.	Just to confirm, you would like to order beef lasagna with extra cheese and a caesar salad with breadsticks, is that correct?
Hello, I'd like to order Mexican food for three people, please.I would like to order two king-sized burritos, everything in it. And an order of Taco plate.	Okay, I got it. Your order is two king-size burritos, everything in it and an order of Taco plate. Is there anything more else to order?
I want to get burgers.	Okay and how would you like your burgers and what would you like on it?
Hello. I need to make a carryout order for Indian food, please.Two.I'd like two orders of tandoori chicken.Two cokes, please.	Okay. I have your personal details on file. Your order will be ready for pick-up in about 20 minutes.
Or like salt lake ribs? Maybe back ribs? honey barbecue chicken.Mac and cheese please and a two-litre bottle of Pepsi.	Okay. I have your personal details on file. Your order will be ready for pick-up in about 20 minutes.
Yeah, how about a bowl of Miso soup and a diet coke?	A bowl of Miso soup, Hanasaki and a diet coke. Does that complete your order?Okay. I have your personal details on file. Your order will be ready for pick-up in about 20 minutes.You're welcome. Enjoy your pork.
I would like to order some minestrone soup for three people. I would like some crusty bread on the side, and I would like some cheese on the top of the soup. Nice and hot, please.	Minnestroni for 3 with crusty bread on the side with melted cheese on top of the soup. Anything else?Okay. I have your personal details on file. Your order will be ready for pick-up in about 20 minutes.
Hi Assistant, I'd like to order some food for takeout for just one person. And I need some Thai food.	Okay, Thai food sounds good, what would you like to order?
I'd like Afredo and wants to be a big cheese tortellini.One baked cheese tortellini.	Just to confirm, you would like to order one baked cheese tortellini and fettuccine alfredo pasta.Ok, I have your personal details on file. Your order will be ready for pick-up in about 20 minutes.
Hey. I'm going to order some Mexican food for me. Can you help me with that?Okay. Can I get two orders of shrimp quesadilla and one order of nachos fajitas?Can I get a side of refried beans with that, too?Yeah, just one soda. Make it a medium.Just one person.	Okay, I have your personal details on file. Your order will be ready for pick-up in about 20 minutes.
Hi, I'd like to order some food for three people.I'd like to order Greek food with like 3 gyros plates fries and 3 large coke. with Extra onions and ketchup as well.Extra onions and ketchup on the side as well, please.	Okay, Placing order for 3 gyros plates fries, 3 large coke and extra onion with ketchup on the side.That would be available within 45 minutes.
Yeah, you know what? I'd like to add two iced teas, as well.	So your order is two burgers well done with everything on them. Sweet potato fries with both with 2 iced teas.Your order will be ready for pick-up in about 20 minutes.
Hello, I like to take out some pizza at Steers Pizza. I'd like to repeat my last order.	Sure, let me bring that up. Looks like you had 1 large pizza with one-half pepperoni and one-half mushroom.
And then a large soda.	Your order total is $50.Okay, I have your personal details on file. Your order will be ready for pick-up in about 20 minutes.
No, it's for two people, I would like to get one order of shrimp pasta, one order of shrimp I mean of chicken pasta.	Okay, this is what I have one order of shrimp pad Thai, one order of chicken Pasta Thai for two people, is that correct?
I would like a pulled pork salad too.	Pulled pork salad okay, got it. Anything else?Any drinks?
Sliced and chopped.Well, yeah. I haven't placed my order yet. I need to get I'd like a one chop plate.And then I need two barbecue sandwiches with no slaw on them and an order of hush puppies.And I'd also like to get some tea. Does that come by the gallon?	Iced tea is bottled.
Medium pizza with chicken sausage, pepperoni and jalapeño peppers please.	Just to confirm you would like to order one medium pizza with chicken sausage, pepperoni and jalapeno peppers.
Hi there. I want to order some Mexican food for takeout.	Mexican food got it. What would you like to order?
Hi assistant, I would like to order for two people, and I would like to order some burgers. Can you help me?I would like to order burgers. Medium well, please.	Would you prefer beef or chicken burger?
We want to order two orders of Khao pad fried rice and an order of pad tie.We need three Coca-Colas and I think that's it.	Just to confirm you would like to order 2 orders of Khao pad fried rice, one pad Thai and 3 Coca-Cola.Okay, I have your details on file. Your order will be ready for pick-up in about 20 minutes.
Could we get three iced teas?	3 ice teas, you got it.Okay. I have your personal details on file. Your order will be ready for pick-up in about 20 minutes.
Hi. Today I need your help finding food to get for take out for three people. I'm looking to get burritos.So that will be Mexican cuisine?	What kind of burritos?
I want to order some gyros for takeout.It's going to be for two people.	What kind of gyros do you want?
Hi. Today, I need your help finding a place to get food at for three people. I'm looking to get takeout for hot dogs.	Take out for 3 hot dogs, sounds nice.
Yes, it is correct. It is for one person.	Okay. I have your personal details on file. Your order will be ready for pick-up in about 20 minutes.
Okay. Yeah, Some Coke or Pepsi.	Some Coke or Pepsi? Sure thing. You got it. Is this all correct?OK. I have your personal details on file. Your order will be ready for pick-up in about 20 minutes.
Hi. I'd like to order for three people.I'd like to order three orders of Pad Thai.	Three orders of Pad Thai.Okay. I have your personal details on file. Your order will be ready for pick-up in 20 minutes.
You know I've been really looking forward to butter chicken as well.The price rating should be moderate. Like I don't want to spend a ton of money on takeout.	Okay butter chicken, any sides?No sides. Okay, I have your personal details on file. Your order will be ready for pick-up in about 20 minutes.
Yes, two large coffees, as well.	Okay. I have your personal details on file. Your order will be ready for pick-up in about 20 minutes.
Yes, I'm ordering food for three people. We would like to order Greek, please. We are ordering three Gyros, extra sour cream, large fries on the side with packets of ketchup and three large ice tea.Can we get two orders of mozzarella sticks, please? And that should be it.	You would like to order 3 Gyros with sour cream and packets of ketchup, large fries, 3 large ice tea and two order of mozzarella sticks.
Thank you. I'm looking forward to dinner.Hey, can you help me in trying to order Chinese tonight.Can you make the rice come in different sizes?	Small, medium and large.
I'd like to order a pizza.Can I get a medium Pizza with mushrooms and bacon on it?Can I get a bottle of coke?	Medium pizza with mushrooms and bacon and a bottle of coke.Okay, I have your personal details on file. Your order will be ready for pick-up in about 20 minutes.
I need to add one salad with house dressing, please.	One salad with house dressing, okay.Alright. So, I have 1 large pizza with one half pepperoni and one half mushroom and a salad with house dressing.Okay. Your order will be ready for pick-up in about 20 minutes.
Just one.	Okay, pasta for one.
Hi, could you help me with ordering take out?It's just for me. So, could I have an order of shrimp arrabbiata pasta along with a side of garlic bread?	Okay. I have your personal details on file. Your order will be ready for pick-up in about 20 minutes.
Oh, thank you so much. I'll come down and grab it in 20 minutes. Have a nice day.Yeah, I was wanting to order some Mexican food for take out.	Mexican food for take out. For how many people?
Oh, the butter chicken special sounds good. What else comes on it?	What would you like with your butter chicken dinner special?
Hello, I need help ordering some take out food for two people.	I can help you to order takeout for two people. Go ahead with your order.
Chicken curry's fine.	Just to confirm you would like to order beef shish kebabs. Chicken tandoori. And green chicken curry.Would you like to try some naan?What kind plain or garlic?
Yeah, I was wondering could you help me order some Mexican takeout? Just for myself.	Mexican take out. Got it, what would you like to order?
I'm pretty good with the drink.	Ok. I have your personal details on file. Your order will be ready for pick-up in about 20 minutes.
I'm looking to order a couple wraps. A fried chicken wrap with spicy peanut sauce would be great. And I'm also looking, I believe, for a Thai beef sandwich.	Okay, to confirm you would like to order a fried chicken wrap with peanut sauce and a Thai beef sandwich. Is that correct?Okay. I have your personal details on file. Your order will be ready for pick-up in 20 minutes.
I'd like to get white rice Thai food. With a coke for two people. That's all we really want. Oh, yeah. Teriyaki Thai. So, all you want is take out for two people. White rice. Thai teriyaki and 2 liters of Coca-Cola. That is all we want to complete our order.	Just to confirm you would like to order white rice Teriyaki Thai with two liters Coca cola?
And a large Coke, please.	Also a large coke.Okay, I have your personal details on file. Your order will be ready for pick-up in about 20 minutes.
Hi, I'd like to get a Chika for one person. I like Indian food.And with the Indian food I want a side dish of potato wedges.	Would you like to order chicken curry?
Hi. I'm hungry and I really want to eat some Thai food.	What would you like to eat in Thai food?
Actually yes, I'd like to have a picture of sweet tea.	Picture of sweet tea added to the order.Would you like to try some soups.Okay. I have your personal details on file. Your order will be ready for pick-up in about 20 minutes.
I would like to order takeout for two people.I would like one large pepperoni pizza.	Okay, Do you have any places in mind for your large pepperoni pizza?How does Round Table Pizza, Mountain Mike's Pizza or Premier Pizza sound?I'll order one large pepperoni pizza from Round Table.
Hi, I'd like to find a place to takeout order for two people at a good burger place.	Okay, what kind of burger?
I would like to order the same meal from crêpe's fantastic that I ordered last weekend.	You had 1 turkey-avocado crepe with cheddar and 1 Greek Delight crepe.
I want to order takeout.Want to get some hot dogs.I want to get them just cooked just regularly and I want about six hot dogs, Enough for three people.	Would you like any condiments, drinks or sides without a lighter?
Two.Sausage toppings with extra cheese.	Okay, so you want sausage topping with extra cheese and you are going with two people. Is this correct?Okay. I have your personal details on file. Your order will be ready for pick-up in about 20 minutes.
No drinks.	OK. I have your personal details on file. Your order will be ready for pick-up in about 20 minutes.
Alright, so two chili dogs with low sodium, a hot dog with lettuce, a lettuce dog, and a large diet Dr. Pepper and with a side of relish?Looking for takeout for one person, please. Mexican food.Looking for three steak tacos, everything on it, extra salsa on the side, please. And one large Coke.	Ok. I have your personal details on file. Your order will be ready for pick-up in about 20 minutes.
Oh yeah, I just wanted to get a taco plate, a side of nachos and Casso and then a coke.	"OK. I have your personal details on file. Your order will be ready for pick-up in about 20 minutes."
That's correct. And add one house, one salad with house dressing.	1 salad with house dressing ? Sure. I've added that to the order. Anything else?Okay. Let me confirm what you have. 1 market burrito with black beans and spicy salsa and 1 chicken taco platter with refried beans and 1 salad with house dressing.Okay. Your order will be ready for pick-up in about 20 minutes.
Do you have like a house salad?	We have a salad with yogurt, onions and tomatoes.
I'd like to add one salad with the house dressing.	A salad with house dressing? Sure. I've added that to the order.1 turkey-avocado crepe with cheddar and 1 Greek Delight crepe and a salad with a house dressing.Okay. Your order will be ready for pick-up in about 20 minutes.
For the third order, I'd like shrimp and chicken kebab.	And a shrimp and chicken kebab.
Hi Assistant, I want to continue my Italian food order.I started my order with one pizza pie and I also want to get a chicken parmesan.I'm only ordering for one person.	One pizza pie and one chicken parmesan?Okay, I have your personal details on file. Your order will be ready for pick-up in about 20 minutes.
No, that's good. When will it be ready for pick-up?	Okay. I have your personal details on file. Your order will be ready for pick-up in about 20 minutes.
Hello, I would like to order some Chinese food.Yeah, I'd like to get some spare ribs, chicken chowmein and two oats.	Any drinks with that?
Hi. Today I need help finding some food to eat for one person. I'm looking to eat some pasta.	What kind of pasta?
Hello, I'm looking for take out food for three people, looking for some pasta dishes.	Okay, takeout for 3 pasta got it.
Hi. I'd like to order some take-out food for three people.I wanted to get breakfast burritos.Three breakfast burritos. On the first one, I would like scrambled eggs, chorizo sausage onions and peppers?Three breakfast burritos. On the first one, I would like scrambled eggs, chorizo sausage onions and peppers? On the second burrito, I would like scrambled eggs, potatoes, onions and salsa.And on the…	Okay. I have your personal details on file. Your order will be ready for pick-up in about 20 minutes.
I'd like to order takeout soup for two people, please.	I can help you with that. What kind of soup would you like to order?
Hello Assistant. I'd like to order some take out for three people and I'd like to order some hot dogs, please.It's just some French fries, and I want all the hot dogs to have sauerkraut and mustard.	Okay. I have your personal details on file. Your order will be ready for pick-up in about 20 minutes.
Yeah, and also rice.	With some rice to go along with it, do you know what kind of tacos you wanted?
Yeah, give me a Enchilada too and a Pepsi.	Okay, I have your personal details on file. Your order will be ready for pick-up in about 20 minutes.
I would like to order breakfast burritos for take out.	Ok, breakfast burritos. Sound good.
I think you should put sausage on both of them and cheese and onions. That will be all.	Just to confirm, you want sausage cheese and onions in both the burritos. Is that right?Would you like to add anything to drink?
Yeah, I was wanting to order some hot dogs for takeout.	Can you confirm the number of hot dogs you would like to order?
Hi, I'd like to order takeout for three people, barbecue.For the first order, I'd like a full rack of ribs with a baked potato.Macaroni and cheese, can I get that as a side?	Your orders are full rack of ribs, baked potato and mac and cheese on the side.
No. Both with ranch dressing. One without tomatoes.	Okay. I have your personal details on file. Your order will be ready for pick-up in about 20 minutes.
Hi. I'd like to order take-out gyro for two people.I want to specify what I want. I want one gyro pita sandwich, no onions, sauce on the side.And I'd like one new plate, Also sauce on the side.And one extra large order of fries that completes my order.	Ok. I have your personal details on file. Your order will be ready for pick-up in about 20 minutes.
Yes, I think that's it. Oh, 20 minutes, all right. Sounds good by me. Thank you.Oh, 20 minutes, all right. Sounds good by me. Thank you.Hey. I am looking to order some takeout food for one person.One pasta primavera with dinner rolls on the side and a tossed salad as well.	One pasta primavera with dinner rolls on the side and a tossed salad. Is that correct?Okay. I have your personal details on file. Your order will be ready for pick-up in about 20 minutes.
Great! I'll be right there for my soup.Yes, I'm looking for takeout for two people, please, for gyros.	Sure. how many gyros?
I'd like to order butter chicken, tandoori chicken and a French bean aloo and finally three orders of naan.	I have one order of butter chicken, one order of tandoori chicken, one French bean aloo and three orders of naan. Is that correct?Okay, I have your personal details on file. Your order will be ready for pick-up in about 20 minutes.
Yeah, I'd like to place an order for some Indian food.	I can help you with your Indian food take out order. What would you like to order?
A pecan pie.	A pecan pie?
Yeah, I'd like to get some chicken quesadillas.	Chicken quesadilla got it.
And three large cokes, please. That should be it for the order.	Three large cokes, got it.Okay, I have your personal details on file. Your order will be ready for pick-up in about 20 minutes.
Hi assistant, I need to order a take out for one person.I want to get a side of hot dogs.I want a side of French fries.Yeah, then I want to get a large Coke.	Your order is, a side of hot dog, large fried and a large coke. is that correct?I have your personal details on file. Your order will be ready for pick-up in about 20 minutes.
Yeah, I need some kind of salads with those.	Let me check what kind of salads they have.Watermelon, Paneer & Mung Salad.Heirloom Tomatoes & Idiappam.And a regular house salad with your choice of dressing.
Hello, I'm looking for takeout food for one person. I'm looking for breakfast burritos.I'm looking for cheese, bacon, sausage.If it's possible, I could have some onions and mushrooms in it too.	Onions and mushrooms.I have your personal details on file. Your order will be ready for pick-up in about 20 minutes.
Can I get an order of bread steaks to go with it?	One order of breadsticks.Okay, I have your personal details on file. Your order will be ready for pick-up in about 20 minutes.
I need help ordering takeout pasta for two people, please.I'd like one lasagna with meat sauce and a side of two meatballs, one vegetable lasagna, four pieces of sourdough bread and, two cannoli's, which completes my order.	Okay. I have your personal details on file. Your order will be ready for pick-up in about 20 minutes.
Two gyros.	What meat and toppings would you like on those?
Beef with the side of a french dressing and I would like to have some potatoes in there too.I need some hot sauce.	Okay, I will make sure that there is hot sauce with your order.
I would like a beef tongue burrito with a side of sweet potato salad.	Beef tongue burrito with a side of sweet potato salad.Okay. I have your personal details on file. Your order will be ready for pick-up in about 20 minutes.
I would like two lamb gyros, and that's all.	You would like two lamb gyros. Is that correct?
I like one alu matar, one alu saag and one vegetable biryani, please.	One order of alu matar, one order of alu saag and one vegetable biryani?Okay. I have your details on file and your order will be ready in 20 minutes.
We're just going to do the sausage and hash brown burritos.	Two sausage and hash brown burritos and anything else?
Hello, I'd like to order some gyro.	How many gyros would you like?
Hi assistant, I want to resume my food for takeout for two people order. And just to get back at it, I would like to order a chili dog, a cheddar-bacon hot dog, two cans of Dr Pepper. That will be all.	Chilli dog, 2 cheddar hotdog and two cans of Dr pepper. is that your order?
Sandwiches.	What type of sandwiches?
Can I get three sides of baked beans?	3 sides of baked beans. Got it.
Yes. Can I get a chopped barbecue sandwich with slaw and pickle? And then a side of smoked wings and a side of baked beans.A side of baked beans.	One BBQ sandwich with a side coleslaw, barbecue wings and a side of baked beans.Ok. I have your personal details on file. Your order will be ready for pick-up in about 20 minutes.
Hi, I would like to order quick food for takeout for one person, please.I'd like to place an order for a lamb gyro, honey puffs, and a can of 7Up.	1 lamb gyro honey puffs and a can of 7 up. Will that complete your order?Okay. I have your personal details on file. Your order will be ready for pick-up in about 20 minutes.
I'd like chicken, ribs and barbecue ribs.	Your order is 3 BBQ chicken with ribs.Okay, I have your details on file. Your order will be ready for pick-up in about 20 minutes.
Hi, I would like to order some Italian food for take out.Can I get an order of Veal Parmesan?A side of a garlic bread.And one antipasto.	Veal Parmesan, side of garlic with antipasto.Okay. I have your personal details on file. Your order will be ready for pick-up in about 20 minutes.
Okay, I want to get some soup for three people.	And what type of soup would you like.
Oh, I need to order some food in particular breakfast burritos for two people.	Just to confirm breakfast burritos for 2 people?
Hi, today I need your help getting for takeout for two people.I'm looking to get one hot dog with Sauerkraut and mustard, one hot dog with just Ketchup and one hot dog with chewy cheese. And that's it.Yes, I can. I'm looking to get one hot dog with sauerkraut and mustard, one hot dog with Ketchup and one hot dog with chili cheese.	One hot dog with sauerkraut and mustard one hotdog with ketchup, one hot dog with chili cheese.Okay. I have your personal details on file. Your order will be ready for pick-up in about 20 minutes.
I'd like to take out some burgers and three big hamburgers with a side of french fries.Free Budweiser beer. Did you get that? Three big hamburgers, carrot fries and three beers Budweiser beer Ain't nothing better than that.	Just to confirm you would like to order three hamburgers, side of french fries and 3 Budweisers beers.Is that correct?Ok. I have your personal details on file. Your order will be ready for pick-up in about 20 minutes.
Regular.	Just to confirm, your order would be 3 regular hot dogs and fries.What do you prefer small or large fries?Small fries.Would you like to add any drink?Ok, I have your personal details on file. Your order will be ready for pick-up in about 20 minutes.
Hi. I need to order some burgers for two people.Okay. For the first order, I'd like a just a regular cheeseburger with mustard, chili and onions, and an order of fries with that.For the second order, I want a bacon cheeseburger with Swiss cheese on it, and lettuce and tomato and mayonnaise.And I also need fries with that.	Any drinks with that?
I'd like to order food for takeout for two people.I'd like to order a couple hot tuna fish sandwiches.	Any drinks with that?
Yeah, that's right. And can I add a brownie too, please?	One chocolate brownie? Sure. I've added that to the order.1 turkey-avocado crepe with cheddar and 1 Greek Delight crepe and one brownie.Okay. Your order will be ready for pick-up in 20 minutes.
I was thinking three orders of clam chowder.And some drinks with that, maybe a 2 L of Mountain Dew and that should be it for me.	Just to confirm, you would like to order three clam chowder with some drinks.2 liter of Mountain Dew soda.Okay, I have your details on file. Your order will be ready for pick-up in about 20 minutes.
Hello, I would like to reorder the same take out order that I had last weekend from Sara's Pizza.	Looks like you had 1 large pizza with one half pepperoni and one half mushroom.
I would like to order take out for three people.I would like to order three BLT sandwiches.	Okay, 3 BLT sandwiches, anything else?Okay, I have your personal details on file. Your order will be ready for pick-up in about 20 minutes.
Yeah, Let me get two waters.	Two bottled waters.Your total is $25."OK. I have your personal details on file. Your order will be ready for pick-up in about 20 minutes."
Hi. I was wanting to order breakfast burritos takeout for one.I was just thinking two regular size bacon, egg, and cheese burritos.	Okay, got it. Two regular bacon, egg and cheese burritos. Would you like to any sides or drinks?Okay. I have your personal details on file. Your order will be ready for pick-up in about 20 minutes.
Hi. Today I need your help finding food to get for takeout for one person. I'm looking into buying some breakfast burritos to eat.I'm looking to get two large burritos with sausage, egg, and cheese.Yes. I'm looking to get two large burritos.They're both going to have eggs sausage, egg, and cheese on it, and that's it.	2 large burritos with sausage, egg and cheese?Okay. I have your personal details on file. Your order will be ready for pick-up in about 20 minutes.
I would like a Pepsi.	One Pepsi, got it.Okay, I have your personal details on file. Your order will be ready for pick-up in about 20 minutes.
We're good here, I believe, for drinks, But I would like to have a big bag of potato chips, plain, would be great.	A big bag of potato chips has been added to your order.Would you like to have anything in deserts?
Teriyaki seasoning.	Teriyaki seasoning. Got it.
I would like one large pepperoni and sausage pizza.Could I also get one 2-L of Sprite cola?	"OK. I have your personal details on file. Your order will be ready for pick-up in about 20 minutes."
Yes, that is correct. I would also like to order add on two iced teas to that order, please.	Two Iced Teas? Sure. I've added that to the order.Okay. Let me confirm what you have, two burgers well done with everything on them and sweet potato fries with both burgers and 2 iced teas.Okay. Your order will be ready for pick-up in about 20 minutes.
Hi, Can you pull up my last order from Sarah's Pizza? I want to get it again.	Food for 2 people: one large pepperoni pizza, One 2 liters of sprite, One brownie.
