# Supplementary material for: GenPADS: Reinforcing politeness in an end-to-end dialogue system
Source: PLoS One. 2023 Jan 6;18(1):e0278323. doi: 10.1371/journal.pone.0278323 (PMC9821416; doi:10.1371/journal.pone.0278323)
Supplement: S1 Data — (ZIP) [file pone.0278323.s001.zip › GenPADS_Data_Sample/Sample_GenDD/G-Dataset/food-ordering_generator_Bot.csv]

input_text	target_text
With rack of ribs, I would suggest Barbecue sauce.	For the ribs, I recommend barbecue sauce.
Salad with no tomatoes and ranch dressing has been added to your order.Is there anything else you would like to add like fries or drinks?	Salad without tomatoes and ranch seasoning has been added to your order. Do you have anything else you want to add, such as French fries or drinks?
Baked potato and diet coke has been added to the order.Okay, I have your personal details on file, your order will be ready in 20 minutes.You were ordering Italian food?	Baked potatoes and diet cola have been added to the order. Okay, I have recorded your personal details, and your order will be ready within 20 minutes. Are you ordering Italian food?
Sure, What would you like to order in Italian food.	Of course, you want to order Italian food.
Just to confirm you would like to order chicken fettuccine alfredo and spaghetti with meatballs.Would you like to add something as sides like garlic bread.	Just to confirm that you want to order chicken spaghetti alfredo and spaghetti with meatballs, you want to add something like garlic bread.
Just to confirm you would like to add garlic bread and packets of Parmesan cheese.	Just to confirm that you want to add garlic bread and parmesan cheese packets.
Yes, two-liter bottle of orange soda added to your order.Okay. I have your personal details on file. Your order will be ready for pick-up in about 20 minutes.	Yes, two liters of orange soda was added to your order. Ok. I have recorded your personal details. Your order will be ready for delivery in about 20 minutes.
Okay and how would you like a sandwich?	Okay, do you want a sandwich?
One BLT on rye bread with a lemonade and a side of potato chips. Is that correct?Okay, I have your personal details on file. Your order will be ready for pick-up in about 20 minutes.	A BLT on rye bread with lemonade and a side of potato chips. correct? Okay, I have recorded your personal details. Your order will be ready for delivery in about 20 minutes.
Yes, I can. What kind of sandwiches would you like to order?	I can. What kind of sandwich do you want to order?
Just to confirm, you would like to order one BLT, one chip buddy, 2 Ruben's.	Just to confirm, you want to order 1 BLT, 1 chip partner, and 2 Ruben's.
As requested your sandwiches will be prepared with extra mayo.Okay. I have your personal details on file. Your order will be ready for pick-up in about 20 minutes.	Upon request, your sandwich will be prepared with extra mayonnaise. Ok. I have recorded your personal details. Your order will be ready for delivery in about 20 minutes.
Just to confirm you would like to order hot dogs for three people.What kind of hot dogs would you like to order?	Just to confirm that you want to order hot dogs for three people, what kind of hot dogs do you want to order?
Just to confirm you would like to order three hot dogs with everything on it, three large fries and three Cherry Cokes."Okay, I have your personal details on file. Your order will be ready for pick-up in 20 minutes".Sure, let me bring that up. Looks like you had 1 market burrito with black beans and spicy salsa and 1 chicken taco platter with refried beans. Is that right?	Just confirm that you want to order three hot dogs with everything on it, three large French fries and three cherry cola. "Well, I have recorded your personal details. Your order will be within 20 minutes Ready to claim." "Of course, let me bring it up. It looks like you have 1 market burrito with black beans and spicy salsa, and 1 taco with fried beans. Isn't it?"
Two iced teas sure. I've added that to the order.Okay. Let me confirm what you have: 1 market burrito with black beans and spicy salsa and 1 chicken taco platter with refried beans and 2 ice teas.Okay. Your order will be ready for pick-up in about 20 minutes.	Of course there are two cups of ice tea. I have added it to the order. Ok. Let me confirm what you have: 1 burrito with black beans and salsa, 1 taco with fried bean paste and 2 cups of ice tea. Your order will be ready for delivery in about 20 minutes.
I have your personal details on file. Your order will be ready for pick-up in about 20 minutes.	I have recorded your personal details. Your order will be ready for delivery in about 20 minutes.
Okay, and how would you like the hot dog ordered? One hot dog with everything on it, pickled and jalapenos on the side, with a large fries and coke. Does that complete your order?OK. I have your personal details on file. Your order will be ready for pick-up in about 20 minutes.	Okay, would you like some hot dogs? A hot dog with everything on it, marinated jalapenos and chips and cola on the side. Can your order be completed in this way? I have recorded your personal details. Your order will be ready for delivery in about 20 minutes.
2 beef burritos and a large Hi-C.Okay. I have your personal details on file. Your order will be ready for pick-up in about 20 minutes.	2 beef burritos and a large Hi-C. Okay. I have recorded your personal details. Your order will be ready for delivery in about 20 minutes.
One order of chicken beef quesadilla, one soft shell beef taco without lettuce. Anything else?	A plate of chicken and beef tacos, a plate of soft-shell beef tacos without lettuce. Anything else?
One order of chicken beef quesadilla, one soft shell beef taco without lettuce, nachos and cinnamon cues and a sweet tea. Does that complete your order?Okay, I have your personal details on file. Your order will be ready for pick-up in about 20 minutes.	A plate of chicken and beef tacos, a plate of soft-shell beef tacos without lettuce, corn flakes and cinnamon sticks and sweet tea. Can your order be completed in this way? Okay, I have recorded your personal details. Your order will be ready for delivery in about 20 minutes.
What would you like to order in Chinese food?	What would you like to order Chinese food?
Okay, Just to confirm you would like to order sweet and sour chicken with noodles. Is that correct?OK. I have your personal details on file. Your order will be ready for pick-up in about 20 minutes.	Okay, please confirm that you want to order sweet and sour chicken. is it? I have recorded your personal details. Your order will be ready for delivery in about 20 minutes.
Ok. What type of pizza?	Ok. What kind of pizza?
"OK. I have your personal details on file. Your order will be ready for pick-up in about 20 minutes."	"Okay. I have recorded your personal details. Your order will be ready in about 20 minutes."
Soup. What kind?	soup. which type?
Just to confirm you would like to order three large bowls of chicken noodle soup and 3 Diet Cokes.Okay. I have your personal details on file. Your order will be ready for pick-up in about 20 minutes.	Just to confirm that you want to order three large bowls of chicken noodle soup and three diet Coke. I have recorded your personal details. Your order will be ready for delivery in about 20 minutes.
What kind of soup would you prefer? Just to confirm you would like to have a large clam chowder with some crispy bread crumbs.	What kind of soup do you want? Just to confirm if you want a big clam chowder with some crumbs.
Ok. I have your details on file. Your order will be ready for pick-up in about 20 minutes.	Ok. I have your details. Your order will be ready for delivery in about 20 minutes.
Okay, it was 1 large pizza with one half pepperoni and one half mushroom. Is that correct?	Okay, that's a big pizza with half pepperoni and half mushrooms in it. Is that correct?
One salad with house dressing, okay.Alright. So, I have 1 large pizza with one half pepperoni and one half mushroom and a salad with house dressing.Okay. Your order will be ready for pick-up in about 20 minutes.	A salad with home improvement, okay. So, I have a large pizza with half pepperoni and half mushrooms, and a salad with my own seasoning. Your order will be ready for delivery in about 20 minutes.
Okay, so your order is 6 burritos three of them with chicken and two of them with beef and one of them with pork.You also need 3 large drinks, what style of drinks would you like?	Okay, your order is for 6 burritos, three of them are chicken, two are beef, and the other is pork. You also need 3 big drinks. Which kind of drink do you want?
You have six burritos three of them with chicken and two of them with beef and one of them with pork with three large Cokes, is that correct?I have your personal details on file. Your order will be ready for pick-up in about 20 minutes.	You have six burritos, three of them are chicken, two are beef, another is pork, and there are three large colas, right? I have your personal details. Your order will be ready for delivery in about 20 minutes.
Breakfast burritos, what kind?	What is a breakfast burrito like?
Just to confirm you would like to order three large Bacon Eggs Sausage and Cheese Burrito with a side of Guacamole Mild Salsa, Hot Salsa, and Sour Cream, is that correct?"Okay, can I have your details on file. Your order will be ready for pick-up in about 20 minutes."	Please confirm that you want to order three bacon, egg sausage and cheese burritos with guacamole, mild salsa, hot salsa and sour cream. Is it correct? You will be able to pick up the goods in about 20 minutes. """
Just to confirm, your order is two burgers with pickles, extra onions and ketchup excluding tomatoes.	Just to confirm, your order is for two burgers, including pickles, extra onions and tomato sauce (excluding tomatoes).
Okay, one with pickles and extra onions and other with ketchup and no tomatoes.Would you like to add some fries to it?	Okay, one with kimchi and extra onions, and the other with ketchup without tomatoes. Would you like to add some fries on top?
Would you prefer garlic fries?Plain fries added to your order.Would you like to have something to drink?Okay. I have your personal details on file. Your order will be ready for pick-up in about 20 minutes.	Do you want garlic fries? Add regular French fries to your order. Would you like something to drink? I have recorded your personal details. Your order will be ready for delivery in about 20 minutes.
2 orders of poke aloha bowls and 4 poke tacos.Okay. I have your personal details on file. Your order will be ready for pick-up in about 20 minutes.	2 orders poke bowl and 4 oke tacos. I have recorded your personal details. Your order will be ready for delivery in about 20 minutes.
What would you prefer in Chinese food?	What would you like to eat in Chinese cuisine?
Just to confirm you would like to order barbecue spare ribs, chicken wings with pork fried rice, is that correct?	Just to confirm that you want to order barbecue ribs, chicken wings and pork fried rice, right?
Would you like to add some rib sauce?Would you like to add some rib sauce?I have your personal details on file. Your order will be ready for pick-up in about 20 minutes.	Do you want to add some rib sauce? Do you want to add some rib sauce? I have your personal details. Your order will be ready for delivery in about 20 minutes.
Two bacon cheese burgers and two orders of fries. Does that complete your order?Okay. I have your personal details on file. Your order will be ready for pick-up in about 20 minutes.	Two bacon cheeseburgers and two French fries. Can this complete your order? I have recorded your personal details. Your order will be ready for delivery in about 20 minutes.
One order of poke, would you like any sides with that?And how spicy would you like your poke bowl?	Do you want any side of it? How spicy do you want to poke the bowl?
Okay. I have your personal details on file. Your order will be ready for pick-up in about 20 minutes.	Ok. I have recorded your personal details. Your order will be ready for delivery in about 20 minutes.
You would like to order 3 Gyros with sour cream and packets of ketchup, large fries, 3 large ice tea and two order of mozzarella sticks.	You want to order 3 gyroscopes with sour cream and a packet of ketchup, large French fries, 3 large ice teas and 2 mozzarella cheese sticks in order.
3 large iced tea.	3 large iced teas.
And two orders of mozzarella sticks.You would like to order 3 gyros with sour cream and packets of ketchup, large fries, 3 large iced tea and two orders of mozzarella sticks, is that correct?Okay, I have your personal details on file. Your order will be ready for pick-up in about 20 minutes.	There are also two mozzarella cheese bars. You want to order 3 gyroscopes with sour cream and a packet of ketchup, large fries, 3 large ice teas and two mozzarella cheese bars, right? Your order will be ready for delivery in about 20 minutes.
Okay, takeout for 2?	Okay, takeaway 2?
Okay. I have your personal details on file. Your order will be ready for pick-up in about 20 minutes.	Ok. I have recorded your personal details. Your order will be ready for delivery in about 20 minutes.
I can help you with your Indian food take out order. What would you like to order?	I can help you take out Indian food. What would you like to buy (order)?
I have two orders of tandoori chicken and one order of Indian lamb Curry, anything else?	I have two ordered Indian grilled chicken and one ordered Indian lamb curry, are there others?
Let me check what kind of salads they have.Watermelon, Paneer & Mung Salad.Heirloom Tomatoes & Idiappam.And a regular house salad with your choice of dressing.	Let me check their salad types: watermelon, Paneer and Mung salads, heirloom tomatoes and Idiappam, as well as regular homemade salads, with a choice of seasonings.
I will add the three house salads to order with ranch dressing one salad without tomatoes.Okay, I have your personal details on file. Your order will be ready for pick-up in about 20 minutes.	I will order three homemade salads and add ranch seasoning at the same time. One salad does not contain tomatoes. Well, I provided your personal details in the file. Your order will be ready for delivery in about 20 minutes.
Okay, I have your personal details on file. Your order will be ready for pick-up in about 20 minutes.	Okay, I have recorded your personal details. Your order will be ready for delivery in about 20 minutes.
I have your personal details on file. Your order will be ready for pick-up in about 20 minutes.	I have recorded your personal details. Your order will be ready for delivery in about 20 minutes.
One half mushroom and half olive pizza with a side caesar salad and a bottle of merlot wine. Does that sound correct?Okay, I have your personal details on file. Your order will be ready for pick-up in about 20 minutes.	Half mushroom and half olive pizza, served with Caesar salad and a bottle of Merlot wine. Does it sound correct? Okay, I have recorded your personal details. Your order will be ready for delivery in about 20 minutes.
You said one sandwich. Is that correct?Just to confirm, you would like to order one turkey sandwich with Swiss cheese bacon, lettuce and tomatoes?And what sauce?	You say a sandwich. Is this correct? Just to confirm, you want to order a turkey sandwich with Swiss cheese bacon, lettuce and tomatoes? What other seasonings?
Honey mustard. Anything else?	Honey mustard sauce. Anything else?
Just to confirm, you would like to order turkey sandwich with Swiss cheese, bacon, lettuce and tomatoes with honey mustard and one sour pickle and baby carrots. Is that correct?Okay. I have your personal details on file. Your order will be ready for pick-up in about 20 minutes.Enjoy your sandwich.	Just to confirm, you want to order a Turkish sandwich, Swiss cheese, bacon, lettuce and tomatoes, honey mustard, a pickle and baby carrots. is it? I have recorded your personal details. Your order will be ready for collection in about 20 minutes, please enjoy your sandwich.
Okay. I have your personal details on file. Your order will be ready for pick-up in about 20 minutes.	Ok. I have recorded your personal details. Your order will be ready for delivery in about 20 minutes.
Any drinks with that?Okay, I have your personal details on file. Your order will be ready for pick-up in about 20 minutes.	May I? Well, I have your personal information on file. Your order will be ready for delivery in about 20 minutes.
There is a small and a large.	There are big and small.
Two cheese burgers with pickles, mayo and ketchup, with an order of fries. Anything else?	Two cheeseburgers with pickles, mayonnaise and ketchup, and French fries. Anything else?
Okay, I have your personal details on file. Your order will be ready for pick-up in about 20 minutes.	Okay, I have recorded your personal details. Your order will be ready for delivery in about 20 minutes.
You had 1 large pizza with one half pepperoni and one half mushroom.	You have a big pizza with half pepperoni and half mushrooms.
Okay. Let me confirm you have 1 large pizza with one half pepperoni and one half mushroom and a salad with house dressing. Is that right?Okay, your order will be ready for pick-up in about 20 minutes.	Ok. Let me confirm that you have a large pizza with half pepperoni and half mushrooms, and a salad with your own seasoning. Okay, your order will be ready for delivery in about 20 minutes.
Ok, I have your personal details on file. Your order will be ready for pick-up in about 20 minutes.It was my pleasure. Enjoy your dinner.	Okay, I have your personal details. Your order will be ready for pick-up in about 20 minutes, which is my honor. I wish you a pleasant dinner.
Would you like any condiments, drinks or sides without a lighter?	Do you want to add any condiments, drinks or meals without a lighter?
Would you like any drinks?	Would you like something to drink?
6 hot dogs with ketchup and mustard packs and 1 coke. Is that correct?Ok, I have your personal details on file. Your order will be ready for pick-up in about 20 minutes.	6 hot dogs with ketchup and mustard sauce and 1 coke. correct? I have recorded your personal details. Your order will be ready for delivery in about 20 minutes.
One bowl of chicken noodle soup, one bowl tomato soup, and bowl of calm chowder.	A bowl of chicken noodle soup, a bowl of tomato soup and a bowl of calming chowder.
Ok. I have your personal details on file. Your order will be ready for pick-up in about 20 minutes.	Ok. I have recorded your personal details. Your order will be ready for delivery in about 20 minutes.
Ok, so 1 Chicken Bacon Ranch pizza and one Barbecue Chicken pizza both large, is that correct?Alright, how about anything to drink it down?Ok, I have your details on file. Your order will be ready for pick-up in about 20 minutes.	Okay, so 1 chicken bacon ranch pizza and 1 barbecue chicken pizza are both big, right? Your order will be ready for delivery in about 20 minutes.
Okay, I got it. Your order is two king-size burritos, everything in it and an order of Taco plate. Is there anything more else to order?	I understand that your order is for two extra-large burritos, everything inside and a Taco plate. Is there anything else I need to order?
Two large Dr.Peppers and one Coke, okay I got it.Okay. I have your details on file. Your order will be ready for pick-up in about 20 minutes.	Two big Dr. Peppers and a Coke, well, I get it. I have your details. Your order will be ready for delivery in about 20 minutes.
Okay, Take out for 2, Sounds good, What are you guys in the mood for?	Okay, take out 2, it sounds good, what are you thinking?
2 orders of spaghetti and meatballs, Will that complete your order?Okay, I have your personal details on file. Your order will be ready for pick-up in about 20 minutes.	2 orders of spaghetti and meatballs, can you complete my order? Okay, I have recorded your personal details. Your order will be ready for delivery in about 20 minutes.
You want a hamburger with bacon and blue cheese, correct?	You want a burger with bacon and blue cheese, right?
Fries, pickles, extra mayo and ketchup. Right?Okay. I have your personal details on file. Your order will be ready for pick-up in about 20 minutes.	French fries, kimchi, extra mayonnaise and ketchup. Is that right? I have recorded your personal details. Your order will be ready for delivery in about 20 minutes.
Your order is a double cheeseburger with no pickles and large fries?Okay, I have your details on file. Your order will be ready for pick-up in about 20 minutes.	Your order is for a double cheeseburger without pickles and big fries? Well, I have your details in the file. Your order will be ready for delivery in about 20 minutes.
I got it. Beef with no tomato and onion. And one lamb with everything.Okay. I have your personal details on file. Your order will be ready for pick-up in about 20 minutes.	I know. Beef, no tomatoes and onions. There is a little lamb, everything is fine I have recorded your personal details. Your order will be ready for delivery in about 20 minutes.
OK. I have your personal details on file. Your order will be ready for pick-up in about 20 minutes.	Ok. I have recorded your personal details. Your order will be ready for delivery in about 20 minutes.
Large fettuccine Alfredo, a medium spaghetti with meat sauce and a small vermicelli with lobster as well as two orders of garlic bread. Does that sound correct?Okay, I have your personal details on file. Your order will be ready for pick-up in about 20 minutes.No problem, enjoy your dinner.	Large spaghetti Alfredo (Alfredo), medium-sized spaghetti with meat sauce and crayfish vermicelli, and two portions of garlic bread. Does it sound correct? Okay, I have recorded your personal details. Your order will be ready for shelves in about 20 minutes. No problem, please have dinner.
Okay, you wanted to order a pizza for 3?	Okay, you want to order 3 pizzas?
What size did you want the pizza?Okay. So, that was one large Italian sausage, pepperoni and with extra cheese. With bread sticks on the side. Was that correct?Ok. I have your personal details on file. Your order will be ready for pick-up in about 20 minutes.	How big do you want the pizza? Great. So it was a big Italian sausage, pepperoni and extra cheese. There are bread sticks on the side. correct? I have recorded your personal details. Your order will be ready for delivery in about 20 minutes.
Sure, let me bring that up.... Looks like you had 1 turkey-avocado crepe with cheddar and 1 Greek Delight crepe. Is that correct?	Of course, let me bring it up. ...It looks like you have 1 turkey avocado crepe with cheddar cheese and 1 Greek-style crepe. Is that correct?
A chocolate brownie? Sure. I've added that to the order.Okay, let me confirm what you have: 1 turkey-avocado crepe with cheddar and 1 Greek Delight crepe with one brownie.Okay, Your order will be ready for pick-up in about 20 minutes.	chocolate brownie? of course. I have added it to the order. Well, let me confirm your dishes: 1 turkey avocado crepe with cheddar cheese and 1 greek candied crepe with 1 brownie.
You would like to order chicken fettuccine Alfredo with garlic bread and 2-liter of Mountain Dew. Is that correct?Okay. I have your personal details on file. Your order will be ready for pick-up in about 20 minutes.	You want to order chicken fettuccine Alfredo and garlic bread and 2 liters of Mountain Dew. is it? I have recorded your personal details. Your order will be ready for delivery in about 20 minutes.
Got it. Okay, I have your personal details on file. Your order will be ready for pick-up in about 20 minutes.	Got it. Okay, I have recorded your personal details. Your order will be ready for delivery in about 20 minutes.
Just to confirm you would like to order two pizzas for three people. Is it correct?	Just to confirm that you want to order two pizzas for three people. Is this correct?
Just to confirm your first pizza would be large with cheese and sausage and the second pizza would be extra large in size with pepperoni jalapeno sausage tomatoes and chicken. Is that correct?	Just to confirm that your first pizza will have cheese and sausage, and your second pizza will be bigger with pepperoni sausage tomatoes and chicken. Is that correct?
3 large Cokes added to your order. Anything else?Okay. I have your personal details on file. Your order will be ready for pick-up in about 20 minutes.	3 big coke has been added to your order. Are there any more? I have recorded your personal details. Your order will be ready for delivery in about 20 minutes.
You had two burgers well done with everything on them. Sweet potato fries with both.	You have two burgers and everything on them is well done. Sweet potato fries.
Two Iced Teas? Sure. I've added that to the order.Okay. Let me confirm what you have, two burgers well done with everything on them, Sweet potato fries with both and 2 iced teas.Okay. Your order will be ready for pick-up in about 20 minutes.	Two cups of ice tea? of course. I have added it to the order. Ok. Let me confirm your diet. Both burgers are well done, sweet potato fries and two iced teas are good. Your order will be ready for delivery in about 20 minutes.
Is there any particular dish for the barbecue?	Are there any special dishes for barbecue?
Okay, I have your personal details on file. Your order will be ready for pick-up in about 20 minutes.	Okay, I have recorded your personal details. Your order will be ready for delivery in about 20 minutes.
What would you like to order in Mexican food?	What would you like to order Mexican food?
You would like to order one carne asada burrito, chicken chimichanga. A side of yellow rice, pinto beans and black beans. Is that correct?"OK. I have your personal details on file. Your order will be ready for pick-up in about 20 minutes."	You want to order a macaroni shallow roll burrito, chicken chimichanga. One side of yellow rice, pinto beans and black beans. Is that correct? OK. I have your personal details. Your order is ready and you can choose -Completed in about 20 minutes. """
Okay, One moment.Pasta with clam sauce, with a side of caesar salad and crispy garlic bread plus a bottle of white wine. Is that your order?	Okay, for a while. Spaghetti with clam sauce, Caesar salad, crispy garlic bread and a bottle of white wine. Is that your order?
Okay, I have your personal details on file. Your order will be ready for pick-up in about 20 minutes.	Okay, I have recorded your personal details. Your order will be ready for delivery in about 20 minutes.
Hi. Okay, what kind of burritos do you want to order?	Hello there. Okay, what kind of burritos do you want to order?
One carne asada burrito with a side of sour cream with black beans and yellow rice.Okay. I have your personal details on file. Your order will be ready for pick-up in about 20 minutes.	A carne Asada burrito with sour cream on one side with black beans and yellow rice. Great. I have recorded your personal details. Your order will be ready for delivery in about 20 minutes.
What kind of burgers are you looking for?	What kind of burger are you looking for?
One Big Mac, one cheeseburger and one patty melt with three large french fries and three cans of Mountain Dew Code Red.Ok, I have your details on file. Your order will be ready for pick-up in about 20 minutes.	A Big Mac, a cheeseburger and a meatloaf with three large French fries and three cans of Mountain Dew Code Red melted. Your order will be ready for delivery in about 20 minutes.
Gyros. For how many people?	Gyro. how many people?
Gyros for 2 and Greek salad.Okay. I have your personal details on file. Your order will be ready for pick-up in about 20 minutes.	Gyros and 2 Greek salads. Ok. I have recorded your personal details. Your order will be ready for delivery in about 20 minutes.
Just one size. And I have your personal details on file. Your order will be ready for pick-up in about 20 minutes.	It's just one size. And I have your personal details. Your order will be ready for delivery in about 20 minutes.
Two fish salads with cheese and 2 large cokes.Okay. I have your personal details on file. Your order will be ready for pick-up in about 20 minutes.	Two kinds of fish salad with cheese and 2 large cola. I have recorded your personal details. Your order will be ready for delivery in about 20 minutes.
Just to confirm you, would like to order one lasagna with meat sauce and inside of two meatballs, one vegetable lasagna with four pieces of sourdough bread and two Canali's. Is that correct?Okay. I have your personal details on file. Your order will be ready for pick-up in about 20 minutes.	Just to confirm your identity, I want to order a lasagna with meat sauce and two meatballs, a vegetable lasagna with four pieces of sourdough bread and two canali breads. is it? I have recorded your personal details. Your order will be ready for delivery in about 20 minutes.
What would you prefer vegetarian or non-vegetarian Indian food?	Do you want to eat vegetarian or non-vegetarian Indian food?
How about Lamp masala?How would you prefer it to be spicy or non spicy or mild spicy?	How about Lamp masala? Do you want it to be spicy, non-spicy or mildly spicy?
Okay. I got it, would you prefer some Nan?	Ok. I see, do you want some Nan?
Just to confirm your order 3 naan and lamb masala.Okay. I have your personal details on file. Your order will be ready for pick-up in about 20 minutes.	Just to confirm your order 3 naan and lam masala. Ok. I have recorded your personal details. Your order will be ready for delivery in about 20 minutes.
Just to confirm, Chicken with cashew nuts. Is that correct?Okay, I have your personal details on file. Your order will be ready for pick-up in about 20 minutes.	Just to confirm, cashew chicken. correct? Okay, I have recorded your personal details. Your order will be ready for delivery in about 20 minutes.
Drinks and fries too?	Are the drinks and French fries the same?
Sound yummy. For how many?	It sounds delicious. How many?
Okay. I have your personal details on file. Your order will be ready for pick-up in about 20 minutes.	Ok. I have recorded your personal details. Your order will be ready for delivery in about 20 minutes.
Okay, I have your personal details on file. Your order will be ready for pick-up in about 20 minutes.	Okay, I have recorded your personal details. Your order will be ready for delivery in about 20 minutes.
Would you like any sides or drink?	Would you like to drink something?
Got it. Okay. I have your personal details on file. Your order will be ready for pick-up in about 20 minutes.	Got it. Ok. I have recorded your personal details. Your order will be ready for delivery in about 20 minutes.
2 with beef, 1 with chicken and cheese, rice, lettuce, tomatoes and hot sauce. Is that correct?Any drinks?	2 beef, 1 chicken and cheese, rice, lettuce, tomatoes and hot sauce. correct? Do you have a drink?
3 ice teas, you got it.Okay. I have your personal details on file. Your order will be ready for pick-up in about 20 minutes.	Three cups of ice tea, you know. I have recorded your personal details. Your order will be ready for delivery in about 20 minutes.
What would you like to order in Indian food for three people?	Do you want to order Indian food for three persons?
Would it be green mutton curry or chicken curry.	Is it green lamb curry or chicken curry?
Just to confirm you would like to order beef shish kebabs. Chicken tandoori. And green chicken curry.Would you like to try some naan?What kind plain or garlic?	Just to confirm that you want to order beef kebabs. chicken soup. There is also green curry chicken. Would you like to taste it? What is ordinary or garlic?
Garlic naan added to the order. Anything else to drink?Okay. I have your personal details on file. Your order will be ready for pick-up in about 20 minutes.	Garlic na has been added to the order. anything else? I have recorded your personal details. Your order will be ready for delivery in about 20 minutes.
What would you like to order in Thai food?	Would you like Thai food?
You would like to order 1 pad Thai, spring rolls and large sweetened tea. Is that correct?Okay. I have your personal details on file. Your order will be ready for pick-up in 20 minutes.	You want to order 1 piece of Thai fried noodles, spring rolls and big sweet tea. is it? I have recorded your personal details. Your order will be ready for delivery within 20 minutes.
One order of souvlaki and chicken gyro, lemon chicken orzo soup.Side orders of baklava.And spanakopita.OK. "I have your personal details on file. Your order will be ready for pick-up in about 20 minutes"	An order for grilled meat and chicken gyros, lemon chicken with soup. There is also an order for baklava. There is also spanakopita. Okay. "I have your personal details. Your order will be in about Ready to receive in 20 minutes.""
Okay. Your order is 2 pad Thai, 2 large noodle and 2 spring rolls?	Ok. Your order is 2 Thai fried noodles, 2 large noodles and 2 spring rolls?
Your order is 2 pad Thai, 2 large noodle and 2 order of 3 spring rolls."OK. I have your personal details on file. Your order will be ready for pick-up in about 20 minutes."	Your order is 2 Thai fried noodles, 2 large noodles and 2 orders (total 3 packages of spring rolls).
Ok. Extra long Chilli cheese dog with ketchup & relish, hot dog with mustard, relish and ketchup, regular hot dog with extra ketchup. Is there anything else?Okay. I have your personal details on file. Your order will be ready for pick-up in about 20 minutes.	Ok. Chili cheese dog with long ketchup and seasoning, hot dog with mustard, seasoning and ketchup, regular hot dog with ketchup. Anything else? I have recorded your personal details. Your order will be ready for delivery in about 20 minutes.
Okay, you wanted to order burgers for 3 people. Is that correct?	Yes, you want to order a burger for 3 people. Is that correct?
And the second burger?	There is a second burger?
And what would you like on the last burger?	Do you want to eat the last burger?
Okay. So, I have one mushroom swiss double cheeseburger, one bacon, lettuce, tomato quarter pounder and a pizza burger with extra cheese. Is that correct?Okay. I have your personal details on file. Your order will be ready for pick-up in about 20 minutes.	Ok. Therefore, I have a mushroom Swiss double cheeseburger, a quarter pound of bacon, lettuce, tomato, and a pizza burger with extra cheese. is it? I have recorded your personal details. Your order will be ready for delivery in about 20 minutes.
Okay takeout for 3 with hot dogs what would you like with them.	Okay, bring three hot dogs, what would you like to eat.
Mustard saurkraut relish and onions on all 3 with a side order of french fries and 3 diet cokes will that complete your order?Okay. I have your personal details on file. Your order will be ready for pick-up in about 20 minutes.	Mustard sauerkraut and onions are all paired with French fries and 3 kinds of cola-cola. Can these 3 dishes meet your needs? I have recorded your personal details. Your order will be ready for delivery in about 20 minutes.
Okay, I have a carne asada burrito one bean and cheese burritos and one mission burrito and a slice of flan and 3 diet Dr.peppers.Okay. I have your details on file. Your order will be ready for pick-up in about 20 minutes.	Okay, I have a Kana croquette, a bean and cheese burrito, a mission burrito, a piece of flan and 3 types of Dr. peppers diet. I have your details. Your order will be ready for delivery in about 20 minutes.
What would you like to have for dinner?	What would you like for dinner?
One sukiyaki, one order of mus-aka, two small Greek salads, and a side of spanacopita, and one order of baklava. Does that sound correct?Did you want any drinks with that?I have your personal details on file. Your order will be ready for pick-up in about 20 minutes.No problem, enjoy your dinner and have a great weekend.	One sukiyaki, one mus-aka salad, two small Greek salads, one spanacopita and one baklava. Does it sound correct? Would you like a drink? I have your personal details. Your order will be ready for pickup in approximately 20 minutes. No problem, please have dinner and have a nice weekend.
I can help you order takeout pizza.How many pizzas would you like to order?Okay let's start with the first pizza. What size and toppings would you like?	I can help you order takeaway pizza. How many pizzas do you want to order? Well, let's start with the first pizza. What size and topping do you want?
For your order, I have one small deep dish sausage and mushroom pizza and one small deep dish spinach pizza, is that correct?Okay. I have your personal details on file. Your order will be ready for pick-up in about 20 minutes.	For your order, I have a deep-dish sausage and mushroom pizza, and a deep-dish spinach pizza, right? I have recorded your personal details. Your order will be ready for delivery in about 20 minutes.
Okay. I have your personal details on file. Your order will be ready for pick-up in about 20 minutes.	Ok. I have recorded your personal details. Your order will be ready for delivery in about 20 minutes.
Okay, I have your personal details on file. Your order will be ready for pick-up in about 20 minutes. Bye, See you later.	Okay, I have recorded your personal details. Your order will be ready for delivery in about 20 minutes. Goodbye, see you later.
Just to confirm you would like to order one large beef gyro with a side of Greek sauce, is that correct?Okay, I have your personal details on file. Your order will be ready for pick-up in about 20 minutes.	Just to confirm that you want to order a big beef gyroscope with Greek sauce, right? Well, I have provided your personal details in the archive. Your order will be ready for delivery in about 20 minutes.
Chicken gyro with no tomatoes and extra tzatziki sauce and order of fries, okay.	The chicken gyros has no tomatoes and extra tzatziki sauce and french fries, okay.
A regular gyro, everything on it and order fries to go along with that, great.	An ordinary gyroscope, everything on it and French fries are great.
Third order will be another regular gyro, no tzatziki sauce, Mayonnaise instead and with an order of fries as well, you got it.	The third order is another ordinary gyroscope. There is no tzatziki sauce, but mayonnaise, and a portion of French fries.
Two regular Cokes and one Diet Coke or Pepsi, sure thing.Okay. I have your personal details on file. Your order will be ready for pick-up in about 20 minutes.	Yes, two regular Coke and one Diet Coke or Pepsi. I have recorded your personal details. Your order will be ready for delivery in about 20 minutes.
Just to confirm you would like to order Eggplant Parmesan and Chicken Milanese?	Just to confirm that you want to order eggplant parmesan and Milanese chicken?
2 mimosas?Okay, I have your details on file. Your order will be ready for pick-up in about 20 minutes.	2 Mimosas? Well, I have your details. Your order will be ready for delivery in about 20 minutes.
Okay. I have your personal details on file. Your order will be ready for pick-up in about 20 minutes.	Ok. I have recorded your personal details. Your order will be ready for delivery in about 20 minutes.
Breakfast burritos, large side of guacamole and hot salsa."Ok, I have your details on file. Your order will be ready for pick-up in about 20 minutes."	Breakfast burritos, large noodles with guacamole and chili sauce. "Well, I have recorded your details. Your order will be ready for collection in about 20 minutes."
Two soups. One lentil soup and one Mexican chicken lime soup with saltine crackers and 1 bottled waters.Okay. I have your personal details on file. Your order will be ready for pick-up in about 20 minutes.	Two soups. A lentil soup and a Mexican chicken lime soup with crackers and a bottle of water. I have recorded your personal details. Your order will be ready for delivery in about 20 minutes.
Okay, Chinese.	Okay, Chinese.
Large pork fried rice small wonton soup and one large general xiao chicken.Okay. I have your personal details on file. Your order will be ready for pick-up in 20 minutes.	Big pork fried rice, small wonton soup and Dajiangjun chicken. Great. I have recorded your personal details. Your order will be ready for delivery within 20 minutes.
I can help you with your takeout order, what kind of burgers would you like to order?	I can order takeaway for you. What kind of burger would you like to order?
Okay, this is what I have. Three triple patty burgers with American cheese all with lettuce, tomatoes and one with pickles ketchup and mustard on the side in order of extra large fries, two side salads with ranch and three diet cokes.Okay. I have your personal details on file. Your order will be ready for pick-up in about 20 minutes.	Okay, this is what I have. Three triple patties burgers with American cheese, all with lettuce, tomatoes and one with pickles, ketchup and mustard in order with extra-large fries, two with ranch salad and three diet cola. I have recorded your personal details. Your order will be ready for delivery in about 20 minutes.
Two chorizo breakfast burritos with hot salsa and sour cream, With two orange juices. Does that sound correct?Okay. I have your personal details on file. Your order will be ready for pick-up in about 20 minutes.	Two sausage breakfast burritos with hot salsa and sour cream, served with two orange juices. Does it sound correct? I have recorded your personal details. Your order will be ready for delivery in about 20 minutes.
2 orders of Pad Thai and order of Thai fried rice and three glasses of water. Does that complete your order?Okay, I have your details on file. Your order will be ready for pick-up in about 20 minutes.	An order of 2 servings of Thai fried rice noodles and 2 servings of Thai fried rice and 3 cups of water. Can your order be completed in this way? Okay, I have recorded your details. Your order will be ready for delivery in about 20 minutes.
Okay, take out of Mexican food. What would you like to order?	Okay, take out Mexican food. What would you like to buy (order)?
So your order is 4 steak tacos, fried rice on the side and one large sprite, is that correct?	So you ordered 4 steak tortillas, one side fried rice and one big sprite, right?
Add a medium order of french fries.Okay. I have your personal details on file. Your order will be ready for pick-up in about 20 minutes.	Add the right amount of French fries. I have recorded your personal details. Your order will be ready for delivery in about 20 minutes.
I can help you with your takeover. What would you like to order?	I can help with your acquisition. What would you like to buy (order)?
There is the Burger Point that is within 20 minutes from your location.	Burger Point is 20 minutes away from your location.
Yes, they have a wide variety of burgers as well as turkey patties and other options.	Yes, they have a variety of burgers as well as turkey patties and other choices.
Okay, I have a burger with cheddar cheese, tomato, lettuce and relish.Okay. I have your personal details on file. Your order will be ready for pick-up in about 20 minutes.	Well, I have a burger with cheddar cheese, tomato, lettuce and delicious. I have recorded your personal details. Your order will be ready for delivery in about 20 minutes.
Okay. I have your personal details on file. Your order will be ready for pick-up in about 20 minutes.	Ok. I have recorded your personal details. Your order will be ready for delivery in about 20 minutes.
Okay. I have your personal details on file. Your order will be ready for pick-up in about 20 minutes.	Ok. I have recorded your personal details. Your order will be ready for delivery in about 20 minutes.
Your orders are full rack of ribs, baked potato and mac and cheese on the side.	Your order is a row of spare ribs, baked potatoes, mac and cheese.
Your 2nd order is half rack chicken breast barbecued with macaroni and cheese and and baked potato.Your 3rd order is half rack chopped barbecue with coleslaw and baked potato.	Your second order is half-rack chicken breast grilled with macaroni, cheese and baked potatoes. Your third order is a half rack chopped barbecue of coleslaw and baked potatoes.
The order includes 3 house salads with ranch and thousand Island dressing and three sweeten ice teas.Okay. I have your personal details on file. Your order will be ready for pick-up in about 20 minutes.	The order includes 3 kinds of homemade ranch salads and thousands of island seasonings and 3 kinds of sweet iced tea. I have recorded your personal details. Your order will be ready for delivery in about 20 minutes.
Take out for one person any type of food in a particular item?	Bring out any of a certain kind of food for a person?
Would you like a drink with that?Ok, I have your details on file. Your order will be ready for pick-up in about 20 minutes.	Do you want to have a drink? Well, I have your details. Your order will be ready for delivery in about 20 minutes.
Chicken lo mein, spare ribs and two servings of tastu ramen. Anything else?Okay. I have your personal details on file. Your order will be ready for pick-up in about 20 minutes.You're welcome. Enjoy your dinner.	Two servings of chicken lo mein, ribs and Tastur ramen. Are there any more? I have recorded your personal details. Your order will be ready for pick-up in about 20 minutes. I wish you a pleasant dinner.
A cheeseburger and a side of fries correct?	Are cheeseburgers and fries right?
A cheeseburger with mustard and fries with ketchup?Okay, I have your personal details on file. Your order will be ready for pick-up in about 20 minutes.	Cheeseburger with mustard sauce and French fries with ketchup? Well, I have recorded your personal details. Your order will be ready for delivery in about 20 minutes.
One vegetable sandwich?	A vegetable sandwich?
One vegetable sandwich with lettuce, mustard, tomato, onion, mustard, oil, and vinegar.	A plate of vegetable sandwiches, including lettuce, mustard, tomatoes, onions, mustard, oil and vinegar.
Okay, I have your details on file. Your order will be ready for pick-up in about 20 minutes.	Okay, I have your details. Your order will be ready for delivery in about 20 minutes.
Okay, Do you have a place in mind for Greek food or would you like me to search?How does Olives Greek Cafe sound for take out?Okay, What would you like from Olives Greek cafe?	Okay, are you looking for some Greek food, or are you looking for me? How does the takeaway sound of Olives Greek Cafe? Well, what do you want from Olives Greek cafe?
Okay, Placing an order for 3 large beef Gyros.	Okay, place an order for 3 big beef gyros.
Your order is Swiss cheese on the burger and also onions and mushrooms, is this correct?	Your order is for Swiss cheese on burgers, as well as onions and mushrooms. Is this correct?
I have your personal details on file. Your order will be ready for pick-up in about 20 minutes.	I have recorded your personal details. Your order will be ready for delivery in about 20 minutes.
And what type of soup would you like.	What kind of soup do you want.
One large of chicken noodle soup, large order of veggie soup, and a cup of tomato soup with a side salad with ranch dressing. Does that complete your order?	A large plate of chicken noodle soup, plenty of vegetable soup and a cup of tomato soup and a side salad with vegetable salad. Can this complete your order?
3 Large cokes and a fist full of crackers has been added to your order. Is that it for today?Ok. I have your personal details on file. Your order will be ready for pick-up in about 20 minutes.	You have added 3 large colas and a fist full of cookies to your order. is it today? I have recorded your personal details. Your order will be ready for delivery in about 20 minutes.
Just to confirm you would like to order 1 regular poke salad. Is that correct?	Just to confirm that you want to order a regular p-salad. Is that correct?
Okay, I will make that 2 regular poke salad.Okay. I have your personal details on file. Your order will be ready for pick-up in about 20 minutes.	Well, I will make two regular salads. I have recorded your personal details. Your order will be ready for delivery in about 20 minutes.
Okay, anything special on your burgers?	Okay, what's special about your burger?
Okay. I'll place an order for one mushroom burger, one Swiss cheese burger and what was the last one?	Ok. I want to order a mushroom burger, a Swiss cheese burger, what's the last one?
You got it cheddar cheese burger.That should be ready in about 30 minutes to pick-up.	You bought a cheddar cheese burger and it should be ready in about 30 minutes.
2 BBQ sandwiches, coleslaw, small beans and large fries. Your second-order, chopped plate and 2 T's.	2 barbecue sandwiches, coleslaw, small beans and large fries. Your second-order shredded plate and 2 T.
Okay, no coleslaw.Okay. I have your personal details on file. Your order will be ready for pick-up in about 20 minutes.	Okay, no coleslaw. I have recorded your personal details. Your order will be ready for delivery in about 20 minutes.
So I have to salami and mustard sandwiches. Would you like to add anything to this order.OK, I have your personal details on file. Your order will be ready for pick-up in about 20 minutes.	So I want a salami and mustard sandwich. Do you want to add anything to this order? Okay, I have recorded your personal details. Your order will be ready for delivery in about 20 minutes.
Okay. I have your personal details on file. Your order will be ready for pick-up in about 20 minutes.	Ok. I have recorded your personal details. Your order will be ready for delivery in about 20 minutes.
I can help with your take out. What would you like to order from the Greek restaurant?	I can take it out for you. What would you like to order from a Greek restaurant?
Okay, this is what I have, one Filet Mignon Kebab with eggplant sides and pita bread. Would you like to add a drink?Okay. I have your personal details on file. Your order will be ready for pick-up in 20 minutes.	Okay, this is what I have, fillet steak with eggplant noodles and pita bread. Do you want to have a drink? I have recorded your personal details. Your order will be ready for delivery within 20 minutes.
Okay, what kind of Barbecue?	Okay, what kind of barbecue?
One order Barbecue ribs. Anything else?	One order barbecue ribs. Anything else?
Your side dish is a coleslaw, corn on the cob and baked beans.Okay. I have your personal details on file. Your order will be ready for pick-up in about 20 minutes.	Your side dishes are coleslaw, corn on the cob and baked beans. I have recorded your personal details. Your order will be ready for delivery in about 20 minutes.
Okay. I have your personal details on file. Your order will be ready for pick-up in about 20 minutes.	Ok. I have recorded your personal details. Your order will be ready for delivery in about 20 minutes.
So just to confirm you would like to order chimichangas and 2 liter bottle of coke.Ok. I have your personal details on file. Your order will be ready for pick-up in about 20 minutes.	Therefore, please confirm that you want to order chimichangas and a 2 liter bottle of Coke. I have recorded your personal details. Your order will be ready for delivery in about 20 minutes.
Can you repeat the condiments on those please?	Can you give those condiments again?
Two hot dogs with sauerkraut and mustard on one, and mustard and ketchup on the other. Is that correct?Okay. I have your personal details on file. Your order will be ready for pick-up in about 20 minutes.	Two hot dogs, one is sauerkraut and mustard, the other is mustard and ketchup. is it? I have recorded your personal details. Your order will be ready for delivery in about 20 minutes.
Would you like any sides or drinks with that?Okay, I have your order for two large pepperoni pizzas. Does that complete your order?Okay. I have your personal details on file. Your order will be ready for pick-up in about 20 minutes.Enjoy your dinner.	Do you want to accompany any meals or drinks? Okay, I want you to order two large pepperoni pizzas. Can this complete your order? I have recorded your personal details. Your order will be ready for collection in about 20 minutes, please enjoy dinner.
Just to confirm, you would like to order one chicken masala, one chicken and sausage ziti one shrimp florentine, is that correct?	Just to confirm, you want to order a bowl of chicken salad, a bowl of chicken chorizo ​​and a bottle of shrimp Florence, is this correct?
And 3 chocolate chip cannolis.	And 3 pieces of chocolate minced meat rolls.
Okay. I have your personal details on file. Your order will be ready for pick-up in about 20 minutes.	Ok. I have recorded your personal details. Your order will be ready for delivery in about 20 minutes.
I have your personal details on file. Your order will be ready for pick-up in about 20 minutes.	I have recorded your personal details. Your order will be ready for delivery in about 20 minutes.
What would you prefer in Chinese food?	What would you like to eat in Chinese cuisine?
Just to confirm your order is 2 eggs rolls, Moo goo gai pan, beef and brococlli, kung pao chicekn, steamed rice for 3 people.Would you like to try some hot and sour chicken soup?	Just confirm that your order is 2 egg rolls, Moo goo gai pan, beef and broccoli, kung pao chicekn, steamed rice for 3 people, would you like to try the hot and sour chicken soup?
Hot and sour chicken soup has been added to your order.Would you like to add something to drink?Okay. I have your personal details on file. Your order will be ready for pick-up in about 20 minutes.	Sour and spicy chicken soup has been added to the order. Do you want to add some drinks? I have recorded your personal details. Your order will be ready for delivery in about 20 minutes.
I can help you with your pizza order. What would you like?	I can order pizza for you. what would you like?
Okay, I have a large pepperoni and mushroom pizza in order of garlic bread sticks with marinara sauce. Anything else?	Well, I have a big pepperoni and mushroom pizza, in the order of garlic bread sticks with marinara sauce. Anything else?
Let me check on that for you. It looks like they have a variety of two liters and 1 liter bottles as well from the Coke Cola lineup.	Let me check it for you. It seems that there are also 2-liter and 1-liter bottles in the Coca-Cola product line.
I will add a two liter of Coke and A2 liter of Diet Coke to your order. Anything else?Ok, I have your personal details on file. Your order will be ready for pick-up in about 20 minutes.	I will add two liters of Coke and A2 liters of Diet Coke to your order. Is there anything else? Okay, I have recorded your personal details. Your order will be ready for delivery in about 20 minutes.
Can you confirm the number of hot dogs you would like to order?	Can you confirm the number of hot dogs to order?
What kind of hot dog would you like to order for one?	What kind of hot dog do you want to order?
Just to confirm you would like to order one hot dog with ketchup mustard and relish on it.	Just to confirm that you want to order a hot dog with ketchup and mustard sauce and taste it on it.
1 Pepsi added to the order. Ok. I have your personal details on file. Your order will be ready for pick-up in about 20 minutes.	1 Pepsi has been added to the order. Ok. I have recorded your personal details. Your order will be ready for delivery in about 20 minutes.
Okay, Thai food sounds good, what would you like to order?	Okay, Thai food sounds good, what would you like to order?
Okay, one large order of pad thai, got it anything else?	Okay, is there anything else for a large amount of Pad Thai?
One diet ginger ale, will that complete your order?Okay. I have your personal details on file. Your order will be ready for pick-up in about 20 minutes.	Can a meal of ginger ale for weight loss help you complete your order? I have recorded your personal details. Your order will be ready for delivery in about 20 minutes.
So you got 1 market burrito with black beans and spicy salsa and 1 chicken taco platter with refried beans.	Therefore, you get a burrito with black bean and spicy salsa, and a chicken taco made with fried beans.
Put two Iced Teas shifting.So I got one market burrito with black beans spicy salsa and one chicken taco platter with refried beans and two sides have iced-tea?Ok. Your order will be ready for pick-up in about 20 minutes.	For two cups of iced tea, so I bought a burrito with black bean salsa, and a taco with fried beans, iced tea on both sides? Your order will be ready for delivery in about 20 minutes.
I can help you with your takeout order. What would you like to order from the Greek restaurant?	I can help you order takeaway. What would you like to order from a Greek restaurant?
Okay, here's what I have. Two gyros extra sour cream and tomatoes, two large orders of fries, one large Coke and one large Sprite.Ok. I have your personal details on file. Your order will be ready for pick-up in about 20 minutes.	Okay, this is what I have. Two gyros with extra sour cream and tomatoes, two large portions of French fries, one large coke and one large sprite. I have recorded your personal details. Your order will be ready for delivery in about 20 minutes.
How many hot dogs would you like to order?	How many hot dogs do you want to order?
Would you like to have chili hot dogs or the regular ones?	Would you like a chili hot dog or a regular hot dog?
Just to confirm, your order would be 3 regular hot dogs and fries.What do you prefer small or large fries?Small fries.Would you like to add any drink?Ok, I have your personal details on file. Your order will be ready for pick-up in about 20 minutes.	Just confirm, your order will be 3 regular hot dogs and french fries. Do you prefer small or large fries? Small fries. Do you want to add drinks? Well, I have your personal details for the record. Your order will be ready for delivery in about 20 minutes.
Okay. One order of basil chicken, And anything else?	Ok. A plate of basil chicken, what else?
A Diet Coke to go along with it, Okay anything else?Is this just for one person?Okay. I have your personal details on file. Your order will be ready for pick-up in about 20 minutes.	It can also be paired with Diet Coke, is it okay? Is this for one person only? I have recorded your personal details. Your order will be ready for delivery in about 20 minutes.
OK. I have your personal details on file. Your order will be ready for pick-up in about 20 minutes.	Ok. I have recorded your personal details. Your order will be ready for delivery in about 20 minutes.
How about the drink?	How about a drink
Okay, I have your personal details on file. Your order will be ready for pick-up in about 20 minutes.	Okay, I have recorded your personal details. Your order will be ready for delivery in about 20 minutes.
How does takeout from Cucina Venti Restaurant sound?Do you want just Lasagna or anything else?	What is the sound of the takeout from Cucina Venti Restaurant? Do you just want lasagna or something else?
Okay, placing an order for 2 servings of Lasagna. Enjoy your meal!	Okay, place an order for 2 servings of lasagna. Please enjoy!
Three large steak burritos, three orders of Coke, and 2 large fries.Okay, I have your details on file. Your order will be ready for pick-up in about 20 minutes.	Three big steak burritos, three cola and two big fries. Well, I provided your details in the file. Your order will be ready for delivery in about 20 minutes.
One bowl of lamb vindaloo, Punjabi chicken curry and a bowl of mixed vegetable curry and 2 liter bottle of Pepsi, is that correct?It looks like that will be ready in about 35 minutes.	Is a bowl of Wendarum lamb, Punjabi chicken curry, a bowl of mixed vegetable curry and a 2-liter bottle of Pepsi correct? It seems this will be done in 35 minutes.
One pound of chopped BBQ, Large order of cole slaw, Large order of hush puppies, 2 BBQ sandwiches with slaw, 2 Large pepsi's.Ok. I have your personal details on file. Your order will be ready for pick-up in about 20 minutes.	A pound of chopped barbecue, a lot of coleslaw, a lot of quiet puppies, 2 barbecue sandwiches with coleslaw, 2 big Pepsi. I have recorded your personal details. Your order will be ready for delivery in about 20 minutes.
Ok. I have your personal details on file. Your order will be ready for pick-up in about 20 minutes.	Ok. I have recorded your personal details. Your order will be ready for delivery in about 20 minutes.
Breakfast burritos with sausage, egg, bacon and cheese, your other order is tortillas pancakes.Okay. I have your personal details on file. Your order will be ready for pick-up in about 20 minutes.	Breakfast burritos with sausage, eggs, bacon and cheese, your other order is tortilla pancakes. I have recorded your personal details. Your order will be ready for delivery in about 20 minutes.
For how many people and what's the size of the pizza?	How many people are there and what is the size of the pizza?
So just to confirm, you would like to order a large pizza with pepperoni and mushrooms and a two liter pepsi, right?I have your personal details on file. Your order will be ready for pick-up in about 20 minutes.	So, to confirm, you want to order a big pizza with pepperoni and mushrooms, and a two-liter Pepsi, right? I have recorded your personal details. Your order will be ready for delivery in about 20 minutes.
I can help with that. What would you like to order in Thai food?	I can help. Would you like Thai food?
Just to confirm you would like to order 2 orders of Khao pad fried rice, one pad Thai and 3 Coca-Cola.Okay, I have your details on file. Your order will be ready for pick-up in about 20 minutes.	Just to confirm that you want to order 2 Khao pad fried rice, 1 Thai fried rice and 3 Coca-Cola. Okay, I have provided your details in the archive. Your order will be ready for delivery in about 20 minutes.
Your order is one large pork fried rice, egg rolls, and a medium container BBQ spare. Is that correct?Okay. I have your personal details on file. Your order will be ready for pick-up in about 20 minutes.	Your order is a large pork fried rice, egg rolls and a medium-sized barbecue spare container. is it? I have recorded your personal details. Your order will be ready for delivery in about 20 minutes.
Hansaki, anything else?	Hansaki, what else?
A bowl of Miso soup, Hanasaki and a diet coke. Does that complete your order?Okay. I have your personal details on file. Your order will be ready for pick-up in about 20 minutes.You're welcome. Enjoy your pork.	A bowl of miso soup, Hanasaki and diet cola. Can this complete your order? I have recorded your personal details. Your order will be ready for pick-up in about 20 minutes. Enjoy your pork.
Okay, got it. Two regular bacon, egg and cheese burritos. Would you like to any sides or drinks?Okay. I have your personal details on file. Your order will be ready for pick-up in about 20 minutes.	Okay, got it. Two ordinary bacon, egg and cheese burritos. What would you like to drink or a drink? I have recorded your personal details. Your order will be ready for delivery in about 20 minutes.
Okay, I have your personal details on file. Your order will be ready for pick-up in about 20 minutes.	Okay, I have recorded your personal details. Your order will be ready for delivery in about 20 minutes.
What would you like to order in Italian?	What would you like to order with Italian food?
Just to confirm your first order would be lasagna with salad that has no tomatoes but has Italian dressing.Second order would be Fettuccine Alfredo with salad and ranch dressing.	Just to confirm that your first order is a salad without tomato sauce but with Italian seasoning, and your second order is spaghetti alfredo with salad and ranch seasoning.
Okay, one garlic bread as sides with coke and diet coke added to the order.Okay. I have your personal details on file. Your order will be ready for pick-up in about 20 minutes.	Okay, I added a garlic bread and coke and low-sugar coke to the order. I have recorded your personal details. Your order will be ready for delivery in about 20 minutes.
I can help you with that. Would you like to order in, eat out or cook at home?	I can help you. Do you want to order food at home, eat out or cook?
Okay. What would you like to order from the Greek restaurant?	Ok. What would you like to order from a Greek restaurant?
Okay. I have one Gyro with the sauce on the side, one order of masak and one order of pasitzio.	Ok. I have a gyroscope with seasonings, a plate of masak and a plate of pastitzio.
I apologize One Order of mousaka.Okay. I have your personal details on file. Your order will be ready for pick-up in about 20 minutes.	Sorry, mousaka is the first order. I have recorded your personal details. Your order will be ready for delivery in about 20 minutes.
Okay. I'l have one hot dog with mustard relish and sauerkraut, a side order of french fries and a Diet Coke.I have your personal details on file. Your order will be ready for pick-up in about 20 minutes.	Ok. I want a hot dog with mustard sauce and sauerkraut, a french fries and a diet coke. I have your personal details. Your order will be ready for delivery in about 20 minutes.
So that was one butter chicken, one French bean aloo and two orders of naan. Is that correct?	This is a butter chicken, a French beanie and two naan. Is that correct?
Would you like anything to drink?Okay, I have your personal details on file your order will be ready to pick up in about 20 minutes.	Would you like something to drink? Well, I have prepared your personal details, and your order will be retrieved within 20 minutes.
A salad with house dressing. Sure, I've added that to the order.I have 1 market burrito with black beans and spicy salsa and 1 chicken taco platter with re-fried beans and a salad with house dressing.	Salad with house dressing. Of course, I have added me to the order. I have 1 market burrito with black beans and spicy salsa, 1 taco with fried beans and a salad with indoor seasoning.
Okay, Hot dogs got it.	Okay, hot dog got it.
Okay, One hot dog and a side of fries.Okay. I have your personal details on file. Your order will be ready for pick-up in about 20 minutes.	Okay, a side of hot dogs and French fries. I have recorded your personal details. Your order will be ready for delivery in about 20 minutes.
Italian for 3.	Italian (3 points).
Ok, I have your details on file. Your order will be ready for pick-up in about 20 minutes.	Okay, I have your details. Your order will be ready for delivery in about 20 minutes.
So, Two Gyro's and a hot cheese salad?Okay. I have your personal details on file. Your order will be ready for pick-up in about 20 minutes.	So, two gyroscopes and a hot cheese salad? I have recorded your personal details. Your order will be ready for delivery in about 20 minutes.
Hello. I can help you order takeout for sandwiches. Go ahead with the first person to order.	Hello there. I can help you order takeaway sandwiches. Order with the first person.
To confirm your order, I have one ham and swiss on whole grain with mustard. One flatbread sandwich with feta cucumber red pepper lettuce tomato and tzatziki sauce and two sweet tea's. Is that correct?Okay. I have your personal details on file. Your order will be ready for pick-up in about 20 minutes.	To confirm your order, I will add a little mustard and ham to the whole wheat. A bread sandwich with cucumber, cucumber, red pepper, lettuce, tomato and tzatziki sauce, and two cups of sweet tea. is it? I have recorded your personal details. Your order will be ready for delivery in about 20 minutes.
Ok, Two large pizzas.	Okay, two big pizzas.
2 liter coke got it.OK, I have your personal details on file. Your order will be ready for pick-up in about 20 minutes.	2 liters of Coke will do. Okay, I have your personal information on file. Your order will be ready for delivery in about 20 minutes.
Take out for 3 hot dogs, sounds nice.	Take out 3 hot dogs, it sounds good.
3 hot dogs one with saurkraut, one with mustard and ketchup and one with chilli will that complete your order?OK. I have your personal details on file. Your order will be ready for pick-up in about 20 minutes.	3 hot dogs, one with sauerkraut, one with mustard and ketchup, one with chili, can you complete your order? I have recorded your personal details. Your order will be ready for delivery in about 20 minutes.
What would you like to order in Italian food?	What would you like to order Italian food?
You would like to order 2 spaghetti with meatballs.Caesar salad crispy bread.And a Giletto.I am sorry Gelato."Ok, can I have your details on file. Your order will be ready for pick-up in about 20 minutes."	You want to order 2 spaghetti and meatballs. Caesar salad crispy bread. And Giletto. Sorry Gelato. "Well, can I prepare your details? Your order will be prepared in about 20 minutes Good to receive...""
Two grilled chicken sandwiches with tomatoes, ketchup and pickles. And two large fries and 1 large coke. Is that correct?Okay, I have your details on file. Your order will be ready for pick-up in about 20 minutes.	Two grilled chicken sandwiches with tomatoes, ketchup and pickles. There are also two large French fries and a large coke. correct? OK, I have recorded your details. Your order will be ready for delivery in about 20 minutes.
What would you prefer in BBQ food?	What do you want in grilled food?
Just to confirm ribs and large order of fries for all three, 2 large cokes and 1 Dr. pepper.Would you like to add some sauce to it?	Just to confirm three, two large cola and 1 Dr. Pepper ribs and a lot of French fries. Do you want to add some seasoning on it?
What kind of sauce would you prefer?	What kind of seasoning do you want?
Rib sauce on the side has been added to the order.OK. I have your personal details on file. Your order will be ready for pick-up in about 20 minutes.	The rib sauce on the side has been added to the order. determine. I have recorded your personal details. Your order will be ready for delivery in about 20 minutes.
What would you like to order for takeout and for how many people?	What takeaway would you like, how many people are there?
What kind of pasta would you like to order?	What kind of pasta do you want to order?
Just to confirm you would like to order 2 Alfredo chicken pasta.Okay. I have your personal details on file. Your order will be ready for pick-up in about 20 minutes.	Just to confirm that you want to order 2 pieces of Alfredo Chicken Pasta, ok. I have recorded your personal details. Your order will be ready for delivery in about 20 minutes.
Sure, let me bring that up. It looks like you had two burgers with sweet potatoes on them on both. Is that correct?	Of course, let me bring it up. It looks like you have two burgers with sweet potatoes on them. Is that correct?
Okay, I will add that to the order. To confirm your order is two burgers sweet potatoes on them, fries with both and a house salad with house dressing, is that correct?Okay, your order will be ready for pickup in about 20 minutes.	Okay, I will add it to the order. To confirm that you have two hamburger sweet potatoes, two French fries and a homemade salad with salad dressing on your order, is it correct? Well, your order will be ready in about 20 minutes.
One red curry, one larb, and one pad Woon Sen?Okay. I have your details on file. Your order will be ready for pick-up in about 20 minutes.	A red curry, a larb and a sticky note Woon Sen? I have your details. Your order will be ready for delivery in about 20 minutes.
Any drinks with that?Okay. I have your personal details on file. Your order will be ready for pick-up in about 20 minutes.	Can you drink something? I have recorded your personal details. Your order will be ready for delivery in about 20 minutes.
Anything else like Naan?Just to confirm you would like to order one order of Chicken Masala, Butter Chicken and a side order of Samosa. Is that correct?Okay. I have your details on file. Your order will be ready for pick-up in about 20 minutes.	Is it someone like Naan? Just confirm that you want to order a chicken Masala, butter chicken and a Samosa side dish. is it? I have your details. Your order will be ready for delivery in about 20 minutes.
Just to confirm, you would like to order pineapple fried rice, small chicken wonton soup and two fresh rolls. Is that correct?Okay. I have your personal details on file. Your order will be ready for pick-up in about 20 minutes.	Just to confirm, you want to order pineapple fried rice, small wonton soup and two fresh rolls. is it? I have recorded your personal details. Your order will be ready for delivery in about 20 minutes.
Okay, soup sounds good.Soup for how many?	Okay, the soup sounds good. How much soup is there?
One french onion soup and one avacado soup will that complete your order?OK. I have your personal details on file. Your order will be ready for pick-up in about 20 minutes.	Can one French onion soup and one Avacado soup complete your order? I have recorded your personal details. Your order will be ready for delivery in about 20 minutes.
Add note avacado soup served cold got it.	Filled with avocado soup served cold.
One moment. 3 beef bean and cheese burritos, 2 steak burritos and 4 chicken burritos.Ok. I have your personal details on file. Your order will be ready for pick-up in about 20 minutes.	For a while, 3 beef beans and cheese burritos, 2 steak burritos and 4 chicken burritos. I have recorded your personal details. Your order will be ready for delivery in about 20 minutes.
Okay, Take out hot dogs, got it.	Okay, take out the hot dog and get it.
Two Coney dogs and 2 Chicago dogs.OK. I have your personal details on file. Your order will be ready for pick-up in about 20 minutes. Thank you.	Two Connie dogs and two Chicago dogs. I have recorded your personal details. Your order will be ready for delivery in about 20 minutes. thank you.
One breakfast burrito. Is there anything else?Food for 1 people one breakfast burrito.Ok. I have your personal details on file. Your order will be ready for pick-up in about 20 minutes.	A breakfast burrito. Anything else? One breakfast burrito for one person. I have recorded your personal details. Your order will be ready for delivery in about 20 minutes.
Just to confirm you would like to order pastrami sandwich and an egg sandwich and 2 coffees.	Just to confirm that you want to order a pastrami sandwich, an egg sandwich and 2 cups of coffee.
One large french fries. You said two large coffees?You said two large coffees?	A large French fries. You said two big cups of coffee? You said two big cups of coffee?
Okay. I have your personal details on file. Your order will be ready for pick-up in about 20 minutes.	Ok. I have recorded your personal details. Your order will be ready for delivery in about 20 minutes.
One chicken fettuccine alfredo and any sides with that? Or maybe even a drink?	A chicken fettuccine Alfredo, and any aspect related to it? Even have a drink?
Okay, I have your order of chicken fettuccine Alfredo and a two liter of orange soda and garlic bread. Does that sound correct?Okay. I have your personal details on file. Your order will be ready for pick-up in about 20 minutes.No problem, enjoy your dinner.	Okay, I ordered chicken spaghetti Alfredo and two liters of orange soda and garlic bread. Does it sound correct? I have recorded your personal details. Your order will be ready for shelves in about 20 minutes. No problem, please have dinner.
Just to confirm, you would like to order 2 chicken euros.Okay. I have your personal details on file. Your order will be ready for pick-up in about 20 minutes.	Just confirm that you want to order chicken for 2 euros. Ok. I have recorded your personal details. Your order will be ready for delivery in about 20 minutes.
3 breakfast burritos with hash browns and 3 coffees to go.Okay. I have your personal details on file. Your order will be ready for pick-up in about 20 minutes.	3 breakfast pancakes, paired with potato pancakes and 3 cups of coffee. Ok. I have recorded your personal details. Your order will be ready for delivery in about 20 minutes.
Any drinks with that?OK. I have your personal details on file. Your order will be ready for pick-up in about 20 minutes.	Can you drink something? I have recorded your personal details. Your order will be ready for delivery in about 20 minutes.
Just to confirm you would like to order three different kinds of soup.First a pint of minestrone soup.2nd tomato basil soup.And third mushroom and barley soup.With the side of crusty breads.Okay. I have your personal details on file. Your order will be ready for pick-up in about 20 minutes.	Just to confirm that you want to order three kinds of soups, first is a pint of minestrone soup, second is tomato and basil soup, and third is mushroom and barley soup with crusty bread. I have recorded your personal details. Your order will be ready for delivery in about 20 minutes.
Chilli dog, 2 cheddar hotdog and two cans of Dr pepper. is that your order?	Chili dogs, 2 cheddar hot dogs and 2 cans of Dr. Pepper. Is that your order?
Ok. I have your personal details on file. Your order will be ready for pick-up in about 20 minutes.	Ok. I have recorded your personal details. Your order will be ready for delivery in about 20 minutes.
Okay, What would you like on this burrito?	Okay, do you want this burrito?
One Carne Asada burrito Ok, Any other preferences?	A Carne Asada Burrito Okay, any other preferences?
One side of sour cream and one side of black beans, Got it. Anything else?Ok. I have your personal details on file. Your order will be ready for pick-up in about 20 minutes.	The sour cream side and the black bean side, I see. Are there any more? I have recorded your personal details. Your order will be ready for delivery in about 20 minutes.
Hello, okay what kind of pizza?	Hello, what is a good pizza?
Okay. Hold, this will just be a second. Your orders are two large pizzas with chicken jalapenos, pepperoni, tomatoes.Okay, I have your personal details on file. Your order will be ready for pick-up in about 20 minutes.	Ok. Wait, it's just a second. Your order is for two large pizzas, chicken jalapeno, pepperoni and tomatoes. Well, I have your personal details. Your order will be ready for delivery in about 20 minutes.
What kind of bbq?	What kind of barbecue?
Slicked pork?	Pork pork?
Iced tea is bottled.	Bottled ice tea.
Sweetened or unsweetened?	With or without sugar?
1 chopped plate, 1 sliced plate -2 bbq, sandwiches without slaw -an order of hush puppies -3 and sweetened iced teas.Okay. I have your details on file. Your order will be ready for pick-up in about 20 minutes.	1 shredded plate, 1 thinly sliced ​​plate-2 grilled, sandwiches without salad-a batch of puppies-3 and sweetened iced tea. I have your details. Your order will be ready for delivery in about 20 minutes.
Do you need any drinks?Do you want to place the previous order? Which was Shrimp fried rice and barber chicken, correct?Okay. I have your personal details on file. Your order will be ready for pick-up in 20 minutes.	Do you need a drink? Do you want to place an order? Which one is shrimp fried rice or haircut chicken, right? I have recorded your personal details. Your order will be ready for delivery within 20 minutes.
Okay, I have your personal details on file. Your order will be ready for pick-up in about 20 minutes.	Okay, I have recorded your personal details. Your order will be ready for delivery in about 20 minutes.
Just to confirm your order is Chicken soup with extra chicken, carrots, tomatoes and, rice.	Just to confirm that your order is for chicken soup and extra chicken, carrots, tomatoes and rice.
One large water bottle added to your order.How would you like your soup to be spicy or mild spicy?	A large kettle has been added to your order. Do you want the soup to be spicy or mild?
Okay, your soup will be mildly spicy.Okay, I have your details on file. Your order will be ready for pick-up in about 20 minutes.	Well, your soup will be a bit spicy. Well, I have your details. Your order will be ready for delivery in about 20 minutes.
Okay. I have your personal details on file. Your order will be ready for pick-up in about 20 minutes.	Ok. I have recorded your personal details. Your order will be ready for delivery in about 20 minutes.
An order of octopus with sesame seed oil, crust chili and sea salt and a large coke?Okay. I have your personal details on file. Your order will be ready for pick-up in about 20 minutes.	Is octopus with sesame oil, crust chili and sea salt, and plenty of cola? I have recorded your personal details. Your order will be ready for delivery in about 20 minutes.
One bacon cheeseburger.I have your personal details on file. Your order will be ready for pick-up in about 20 minutes.	A bacon cheeseburger. I have your personal details. Your order will be ready for delivery in about 20 minutes.
One breakfast burrito, anything else?	A breakfast burrito, any others?
One Carne Asada breakfast burrito.	A Carne Asada breakfast burrito.
Ok. I have your personal details on file. Your order will be ready for pick-up in about 20 minutes.	Ok. I have recorded your personal details. Your order will be ready for delivery in about 20 minutes.
Looks like you had one large pizza with one-half pepperoni and one-half mushroom. Is that right?	It looks like you have a big pizza with half pepperoni and half mushrooms. Is that correct?
One chocolate brownie. Sure, I've added that to the order.Okay. Let me confirm what you have one large pizza with one-half pepperoni and one-half mushroom and one brownie.Okay, your order will be ready for pick-up in about 20 minutes.	A piece of chocolate brownie. Of course, I have added it to the order. Ok. Let me confirm that you have a large pizza with half pepperoni, half mushrooms and a brownie. Okay, your order will be received in about 20 minutes.
Okay. I have your personal details on file. Your order will be ready for pick-up in about 20 minutes.	Ok. I have recorded your personal details. Your order will be ready for delivery in about 20 minutes.
Okay, I have your personal details on file. Your order will be ready for pick-up in about 20 minutes.	Okay, I have recorded your personal details. Your order will be ready for delivery in about 20 minutes.
Okay, take out for hot dogs, sounds good.	Okay, take it out and eat a hot dog, it sounds good.
2 foot long hot dogs one with mustard chili and onions and one with mustard and chili with 2 orders of fries, got it.	Two-foot-long hot dog, one with mustard pepper and onion, the other with mustard and pepper, with 2 servings of French fries.
2 cokes and 1 diet coke, okay, sounds good.Okay, I have your personal details on file. Your order will be ready for pick-up in about 20 minutes.	Two pieces of Coke and one piece of Coca-Cola sound good. Okay, I have provided your personal details in the archive. Your order will be ready for delivery in about 20 minutes.
I can help you with your takeout order. What would you like from the Greek restaurant?	I can help you order takeaway. What do you want from a Greek restaurant?
Okay, you would like to order two gyros and two large Diet Cokes. Anything else?Okay. I have your personal details on file. Your order will be ready for pick-up in about 20 minutes.	Okay, you want to order two gyroscopes and two big Diet Coke. Are there any more? I have recorded your personal details. Your order will be ready for delivery in about 20 minutes.
Okay, ordering 2 mushroom ravioli plates and 2 salads?It looks like that will be ready in about 35 minutes.	Okay, ordered 2 plates of mushroom ravioli and 2 salads? It looks like it will be ready in 35 minutes.
Okay, any preferences for this pizza?	Okay, is there any preference for this pizza?
3 large pizzas okay what kind?	How about 3 large pizzas?
One mushroom and sasauge.	One mushroom and sasauge.
One pepporoni and black olive.	A pepperoni and black olives.
One plain cheese.	An ordinary cheese.
2 liter bottles of coke, got it.Okay. I have your personal details on file. Your order will be ready for pick-up in about 20 minutes.	It's in a 2 liter Coke bottle, that's okay. I have recorded your personal details. Your order will be ready for delivery in about 20 minutes.
What would you like to order in Indian food for two people?	Do you want to order Indian food for two people?
Just to confirm, you would like to order prawn coconut curry and a bowl of chicken curry?Would you like to add steamed rice?Steamed rice added to the order. What kind of chicken curry would you prefer?Would it be butter chicken or chicken tikka masala?	Just to confirm, you want to order prawn coconut curry and a bowl of chicken curry? Do you want to add steamed rice? Do you want to add steamed rice? Which chicken curry do you want, butter chicken or Indian chicken curry?
Okay, got it. Would you like to try the mango lassi or masala tea?Okay. I have your personal details on file. Your order will be ready for pick-up in about 20 minutes.	Okay, got it. Would you like to try mango lassi or masala tea? I have recorded your personal details. Your order will be ready for delivery in about 20 minutes.
Any drinks with that?	Do you have a drink?
Okay, I have your personal details on file. Your order will be ready for pick-up in about 20 minutes.	Okay, I have recorded your personal details. Your order will be ready for delivery in about 20 minutes.
Yes I can what would you like to order in soup?	Yes, can I have some soup?
Just to confirm you would like to order a large bowl of vegetable soup and a salad with no tomatoes and extra ranch dressing.Ok. I have your personal details on file. Your order will be ready for pick-up in about 20 minutes.	Just to confirm that you want to order a large bowl of vegetable soup and a salad without tomatoes and extra ranch seasoning. I have recorded your personal details. Your order will be ready for delivery in about 20 minutes.
Let me check for you. This will just be a second. A small pizza is about 6 inches.	Let me see for you. This will be one second. A small pizza is about 6 inches long.
Yes, a Chicago-style pizza is available. You got it, anything else?	Yes, we can provide Chicago-style pizza. You see, is there anything else?
Cheesy bread is available.Delivery is about 30 to 45 minutes.Thank you, enjoy your pizza.I recommend the chicken masala.Awesome side dishes, I recommend roti and chicken satay.	Provide cheese bread. Delivery time is approximately 30 to 45 minutes. Thank you for enjoying the pizza. I recommend chicken masala. Great side dishes, I recommend grilled meat and chicken satay.
Your order is chicken masala, roti and chicken satay.Okay, I have your details on file. Your order will be ready for pick-up in about 20 minutes.	Your order is chicken masala, grilled meat and chicken satay. Okay, I have prepared your details. Your order will be ready for delivery in about 20 minutes.
Looks like you had two burgers well done with everything on them. Sweet potato fries with both. Is that right?	It seems that both of your burgers are doing well. Sweet potato fries. Is that correct?
A salad with house dressing. Sure. I've added that to the order.Two burgers well done with everything on them. Sweet potato fries with both and a salad with house dressing.Okay. Your order will be ready for pick-up in about 20 minutes.	Salad with house dressing. of course. I have added it to the order. Both burgers are well done. Sweet potato fries and both are served with salad and home improvement. Great. Your order will be ready for delivery in about 20 minutes.
You had 1 market burrito with black beans and spicy salsa and 1 chicken taco platter with refried beans.	You have 1 market burritos with black beans and spicy salsa, and 1 taco taco and red bean paste.
A salad with house dressing?1 market burrito with black beans and spicy salsa, 1 chicken taco platter with refried beans and one salad with house dressing.Okay, your order will be ready for pick-up in about 20 minutes.	A salad with indoor seasoning? 1 burrito with black beans and spicy salsa, 1 taco plate with fried beans, and a salad with indoor seasoning. Okay, your order will be ready in about 20 minutes.
Sure, Let me bring that up. Looks like you had 1 turkey avocado crepe with cheddar and 1 Greek Delight crepe.Looks like you had 1 turkey avocado crepe with cheddar and 1 Greek Delight crepe.	Of course, let me bring it up. Looks like you have 1 turkey avocado crepe with cheddar cheese and 1 greek chopped avocado crepe.
One chocolate brownie! Sure. I've added that to the order.OK. Let me confirm what you have. 1 turkey avocado crepe with cheddar and 1 Greek Delight crepe.1 turkey avocado crepe with cheddar and 1 Greek Delight crepe.And one chocolate brownie. Is that right?OK. Your order will be ready for pick-up in about 20 minutes. Your welcome. Goodbye.	A chocolate brownie! of course. I have added it to the order. determine. Let me confirm what you have. 1 slice of cheddar cheese turkey avocado crepe and 1 Greek flavor crepe. 1 slice of cheddar cheese turkey avocado crepe and 1 Greek delight crepe, and 1 chocolate brownie. Is it right? Your order will be ready for delivery in about 20 minutes. You're welcome. Goodbye.
I have your details on file. Your order will be ready for pick-up in about 20 minutes.	I have your details. Your order will be ready for delivery in about 20 minutes.
Chicken noodle and minestrone soup and for the third order?	Chicken noodle and vegetable minestrone soup and third order?
OK. I have your personal details on file. Your order will be ready for pick-up in about 20 minutes.	Ok. I have recorded your personal details. Your order will be ready for delivery in about 20 minutes.
Okay, take out for 3. What would you like to order?	Okay, take it out to eat 3. What would you like to order?
Okay, I have your personal details on file. Your order will be ready for pick-up in 20 minutes.	Okay, I have recorded your personal details. Your order will be ready for delivery within 20 minutes.
Would you like to add some ketchup and salt?	Do you want to add some tomato sauce and salt?
Just to confirm one poke with tuna, soy sauce, sesame oil and chili peppers.Would you like to have something to drink?Okay. I have your personal details on file. Your order will be ready for pick-up in about 20 minutes.	I just want to check the poke of tuna, soy sauce, sesame oil and chili. Would you like something to drink? I have recorded your personal details. Your order will be ready for delivery in about 20 minutes.
Okay hot dog sounds good. How many? And what type of hot dog would you like?	Okay, hot dogs sound good. How many? What type of hot dog do you want?
Okay, this is what I have for person number 1, a plain hot dog with ketchup and mustard only second hot dog with ketchup and relish only, for the second person I have a hotdog with mustard and relish and their second hot dog would be a chili cheese dog, for the third person I have a hotdog with ketchup mustard relish and sauerkraut and for their second hot dog will be with barbecue sauce, relish …	Okay, this is what I offer to the first person, a regular hot dog with ketchup and mustard, the second hot dog with ketchup and sauce, and for the second person, I have a hot dog with mustard and Seasoning sauce, and their second hot dog will be a chili cheese dog, for the third person, I have a hot dog with ketchup mustard sauce and sauerkraut, and for the second hot dog, with barbecue sauce, se…
Okay, you want to order some Thai food for two? what would you like to have?	Okay, would you like to order two Thai dishes? what would you like to order?
Okay, so you wanted one medium vegetable larb and one medium tom yum. Do you want any drinks?	Okay, so you want a medium vegetable larva and a medium tom yum goong. Would you like something to drink?
OK. I have your personal details on file. Your order will be ready for pick-up in about 20 minutes.	Ok. I have recorded your personal details. Your order will be ready for delivery in about 20 minutes.
You wish to order Mexican food for take out, Correct?	You want to order Mexican food for takeaway, right?
Three taco plates.	Three taco plates.
Spanish rice.What kind of beans?	Spanish rice. What kind of beans?
Black beans. Got it. Ok. I have your personal details on file. Your order will be ready for pick-up in about 20 minutes.	Black beans. Got it. Ok. I have recorded your personal details. Your order will be ready for delivery in about 20 minutes.
2 orders of spicy green papaya salad - 3 orders of chicken and coconut soup - 3 orders of fried rice - 2 orders of thai style noodles - 3 large waters.Okay. I have your personal details on file. Your order will be ready for pick-up in about 20 minutes.	2 spicy green papaya salad-3 chicken and coconut soup-3 fried rice-2 Thai noodles-3 large water. I have recorded your personal details. Your order will be ready for delivery in about 20 minutes.
Pasta for 2 persons. 2 plates of chicken parmesan. Right?Okay. I have your personal details on file. Your order will be ready for pick-up in about 20 minutes.	Pasta for 2 people. 2 plates of chicken parmesan. Is that right? I have recorded your personal details. Your order will be ready for delivery in about 20 minutes.
Okay. I have your personal details on file. Your order will be ready for pick-up in about 20 minutes.	Ok. I have recorded your personal details. Your order will be ready for delivery in about 20 minutes.
Only one order of lasagna?Okay. I have your personal details in our file. Your order will be ready for pick-up in about 20 minutes.	Only one serving of lasagna? Great. I have your personal information in my file. Your order will be ready for delivery in about 20 minutes.
Just to confirm you would like to order one Samosa, Butter chicken and Roti. Is that correct?Okay, I have your personal details on file. Your order will be ready for pick-up in about 20 minutes.	Just to confirm that you want to order a Samosa, Butter Chicken and Roti. correct? Okay, I have recorded your personal details. Your order will be ready for delivery in about 20 minutes.
2 Italian sandwiches with everything.Okay, I have your personal details on file. Your order will be ready for pick-up in about 20 minutes.	2 Italian sandwiches, everything you need. Okay, I have your personal details. Your order will be ready for delivery in about 20 minutes.
A small deep dish sausage and spinach pizza.Ok, I have your details on file. Your order will be ready for pick-up in about 20 minutes.	A small deep-dish sausage and spinach pizza. Well, I have your details. Your order will be ready for delivery in about 20 minutes.
Ok. I have your details on file. Your order will be ready for pick-up in about 20 minutes.	Ok. I have your details. Your order will be ready for delivery in about 20 minutes.
Is it Chicago dog, corn dog, and regular all beef hot dog?	Are they Chicago dogs, corn dogs and regular whole beef hot dogs?
Yes, was that for take out or dine in?	Yes, is it for takeaway or dining?
How about the Dapper Dog on 417 Castro Street, San Francisco.	How about Dapper Dog at 417 Castro Street, San Francisco?
Okay, what kind of burritos?	Okay, what kind of burrito?
One bean and cheese, one carne asada and one chicken burrito. Got it.	One bean and cheese, one kana shoal and one chicken burrito. Got it.
One side of sour cream, one black beans and last yellow rice added.Okay, I have your personal details on file. Your order will be ready for pick-up in about 20 minutes.	Add sour cream, a black bean and yellow rice at the end, well, I have recorded your personal details. Your order will be ready for delivery in about 20 minutes.
Looks like you had two burgers well done with everything on them and sweet potato fries with both burgers. Is that right?	It seems that both of your burgers are doing well, and both burgers are making sweet potato fries. Is that correct?
Two Iced Teas? Sure. I've added that to the order.Okay. Let me confirm what you have, two burgers well done with everything on them and sweet potato fries with both burgers and 2 iced teas.Okay. Your order will be ready for pick-up in about 20 minutes.	Two cups of ice tea? of course. I have added it to the order. Ok. Let me confirm your situation. Both burgers are well done, with everything on top, sweet potato fries, two burgers and two cups of ice tea. Your order will be ready for delivery in about 20 minutes.
What would you like to order for takeout?	What would you like to order?
I can help you to order Indian take-out food. How many people are you ordering for?	I can help you order Indian takeaway food. How many people do you want to order?
This week, they have a butter chicken dinner special and vegetable potato special.	This week, they have butter chicken dinner specials and vegetable and potato specials.
What would you like with your butter chicken dinner special?	Would you like a butter chicken dinner special?
For your takeout order, I have one butter chicken, they're special one non bread and one side salad. Is that correct?Okay. I have your personal details on file. Your order will be ready for pick-up in 20 minutes.	For your takeaway order, I have a butter chicken, they are a special kind of non-bread and a salad. is it? I have recorded your personal details. Your order will be ready for delivery within 20 minutes.
Hot dogs for three people?	Hot dogs for three people?
One hot dog with ketchup, one hot dog with coleslaw and a hot dog with lettuce, tomato, and cheese with salsa.	A hot dog with ketchup, a hot dog with coleslaw and a hot dog with lettuce, tomatoes and cheese with salsa.
Add chili on that colseslaw.Okay. I have your personal details on file. Your order will be ready for pick-up in 20 minutes.	Add chili to that coleslaw. I have recorded your personal details. Your order will be ready for delivery within 20 minutes.
Okay BBQ for 2, what would you like to order?	Okay, BBQ 2, what would you like to order?
Pulled pork and a small coleslaw, anything else?Okay, I have your details on file. Your order will be ready for pick-up in about 20 minutes.	Pulled pork and small coleslaw, is there anything else? Well, I have your details. Your order will be ready for delivery in about 20 minutes.
Poki comes with rice.	Poki comes with rice.
I order of poki with rice and broccoli with 2 sprites.OK. I have your personal details on file. Your order will be ready for pick-up in about 20 minutes.	I ordered rice and cauliflower with 2 elf crackers. I have recorded your personal details. Your order will be ready for delivery in about 20 minutes.
I can help you with your takeout order for Indian food. What would you like to order?	I can help you order Indian food. What would you like to buy (order)?
I have one order of chicken tikka masala and one order of punjabi lamb curry. Anything else?	I want a chicken Indian curry and a Punjabi lamb curry. Anything else?
I will add two servings of masala chai, would you like to add anything else?Ok, I have your personal details on file. Your order will be ready for pick-up in about 20 minutes.	I will add two copies of masala chai, do you want to add anything else? Okay, I have recorded your personal details. Your order will be ready for delivery in about 20 minutes.
I have your details on file, your order will be ready for pick-up in and about 20 minutes, have a great day and bye.	I have recorded your details, and your order will be ready for home delivery in about 20 minutes. I wish you a pleasant journey.
So, your order is 3 large beef gyros with lettuce and tomatoes, and a side of ranch and shredded cheese, is that correct?	So, your order is 3 large beef gyros, lettuce and tomatoes, and one side of ranch and shredded cheese, right?
What type of hot dog?	What type of hot dog?
Anything else? "OK. I have your personal details on file. Your order will be ready for pick-up in about 20 minutes"."OK. I have your personal details on file. Your order will be ready for pick-up in about 20 minutes".	What else? ""Good. I have recorded your personal details. Your order will be ready for collection in about 20 minutes. """""Okay. I have recorded your personal details. Enter "" in about 20 minutes.
First order, a chicken burrito with rice and beans and second order spicy beef burrito with rice with a side of chips with guacamole and spicy salsa.	The first order is a chicken burrito with rice and beans, and the second order is a spicy beef burrito with rice, guacamole and spicy salsa.
Okay. I have your personal details on file. Your order will be ready for pick-up in about 20 minutes.	Ok. I have recorded your personal details. Your order will be ready for delivery in about 20 minutes.
3 tuna sandwiches.Ok. I have your personal details on file. Your order will be ready for pick-up in about 20 minutes.	3 tuna sandwiches. I have recorded your personal details. Your order will be ready for delivery in about 20 minutes.
What would you like to order in Greek food ?	What would you like to order in Greek cuisine?
You would like to order one platter of euro, one serving moussaka and one serving of CTO.	You want to order a plate of Euros, a Moussaka and a CTO.
Pastitsio, got it.You would like to order one platter of euro, one serving moussaka and one serving of Pastitsio.Ok. I have your personal details on file. Your order will be ready for pick-up in about 20 minutes.	Pastitsio, get it. You want to order a plate of Euros, a mousse and a Pastitsio.Ok. I have recorded your personal details. Your order will be ready for delivery in about 20 minutes.
Okay, I can help you with your takeout order. What would you like to order from the Thai restaurant?	Yes, I can help you order takeaway. What would you like to order from a Thai restaurant?
One medium container of Thai fried rice, Drunken Noodles and a side of duck sauce. Would you like to add a drink?	A medium-volume Thai fried rice, drunk noodles and duck noodles. Do you want to have a drink?
Ok. I have your personal details on file. Your order will be ready for pick-up in about 20 minutes.	Ok. I have recorded your personal details. Your order will be ready for delivery in about 20 minutes.
Take out BBQ okay, what would you like to order?	Take out the barbecue, what would you like to order?
Pulled pork platter and beef brisket platter, anything else?	Pulled pork platter and beef bri platter, is there anything else?
Pulled pork salad okay, got it. Anything else?Any drinks?	Pull the pork salad. Okay, got it. Anything else? Do you have a drink?
One Pepsi, got it.Okay, I have your personal details on file. Your order will be ready for pick-up in about 20 minutes.	A Pepsi, got it. Okay, I have your personal details. Your order will be ready for delivery in about 20 minutes.
Okay, takeout for 2 breakfast burritos, sound good.	Okay, take 2 breakfast burritos, which sounds great.
Egg sausage bacon cheese light hot sauce on the side with sour cream lettuce and tomato and light cheese on the side, do I have your order correct?"Okay. I have your details on file. Your order will be ready for pick-up in about 20 minutes."	There are egg sausage bacon cheese light chili sauce and sour cream lettuce and tomato next to it, and light cheese. Is my order correct? "Okay. I have your details. Your order will be ready and you can choose-in It will be completed in about 20 minutes."""
Your order, a portion of spaghetti with meatballs, salad with ranch dressing and a large Coke.	Your order, a spaghetti with meatballs, a salad with ranch dressing and a large glass of coke.
Do you want any drinks with that?Okay. I have your personal details on file. Your order will be ready for pick-up in about 20 minutes.	Would you like something to drink? I have recorded your personal details. Your order will be ready for delivery in about 20 minutes.
Looks like you had 1 turkey-avocado crepe with cheddar and 1 Greek Delight crepe.	It looks like you have a turkey avocado crepe with cheddar cheese and a Greek-style crepe.
One chocolate brownie? Sure. I've added that to the order.1 turkey-avocado crepe with cheddar and 1 Greek Delight crepe and one brownie.Okay. Your order will be ready for pick-up in 20 minutes.	A chocolate brownie? of course. I have added it to my order. 1 turkey avocado crepe with cheddar cheese, 1 fudge crepe and 1 brownie. Your order will be ready for delivery within 20 minutes.
Would you prefer beef or chicken burger?	Do you want beef or chicken burger?
So, just to confirm you would like both the burgers as beef burgers. Is that correct?	So just to confirm if you want these two burgers to be like beef burgers. Is that correct?
Would you prefer small or large french fries?	Do you want small or large French fries?
One large french fries added to the order.You said, you wanted coke, Is that correct?	A large piece of French fries was added to the order. You said, you want Coke, right?
Diet coke added to the order.Okay, I have your personal details on file. Your order will be ready for pick-up in 20 minutes.	Coca-Cola has been added to the order. Okay, I have recorded your personal details. Your order will be ready for delivery within 20 minutes.
I can help you with your takeout order, What would you like to order?	I can order takeaway for you, what would you like to order?
Okay and how would you like your burgers and what would you like on it?	Okay, how would you like a burger? What do you want?
Would you like ketchup mustard or special sauce?	Would you like ketchup, mustard or special sauce?
Okay. I have a well-done burger with lettuce tomato onions and Special Sauce, Is there anything else you would like to add to order?Ok. I have your personal details on file. Your order will be ready for pick-up in about 20 minutes.	Ok. I have a well-made burger with lettuce, tomato, onion and special sauce. Would you like to order other dishes? I have recorded your personal details. Your order will be ready for delivery in about 20 minutes.
Just to confirm, you would like to order 3 extra large breakfast burritos with extra salsa steak everything on it and 3 large cokes.Okay. I have your personal details on file. Your order will be ready for pick-up in 20 minutes.	Just to confirm, you want to order 3 extra large breakfast burritos and extra salsa steak with 3 large colas on top. I have recorded your personal details. Your order will be ready for delivery within 20 minutes.
Okay. I have your personal details on file. Your order will be ready for pick-up in about 20 minutes.	Ok. I have recorded your personal details. Your order will be ready for delivery in about 20 minutes.
BBQ. What would you like to order?	barbecue. What would you like to buy (order)?
2 BBQ sandwiches. Anything else?Ok. I have your personal details on file. Your order will be ready for pick-up in about 20 minutes.	2 barbecue sandwiches. Are there any more? I have recorded your personal details. Your order will be ready for delivery in about 20 minutes.
For all three?	For these three?
Three orders of cream of mushroom soup, bread on the side. Does that complete your order?Okay. I have your personal details on file. Your order will be ready for pick-up in about 20 minutes.	Three orders of mushroom soup and bread cream are on the side. Can this complete your order? I have recorded your personal details. Your order will be ready for delivery in about 20 minutes.
2 Gyros and a large coke, I got it.Okay. I have your personal details on file. Your order will be ready for pick-up in about 20 minutes.	2 Gyroscope and a large glass of Coke, I know. I have recorded your personal details. Your order will be ready for delivery in about 20 minutes.
Anything to go with your hot dogs?	Is there anything to go with your hot dog?
Okay, what would you like on your hot dog?	Okay, what would you like to eat on hot dogs?
Okay, so I have one chili cheese hot dog with a side of chili and cheese and a Mountain Dew.Okay, your order will be ready to pick up in about 15 minutes, enjoy your meal.	Okay, I have a chili cheese hot dog with chili and cheese on it, and a mountain dew. Well, your order will be ready within 15 minutes, please enjoy.
Yes, would you like to order cheese sticks?	Yes, do you want to order cheese sticks?
Order cheese sticks with marinara, a large cheeseburger with mayo and ketchup and large fries.I'm sorry Ranch instead of marinara, got it.Okay, I have your personal details on file. Your order will be ready for pick-up in about 20 minutes.	I ordered a cheese stick made of marinara, a large cheeseburger with mayonnaise and ketchup and large French fries. Sorry, the ranch has replaced marinara. Well, I have your profile on file. Your order will be ready for delivery in about 20 minutes.
Okay, Hold on just a second. So you wanted one large yellow fish poke bowl, one medium octopus poke Bowl. with soy sauce on the side. Is that correct?	Okay, wait a minute. Therefore, you need a large yellow fish bowl and a medium-sized octopus bowl. Is it right that there is soy sauce next to it?
Okay, I'll add the two bottles of water to your order. Okay, I have your personal details on file. Your order will be ready for pick-up in about 20 minutes. Enjoy your poke. Bye.	Okay, I will add two bottles of water to your order. Okay, I have recorded your personal details. Your order will be ready for delivery in about 20 minutes. Enjoy your poke. Goodbye.
Hello. Okay, sure your last order from Casa Sanchez was 1 Market burrito with black beans and spicy salsa and 1 chicken taco platter with Refried beans.	Hello there. Okay, please make sure that your last order from Casa Sanchez is 1 market burrito with black beans and spicy salsa, and 1 taco with fried beans.
Okay, sure thing one salad with house dressing. What sizes small, large or just the standard size?	Okay, make sure a salad with home decoration. What is the size of small, large or only standard size?
Your order will be ready for pickup in about 20 minutes but, let me confirm what you got first okay.So you got one Market burrito with black beans, spicy salsa and one chicken taco platter with Refried beans and also add a side salad to it with house dressing, is that correct?Okay. Your order will be ready for pick-up in about 20 minutes.	Your order will be ready for collection in about 20 minutes, but let me confirm what you can do first, so you get a black bean burrito, spicy salsa and a fried bean chicken taco platter, And added a salad to wear house clothes on it, right? Your order will be ready for delivery in about 20 minutes.
Okay, how would you like those hot dogs?	Okay, do you want those hot dogs?
Would you like any drinks for these two orders?	Do you want to order drinks for these two orders?
Two hot dogs with mustard chili onions and slaw, with a side of fries. And a foot long hot dog with mustard and chili with fries. And an extra order of onion rings. Does that complete your order?Ok. I have your personal details on file. Your order will be ready for pick-up in about 20 minutes.	Two hot dogs with mustard pepper onion and salad, served with French fries. There is also a foot-long hot dog with mustard and chili and fries. There is an additional order of onion rings. Can your order be completed in this way? I have recorded your personal details. Your order will be ready for delivery in about 20 minutes.
Got it. Any drinks or sides with that?	Got it. Do you have a drink?
I have your personal details on file. Your order will be ready for pick-up in about 20 minutes.	I have recorded your personal details. Your order will be ready for delivery in about 20 minutes.
Okay, and what would you like to order? Can I get a bowl of shrimp curry? And a bowl of chicken curry, please. With a 2-L bottle of Sprite. NC. A bowl of plain rice and that's it.One shrimp curry, and one chicken curry. A litre of sprite, and side bowl of rice. Is that correct?	Okay, what would you like? Can I have a bowl of curry shrimp? Please give me a bowl of chicken curry. Comes with a 2 liter Sprite bottle. NC. This is the case with a bowl of white rice, a shrimp curry and a chicken curry. A liter of Sprite and a bowl of rice. Is that correct?
My apologies, a 2 litre.OK. I have your personal details on file. Your order will be ready for pick-up in about 20 minutes.Enjoy your Indian food! Goodbye.	Sorry, I want 2 liters. I have recorded your personal details. Your order will be ready for collection in about 20 minutes, please enjoy your Indian food! Goodbye.
Your order is 2 beef burritos. No guacamole and onions salsa on the side. Is it Right?Okay. I have your personal details on file. Your order will be ready for pick-up within 20 minutes.	Your order is 2 beef burritos. There is no guacamole or onion salsa on the side. Is that right? I have recorded your personal details. Your order will be ready for delivery within 20 minutes.
I can help you with your take out, let me see what I can find.I have found a few Thai restaurants nearby one of the restaurants has a special on pad thai today.One order of pad thai for free with any other two orders or more.	I can help you take out and let me see what I can find. I found that some of the nearby Thai restaurants have a special Thai fried pho today. One Thai Fried Pho is free to order, and the other two orders or more.
Hi. Okay what kind of Gyros would you like?	Hello there. Okay, what kind of gyroscope do you want?
Okay, So that was for chicken Gyros with onion tomato and cheese. Gyro Sauce on the side. Is that correct?4 chicken gyros.	Okay, that's for chicken gyros with onions, tomatoes and cheese. Gyro sauce is on the side. correct? 4 chicken gyroscopes.
I have your personal details on file. Your order will be ready for pick-up in about 20 minutes.	I have recorded your personal details. Your order will be ready for delivery in about 20 minutes.
Let me repeat the order. So it's 1 chili cheese dog, one large Chicago-style dog extra relish, One jumbo New York dog and three waffle fries. Is that correct?Okay. I have your personal details on file. Your order will be ready for pick-up in about 20 minutes.	Let me repeat the order. Therefore, it is 1 chili cheese dog, 1 large Chicago-style dog, 1 giant New York dog and 3 waffles. is it? I have recorded your personal details. Your order will be ready for delivery in about 20 minutes.
I can help you with that. What would you like to order in Greek food?	I can help you. What would you like to order in Greek cuisine?
Just to confirm, you would like to order one chicken gyro and a side of spinach spanakopita. Is that correct?I have your personal details on file. Your order will be ready for pick-up in about 20 minutes.	Just to confirm, you want to order a chicken gyroscope and a spinach spanakopita. correct? I have recorded your personal details. Your order will be ready for delivery in about 20 minutes.
Okay, which type of pasta would you like to order?	Okay, what kind of pasta do you want to order?
Yes, sure. 2 orders of spaghetti with large meatballs and cheese grated on top.	Yes of course. 2 spaghetti with big meatballs and cheese spaghetti.
Sorry, I forgot about it. And a bottle of red wine.	sorry I forgot. And a bottle of red wine.
Lightly toasted garlic bread to add.	Lightly toast the garlic bread to add.
Okay, got it. Caesar salad on the side will that complete your order. Is it right?Okay, I have your details on file. Your order will be ready for pick-up in about 20 minutes.	Okay, got it. The Caesar salad on one side will make your order more perfect. Yes, I have your details. Your order will be ready for delivery in about 20 minutes.
A Greek salad, gyro, souvlaki and 3 sodas.Okay. I have your personal details on file. Your order will be ready for pick-up in about 20 minutes.	Greek salad, gyroscope, souvlaki and 3 sodas. I have recorded your personal details. Your order will be ready for delivery in about 20 minutes.
3 BBQ sandwiches and 2 BBQ full ribs.Okay, I have your personal details on file. Your order will be ready for pick-up in about 20 minutes.	3 grilled sandwiches and 2 grilled whole ribs. Well, I have recorded your personal details. Your order will be ready for delivery in about 20 minutes.
Okay, food for 2.	Okay, you can eat 2 foods.
Pasta sounds good, what would you like?	Pasta sounds good, what do you want?
Okay, I have your personal details on file. Your order will be ready for pick-up in about 20 minutes.	Okay, I have recorded your personal details. Your order will be ready for delivery in about 20 minutes.
Got it, I will add your house salads and drinks to the order. Anything else?Okay, Can I have your personal details on file. Your order will be ready for pick-up in about 20 minutes.	Got it, I will add your salad and drink to your order. Is there anything else? Okay, can I archive your personal details? Your order will be ready for delivery in about 20 minutes.
3 ham cheese and eggs, hash browns on the side and a large pot of coffee. Anything else?Okay. I have your personal details on file. Your order will be ready for pick-up in about 20 minutes.	3 ham cheese and eggs, mashed potatoes and a big pot of coffee on the side. Are there any more? I have recorded your personal details. Your order will be ready for delivery in about 20 minutes.
I can help you to order for two people. What would you like to eat?	I can help you order two people. What do you want to eat?
Okay, so to review your order I have one Beef Tongue Quesadilla, a Bean Avocado Burrito, two cans of Diet Coke, is that correct?Okay. I have your personal details on file. Your order will be ready for pick-up in 20 minutes.	Okay, so to check your order, I have a beef tongue quesadilla, an avocado guacamole, two cans of Diet Coke, right? I have recorded your personal details. Your order will be ready for delivery within 20 minutes.
One chili cheese dog, one hot dog with everything and one large fries."OK. I have your personal details on file. Your order will be ready for pick-up in about 20 minutes."	A chili cheese dog, a hot dog with everything and a big fries. "Okay. I have recorded your personal details. Your order will be ready for pickup in about 20 minutes." "
I can help you with your order takeout. What would you like to eat?	I can help you process your order. What do you want to eat?
To confirm your order, I have three hot dogs with everything with a 3 sides of fries and 3 large Cokes. Is that correct?Okay. I have your personal details on file. Your order will be ready for pick-up in about 20 minutes.	To confirm your order, I have 3 hot dogs, 3 sides of French fries and 3 large coke for everything. is it? I have recorded your personal details. Your order will be ready for delivery in about 20 minutes.
I can help you order takeout. How many people will you be ordering for?	I can help you order takeaway. How many people do you want to order?
Hold on just a second. To confirm your order, I have one foot long hotdog with mayonnaise, mustard and chili, one large fries and a large Coke. Is that correct?Okay. I have your personal details on file. Your order will be ready for pick-up in about 20 minutes.	Wait a minute. To confirm your order, I have a 1-foot-long hot dog with mayonnaise, mustard and chili, a large fries and a large coke. is it? I have recorded your personal details. Your order will be ready for delivery in about 20 minutes.
What kind of hot dogs would you like to order?	What kind of hot dog do you want to order?
Just to confirm you would like to order to Chicago-style hot dogs. Is that correct?Still, anything to drink?Okay. I have your personal details on file. Your order will be ready for pick-up in 20 minutes.	Just to confirm that you want to order Chicago-style hot dogs. correct? Can I still drink something? I have recorded your personal details. Your order will be ready for delivery within 20 minutes.
Mexican take out. Got it, what would you like to order?	Mexico take it out. Got it, what do you want?
Chips and cheese dip got it, anything else?	Is the potato chips and cheese dip okay?
Chicken quesadilla got it.	Got the chicken quesadilla.
Yes, taco shell salad.	Yes, taco shell salad.
No, tomatoes got it.Ranch on the side.	No, I got the tomato. In the pasture next to it.
Fried ice cream as well.Okay. I have your personal details on file. Your order will be ready for pick-up in about 20 minutes.	Fried ice cream is also good. I have recorded your personal details. Your order will be ready for delivery in about 20 minutes.
You would like to place a take out order for Chinese food, right?	You want to order a Chinese meal, right?
One order of almond chicken with fried rice, large egg drop soup.Okay. I have your personal details on file. Your order will be ready for pick-up in about 20 minutes.	A serving of almond chicken with fried rice, big egg drop soup. Great. I have recorded your personal details. Your order will be ready for delivery in about 20 minutes.
I think you said, you need to order BBQ food for three people?	I think you said that you need to order barbecue food for three people?
3 pulled pork sandwiches?What kind of bread, please?	3 pork sandwiches? What kind of bread please?
One white bread.Okay. I have your personal details on file. Your order will be ready for pick-up in about 20 minutes.	A white bread. I have recorded your personal details. Your order will be ready for delivery in about 20 minutes.
Any drinks with your order?	Do you have drinks in your order?
Okay, I have your personal details on file. Your order will be ready for pick-up in about 20 minutes.	Okay, I have recorded your personal details. Your order will be ready for delivery in about 20 minutes.
Okay Greek for three sounds good. What would you like?	Okay, Greek sounds good. what would you like?
2 pork gyros and one chicken gryo and a 2 litre of Mountain Dew is that correct ?Okay, can I have your personal details on file. Your order will be ready for pick-up in about 20 minutes. Thank you.	Is the correct way to do it with 2 pork gyros and 1 chicken curry and 2 liters of Mountain Dew? Well, can I archive your personal details? Your order will be ready for delivery in about 20 minutes. thank you.
Okay. One moment. 3 egg rolls with pork fried rice and a 2 Liter pepsi. Is that correct?3 egg rolls with pork fried rice and a 2 Liter pepsi. Is that correct?Okay. I have your personal details on file. Your order will be ready for pick-up in about 20 minutes.	Ok. In a moment 3 egg rolls, pork fried rice and 2 liters of Pepsi. Is this correct? 3 egg rolls with pork fried rice and 2 liters of Pepsi. is it? I have recorded your personal details. Your order will be ready for delivery in about 20 minutes.
Lasagna with meat sauce, meatballs, sour dough bread, and one Canolli for dessert. Does that complete your order?Okay, I have your personal details on file. Your order will be ready for pick-up in 20 minutes.	Lasagna with meat sauce, meatballs, sourdough bread and a doughnut. Can your order be completed in this way? Okay, I have recorded your personal details. Your order will be ready for delivery within 20 minutes.
You wish to order take out food?	Do you want to order?
Burgers, yes?Burgers, yes?Go ahead with your order.	Hamburg, isn't it? Hamburg, isn't it? Continue to place orders.
Two cheeseburgers with ketchup only	Two cheeseburgers with ketchup only
And a large coke. Is that all?OK. I have your personal details on file. Your order will be ready for pick-up in about 20 minutes.	And a large piece of coke. Okay? I have recorded your personal details. Your order will be ready for delivery in about 20 minutes.
What kind of soup?	What kind of soup?
One clam chowder, one hot and sour soup, and pea soup with extra croutons.Okay. I have your personal details on file. Your order will be ready for pick-up in about 20 minutes.	A clam chowder, a hot and sour soup and a pea soup with extra croutons. I have recorded your personal details. Your order will be ready for delivery in about 20 minutes.
Any drinks with that?	Do you have a drink?
Okay. I have your personal details on file. Your order will be ready for pick-up in about 20 minutes.	Ok. I have recorded your personal details. Your order will be ready for delivery in about 20 minutes.
Looks like you had two burgers well done with everything on them. Sweet potato fries with both.	It seems that both of your burgers are doing well. Sweet potato fries.
One salad with house dressing? Sure, I've added that to the order.Okay, let me confirm what you have. Two burgers well done with everything on them. Sweet potato fries with both.	A salad with homemade condiments? Of course, I have added it to the order. Well, let me confirm what you have. Both burgers are well done. Sweet potato fries.
Ok, hot dogs for how many?	Okay, how much is a hot dog?
One plain hot dog with ketchup and relish and one with mustard relish and sour kraut and one with BBQ sauce sour. Do I have your order correct?"Ok, I have your details on file. Your order will be ready for pick-up in about 20 minutes."	A regular hot dog with ketchup and condiments, a regular hot dog with mustard and sour sauerkraut, and another with barbecue sauce sour. Is my order correct? It was completed in about 20 minutes. """
Okay, breakfast burritos for how many?	Okay, how much do you want for breakfast burrito?
Okay, breakfast for two. What would you like on them?	Okay, breakfast for two. What do you want to do to them?
Two sausage and hash brown burritos and anything else?	Two sausages and hash browns, are there others?
And one side of sour cream, will that complete your order?Okay, I have your personal details on file. Your order will be ready for pick-up in about 20 minutes.	And the sour cream side, can that complete your order? Well, I have recorded your personal details. Your order will be ready for delivery in about 20 minutes.
What would you prefer in Thai food?	What would you like to eat in Thai food?
Just to confirm Thai basil sauce with rice and green curry.Would you like to add some meat to it?	Just to confirm the taste of Thai basil paste and rice and green curry. Do you want to add some meat on top?
Would you like to have anything to drink?	Would you like something to drink?
Two liter bottles of Pepsi has been added to the order.Okay. I have your personal details on file. Your order will be ready for pick-up in about 20 minutes.	Two liters of Pepsi has been added to the order. I have recorded your personal details. Your order will be ready for delivery in about 20 minutes.
2 burritos both with whole wheat tofu, sour cream guacamole, and cheese. Anything else?	2 burritos, whole wheat tofu, sour cream guacamole and cheese. Anything else?
Sure, chips and 2 cokes got it. Will that complete your order?Okay, I have your details on file. Your order will be ready for pick-up in about 20 minutes.	Of course, potato chips and 2 pieces of Coke will get it. Can this complete your order? Okay, I have recorded your details. Your order will be ready for delivery in about 20 minutes.
Just to confirm you would like to order can Khanom Chin Nam ngiao, Khanom Chin Nam ya and some cow fat kai. Is that correct?Okay, can I have your details on file? Your order will be ready for pick-up in about 20 minutes.	Just to confirm the food you want to order, you can order Khanom Chin Nam ngiao, Khanom Chin Nam ya and some beef fat kai. Yes, okay, can I archive your details? Your order will be ready for delivery in about 20 minutes.
Hey, whats up. Chinese take-out sounds good.	Hey whats up. Chinese takeaway sounds good.
Ok. so, three orders of sweet and sour pork, three orders of Wong Tong and three orders of chow mein and 6 spring rolls.Okay. I have your personal details on file. Your order will be ready for pick-up in about 20 minutes.	Ok. Therefore, three orders of sweet and sour pork, three orders of Huang Tong and three orders of fried noodles and six spring rolls. Ok. I have recorded your personal details. Your order will be ready for delivery in about 20 minutes.
What kind of soup would you like to order?	What kind of soup would you like to order?
Okay, I have an order of clam chowder and tomato soup and two bottles of water. Anything else?Okay. I have your details on file. Your order will be ready for pick-up in about 20 minutes.	Well, I ordered clam soup, tomato soup and two bottles of water. Are there any more? I have your details. Your order will be ready for delivery in about 20 minutes.
Medium tray of lasagna and a medium tray of rigatoni. Would you like anything else with that?Okay. I have your personal details on file. Your order will be ready for pick-up in about 20 minutes.	Medium plate lasagna and medium plate macaroni. Do you want anything else? I have recorded your personal details. Your order will be ready for delivery in about 20 minutes.
Sounds good. Enjoy your dinner.	sounds good. I wish you a pleasant dinner.
Ok. I have your personal details on file. Your order will be ready for pick-up in about 20 minutes.	Ok. I have recorded your personal details. Your order will be ready for delivery in about 20 minutes.
pizza for take-out sounds good.	Takeaway pizza sounds good.
Okay, so two large pepperoni and bacon pizzas with light sauce.Okay, I have your details on file. Your order will be ready for pick-up in about 20 minutes.	Okay, so there are two big pepperoni and bacon pizzas with light sauce. Well, I have your details. Your order will be ready for delivery in about 20 minutes.
Two orders of chicken tikka masala, anything else?	Two orders for chicken tikka masala, are there any others?
Okay. I have your personal details on file. Your order will be ready for pick-up in about 20 minutes.	Ok. I have recorded your personal details. Your order will be ready for delivery in about 20 minutes.
Okay, may I know if you want any drinks with that?Okay, I have your personal details on file. Your order will be ready for pick-up in about 20 minutes.	Okay, may I know if you want a drink? Well, I have recorded your personal information. Your order will be ready for delivery in about 20 minutes.
What sauce?	What sauce
Got it. extra sauce.Okay. I have your personal details on file. Your order will be ready for pick-up in about 20 minutes.	Got it. Excess sauce. Ok. I have recorded your personal details. Your order will be ready for delivery in about 20 minutes.
Okay. What type of gyros?	Ok. What type of gyroscope?
Okay. I have your personal details on file. Your order will be ready for pick-up in about 20 minutes.	Ok. I have recorded your personal details. Your order will be ready for delivery in about 20 minutes.
What kind of soup would you like to order?	What kind of soup would you like to order?
Just to confirm, you would like to order large bowl of potato soup with bacon, cheese and, bits of steak on it.Okay. I have your personal details on file. Your order will be ready for pick-up in about 20 minutes.	Just to confirm, you want to order a large bowl of potato soup, topped with bacon, cheese and a bit of steak. I have recorded your personal details. Your order will be ready for delivery in about 20 minutes.
Okay, I can help you order Thai food. Go ahead with your first order.	Well, I can help you order Thai food. Continue your first order.
Alright so I have one medium chicken Pad Thai, one medium pork fried rice and one small Nam chim. Is that correct?Okay. I have your personal details on file. Your order will be ready for pick-up in about 20 minutes.	Okay, so I have a medium Thai chicken pad, a medium pork fried rice and a small nan pepper. is it? I have recorded your personal details. Your order will be ready for delivery in about 20 minutes.
Take out pizza for three people, Sure thing.	Bring out pizzas for three people, of course.
One large pan style sausage and mushroom, and one small pan style spinach and mushroom.	A large plate of sausages and mushrooms, a small plate of spinach and mushrooms.
Okay, I have your personal details on file. Your order will be ready for pick-up in about 20 minutes.	Okay, I have recorded your personal details. Your order will be ready for delivery in about 20 minutes.
Of course. What kind of soup?	of course. What kind of soup?
Okay. I have your personal details on file. Your order will be ready for pick-up in about 20 minutes. Is that all?	Ok. I have recorded your personal details. Your order will be ready for delivery in about 20 minutes. this is all?
Pasta, what kind and for how many people?	Pasta, what kind, how many people eat it?
Just to confirm, you would like to order one baked cheese tortellini and fettuccine alfredo pasta.Ok, I have your personal details on file. Your order will be ready for pick-up in about 20 minutes.	Just to confirm, you want to order a grilled cheese tortellini and spaghetti alfredo macaroni. Okay, I have your personal details. Your order will be ready for delivery in about 20 minutes.
I can help you with your order, what would you like on your sandwich?	I can place an order for you. What would you like for a sandwich?
Just to confirm, you would like one BLT on French bread with a side of potato chips and a coke to drink, is that correct?Okay. I have your personal details on file. Your order will be ready for pick-up in about 20 minutes.	Just to make sure, you want to put a BLT on the French bread, plus a small piece of potato chips and a glass of Coke. Is this correct? I have recorded your personal details. Your order will be ready for delivery in about 20 minutes.
Three breakfast burritos for 3 people?I have your personal details on file. Your order will be ready for pick-up in about 20 minutes.	Three breakfast burritos for three people? I have recorded your personal details. Your order will be ready for delivery in about 20 minutes.
Mexican take-out for three people you say?	You mean three Mexican takeaways?
Yes, actually they do have sangria.Ok. I have your personal details on file. Your order will be ready for pick-up in about 20 minutes.	Yes, they actually do have sangria. I have recorded your personal details. Your order will be ready for delivery in about 20 minutes.
What Mexican dish would u like?	What Mexican food would you like?
Okay, I'll order you two beef, bean and cheese burritos with no lettuce or onions.Okay, your order will be ready in about 20 minutes for pick up.	Okay, I ordered two beef, beans and cheese burritos, without lettuce or onions. Okay, your order will be ready in about 20 minutes and can be picked up.
One dish of beef and broccoli with an egg roll and white rice. A plate of Mogo with white rice and a shrimp special with fried rice.Okay. I have your personal details on file. Your order will be ready for pick-up in about 20 minutes.	A plate of beef and broccoli with egg rolls and white rice. A plate of Mogo with white rice and a shrimp with fried rice. Great. I have recorded your personal details. Your order will be ready for delivery in about 20 minutes.
You had 1 market burrito with black beans and spicy salsa and 1 chicken taco platter with refried beans.	You have 1 market burritos with black beans and spicy salsa, and 1 taco taco and red bean paste.
2 iced teas?Okay. Let me confirm what you have. 1 market burrito with black beans and spicy salsa and 1 chicken taco platter with refried beans and 2 iced teas.Okay. Your order will be ready for pick-up in about 20 minutes.	2 cups of ice tea? Let me confirm what you have. 1 market burritos with black beans and spicy salsa, 1 taco chicken taco platter and 2 cups of iced tea. Your order will be ready for delivery in about 20 minutes.
Any drinks with that?	Do you have a drink?
Okay. I have your personal details on file. Your order will be ready for pick-up in 20 minutes.	Ok. I have recorded your personal details. Your order will be ready for delivery within 20 minutes.
I can help you with your takeout order. What would you like to order?	I can help you order takeaway. What would you like to buy (order)?
And what would you like to order from the Indian restaurant?	What would you like to order from an Indian restaurant?
It looks like the Indian restaurant has a special on tandoori chicken and green curry chicken.Okay, and how many orders of rice and naan bread?	It seems that the specialty of this Indian restaurant is Tandoori Chicken and Green Curry Chicken. Okay, how many servings of rice are there? cake?
Okay. I have an order of tandoori chicken and green curry chicken, three orders of rice and naan bread. Anything else?I have your personal details on file. Your order will be ready for pick-up in about 20 minutes.	Ok. I want one serving of tandoori chicken and green curry chicken, three servings of rice and naan. Is there anything else? I have your personal details. Your order will be ready for delivery in about 20 minutes.
One large peperoni pizza, one 2 liter of sprite, one brownie.	A big pepperoni pizza, a 2-liter sprite, and a brownie.
Okay. I have your personal details on file. Your order will be ready for pick-up in about 20 minutes.	Ok. I have recorded your personal details. Your order will be ready for delivery in about 20 minutes.
OK, Takeout for two, What are you in the mood for?	Okay, take two, what are you going to do?
Italian food sounds good. What can I get you?	Italian food sounds good. What can i give you
Shrimp with angel hair pasta with linguine with white clam sauce and a side of bruschetta will that complete your order.OK, I have your personal details on file. Your order will be ready for pick-up in about 20 minutes. Have a nice day thank you.	Shrimp with angel hair pasta and linguine with white clams and sauce and bruschetta can complete your order on one side. Okay, I have your personal details. Your order will be ready for delivery in about 20 minutes. Have a good day.
Two hot dogs with everything on it, one order of mozzarella sticks, too large fries, and 2 large cokes.Okay. I have your personal details on file. Your order will be ready for pick-up in 20 minutes.	Two hot dogs with everything on top, a mozzarella stick, too big french fries and 2 big coke. I have recorded your personal details. Your order will be ready for delivery within 20 minutes.
I got it. One sec. One serving of broccoli beef with steamed rice ,egg rolls , and 1 coke. Is that correct?Okay. I have your personal details on file. Your order will be ready for pick-up in about 20 minutes.	I know. 1 second. A plate of broccoli beef with steamed rice, egg rolls and 1 cup of coke. is it? I have recorded your personal details. Your order will be ready for delivery in about 20 minutes.
Can you confirm the number of breakfast burritos?	Can you confirm the number of breakfast burritos?
What kind of meat would you prefer?	What kind of meat do you want to eat?
Just to confirm, you would like to order two sausage breakfast burritos. Is that correct?	Just to confirm, you want to order two sausage breakfast burritos. Is that correct?
Side of salsa, has been added to the order.OK. I have your personal details on file. Your order will be ready for pick-up in about 20 minutes.	The spicy sauce side has been added to the order. determine. I have recorded your personal details. Your order will be ready for delivery in about 20 minutes.
I can help you with that. What would you like to order in Thai food? Anything else?	I can help you. Would you like Thai food? Anything else?
Any specific dressing for the salad?	Is there any specific seasoning for the salad?
You would like to order pat krau pow lusad, One order of yam noodles with spicy beef salad and kai med mau main salad.With ranch dressing?OK. I have your personal details on file. Your order will be ready for pick-up in about 20 minutes.	You want to order pat krau pow lusad, a plate of yam noodles, spicy beef salad and kai med mau main salad. I have recorded your personal details. Your order will be ready for delivery in about 20 minutes.
You want three breakfast burritos?Okay. I have your personal details on file. Your order will be ready for pick-up in about 20 minutes.	Would you like three breakfast burritos? I have recorded your personal details. Your order will be ready for delivery in about 20 minutes.
Okay. I have your personal details on file. Your order will be ready for pick-up in about 20 minutes.	Ok. I have recorded your personal details. Your order will be ready for delivery in about 20 minutes.
You said that you want to order rice pudding in Greek food with 3 Pepsis and a side order of french fries with ketchup.Okay. I have your personal details on file. Your order will be ready for pick-up in about 20 minutes.	You said you want to order rice pudding with 3 Pepsi and French fries with tomato sauce in Greek food. Ok. I have recorded your personal details. Your order will be ready for delivery in about 20 minutes.
2 bowls of broccolli cheddar with a side of crackers. Anything else?	2 bowls of broccoli cheddar cheese, served with crackers. Anything else?
Water, got it.Okay. I have your personal details on file. Your order will be ready for pick-up in about 20 minutes.Food for 2 people, One large pepperoni pizza - one 2 liter of sprite - one brownie - two iced teas.	Water, got it. I have recorded your personal details. Your order will be ready in about 20 minutes. Food for 2 people, 1 large pepperoni pizza-1 2 liters of Sprite-1 brownie cake-2 cups of iced tea.
Food for 2 people: - one large pepperoni pizza - one 2 liter of sprite - two brownies - two iced teas.Ok. I have your personal details on file. Your order will be ready for pick-up in about 20 minutes.	Food for 2 people:-a large pepperoni pizza-a 2 liter sprite-two chocolate cakes-two iced teas. I have recorded your personal details. Your order will be ready for delivery in about 20 minutes.
Just to confirm you would like to order pulled pork sandwich and half slab of ribs is that correct?Ok. I have your personal details on file. Your order will be ready for pick-up in about 20 minutes.	Just to confirm that you want to order pulled pork sandwiches and half ribs is correct? I have recorded your personal details. Your order will be ready for delivery in about 20 minutes.
What kind of pizza you would like to order?	What kind of pizza do you want to order?
One 16-inch extra large Meat Lover's pizza and one 16-inch extra large Supreme pizza. Does that sound right?Okay, I have your personal details on file. Your order will be ready for pick-up in about 20 minutes.	A 16-inch extra-large Meat Lover pizza and a 16-inch extra-large Supreme pizza. Does it sound good? Okay, I have recorded your personal details. Your order will be ready for delivery in about 20 minutes.
Loco moco poi for all three orders with extra soy sauce, got it.	Three orders of Loco moco poi add extra soy sauce, and you know.
Three large cokes, got it.Okay, I have your personal details on file. Your order will be ready for pick-up in about 20 minutes.	I got three big coke. Well, I have your profile on file. Your order will be ready for delivery in about 20 minutes.
Okay. I have your personal details on file. Your order will be ready for pick-up in about 20 minutes.	Ok. I have recorded your personal details. Your order will be ready for delivery in about 20 minutes.
Pasta for three. Is that for taking out?Any side dishes?	Pasta three. Is that taken out? Are there any side dishes?
A large order of garlic knots and pasta for three?Okay, I have your details on file. Your order will be ready for pick-up in about 20 minutes.	A large amount of garlic knots and pasta (three)? Well, I provided your details in the file. Your order will be ready for delivery in about 20 minutes.
I can help with your pickup order.What would you like to order from the Thai restaurant?	I can pick up the goods for you. What would you like to order from a Thai restaurant?
Okay, to confirm you would like to order a fried chicken wrap with peanut sauce and a Thai beef sandwich. Is that correct?Okay. I have your personal details on file. Your order will be ready for pick-up in 20 minutes.	Okay, please confirm that you want to order fried chicken wrapped in peanut sauce and Thai beef sandwich. is it? I have recorded your personal details. Your order will be ready for delivery within 20 minutes.
Okay. I have your personal details on file. Your order will be ready for pick-up in 20 minutes.	Ok. I have recorded your personal details. Your order will be ready for delivery within 20 minutes.
Okay. I have your personal details on file. Your order will be ready for pick-up in about 20 minutes.	Ok. I have recorded your personal details. Your order will be ready for delivery in about 20 minutes.
Ok. I have your personal details on file. Your order will be ready for pick-up in about 20 minutes.	Ok. I have recorded your personal details. Your order will be ready for delivery in about 20 minutes.
Okay. I have your personal details on file. Your order will be ready for pick-up in about 20 minutes.	Ok. I have recorded your personal details. Your order will be ready for delivery in about 20 minutes.
Okay. Takeout for 3. Sounds good.	Ok. Takeaway 3. sounds good.
Minnestroni for 3 with crusty bread on the side with melted cheese on top of the soup. Anything else?Okay. I have your personal details on file. Your order will be ready for pick-up in about 20 minutes.	Minnestroni served with 3 crusty breads, melted cheese on top of the soup. Are there any more? I have recorded your personal details. Your order will be ready for delivery in about 20 minutes.
Sure. how many gyros?	of course. How many gyroscopes?
"OK. I have your personal details on file. Your order will be ready for pick-up in about 20 minutes."	"Okay. I have recorded your personal details. Your order will be ready in about 20 minutes."
Spaghetti with breadsticks, you got it.Okay. I have your personal details on file. Your order will be ready for pick-up in about 20 minutes.	Spaghetti with breadsticks, got it. I have recorded your personal details. Your order will be ready for delivery in about 20 minutes.
What kind of sandwiches and any side orders?	What kind of sandwiches and any non-staple foods?
Okay, I have your personal details on file. Your order will be ready for pick-up in about 20 minutes.	Okay, I have recorded your personal details. Your order will be ready for delivery in about 20 minutes.
Food for 2 persons: 2 foot long hoagies, one with ham and cheese club, one teriyaki chicken sandwich.I have your personal details on file. Your order will be ready for pick-up in about 20 minutes.	Food for 2 people: a 2-foot long loaf, a club with ham and cheese, and a braised chicken sandwich. I have your personal details. Your order will be ready for delivery in about 20 minutes.
What kind of pasta?	What kind of pasta?
Just to confirm, You would like to order a medium pan of baked ziti pasta.OK. I have your personal details on file. Your order will be ready for pick-up in about 20 minutes.	Just to confirm, you want to order a medium pot of macaroni and cheese. I have recorded your personal details. Your order will be ready for delivery in about 20 minutes.
Okay what kind of soup would you like?	Okay, what kind of soup do you want?
Okay here's what I have one large bowl of vegetable beef soup, one large bowl of chicken noodle soup and one small bowl of french onion soup. Anything else?	Okay, this is how I have a bowl of vegetable beef soup, a bowl of chicken noodle soup and a small bowl of French onion soup. Anything else?
I will add three large sweet teas to your order.Ok. I have your personal details on file. Your order will be ready for pick-up in about 20 minutes.	I will add three big sweet teas to your order. I have recorded your personal details. Your order will be ready for delivery in about 20 minutes.
I have your personal details on file. Your order will be ready for pick-up in about 20 minutes.	I have recorded your personal details. Your order will be ready for delivery in about 20 minutes.
Sure. Any drinks with that?	of course. Do you have a drink?
Got it. I have your personal details on file. Your order will be ready for pick-up in about 20 minutes.	Got it. I have recorded your personal details. Your order will be ready for delivery in about 20 minutes.
Hello. I can help with your order takeout. Go ahead with the first order.	Hello there. I can pick up your order for you. Continue with the first order.
Okay, so that's two orders of BBQ chicken with french fries and collard greens on the side. Is that correct?I have your details on file and your order will be ready for pickup in 20 minutes.	Okay, here are two orders of barbecue chicken with french fries and kale next to it. correct? I have recorded your details and your order will be ready for delivery within 20 minutes.
Looks like you had 1 large pizza with one half pepperoni and one half mushroom.	It looks like you have a large pizza with half pepperoni and half mushrooms.
2 iced teas, sure. I've added that to the order.1 large pizza with one half pepperoni and one half mushroom and 2 iced teas.Okay. Your order will be ready for pick-up in about 20 minutes.	Of course there are 2 cups of ice tea. I have added it to the order. 1 large pizza, add a pepperoni, half of mushrooms and 2 cups of iced tea. Your order will be ready for delivery in about 20 minutes.
2 large tomato soups and 1 medium clam chowder. Is that correct?Okay. I have your personal details on file. Your order will be ready for pick-up in about 20 minutes.	2 large tomato soup and 1 medium clam chowder. is it? I have recorded your personal details. Your order will be ready for delivery in about 20 minutes.
Okay, so I have your order for three hot dogs with mustard and relish, is that correct.Ok. I have your personal details on file. Your order will be ready for pick-up in about 20 minutes.	Okay, I want you to order three mustard and delicious hot dogs, that's correct. I have recorded your personal details. Your order will be ready for delivery in about 20 minutes.
An order of samosas, one order of chicken tikka Masala and order of tandoori chicken. Anything else?Ok, I have your details on file. Your order will be ready for pick-up in about 20 minutes.No problem, enjoy your dinner!	One samosa, one tikka masala chicken and one tandoori chicken. Is there anything else? Okay, I have your details. Your order will be ready for shelves in about 20 minutes. No problem, please have dinner!
1 large bowl of new England clam chowder, one bowl of veggie noodle, and another bowl of potato soup. Would that complete your order?Okay. I have your personal details in my file. Your order will be ready for pick-up in about 20 minutes.	1 large bowl of New England clam chowder, a bowl of vegetarian noodles and another bowl of potato soup. Can this complete your order? I have your personal information in my file. Your order will be ready for delivery in about 20 minutes.
Okay. Take out for 3 people.	Ok. Take 3 people.
Pasta.	spaghetti.
Three orders of Ravioli with Italian bread.	Three orders of ravioli with Italian bread.
Mozzarella sticks.The order is Pasta, Ravioli, and Italian Bread.	Cheese sticks. The order is pasta, ravioli and Italian bread.
Indian, got it.	India, get it.
Okay, so I got curry and a side order of rice and possibly a large order of a drink.Do you know exactly what you would like to drink it all down with?	Okay, so I got curry and a small bowl of rice, and maybe a big drink, do you know exactly what you want to drink together?
Coke Zero, sure thing. They have a new improved taste too.Ok, I have your details on file. Your order will be ready for pick-up in about 20 minutes.	Coke zero, sure thing. Their taste has also been improved. Well, I provided your details in the file. Your order will be ready for delivery in about 20 minutes.
Ok. I have your personal details on file. Your order will be ready for pick-up in about 20 minutes.	Ok. I have recorded your personal details. Your order will be ready for delivery in about 20 minutes.
3 breakfast burrito."OK. I have your personal details on file. Your order will be ready for pick-up in about 20 minutes."	3 Breakfast Burrito. "Okay. I have recorded your personal details. Your order will be ready for shelves in about 20 minutes." ""
It looks like you had one turkey avocado crepe with cheddar and one Greek delight crepe, is that correct?	It looks like you have a turkey avocado crepe with cheddar cheese and a Greek-style crepe, right?
To confirm, your order is 1 turkey avocado crepe with cheddar and one Greek delight crepe and also two iced teas on the side.Okay, your order will be ready for pickup in about 20 minutes.	To confirm, your order is for 1 slice of cheddar cheese turkey avocado crepe and 1 Greek crepe, with 2 cups of iced tea next to it.
Your order is chicken with cashew nuts, Pad Thai with sugar and ground peanuts.	Your order is Cashew Chicken, Thai Fried Pho with Sugar and Peanuts.
Your order is chicken with cashew nuts, Pad Thai with sugar and ground peanuts and Som Tam spicy green papaya salad.Okay, I have your details on file. Your order will be ready for pick-up in about 20 minutes.	Your order is for chicken with cashew nuts, Pad Thai with sugar and ground peanuts, and Som Tam spicy green papaya salad. Okay, I have provided your details in the archive. Your order will be ready for delivery in about 20 minutes.
You had 1 turkey-avocado crepe with cheddar and 1 Greek Delight crepe.	You have 1 turkey avocado crepe with cheddar cheese and 1 Greek-style crepe.
Salad with house dressing. Sure. I've added that to the order.1 turkey-avocado crepe with cheddar and 1 Greek Delight crepe with a salad with house dressing.Okay. Your order will be ready for pick-up in about 20 minutes.	Salad with house dressing. of course. I have added it to my order. 1 turkey avocado crepe with cheddar cheese and 1 Greek-style crepe with salad with in-house condiments. Your order will be ready for delivery in about 20 minutes.
Pizza. What size?	pizza. what size?
Just to confirm you, would like to order a medium sized buffalo chicken pizza.Anything to drink?	Just to confirm your identity, I want to order a medium-sized buffalo chicken pizza. Can you drink something?
Okay. I have your personal details on file. Your order will be ready for pick-up in about 20 minutes.	Ok. I have recorded your personal details. Your order will be ready for delivery in about 20 minutes.
Okay. I have your personal details on file. Your order will be ready for pick-up in about 20 minutes.	Ok. I have recorded your personal details. Your order will be ready for delivery in about 20 minutes.
Okay. I have your personal details on file. Your order will be ready for pick-up in about 20 minutes.	Ok. I have recorded your personal details. Your order will be ready for delivery in about 20 minutes.
Those dishes come in one size only.Okay, I have your personal details on file. Your order will be ready for pick-up in 20 minutes.	These dishes have only one size. Okay, I have your personal details. Your order will be ready for delivery within 20 minutes.
Okay, a chicken po-ki with rice and guacamole, tomatoes and a little bit of salmon.Okay. I have your personal details on file. Your order will be ready for pick-up in about 20 minutes.	Well, chicken rice with rice and guacamole, tomatoes and a little salmon. I have recorded your personal details. Your order will be ready for delivery in about 20 minutes.
A large burger covered in onions with mustard.8.99$.Ok. I have your personal details on file. Your order will be ready for pick-up in about 20 minutes.	Hamburgers with mustard and onions are $8.99. I have recorded your personal details. Your order will be ready for delivery in about 20 minutes.
Just to confirm you would like to order two hot dogs with relish , 2 small fries and 2 pepsis.Ok. I have your personal details on file. Your order will be ready for pick-up in about 20 minutes.	Just to confirm if you want to order two hot dogs with flavor, 2 small French fries and 2 Pepsi. I have recorded your personal details. Your order will be ready for delivery in about 20 minutes.
Bbq chicken?	BBQ chicken?
OK. I have your personal details on file. Your order will be ready for pick-up in about 20 minutes.	Ok. I have recorded your personal details. Your order will be ready for delivery in about 20 minutes.
Sure, let me bring that up. Looks like you had 1 market burrito with black beans and spicy salsa and 1 chicken taco platter with re-fried beans. Is that right?	Of course, let me bring it up. It looks like you have a market burrito with black beans and spicy salsa, and a taco taco with fried beans. Is that correct?
2 iced teas? Sure. I've added that to the order. Anything else?Ok. Let me confirm what you have: 1 market burrito with black beans and spicy salsa and 1 chicken taco platter with refried beans and 2 ices teas.Okay. Your order will be ready for pickup in about 20 minutes.	2 iced tea? of course. I have added it to the order. Are there any more? Let me confirm what you have: 1 burrito with black beans and salsa, 1 taco with fried bean paste and 2 cups of ice tea. Your order will be ready for delivery in about 20 minutes.
A bean cheese burrito and a Carne asada burrito.	Bean Cheese Burrito and Cana Shoal Burrito.
Okay, I have your personal details on file. Your order will be ready for pick-up in about 20 minutes.	Okay, I have recorded your personal details. Your order will be ready for delivery in about 20 minutes.
They come in small or large size.	They are big and small.
I have your personal details on file. Your order will be ready for pick-up in about 20 minutes. Goodbye.	I have recorded your personal details. Your order will be ready for delivery in about 20 minutes. Goodbye.
2 orders of pork?	2 servings of pork?
Okay, I have your personal details on file. Your order will be ready for pick-up in about 20 minutes.	Okay, I have recorded your personal details. Your order will be ready for delivery in about 20 minutes.
How many coffees would you like?	How many cups of coffee would you like?
Hold on, please wait for a while. To confirm your order, I have three breakfast burritos, two coffees, two orange juices, 1 apple juice. Is that correct?Okay, I have your personal details on file. Your order will be ready for pick-up in about 20 minutes.	Wait a moment, please wait a moment. To confirm your order, I have 3 breakfast burritos, 2 coffee, 2 orange juice, and 1 apple juice. correct? Okay, I have recorded your personal details. Your order will be ready for delivery in about 20 minutes.
What would you like to order for takeout?	What would you like to order?
Just to confirm you would like to order one chicken quesadilla?Okay, I have your personal details on file. Your order will be ready for pick-up in about 20 minutes.	Just to confirm that you want to order a chicken tortilla? Well, I have prepared your personal details. Your order will be ready for delivery in about 20 minutes.
Two hot dogs with everything on it, ketchup tomatoes and pickles with mustard and pepper as well two large order of fries and two large Sprites.	Two hot dogs with everything on top, tomato ketchup, mustard and pepper pickles, two French fries and two big sprites.
I can help you with that, sandwiches. What kind and for how many people?	Sandwich, I can help you. What kind, how many people?
Just to confirm, you would like to order two sandwiches?Which is first a salami sandwich with mustard, second ham sandwich with mayonnaise?Okay. I have your personal details on file. Your order will be ready for pick-up in 20 minutes.	Just to confirm, you want to order two sandwiches? Which is the mustard sausage sandwich, and the second is the mayonnaise ham sandwich? I have recorded your personal details. Your order will be ready for delivery within 20 minutes.
Chinese food 4 orders of shrimp toast, 4 spring rolls and a medium rice. With extra soy sauce on the side. Is that right?Okay. I have your personal details on file. Your order will be ready for pick-up in about 20 minutes.	Chinese food 4 prawn toast, 4 spring rolls and 1 medium rice. Add extra soy sauce on the side. Is that right? I have recorded your personal details. Your order will be ready for delivery in about 20 minutes.
Looks like you had 1 market burrito with black beans and spicy salsa and 1 chicken taco platter with refried beans.	It seems that you have 1 market burrito with black beans and spicy salsa, and 1 taco with fried beans.
A chocolate brownie? Sure. I've added that to the order.Okay. Let me confirm your order, you have 1 market burrito with black beans and spicy salsa and 1 chicken taco platter with re-fried beans and one brownie.Okay. Your order will be ready for pick-up in about 20 minutes.	chocolate brownie? of course. I have added it to the order. Ok. Let me confirm your order. You have 1 burrito with black beans and salsa, 1 taco with fried beans and 1 brownie. Your order will be ready for delivery in about 20 minutes.
One foot long with mustard, ketchup, pickles, onions and a side of fries.Will that complete your order? Okay. I have your personal details on file. Your order will be ready for pick-up in about 20 minutes.	A foot of mustard, ketchup, pickles, onions and French fries on one side. Can this complete your order? Ok. I have recorded your personal details. Your order will be ready for delivery in about 20 minutes.
What kind of barbecue food you are looking for this evening?	What kind of barbecue food are you looking for tonight?
Okay, so some barbecue chicken with a side of mashed potatoes and maybe a little bit of vegetables on the side, anything else you want to add?	Okay, so, on the mashed potato side of some barbecue chicken, maybe a little bit of vegetables here, do you want to add anything else?
Cherry cola, alright. You got it. For all three drinks?Okay. I have your personal details on file. Your order will be ready for pick-up in about 20 minutes.	Cherry Coke, all right. you are right. Are three kinds of drinks okay? I have recorded your personal details. Your order will be ready for delivery in about 20 minutes.
Okay, 1 order of gyros.I have your personal details on file. Your order will be ready for pick-up in about 20 minutes.	Okay, an order gyroscope. I have recorded your personal details. Your order will be ready for delivery in about 20 minutes.
Okay, one tomato basil and the other a chicken noodles with 2 Ceasar salads and a order of bread sticks on the side. Is there anything else?	Okay, one tomato basil, another chicken noodles, with 2 portions of Ceasar salad and 1 portion of breadsticks. Is there anything else?
Yes, 2 cokes have been added to your order. That's it?Okay. I have your personal details on file. Your order will be ready for pick-up in about 20 minutes.	Yes, you have added 2 coke to your order. Is that it? I have recorded your personal details. Your order will be ready for delivery in about 20 minutes.
Two pulled pork sandwiches and one order of St Louis style ribs, got it.	Two pulled pork sandwiches and an order of St. Louis ribs, you know.
Standard size.Okay. I have your personal details on file. Your order will be ready for pick-up in about 20 minutes.	Standard size. Ok. I have recorded your personal details. Your order will be ready for delivery in about 20 minutes.
Okay, you got it BBQ food for 2 people?	Okay, can you enjoy barbecue food for 2 people?
Fried chicken or Barbecue chicken or Do you want both?	Fried chicken or barbecue chicken or both?
The mashed potatoes, gravy collard greens and maybe even a side of french fries. Is this all correct?Okay. I have your personal details on file. Your order will be ready for pick-up in about 20 minutes.	Mashed potatoes, cardamom juice, and even a side of French fries. Are all right? I have recorded your personal details. Your order will be ready for delivery in about 20 minutes.
Just one person?	Just one person?
What type of sandwiches?	What type of sandwich?
So, just 1 meatball marinara sandwich. Anything else?	Therefore, there is only 1 meatball marinara sandwich. Anything else?
So, that will be one meatball marinara sandwich with a side of potato chips?Okay. I have your personal details on file. Your order will be ready for pick-up in about 20 minutes.	Well, it will be a marinated meatball sandwich with meatball noodles, okay. I have recorded your personal details. Your order will be ready for delivery in about 20 minutes.
Okay, I got it. You want two double cheeseburgers with extra pickles and one large chicken sandwich and a 2 L of Coke. Is that correct?Okay. I have your personal details on file. Your order will be ready for pick-up in about 20 minutes.	Knowing that you need two double cheeseburgers with pickles and a large chicken sandwich and 2 liters of Coke. is it? I have recorded your personal details. Your order will be ready for delivery in about 20 minutes.
Your order one serving of British crab spaghetti, one serving of gnocchi Sorrentina and one serving of lemony courgette linguine.Ok, I have your personal details on file. Your order will be ready for pick-up in about 20 minutes.	You ordered an English crab spaghetti, a spaghetti Solentina and a lemon zucchini linguine. Okay, I have your personal details. Your order will be ready for delivery in about 20 minutes.
Would you like a vegetarian option?	Do you want to eat vegetarian food?
I have Fazoli's Mimmo's Pizza and Pasta, Cafe Pasta.	I have Mimmo's pizza and pasta from Fazoli, Cafe Pasta.
One roast beef and white cheddar panini, one bag of baked chips and one chocolate brownie.I have your personal details on file. Your order will be ready for pick-up in 20 minutes.	A roast beef and white cheddar panini, a bag of roasted potato chips and a chocolate brownie. I have your personal details. Your order will be ready for delivery within 20 minutes.
Okay. I have your personal details on file. Your order will be ready for pick-up in about 20 minutes.	Ok. I have recorded your personal details. Your order will be ready for delivery in about 20 minutes.
I have your personal details on file. Your order will be ready for pick-up in about 20 minutes.	I have recorded your personal details. Your order will be ready for delivery in about 20 minutes.
Two Italian salads, one order of Linguine and an order of White Wine. Is that all for tonight?Okay. I have your personal details on file. Your order will be ready for pick-up in 20 minutes.Enjoy your Italian dinner. Goodbye.	Two Italian salads, one linguine and one white wine. Is this all tonight? I have recorded your personal details. Your order will be ready for shelves within 20 minutes. Enjoy your Italian dinner. Goodbye.
So, will that be three breakfast burritos?	So, will that be three breakfast burritos?
Okay, I have your personal details on file. Your order will be ready for pick-up in 20 minutes.	Okay, I have recorded your personal details. Your order will be ready for delivery within 20 minutes.
To confirm your order. I have one Turkey with Cranberry Sauce and Turkey Gravy on white Bread, the second order is a Caprese with Mozzarella, Tomato, Basil and Balsamic with two lemonades. Anything else?Okay. I have your personal details on file. Your order will be ready for pick-up in about 20 minutes.	Confirm your order. I have a turkey with cranberry sauce and Turkish gravy on a white bread, and the second order is caprese with mozzarella cheese, tomatoes, basil and balsamic vinegar with two lemonade. Are there any more? I have recorded your personal details. Your order will be ready for delivery in about 20 minutes.
Mexican food got it. What would you like to order?	Mexican food is available. What would you like to buy (order)?
Two steak tacos with sour cream got it. Anything else?	Got two yogurt steak tacos. Anything else?
Two cheese enchiladas with sour cream got it. Anything else?	Two yogurt enchiladas got it. Anything else?
2 sides of refried beans.	2 noodles with bean paste.
2 sides of yellow rice got it. Anything else?OK, I have your personal details on file. Your order will be ready for pick-up in about 20 minutes.	I got both sides of the yellow rice. Anything else? Okay, I have recorded your personal details. Your order will be ready for delivery in about 20 minutes.
Okay. I have your personal details on file. Your order will be ready for pick-up in about 20 minutes.	Ok. I have recorded your personal details. Your order will be ready for delivery in about 20 minutes.
I can help you with your takeout order. What kind of pasta would you like?	I can help you order takeaway. What kind of pasta do you want?
Okay here's what I have, linguine with white clam sauce a side order of broccoli with Parmesan cheese and a salad. What type of dressing would you like with your salad?	Well, this is what I have, linguine with white clam sauce, broccoli with parmesan cheese and a side dish of salad. Which salad dressing do you want?
I will be sure, they have Ranch for your salad. Anything else?Ok. I have your personal details on file. Your order will be ready for pick-up in about 20 minutes.	I'm sure they have ranch for your salad. Are there any more? I have recorded your personal details. Your order will be ready for delivery in about 20 minutes.
I can help with that. What would you like to order in Mexican Cuisine?	I can help. What would you like to order Mexican food?
Just to confirm, you would like to order one order of stuffed chicken medallions and one order of pork tenderloin abracadabra along with 2 iced teas?Okay. I have your personal details on file. Your order will be ready for pick-up in about 20 minutes.	Just to confirm, would you like to order a plate of chicken breast and a plate of pork tenderloin abracadabra and two cups of ice tea? I have recorded your personal details. Your order will be ready for delivery in about 20 minutes.
1 extra large supreme pizza, cheesy bread sticks and a 2 litres bottle of orange soda, is that correct?Okay. I have your personal details on file. Your order will be ready for pick-up in about 20 minutes.	1 oversized supreme pizza, cheesy bread sticks and 2 liter orange soda bottle, right? I have recorded your personal details. Your order will be ready for delivery in about 20 minutes.
Three Grande Burritos for takeout, Right?	Three takeaway burritos, right?
And Guacamole too, Right?Okay. I have your personal details on file. Your order will be ready for pick-up in about 20 minutes.	There is also guacamole, right? I have recorded your personal details. Your order will be ready for delivery in about 20 minutes.
I would like to like to order food for one person?Euros for one person. What kind?	I want to order food for one person? One person's euro. which type?
Just to confirm, you wanted regular lamb gyro with extra Tzatziki sauce and no tomatoes. Also a side of fries.	Just to confirm, you want regular lamb gyros with extra Tzatziki sauce and no tomatoes. It is also a side of French fries.
Diet coke added to the order.You wanted regular lamb gyro with extra Tzatziki sauce and no tomatoes. Also a side of fries and diet coke?Okay. I have your personal details on file. Your order will be ready for pick-up in about 20 minutes.	Coca-Cola has been added to your order. You want regular lamb gyros and add extra Tzatziki sauce and tomatoes. Can it be paired with French fries and diet Coke? I have recorded your personal details. Your order will be ready for delivery in about 20 minutes.
What would you like to order in Italian food and for how many people?	How many people would you like to order Italian food?
Okay, just to confirm. You would like to order one spaghetti with garlic toast and a Coca-Cola, is that correct?Okay, I have your details on file. Your order will be ready for pick-up in about 20 minutes.	Okay, just to confirm. You want to order a spaghetti with garlic toast and Coca-Cola, right? Well, I have your details. Your order will be ready for delivery in about 20 minutes.
Sure, you want to order some take out for one person?	Of course, do you want to order one person's takeaway?
Burgers, Sure.A mushroom burger with pickles/lettuce/tomatoes, a side of french fries and a diet coke.	Of course it is a burger, mushroom burger with pickles/lettuce/tomatoes, French fries and diet Coke.
Apple pie for dessert?Your total is $20.	Apple pie dessert? Your total is 20 dollars.
The food is ready in approximately 30 minutes.	The food is ready in about 30 minutes.
Do you want ice water?	Do you want ice water?
Okay. I have your personal details on file. Your order will be ready for pick-up in about 20 minutes.	Ok. I have recorded your personal details. Your order will be ready for delivery in about 20 minutes.
One lamb gyro with tzatziki sauce with fries, 2 beef gyros with chip and fries and 3 large cokes?Okay. I have your personal details on file. Your order will be ready for pick-up in about 20 minutes.	A lamb gyro with tzatziki sauce with french fries, 2 beef gyros with french fries and french fries and 3 large cola? I have recorded your personal details. Your order will be ready for delivery in about 20 minutes.
Yes, I have 2 pasta orders.2 meatball pastas and a coke.	Yes, I have 2 pasta orders, 2 meatball pasta and a coke.
Food for 1 persons: 2 meatball pastas, one large coke, one garlic bread.Ok. I have your personal details on file. Your order will be ready for pick-up in about 20 minutes.Perfect. I have your personal details on file. Your order will be ready for pick-up in about 20 minutes.	Food for 1 person: 2 pasta balls, 1 large coke, 1 garlic bread. I have recorded your personal details. Your order will be ready for pick-up in about 20 minutes. I have recorded your personal details. Your order will be ready for delivery in about 20 minutes.
One order of chicken Alfredo with extra Alfredo sauce, garlic bread and a 2-liters of Pepsi. Does that sound correct?	A plate of chicken Alfredo with extra Alfredo sauce, garlic bread and 2 liters of Pepsi. Does it sound correct?
Okay, takeout for 3.	Okay, takeaway 3.
Okay, what kind of Mexican food?	Okay, what kind of Mexican food is it?
6 tacos, okay. Anything else?Just 6 tacos.Okay. I have your personal details on file. Your order will be ready for pick-up in about 20 minutes.	6 tortillas, good. There are also 6 tacos, okay. I have recorded your personal details. Your order will be ready for delivery in about 20 minutes.
Tea comes bottled.	The tea is bottled.
Would you like your iced tea sweetened?2 barbecue sandwiches without coleslaw with order of fries and chopped barbecue plate and sliced barbecue plate and 3 sweetened iced teas.OK. I have your personal details on file. Your order will be ready for pick-up in about 20 minutes.	Do you want to sweeten the ice tea? 2 barbecue sandwiches without coleslaw, with French fries, chopped grill pan and thinly sliced ​​grill pan, and 3 cups of iced tea with sugar. I have recorded your personal details. Your order will be ready for delivery in about 20 minutes.
I can help you with your order for hot dogs, what would you like on your hot dogs?	I can help you order hot dogs. What would you like to eat on hot dogs?
Okay, have one hot dog with chili cheese and mustard relish and onions on the side.Okay. I have your personal details on file. Your order will be ready for pick-up in about 20 minutes.	Okay, put a hot dog next to it, add chili cheese, mustard and onions. I have recorded your personal details. Your order will be ready for delivery in about 20 minutes.
I can help you with that. What would you like to order in Greek food?	I can help you. What would you like to order in Greek cuisine?
You would like to order the following. Chicken Masala with house salad and house dressing.Chicken masala with house salad and house dressing.And chicken kababs, 3 order of Baklava. Is that correct?Okay, I have your personal details on file. Your order will be ready for pick-up in about 20 minutes.	You want to order the following products. Masala chicken with house salad and house dressing. Masala chicken with house salad and house dressing. There are also 3 orders for chicken kababs and baklava. correct? Okay, I have recorded your personal details. Your order will be ready for delivery in about 20 minutes.
Okay, what kind of burger?	Okay, what kind of burger?
One burger with with onion, lettuce, cheese and one burger one with just mustard, ketchup and cheese.	A burger with onion, lettuce, cheese, and a burger with mustard, ketchup and cheese.
2 orders of fries and cokes.Okay. I have your personal details on file. Your order will be ready for pick-up in about 20 minutes.	2 servings of French fries and coke. Great. I have recorded your personal details. Your order will be ready for delivery in about 20 minutes.
Alright, great. You got it. Taco salad with 5 enchiladas and fried rice?Okay. I have your personal details on file. Your order will be ready for pick-up in about 20 minutes.	Okay, great. You are right. Taco salad with 5 enchiladas and fried rice? I have recorded your personal details. Your order will be ready for delivery in about 20 minutes.
Sarah's Pizza. Sure, let me bring that up.Looks like you had 1 large pizza with one half pepperoni and one half mushroom.	Sarah's pizza. Of course, let me bring it up, as if you have a big pizza with half pepperoni and half mushrooms.
One chocolate brownie? Sure. I've added that to the order. Anything else?Okay, Let me confirm what you have: 1 large pizza with one half pepperoni and one half mushroom and brownie.Your order will be ready for pick-up in about 20 minutes.	A chocolate brownie? of course. I have added it to the order. Okay, let me confirm your dishes: 1 large pizza with half pepperoni, half mushrooms and brownie. Your order will be ready to be picked up within 20 minutes.
Soup, What kind?	What's the soup?
Let me confirm your order. You would like to order one clam chowder soup; chicken noodle soup and the side of grilled cheese sandwich?	Let me confirm your order. Would you like to order a clam chowder soup; chicken noodle soup and grilled cheese sandwich side?
"Okay, I have your personal details on file. Your order will be ready for pick-up in about 20 minutes."	"Well, I have recorded your personal details. Your order will be ready to go on sale in about 20 minutes."
Okay, what kind of burritos did you want? Could you repeat that please?	Okay, what kind of burrito do you want? Could you repeat that, please?
Any drinks or sides with that?	Do you have a drink?
"Okay. I have your personal details on file. Your order will be ready for pick-up in about 20 minutes."	"Okay. I have recorded your personal details. Your order will be ready for delivery in about 20 minutes."
Okay. I have your personal details on file. Your order will be ready for pick-up in 20 minutes.	Ok. I have recorded your personal details. Your order will be ready for delivery within 20 minutes.
Okay. I have your personal details on file. Your order will be ready for pick-up in about 20 minutes.	Ok. I have recorded your personal details. Your order will be ready for delivery in about 20 minutes.
Okay. I have your personal details on file. Your order will be ready for pick-up in about 20 minutes.	Ok. I have recorded your personal details. Your order will be ready for delivery in about 20 minutes.
And what would you and your girlfriend like?	What do you and your girlfriend want?
Full racks or half racks?	Full rack or half rack?
A order of Dressed ribs with piedmont sauce, and an order of naked ribs. Is that correct?Okay. I have your personal details on file. Your order will be ready for pick-up in 20 minutes.	A dress-up ribs with Piedmont sauce and a bare rib. is it? I have recorded your personal details. Your order will be ready for delivery within 20 minutes.
Two bacon blue cheese burgers with mayo onions and fries and do you want anything to drink?	Two bacon blue cheeseburgers and mayonnaise onions and French fries. Would you like something to drink?
Some Coke or Pepsi? Sure thing. You got it. Is this all correct?OK. I have your personal details on file. Your order will be ready for pick-up in about 20 minutes.	Some Coke or Pepsi? Of course you can be right. Is this all correct? I have recorded your personal details. Your order will be ready for delivery in about 20 minutes.
What would you like to order in Mexican food?	What would you like to order Mexican food?
So just to confirm you would like to order three large beef burritos with cheese and sour cream and 3 diet cokes. Is that correct?Ok. I have your personal details on file. Your order will be ready for pick-up in about 20 minutes.	Therefore, please confirm that you want to order three beef burrito with cheese and sour cream and three diet cola. is it? I have recorded your personal details. Your order will be ready for delivery in about 20 minutes.
A grill Habanero grill cheese sandwich, a turkey sandwich, shrimp Po'boy sandwich with 2 cans of Diet Mountain Dew.Okay. I have your details on file. Your order will be ready for pick-up in about 20 minutes.	Barbecue Habanero Barbecue Cheese Sandwich, Turkey Sandwich, Shrimp Boi Sandwich with 2 cans of Diet Mountain Dew. I have your details. Your order will be ready for delivery in about 20 minutes.
Roast duck curry for the entree and side of jasmine rice.	The main course of jasmine rice and roast duck curry.
Okay. I have your personal details on file. Your order will be ready for pick-up in about 20 minutes.	Ok. I have recorded your personal details. Your order will be ready for delivery in about 20 minutes.
Okay, one BBQ take out.	Okay, take out a barbecue.
One BBQ sandwich with a side coleslaw, barbecue wings and a side of baked beans.Ok. I have your personal details on file. Your order will be ready for pick-up in about 20 minutes.	A grill sandwich with coleslaw, grilled wings and a side of baked beans. I have recorded your personal details. Your order will be ready for delivery in about 20 minutes.
Food for 2 people one large pepperoni pizza, one 2 liter of sprite, two brownies and two iced teas.	Food for 2 people: a large pepperoni pizza, a 2-liter sprite, two brownies and two iced teas.
Food for 2 people one large pepperoni pizza, one 2-liters of sprite, two brownies and four iced teas.	Food for two: a large pepperoni pizza, a 2-liter sprite, two brownies and four iced teas.
Okay. I have your personal details on file. Your order will be ready for pick-up in about 20 minutes.	Ok. I have recorded your personal details. Your order will be ready for delivery in about 20 minutes.
Alright, cool, you got it, Burgers to eat for dinner.	Okay, it’s cool, you know, hamburgers can be eaten for dinner.
Two bacon cheeseburgers, lettuce, tomato pickle, onion and ketchup, mustard with a large order of Cajun fries on the side and you need to large drinks one Pepsi and another order of mountain dew.Okay, I have your personal details on file. Your order will be ready for pick-up in 20 minutes.	Two bacon cheeseburgers, lettuce, tomato kimchi, onions and ketchup, mustard sauce, there are a lot of Carson French fries next to it, you need to drink a Pepsi and another mountain dew. Your order will be ready for delivery within 20 minutes.
What type of pasta?	What type of pasta?
So one chicken fettuccine and one order of lasagna with an extra side of garlic?	So, what about garlic for a serving of chicken lasagna and a serving of lasagne?
So an extra side of garlic bread and two salads, one without dressing. Is that correct?	Therefore, the other side of garlic bread and two salads, one without seasoning. Is that correct?
Okay. I have your personal details on file. Your order will be ready for pick-up in about 20 minutes.	Ok. I have recorded your personal details. Your order will be ready for delivery in about 20 minutes.
I can help you with take over, what would you like?	I can take over for you, what do you want?
Pizza sounds good, what would you like on your pizza or pizzas?	Pizza sounds good, what would you like to eat on pizza or pizza?
Okay, This is what I have. One pizza meat lovers Style with bacon sausage and pepperoni, One cheese pizza and for the third Pizza you would like pineapple ham and bacon. Would you like to add anything to drink?	Okay, this is what I have. A pizza meat lover, paired with bacon sausage and pepperoni, a cheese pizza, and a third pizza needs pineapple ham and bacon. Do you want something to drink?
I will add a 2 liter of Coke to your order, Anything else?Okay, I have your personal details on file. Your order will be ready for pick-up in about 20 minutes.Enjoy your pizzas. Good bye.	I will add 2 liters of Coke to your order, is there anything else? Well, I have recorded your personal details. Your order will be ready for collection in about 20 minutes, please enjoy your pizza. Goodbye.
What kind of soup would you prefer?	What kind of soup do you want?
Just to confirm your order would be chicken noodle soup, salad with no tomatoes with ranch dressing.	Just to confirm that your order will be chicken noodle soup, no tomato salad and ranch seasoning.
Currently we have Coke.	Currently we have Coke.
1 diet coke added to the order.Would you like your soup to be spicy or mild spicy.	One kind of Coke was added to the order. Do you want to make the soup spicy or light spicy?
Okay. I have your personal details on file. Your order will be ready for pick-up in about 20 minutes.	Ok. I have recorded your personal details. Your order will be ready for delivery in about 20 minutes.
One raw fish salad, a Hawaii style poke bowl, anything else?Okay. I have your personal details on file. Your order will be ready for pick-up in about 20 minutes.	A raw fish salad, a Hawaiian-style oke bowl, any other? I have recorded your personal details. Your order will be ready for delivery in about 20 minutes.
I can help you with your order. What would you like to order in Mexican food?	I can order for you. What would you like to order Mexican food?
You would like to order two devein shrimp fajitas and chicken nachos fajita, is that correct?I have your personal details on file. Your order will be ready for pick-up in about 20 minutes.	You want to order two shrimp tortillas and chicken nachos with Mexican shrimp, right? I have your personal details. Your order will be ready for delivery in about 20 minutes.
What kind of bbq?	What kind of barbecue?
Sure. So your order is a full rack of beef ribs, large side of mac n cheese, a small side of coleslaw, a small side of extra sauce, is that correct?Okay. I have your personal details on file. Your order will be ready for pick-up in about 20 minutes.	of course. So your order is for rows of complete beef steaks, large noodles with Mac cheese, one side with coleslaw, and one side with extra seasoning. Is this correct? I have recorded your personal details. Your order will be ready for delivery in about 20 minutes.
One roast beef and white cheddar panini one bag of chips and a brownie got it.Okay. I have your personal details on file. Your order will be ready for pick-up in about 20 minutes.	A roast beef and white cheddar panini, a bag of potato chips and a brownie cake. I have recorded your personal details. Your order will be ready for delivery in about 20 minutes.
Soup, what kind?	What's the soup?
Just to confirm, you would like to order 2 soups.One large broccoli cheddar.And second one large chicken noodles soup.Okay. I have your personal details on file. Your order will be ready for pick-up in about 20 minutes.	Just to confirm, you want to order 2 soups, one large broccoli cheddar cheese, and the second large chicken noodle soup. I have recorded your personal details. Your order will be ready for delivery in about 20 minutes.
Would you like anything to drink?Okay. I have your personal details on file. Your order will be ready for pick-up in about 20 minutes.3 people, 4 gyros, 1 chicken and 3 pork?	Would you like something to drink? I have recorded your personal details. Your order will be ready for delivery in about 20 minutes. 3 people, 4 gyroscopes, 1 chicken and 3 pork?
1 pork gyro with no cheese?	1 pork gyro without cheese?
Okay, I have your details on file. Your order will be ready for pick-up in about 20 minutes.	Okay, I have your details. Your order will be ready for delivery in about 20 minutes.
What kind of hot dogs would you prefer?	What kind of hot dog do you want?
Just to confirm you want foot long hot dogs for three people. Is that correct?Do you want it with ketchup and mustard?	Just to confirm if you want a long-legged hot dog for three people. correct? Do you want ketchup and mustard sauce?
3 large orange soda has been added to the order.Okay. I have your personal details on file. Your order will be ready for pick-up in about 20 minutes.	3 large orange juices have been added to the order. I have recorded your personal details. Your order will be ready for delivery in about 20 minutes.
Just to confirm, you would like to order hot dogs for yourself, is that correct?	Just to confirm, you want to order hot dogs yourself, right?
What kind of hot dogs would you like to order?Just to confirm, two hot dogs with tomatoes, pickles, jalapenos, lettuce, mayo, and mustard.And you said you would like to order large fries, is that correct?	What kind of hot dog do you want to order? Just confirm it. Two hot dogs will do. They have tomatoes, kimchi, jalapenos, lettuce, mayonnaise and mustard on top. You said you want to order a large fries, right?
One large fries added to the order.	A large serving of French fries was added to the order.
Also a large coke.Okay, I have your personal details on file. Your order will be ready for pick-up in about 20 minutes.	It's also a big glass of Coke. Okay, I have your personal information on file. Your order will be ready for delivery in about 20 minutes.
Thai food, sure thing.	Thai food, something for sure.
There are three high rated Thai restaurants in North Carolina.The first one with the highest ratings is called Viet Thai Noodle House. It has 4.5 stars out of five and over 106 reviews.	There are 3 highly rated Thai restaurants in North Carolina. The first highly rated restaurant is Viet Thai Noodle House. It has 4.5 stars out of 5 stars and has 106 reviews.
The second one is called Moonsoon Thai cuisine restaurant.	The second one is called Moonsoon Thai Food Restaurant.
Okay, pad thai.	Okay, Thai style fried pho.
With beef sure thing and another order of Pad Thai with shrimp, you got it.	With the beef sure thing and another Thai-style stir-fried pho prawns, you will understand.
They have American Veggie rolls.	They have American vegetable rolls.
Alright for drinks they have a soda, tea, and water.	The good drinks are soda, tea and water.
I can help you with your take out. What would you like to order?	I can help you take out. What would you like to buy (order)?
Are there any specific ingredients you would like in the breakfast Burritos or just three breakfast Burritos?	Breakfast burrito or only three breakfast burrito, do you need any specific ingredients?
Okay, just to confirm you would like one Carne Asada Breakfast Burrito with no guacamole, one Bacon breakfast Burrito, and one Chorizo breakfast Burritos all right.Ok, I have your details on file. Your order will be ready for pick-up in about 20 minutes.	Okay, please make sure you want a Carne Asada breakfast burrito without guacamole, a bacon breakfast burrito, and a sausage breakfast burrito. Your order will be ready for delivery in about 20 minutes.
Okay, I have your details on file. Your order will be ready for pick-up in about 20 minutes.	Okay, I have your details. Your order will be ready for delivery in about 20 minutes.
What would you like to order in Thai food for 3 people?	Do you want to order Thai food for three people?
Just to confirm you would like to order Pad Thai which is not too spicy.Dumpling.Salad and green tea.Okay, I have your personal details on file. Your order will be ready for pick-up in about 20 minutes.	Just to confirm that you want to order the not too spicy Pad Thai, dumplings, salad and green tea, well, I have your personal details for the record. Your order will be ready for delivery in about 20 minutes.
I can help you. What would you like to order for two people?	I can help you. What would you like to order for two people?
You said you wanted a cheese ravioli and one order of Penne alla Vodka. Is it all?Anything to drink?	You said that you want a cheese ravioli and a macaroni ala vodka. All? Can you drink something?
I will add to Cokes to order, anything else?Okay. I have your personal details on file. Your order will be ready for pick-up in about 20 minutes.	I will add Coke according to the order, is there anything else? I have recorded your personal details. Your order will be ready for delivery in about 20 minutes.
What Chinese food were you thinking of ordering?	What Chinese food would you like to order?
1 order of chicken and rice, is that it?Okay. I have your personal details on file. Your order will be ready for pick-up in about 20 minutes.	1 serving of chicken and rice, okay? I have recorded your personal details. Your order will be ready for delivery in about 20 minutes.
Just to confirm you would like to order hot dog for yourself.	Just to confirm that you want to order hot dogs yourself.
You would like to add ketchup, Tomatoes, mustard, jalapenos.	You want to add ketchup, tomatoes, mustard, jalapeno.
You said you would like to have fries and coke.I have your personal details on file. Your order will be ready for pick-up in about 20 minutes.	You said you want French fries and coke. I have your profile. Your order will be ready for delivery in about 20 minutes.
Sure, let me bring that up. Looks like you had one large Pizza with 1/2 Pepperoni and 1/2 Mushroom. Is that correct?	Of course, let me bring it up. It looks like you have a large pizza with 1/2 pepperoni and 1/2 mushroom. Is that correct?
A Chocolate Brownie?Okay, we have one large Pizza with half Pepperoni and half Mushroom and a Chocolate Brownie, is that correct?Okay, your order will be ready for pickup in 20 minutes.	How about a chocolate brownie, okay, we have a big pizza with half pepperoni and half mushrooms and a chocolate brownie, right? Well, your order will be ready to be picked up within 20 minutes.
Okay sure thing let me go ahead and repeat what you got from Casa Sanchez so it looks like you got 1 market burrito with black beans and spicy salsa and 1 chicken taco platter with refried beans.	Well, to be sure, let me go on and repeat what I got from Casa Sanchez, it looks like you have 1 market burrito with black beans and spicy salsa, and 1 taco fry Tortillas with fried beans.
Okay you got it, Your order will be ready for pick-up in about 20 minutes.	Okay, you see, your order will be ready for delivery in about 20 minutes.
Bacon cheeseburger (with mustard and chilli) - order of fries - Mushroom Swiss burger with mayonnaise, lettuce and tomato - order of fries - 2 diet cokes?Okay. I have your personal details on file. Your order will be ready for pick-up in about 20 minutes.	Bacon cheeseburger (with mustard and chili)-French fries-Mushroom Swiss burger with mayonnaise, lettuce and tomato-French fries-2 Coke? I have recorded your personal details. Your order will be ready for delivery in about 20 minutes.
You are looking to take out tonight, correct?I think, I heard you say soup?	Do you want to take out tonight, right? I think, have I heard you say soup?
A small bowl of tomato soup with a salad, no tomatoes and extra ranch, is this right?	A small bowl of tomato soup with salad, no tomatoes and extra ranch, right?
Okay, you want two gyros. Is that correct?Do you want drink at least?Okay. I have your personal details on file. Your order will be ready for pick-up in about 20 minutes.	Well, you want two gyroscopes. correct? Do you want to drink at least? I have recorded your personal details. Your order will be ready for delivery in about 20 minutes.
Pasta for three. Any side dishes?	Pasta three. Are there any side dishes?
Okay. I have your personal details on file. Your order will be ready for pick-up in 20 minutes.Welcome. Enjoy your pasta.	Ok. I have recorded your personal details. Your order will be picked up within 20 minutes, you are welcome. Enjoy your pasta.
Okay. Order of Linguine Caesar salad and two Coronas is that correct?Okay, your order will be ready for pickup in about 45 minutes. Enjoy your meal.	Ok. Is it correct to order linguine Caesar salad and two corona? Well, your order will be ready in about 45 minutes. Please enjoy.
Okay what would you like on your pizzas?	Okay, would you like some pizza?
Okay, I'll order two large pepperoni bacon pizzas some cheese bread and a large 2 liter Mountain Dew is that correct?Okay you ready order will be ready for pickup in about 35 minutes.	Okay, I want to order two large pepperoni and bacon pizzas, some cheese bread and a large 2 liter Mountain Dew. Is that correct? Well, you can be ready to take orders in 35 minutes.
Philly cheese steak sandwich, a bacon, egg and cheese sandwich, a 12-oz can of soda with home fries and a side of hash browns. Is that correct?Okay. I have your personal details on file. Your order will be ready for pick-up in about 20 minutes.	Philadelphia cheese steak sandwich, bacon, egg and cheese sandwich, a 12-ounce can of soda, French fries and a plate of potato pancakes. is it? I have recorded your personal details. Your order will be ready for delivery in about 20 minutes.
Okay. I have your personal details on file. Your order will be ready for pick-up in about 20 minutes.	Ok. I have recorded your personal details. Your order will be ready for delivery in about 20 minutes.
A gyro, what type and toppings or any sides with that?	Gyroscope, what type and toppings or any side?
A medium beef gyro with bell peppers and Parmesan cheese. Does that sound right?Okay, I have your personal details on file. Your order will be ready for pick-up in about 20 minutes.	Medium beef gyros with sweet peppers and parmesan cheese. Does it sound good? Okay, I have recorded your personal details. Your order will be ready for delivery in about 20 minutes.
Awesome, sounds good. You said for two people. So, is there anything else?Okay. I have your personal details on file. Your order will be ready for pick-up in about 20 minutes.	Great, it sounds good. You are talking about two people. So, is there anything else? I have recorded your personal details. Your order will be ready for delivery in about 20 minutes.
One order of Som Tum.Okay. I have your personal details on file. Your order will be ready for pick-up in about 20 minutes.	One order Som Tum. I have recorded your personal details. Your order will be ready for delivery in about 20 minutes.
Two orders of orange chicken - 2 orders of shrimp fried rice - 2 cokes with chopsticks?Okay. I have your personal details on file. Your order will be ready for pick-up in about 20 minutes.	Two orders of orange chicken-2 orders of shrimp fried rice-2 Coke with chopsticks? I have recorded your personal details. Your order will be ready for delivery in about 20 minutes.
2 large burritos with sausage, egg and cheese?Okay. I have your personal details on file. Your order will be ready for pick-up in about 20 minutes.	2 large burrito with sausage, egg and cheese? I have recorded your personal details. Your order will be ready for delivery in about 20 minutes.
Your order is a gyro for 2 people, anything else?	Your order is for a gyroscope for 2 people. Are there any others?
Do you want medium or large fries?	Do you want medium or large fries?
2 large fries, is that correct?Your order is a gyro for 2 people and two large fries.Okay, I have your personal details on file. Your order will be ready for pick-up in 20 minutes.	2 big fries, right? Your order is a gyroscope for 2 people and 2 large fries. Your order will be ready for delivery within 20 minutes.
What kind of sandwiches would you prefer?	What kind of sandwich do you want?
Just to confirm, you would like to order 3 sandwiches?One would be a large submarine with extra pickles.	Just to confirm, you want to order 3 sandwiches?
Extra pickles and extra red onions?One would be Reuben rye bread.The last one would be straw meat on rye bread with a lot of mustard.	Extra pickles and extra red onions, one is Ruben rye bread, and the last is straw meat and a lot of mustard sauce on rye bread.
A big bag of potato chips has been added to your order.Would you like to have anything in deserts?	A large bag of potato chips has been added to your order. Do you want to buy something in the desert?
Okay. I have your personal details on file. Your order will be ready for pick-up in about 20 minutes.	Ok. I have recorded your personal details. Your order will be ready for delivery in about 20 minutes.
One order of lasagna, one order of shrimp with angel hair pasta and one order of fettuccine alfredo.Okay. I have your personal details on file. Your order will be ready for pick-up in about 20 minutes.	One serving of lasagna, one serving of shrimp with angel pasta and one serving of lasagna. Great. I have recorded your personal details. Your order will be ready for delivery in about 20 minutes.
Okay, gyros got it.	Okay, the gyroscope got it.
1 lamb gyro with tomato, onion, and tzatziki sauce.	1 lamb gyro, add tomato, onion and tzatziki sauce.
One steak gyro with tomato, onion, and tzatziki sauce.	Steak gyros with tomatoes, onions and tzatziki sauce.
Two cokes got it.Okay. I have your personal details on file. Your order will be ready for pick-up in about 20 minutes.	I got two coke. I have recorded your personal details. Your order will be ready for delivery in about 20 minutes.
And for the first sandwich, what would you like?	For the first sandwich, what do you want?
1 french dip with potato chips, and on Ruben on rye with fries. Does that complete your order?	1French dipping sauce with potato chips, and Rubin on rye with fries. Can this complete your order?
2 diet cokes have been added to your order. Does that complete your order for today?Okay. I have your personal details on file. Your order will be ready for pick-up in about 20 minutes. Goodbye.	2Diet Coke has been added to your order. Can you complete your order today? I have recorded your personal details. Your order will be ready for delivery in about 20 minutes. Goodbye.
2 small breakfast burritos with sausage, egg, and cheese.Okay. I have your details on file. Your order will be ready for pick-up in about 20 minutes.	2 small breakfast burritos, including sausage, eggs and cheese. I have your details. Your order will be ready for delivery in about 20 minutes.
Just to confirm, your order would be 2 hotdogs with mustards and onions.	Just to confirm, your order will be 2 hot dogs with mustard and onions.
2 Pepsi's it is.Okay. I have your details on file. Your order will be ready for pick-up in about 20 minutes.	2 Pepsi, yes. I have your details. Your order will be ready for delivery in about 20 minutes.
3 gyros, everything on it, extra tomatoes, extra cream on the side, sour cream and three large cokes and three orders of fries already and anything else?Okay. I have your personal details on file. Your order will be ready for pick-up in about 20 minutes.	3 gyroscopes, everything on top, extra tomatoes, extra cream on the side, sour cream and 3 large colas and 3 french fries, and anything else? I have recorded your personal details. Your order will be ready for delivery in about 20 minutes.
"OK. I have your personal details on file. Your order will be ready for pick-up in about 20 minutes".	"OK. I have recorded your personal details. Your order will be ready for collection in about 20 minutes "".
You want two large pepperoni pizzas with mushroom, a side of bread sticks and 2 liters of Sprite.	You need two pepperoni pizzas with mushrooms, a bread stick on one side and 2 liters of Sprite.
I have your personal details on file. Your order will be ready for pick-up in about 20 minutes.	I have recorded your personal details. Your order will be ready for delivery in about 20 minutes.
Take out for 2 breakfast burritos, got it. What would you like?	Take out 2 breakfast burritos and got them. what would you like?
Cheese, bacon, sausage with bits of pancakes and maple syrup dip.Okay. I have your personal details on file. Your order will be ready for pick-up in about 20 minutes.	Cheese, bacon, sausage, pancakes and maple syrup dip. Great. I have recorded your personal details. Your order will be ready for delivery in about 20 minutes.
Okay, you want some takeout poke for one person. Is that correct?	Okay, you want to make some takeaway stamps for a person. Is that correct?
You would like it made with yellow fin tuna and you would like only soy sauce and sesame oil. Is that correct?Okay. I have your personal details on file. Your order will be ready for pick-up in 20 minutes.	You want to make it with yellowfin tuna, and only need soy sauce and sesame oil. is it? I have recorded your personal details. Your order will be ready for delivery within 20 minutes.
I can help you with your take out order for Mexican food, what would you like to order?	I can help you order Mexican food, what would you like to order?
Okay, I have your order, that is a Carnitas burrito with guacamole, lettuce, tomato, onions, and salsa, is that correct?	Okay, I have the order you want, which is a Mexican guacamole with guacamole, lettuce, tomato, onion and salsa, right?
I have your personal details on file. Your order will be ready for pick-up in about 20 minutes.	I have recorded your personal details. Your order will be ready for delivery in about 20 minutes.
Two hot dogs with ketchup and mustard. Anything else?Ok. I have your personal details on file. Your order will be ready for pick-up in about 20 minutes.	Two hot dogs with ketchup and mustard. Are there any more? I have recorded your personal details. Your order will be ready for delivery in about 20 minutes.
Do you want a water for your drink?	Do you want to drink water?
Okay. I have your personal details on file. Your order will be ready for pick-up in about 20 minutes.	Ok. I have recorded your personal details. Your order will be ready for delivery in about 20 minutes.
I can help you order pasta for takeout. Go ahead with the first person's order.	I can help you order takeaway pasta. Continue to execute the first-person command.
To confirm your order. I have one small lasagne, a small rigatoni with Parmesan cheese. Is that correct?OK. I have your personal details on file. Your order will be ready for pick-up in about 20 minutes.	Confirm your order. I have a small lasagna and a macaroni with parmesan cheese. is it? I have recorded your personal details. Your order will be ready for delivery in about 20 minutes.
Just to confirm you would like to add souvlaki, with a side Greek salad with feta cheese?Do you like to have two Greek Coffee?	Just to confirm whether you want to add souvlaki with Greek salad and feta cheese. Would you like to have two cups of Greek coffee?
Yes. Would you like to have Greek coffee?3 greek coffees added to the order of Souvlaki with Greek salad with feta cheese.Ok. I have your personal details on file. Your order will be ready for pick-up in about 20 minutes.	Yes it is. Do you want to drink Greek coffee? Three types of Greek coffee were added to Souvlaki's order, with Greek salad and feta cheese. I have recorded your personal details. Your order will be ready for delivery in about 20 minutes.
How many breakfast burritos would you like to order?	How many breakfast burritos do you want to order?
Just to confirm you would like to order one chicken breakfast burrito and one sausage breakfast burrito, non spicy.	Just to confirm that you want to order a non-spicy chicken breakfast burrito and a sausage breakfast burrito.
2 extra tortillas added to the order.Any hash browns?OK. I have your personal details on file. Your order will be ready for pick-up in about 20 minutes.	2 extra tortillas were added to the order. I have recorded your personal details. Your order will be ready for delivery in about 20 minutes.
That was simple. Three orders of chicken pasta. Perfect.I have your personal details on file. Your order will be ready for pick-up in 20 minutes.	That's very simple. Three orders of macaroni with chicken. perfect. I have your personal details. Your order will be ready for delivery within 20 minutes.
Sure, let me bring that up. Looks like you had 1 market burrito with black beans and spicy salsa and 1 chicken taco platter with refried beans. Is that right?	Of course, let me bring it up. It seems that you have 1 market burrito with black beans and spicy salsa, and 1 taco with fried beans. Is that correct?
1 salad with house dressing ? Sure. I've added that to the order. Anything else?Okay. Let me confirm what you have. 1 market burrito with black beans and spicy salsa and 1 chicken taco platter with refried beans and 1 salad with house dressing.Okay. Your order will be ready for pick-up in about 20 minutes.	1 salad with homemade condiments? of course. I have added it to the order. Are there any more? Let me confirm what you have. 1 market burrito with black beans and spicy salsa, 1 taco chicken taco and red bean paste, and 1 salad with indoor seasoning. Your order will be ready for delivery in about 20 minutes.
"Okay. I have your personal details on file. Your order will be ready for pick-up in about 20 minutes."	"Okay. I have recorded your personal details. Your order will be ready for delivery in about 20 minutes."
What kind of Greek food you like to order?	What kind of Greek food would you like to order?
Would you like to order 3 hero sandwiches?Yeah. 3 hero sandwiches.	Do you want to order 3 hero sandwiches? 3 hero sandwiches.
Okay. I have your personal details on file. Your order will be ready for pick-up in about 20 minutes.	Ok. I have recorded your personal details. Your order will be ready for delivery in about 20 minutes.
What kind of BBQ you like?	What kind of barbecue do you like?
Just to confirm. You would like to order one pulled pork sandwich with a side of onion rings.	Just to confirm. You want to order a pulled pork sandwich with onion rings.
Got it, a side of fries and sweet tea.Okay. I have your personal details on file. Your order will be ready for pick-up in about 20 minutes.	Got it, a side of French fries and sweet tea. I have recorded your personal details. Your order will be ready for delivery in about 20 minutes.
Fast food does take out.	Fast food can indeed be taken away.
So, I got three whoppers, one cheeseburger, one medium fry. Is that correct?	Therefore, I got three small buns, a cheeseburger and a medium French fries. Is that correct?
No pickles on one whopper.Okay. I have your personal details on file. Your order will be ready for pick-up in about 20 minutes.	There are no kimchi on one dish, okay. I have recorded your personal details. Your order will be ready for delivery in about 20 minutes.
Sure, let me bring that up. Looks like, you had 1 market burrito with black beans and spicy salsa and 1 chicken taco platter with refried beans. Is that right?	Of course, let me bring it up. It looks like you have 1 burrito with black beans and salsa, and 1 chicken taco and red bean paste. Is that correct?
2 Iced Teas ? Sure, I've added that to the order.Okay, let me confirm what you have. 1 market burrito with black beans and spicy salsa and 1 chicken taco platter with refried beans and 2 ice teas.Okay, your order will be ready for pick-up in about 20 minutes.	2 iced tea? Of course, I have added it to the order. Well, let me confirm what you have. 1 market burrito with black beans and spicy salsa, and 1 taco chicken taco with fried beans and 2 cups of ice tea. Well, your order will be in place in about 20 minutes.
Did you say Sarah's Pizza?Looks like you had 1 large pizza with one half pepperoni and one half mushroom in the last week. Is it right?	Are you talking about Sarah’s pizza? It seems that there was a big pizza last week with half pepperoni and half mushrooms. is this correct?
Sure, I've added one salad with house dressing to the order.You have ordered 1 large pizza with one half pepperoni and one half mushroom and one salad with house dressing. Is it right?Okay. Your order will be ready for pick-up in about 20 minutes.	Of course, I have added a salad with homemade condiments to my order. You ordered a large pizza with half pepperoni and half mushrooms and a salad with homemade condiments. Is it right? Your order will be ready for delivery in about 20 minutes.
Sure, let me bring that up. Looks like you had 1 large pizza with one half pepperoni and one half mushroom.	Of course, let me bring it up. It looks like you have a large pizza with half pepperoni and half mushrooms.
One salad with house dressing? Sure, I've added that to the order.Okay, Let me confirm what you have? 1 large pizza with one half pepperoni and one half mushroom and one salad with house dressing.Okay, your order will be ready for pick-up in about 20 minutes. Goodbye.	A salad with homemade condiments? Of course, I have added it to the order. Okay, let me confirm what you have? 1 large pizza, add a pepperoni, half of mushrooms and a salad with homemade condiments. Well, your order will be ready in 20 minutes. Goodbye.
Two double cheese burgers, and one bacon double. Does that sound right?Okay. I have your personal details on file. Your order will be ready for pick-up in about 20 minutes.	Two double cheeseburgers and one double bacon. Does it sound good? I have recorded your personal details. Your order will be ready for delivery in about 20 minutes.
Yes, I can. What would you like to order in Thai food?How about pad pie noodles?	I can. What would you like to order on Thai food?
I am sorry, pad Thai noodles.	Sorry, pad Thai noodles.
A side of pork fried spring rolls added to your order, anything else?Just to confirm, would like to order pad Thai noodles?A side of pork fried spring rolls.Anything to drink?	Did you add pork fried spring rolls to your order? Just confirm it, would you like to order Thai noodles? One side of pork fried spring rolls. Can you drink something?
Got it, 2 liter bottle of Pepsi added to your order.So for the last time you would like to order pad Thai noodles with a side of pork fried spring rolls, 2 liter bottle of Pepsi.Okay. I have your personal details on file. Your order will be ready for pick-up in about 20 minutes.	Got it, 2 liters of Pepsi was added to your order, so the last time you want to order Thai noodles with pork fried spring rolls, 2 liters of Pepsi. I have recorded your personal details. Your order will be ready for delivery in about 20 minutes.
What kind of pizza and what size?	What kind of pizza and what size?
Just to confirm you would like to order one medium pizza with chicken sausage, pepperoni and jalapeno peppers.	Just to confirm that you want to order a medium-sized pizza, including chicken sausage, pepperoni and jalapeno.
One large water bottle added to your order.Just to confirm you would like to order one medium pizza make chicken sausage, pepperoni and jalapeno peppers and one large water bottle.Okay. I have your personal details on file. Your order will be ready for pick-up in about 20 minutes.	A large kettle has been added to your order. Just confirm that you want to order a medium-sized pizza, including chicken sausage, pepperoni and jalapeno, and a large kettle. I have recorded your personal details. Your order will be ready for delivery in about 20 minutes.
Take out for one, a pork bowl, got it.	Take out one, a pork bowl, and get it.
Salmon with sugar snap peas and radish with cucumber, sesame seeds and tomatoes, got it.Okay. I have your personal details on file. Your order will be ready for pick-up in about 20 minutes.	Salmon with sugar peas and radish with cucumber, sesame seeds and tomatoes. Got it. I have recorded your personal details. Your order will be ready for delivery in about 20 minutes.
Okay, take out pizza how exciting for how many people.	Well, it's really exciting for so many people to take out the pizza.
Okay, so you want two large pepperoni and bacon pizza's, with cheese bread and a side of 2 Litter of Mountain Dew, is that correct.Okay. I have your personal details on file. Your order will be ready for pick-up in 20 minutes.	Okay, so you want two large pepperoni and bacon pizzas with cheese bread and 2 liters of mountain dew on the side, you are correct. I have recorded your personal details. Your order will be ready for delivery within 20 minutes.
Okay, I can help you order takeout for three people. What would you like to eat?	Yes, I can help you order a takeaway for three people. What do you want to eat?
Okay, for your order I have three Chicken Enchiladas. 1 chicken Burrito and 2 chicken Tacos, Mushroom Huaraches and two cheese Enchiladas and one Chips and Guacamole. Would you like anything else?Okay. I have your personal details on file. Your order will be ready for pick-up in about 20 minutes.	Well, according to your order, I have 3 chicken enchiladas. 1 burrito and 2 tacos, mushroom waarachi cheese and 2 cheese enchiladas and 1 potato chip and guacamole. Do you want anything else? I have recorded your personal details. Your order will be ready for delivery in about 20 minutes.
Ok burritos.	Good burrito.
Ok, King size burrito steak got it.	Okay, extra large burrito steak will do.
Large Dr. Pepper.OK, I got it, I have your personal details on file. Your order will be ready for pick-up in about 20 minutes.	Dr. Pepper. Okay, got it, I have your personal details. Your order will be ready for delivery in about 20 minutes.
Looks like you had 1 large pizza with one half pepperoni and one half mushroom.	It looks like you have a large pizza with half pepperoni and half mushrooms.
One salad with house dressing? Sure. I have added that to the order.1 large pizza with one half pepperoni and one half mushroom.One salad with house dressing.Ok. Your order will be ready for pick-up in about 20 minutes.	A salad with homemade condiments? of course. I have added this to the order. 1 large pizza, add a pepperoni and a half mushroom. A salad with homemade condiments. Your order will be ready for delivery in about 20 minutes.
Which fruit?	Which fruit
Ok, I have your personal details on file. Your order will be ready for pick-up in about 20 minutes.	Okay, I have your personal details. Your order will be ready for delivery in about 20 minutes.
How many Gyros would you like?	How many gyroscopes do you want?
Any drinks with that?I have your personal details on file. Your order will be ready for pick-up in about 20 minutes.	Do you have any drinks? I will record your personal data. Your order will be ready for delivery in about 20 minutes.
Ok, greek takeout.	Okay, Greek takeaway.
Yes, you can add a side salad.	Yes, you can add side dish salad.
Yes, calamari.	Yes, squid.
One diet coke, will that complete your order?Ok, I have your personal details on file. Your order will be ready for pick-up in about 20 minutes. Thank you.	Can a Coke complete your order for you? Okay, I have recorded your personal details. Your order will be ready for delivery in about 20 minutes. thank you.
I can help you with your takeout order, what would you like to order from the Italian restaurant?	I can provide you with takeaway food. What would you like to order from an Italian restaurant?
Okay, this is what I have. Two orders of spaghetti and meatballs with Parmesan cheese, a side tossed salad with Italian dressing and a bottle of white wine. Is that right?Okay. I have your personal details on file. Your order will be ready for pick-up in about 20 minutes.	Okay, this is what I have. Two spaghetti and meatballs with Parmesan cheese, a salad with Italian seasoning and a bottle of white wine on one side. Is that right? I have recorded your personal details. Your order will be ready for delivery in about 20 minutes.
Sure, let me bring that up. Looks like you had two burgers well done with everything on them and sweet potato fries with both burgers. Is that right?	Of course, let me bring it up. It seems that both of your burgers are doing well, and both burgers are making sweet potato fries. Is that correct?
A salad with house dressing, I have added that to your order. Anything else?Okay, let me confirm, you have two burgers well done with everything on them and sweet potato fries with both burgers and a salad with house dressing. Is that right?Okay. Your order will be ready for pick-up in about 20 minutes.	I added the salad and homemade seasoning to your order. Okay, let me confirm that you have two burgers that are well done. They have all the burgers on them, as well as sweet potato fries and burgers, as well as salads and homemade seasonings. Is it right? Your order will be ready for delivery in about 20 minutes.
Any drinks with that?	Do you have a drink?
"OK. I have your personal details on file. Your order will be ready for pick-up in about 20 minutes"	"Okay. I have recorded your personal details. Your order will be ready in about 20 minutes """
Okay, take out. What would you like?	Okay, get out. what would you like?
Pasta for how many?	How much pasta?
Okay, pasta for one.	Okay, one spaghetti.
Chicken Fettuccine, anything else?	Chicken spaghetti, are there any others?
Okay. I have your personal details on file. Your order will be ready for pick-up in about 20 minutes.	Ok. I have recorded your personal details. Your order will be ready for delivery in about 20 minutes.
Ok, one hot and sour soup.	Okay, hot and sour soup.
Croutons and add spice.Ok, I have your personal details on file. Your order will be ready for pick-up in about 20 minutes.	Croutons and add spices. Okay, I have your personal details. Your order will be ready for delivery in about 20 minutes.
One Ahi poki bowl, A california poki bowl, And one salmon poki bowl. Would you like any drinks with your order?"Okay. I have your personal details on file. Your order will be ready for pick-up in about 20 minutes."	An Ahi poki bowl, a California poki bowl, and a salmon poki bowl. Would you like a drink when you order? "Okay. I have your personal details. Your order will be ready for delivery in about 20 days .minute."""
Looks like you had two burgers and Sweet potato fries.	It seems that you have two burgers and fries.
One salad with house dressing? Sure. I've added that to the order.Two burgers and sweet potato fries with both one salad?Okay, your order will be ready for pick-up in about 20 minutes.	A salad with homemade condiments? of course. I have added two burgers and sweet potato fries and a salad to my order? Well, your order will be ready in about 20 minutes.
One sausage ravioli. Anything else?	A sausage ravioli. Anything else?
One sausage ravioli, 2 rolls and a medium diet coke, is it correct?Okay, I have your personal details on file. Your order will be ready for pick-up in about 20 minutes.Looks like you had two burgers well done with everything on them. Sweet potato fries with both the burgers. Is that right?	Is a sausage ravioli, 2 rolls and a medium diet Coke right? Well, I have your personal details for the record. Your order will be ready for pick-up in about 20 minutes. It looks like your two burgers are doing well, and everything on it is doing well. Sweet potatoes are fried with two burgers. Is that correct?
A chocolate brownie? Sure. I've added that to the order.Okay. let me confirm what you have: two burgers well done with everything on them and sweet potato fries with both burgers. And one brownie.Okay. Your order will be ready for pick-up in about 20 minutes.	chocolate brownie? of course. I have added it to the order. Ok. Let me confirm your dishes: both burgers are well done, and both burgers are made of sweet potato fries. There is also a brownie. Your order will be ready for delivery in about 20 minutes.
Pizza. What size and what kind?	pizza. What size and which?
Yes one moment. Just to confirm, you would like to order 2 pizzas.Just to confirm, you would like to order 2 pizzas.	Yes, for a while. Just to confirm, you want to order 2 pizzas. Just to confirm, you want to order 2 pizzas.
One medium pizza with anchovies and a small pineapple pizza. Is that correct?You would like to order one medium pizza with anchovies and a small pineapple pizza with the side of perogies. Is that correct?"OK. I have your personal details on file. Your order will be ready for pick-up in about 20 minutes."	A medium pizza with anchovies and a small pineapple pizza. Is that correct? You want to order a medium pizza with anchovies and a small pineapple pizza with pineapple noodles. Right? "OK. I have your personal details. Archived. Your order will be picked up in approximately 20 minutes. """
Got it . You would like to order lamb gyro for one person?	Got it . Do you want to order a lamb gyroscope for one person?
Just to confirm you would like to order one lamb gyro with diced tomatoes, spinach, feta cheese and tzaziki sauce?	Just to confirm if you want to order a serving of diced lamb gyro, diced tomatoes, spinach, feta cheese and tzaziki sauce?
One lemonade added to your order.Just to confirm you would like the order one lamb gyro with diced tomatoes, spinach, feta cheese and tzaziki sauce and one lemonade?Okay. I have your personal details on file. Your order will be ready for pick-up in about 20 minutes.	A lemonade was added to your order. Just to make sure, what you want is a plate of lamb gyros with diced tomatoes, spinach, feta cheese and czech sauce and a lemonade? I have recorded your personal details. Your order will be ready for delivery in about 20 minutes.
I can help with that. What would you like to order in Chinese food?	I can help. What would you like to order Chinese food?
Just to confirm, you would like to order one large Beef and Broccoli and 2 egg rolls. Is that correct?I have your personal details on file. Your order will be ready for pick-up in about 20 minutes.	Just to confirm, you want to order a large beef and broccoli and 2 egg rolls. correct? I have recorded your personal details. Your order will be ready for delivery in about 20 minutes.
2 large mushroom pizzas. Would you like to add anything else to this order? Sides or drinks?	2 large mushroom pizzas. Do you want to add other content to this order? Noodles or drinks?
2 large mushroom pizzas. And a 2-liters of Coca-Cola. Does this complete your order?Okay. I have your personal details on file. Your order will be ready for pick-up in about 20 minutes.	2 large mushroom pizzas. And 2 liters of Coca-Cola. Can this complete your order? I have recorded your personal details. Your order will be ready for delivery in about 20 minutes.
Hot dogs. Is this for take out?	hot dog. Is this taken out?
Hot dogs for three to take out. Chips, burritos and three coca-cola?Okay. I have your personal details on file. Your order will be ready for pick-up in about 20 minutes.	Three hot dogs takeaway. Potato chips, burritos and three Coca-Cola? I have recorded your personal details. Your order will be ready for delivery in about 20 minutes.
One with relish, mustard and ketchup, the other two hot dogs are just plain?Okay. I have your personal details on file. Your order will be ready for pick-up in about 20 minutes.	One comes with delicious, mustard and ketchup, and the other two hot dogs are ordinary? I have recorded your personal details. Your order will be ready for delivery in about 20 minutes.
Okay, breakfast with burritos, sounds good. How many burritos would you like to order?	Okay, breakfast and burritos sound good. How many burritos do you want to order?
1 with Hashbrown eggs, bacon and sausage. 1 with eggs, bacon, and Hashbrowns and 1 with eggs cheese and Hashbrowns. Will that complete your order?Okay. I have your personal details on file. Your order will be ready for pick-up in about 20 minutes.	1 Pair with hash eggs, bacon and sausage. One with eggs, bacon and Hash Brown, and one with eggs, cheese and Hash Brown. Can this complete your order? I have recorded your personal details. Your order will be ready for delivery in about 20 minutes.
Yes. I can. What kind of breakfast burritos would you like to order for three people?Just to confirm you would like to have breakfast burritos with scrambled eggs sausage bell peppers, cheese and a coffeeAnd a coffee.	Yes it is. I can. Would you like to order a breakfast burrito for three persons? Just confirm whether you want a breakfast burrito, which includes scrambled eggs, sausage bell peppers, cheese, coffee and coffee.
One cup of tea without milk or sugar added to your order.Okay. I have your personal details on file. Your order will be ready for pick-up in about 20 minutes.	A cup of tea without milk or sugar. Ok. I have recorded your personal details. Your order will be ready for delivery in about 20 minutes.
Okay, What kind of pizza were you looking for?	Okay, what kind of pizza are you looking for?
I got three medium pizzas with pepperoni veggies and cheese.	I got three medium-sized pizzas with pepperoni vegetables and cheese.
1 pepperoni 1 veggie 1 cheese, medium size for all 3. Is it correct?Okay. I have your personal details on file. Your order will be ready for pick-up in about 20 minutes.	1 pepperoni, 1 vegetarian, 1 cheese, all sizes are 3. Is this correct? I have recorded your personal details. Your order will be ready for delivery in about 20 minutes.
Okay, What kind of Mexican food?	Okay, what kind of Mexican food?
Ok, This will just be a second. One enchilada with a large side of guacamole and a large bean burrito.	Okay, this is just a second. An enchilada, topped with guacamole and large burritos.
There is a vegetarian option.Okay. I have your personal details on file. Your order will be ready for pick-up in about 20 minutes.	There are vegetarian options. I have recorded your personal details. Your order will be ready for delivery in about 20 minutes.
Ok, Greek takeout for 1. What would you like to have?	Okay, Greek takeaway 1. What would you like to eat?
1 chicken gyro and a 2 liter of mountain dew anything else?Ok, I have your personal details on file. Your order will be ready for pick-up in about 20 minutes. Thank you.	Is 1 chicken gyro and 2 liters of mountain dew okay? Well, I have your profile on file. Your order will be ready for delivery in about 20 minutes. thank you.
Just to confirm you would like to order hot dogs for three people.	Just to confirm that you want to order three hot dogs.
Just to confirm the first one will be barbecue sauce onions and mustard.The second one will be with onions mustard and coleslaw.And the third one will be a taco dog with lettuce, tomato, salsa sour cream and shredded cheese.Ok. I have your personal details on file. Your order will be ready for pick-up in about 20 minutes.You had two burgers well done with everything on them. Sweet potato fries wi…	Just to confirm that the first is barbecue sauce with onion and mustard, the second is onion mustard and coleslaw, and the third is taco dog with lettuce, tomatoes, salsa sour cream and shredded cheese. I have recorded your personal details. Your order will be ready to pick up in about 20 minutes. You have prepared two burgers and everything on them is ready. Sweet potato fries.
So your order is two burgers well done with everything on them. Sweet potato fries with both with 2 iced teas.Your order will be ready for pick-up in about 20 minutes.	Therefore, your order is for two burgers, each of which is well done. Sweet potato fries with two kinds of ice tea, your order will be ready in about 20 minutes.
Okay, you want to order two large hamburgers, anything else?	Well, you want to order two big burgers, are there any others?
One with bacon and one with ketchup, that's it.	One with bacon, one with tomato sauce, that's it.
And also order fries two each and also diet coke for the both, you got it.Okay, I have your personal details on file. Your order will be ready for pick-up in about 20 minutes.	You have to order two French fries and two Coke separately. Okay, I have your profile. Your order will be ready for delivery in about 20 minutes.
Go ahead with your takeout order.	Continue your takeaway order.
To confirm your order, I have one with beef and white cheddar. Is that correct?Okay. I have your personal details on file. Your order will be ready for pick-up in about 20 minutes.	To confirm your order, I have a beef and white cheddar cheese. is it? I have recorded your personal details. Your order will be ready for delivery in about 20 minutes.
Hi. BBQ food with barbecue chicken and fries. Is this correct?Alright you have one order of BBQ chicken fries.Okay. I have your personal details on file. Your order will be ready for pick-up in about 20 minutes.	Hello there. Grilled food, grilled chicken and French fries. Is this correct? Well, you want to order a barbecue chicken fries. I have recorded your personal details. Your order will be ready for delivery in about 20 minutes.
Just to confirm, you would like to order breakfast burrito?	Just to confirm, would you like a breakfast burrito?
What kind of meat would you prefer in your breakfast burrito?	What kind of meat would you like in a breakfast burrito?
Just to confirm, your order would be one sausage breakfast burrito?Would you like to add extra cheese to it?Would you like to have anything to drink?	Just to confirm, your order will be a sausage breakfast burrito? Do you want to add extra cheese to it? Would you like something to drink?
Just to confirm, your order is one Coca-Cola and one sausage breakfast burrito?Anything else? And desserts?Okay. I have your personal details on file. Your order will be ready for pick-up in about 20 minutes.	Just to confirm, what you want to order is a Coca-Cola and a sausage breakfast burrito? Anything else? There are desserts? Ok. I have recorded your personal details. Your order will be ready for delivery in about 20 minutes.
Okay, one breakfast burrito with extra hot sauce and jalepenos and a side of fries. That's it right?	Well, a breakfast burrito with extra hot sauce and jalapenos and a portion of French fries. Yes
Okay, and one large coke with that. That's it right?Okay. I have your personal details on file. Your order will be ready for pick-up in about 20 minutes.	Well, there is a big coke. is it? I have recorded your personal details. Your order will be ready for delivery in about 20 minutes.
What would you like to order to poke food?	What do you want to poke the food?
1 poke bowl with tilapia fish and salad on the side.Japanese noodles on the side.And lastly, green and berry cooked pie.Okay. I have your details on file. Your order will be ready for pick-up in about 20 minutes.	1 bowl of oke noodles, tilapia and salad on the side; Japanese noodles on the side; at the end is a cooked pie with greens and berries. I have your details. Your order will be ready for delivery in about 20 minutes.
Okay. What type of BBQ?	Ok. What type of barbecue?
I have your personal details on file. Your order will be ready for pick-up in about 20 minutes.	I have recorded your personal details. Your order will be ready for delivery in about 20 minutes.
One quart of shrimp fried rice, one quart of Shrimp Lo Mein, 2 Spring Rolls and a side order of Chicken Dumplings. Does that sound correct?Okay. I have your details on file. Your order will be ready for pick-up within 20 minutes.Glad I could help. Enjoy your dinner. Bye.	A quart of shrimp fried rice, a quart of shrimp lo mein, 2 spring rolls and a chicken dumpling. Does it sound correct? I have your details. Your order will be ready for pick-up within 20 minutes. I am glad to help you. I wish you a pleasant dinner. Goodbye.
What kind of pizza?	What kind of pizza?
Sausage and mushroom pizza, a large. Is that correct?Okay. I have your personal details on file. Your order will be ready for pick-up in about 20 minutes.	The sausage and mushroom pizza is huge. is it? I have recorded your personal details. Your order will be ready for delivery in about 20 minutes.
What kind of sandwich would you like to order?	What kind of sandwich do you want to order?
Just to confirm, you would like to order turkey club sandwich with bacon cheddar cheese vinegar, olives with Italian bread.	Just to confirm, you want to order a Turkish club sandwich with bacon cheddar vinegar, olives and Italian bread.
You said fruit salad?Fruit salad added to the order.	You say fruit salad? Add fruit salad to the order.
Okay. One lemonade added to your order.Anything in dessert?Okay. I have your personal details on file. Your order will be ready for pick-up in about 20 minutes.	Ok. A lemonade was added to your order. Do you have desserts? I have recorded your personal details. Your order will be ready for delivery in about 20 minutes.
I have your personal details on file. Your order will be ready for pick-up in 20 minutes.Okay, so something a little bit Mexican Cuisine?	I have recorded your personal details. Your order will be ready for shelves within 20 minutes. Okay, so, is Mexican food a bit?
Okay, so I got some burritos with a side order of refried beans and a taco salad and also a Diet Coke, is this all correct and don't forget the large order of burritos.Okay. I have your personal details on file. Your order will be ready for pick-up in about 20 minutes.	Okay, so I bought some burritos with bean paste, taco salad and Coca-Cola on it. All of this is correct. Don’t forget the burritos. I have recorded your personal details. Your order will be ready for delivery in about 20 minutes.
Ok, hot dogs for 2?	Okay, hot dog 2?
2 chili dogs with ketchup and mustard and 2 more with mustard relish and onions.	2 chili dogs with ketchup and mustard, and 2 chili dogs with mustard and onions.
2 sweet teas got it.OK, I have your details on file. Your order will be ready for pick-up in about 20 minutes.	Bought 2 cups of sweet tea. Well, I have your details in the file. Your order will be ready for delivery in about 20 minutes.
Just to confirm, you would like to order chicken tikka masala with extra side of naan bread and also Masala tea.Would you like to try the samosas?Samosas added to your order.Okay. I have your personal details on file. Your order will be ready for pick-up in about 20 minutes.	Just to confirm, you want to order chicken tikka masala, and naan bread on the other side, and you can also order Masala tea. Do you want to try Samosas? Samosas has been added to your order. I have recorded your personal details. Your order will be ready for delivery in about 20 minutes.
I'm sorry did you say three burritos?	Sorry, did you say three burritos?
Okay, so I got one shrimp burrito with white rice, black beans and pico de gallo.	Okay, so I gave a shrimp burrito with white rice, black beans and millet noodles on it.
So one pork burrito with brown rice with pico de gallo with sour cream.	So, a pork burrito with brown rice and sour cream Picaro.
Your last order was steak burrito with cheddar chesse, sour cream and refried beans.I have your personal details on file. Your order will be ready for pick-up in about 20 minutes.	Your last order is for steak burritos with cheddar cheese, sour cream and refried beans. I have recorded your personal details. Your order will be ready for delivery in about 20 minutes.
I have your personal details on file. Your order will be ready for pick-up in about 20 minutes.	I have recorded your personal details. Your order will be ready for delivery in about 20 minutes.
Two enchiladas one beef one chicken, no guacamole no onions and salsa on the side.Ok. I have your personal details on file. Your order will be ready for pick-up in about 20 minutes.	Two enchiladas and one beef and one chicken, no guacamole on the sides, no onions and salsa. I have recorded your personal details. Your order will be ready for delivery in about 20 minutes.
What kind of meat would you prefer?	What kind of meat do you want to eat?
Just to confirm you would like to order one order of pad thai with pork.Okay. I have your personal details on file. Your order will be ready for pick-up in about 20 minutes.	Just to confirm that you want to order a Thai pork with pork pad. Ok. I have recorded your personal details. Your order will be ready for delivery in about 20 minutes.
Okay. I have 4 cheeseburgers and two orders of fries. Is that correct?OK. I have your personal details on file. Your order will be ready for pick-up in about 20 minutes.	Ok. I have 4 cheeseburgers and 2 french fries. is it? I have recorded your personal details. Your order will be ready for delivery in about 20 minutes.
Pizza, okay.	Pizza, all right.
Okay, so you want sausage topping with extra cheese and you are going with two people. Is this correct?Okay. I have your personal details on file. Your order will be ready for pick-up in about 20 minutes.	Okay, so you want to add extra cheese to the sausage and go with two people. Is this correct? I have recorded your personal details. Your order will be ready for delivery in about 20 minutes.
What would you like to order in Chinese food?	What would you like to order Chinese food?
Chicken with black bean sauce, moo goo gai pan.3 spring rolls.And a pint of wonton soup with fortune cookies.	Chicken with black bean sauce, moo goo gai pan.3 spring rolls and a pint of wonton soup and fortune cookies.
"OK. I have your personal details on file. Your order will be ready for pick-up in about 20 minutes".	"OK. I have recorded your personal details. Your order will be ready for collection in about 20 minutes "".
Just to confirm you would like to order butter chicken with naan and a side of coleslaw, is that correct?Okay, I have your personal details on file. Your order will be ready for pick-up in about 20 minutes.	Just to confirm that you want to order butter chicken with naan and coleslaw noodles, right? Well, I filed your personal details. Your order will be ready for delivery in about 20 minutes.
Okay, one large chicken burrito with a side of sour cream, guacamole and a side of hot salsa, also nachos and, a large Coke. Is that all correct?I have your personal details on file. Your order will be ready for pick-up in about 20 minutes.	Okay, a large chicken burrito, topped with sour cream, guacamole and hot chili sauce, as well as nachos and big cola. Is everything correct? I have recorded your personal details. Your order will be ready for delivery in about 20 minutes.
I can help you with your Chinese food takeout order what would you like?	Can I help you order Chinese takeaway?
So you want to order General Tso's chicken with a side of fried rice, and a small fried chicken wings with puff fried rice and two cans of Sprite.Okay. I have your personal details on file. Your order will be ready for pick-up in about 20 minutes.	So you want to order Tso's chicken and fried rice, as well as a fried chicken wings, puff fried rice and two cans of Sprite. I have recorded your personal details. Your order will be ready for delivery in about 20 minutes.
Just to confirm, you would like to order one yellowfin tuna variety poke. Is that correct?I have your personal details on file. Your order will be ready for pick-up in about 20 minutes.	Just to confirm, you want to order a yellowfin tuna variety poke. correct? I have recorded your personal details. Your order will be ready for delivery in about 20 minutes.
You ordered 1 large pizza with one half pepperoni and one half mushroom. Is that right?	You ordered a large pizza with half pepperoni and half mushrooms. Is that correct?
A chocolate brownie? Sure. I've added that to the order. Anything else?1 large pizza with one half pepperoni and one half mushroom and a chocolate brownie. Is that right?Okay. Your order will be ready for pick-up in about 20 minutes.	chocolate brownie? of course. I have added it to the order. There is also a large pizza with half pepperoni, half mushroom and chocolate brownie. Is it right? Your order will be ready for delivery in about 20 minutes.
Okay. I have your personal details on file. Your order will be ready for pick-up in about 20 minutes.	Ok. I have recorded your personal details. Your order will be ready for delivery in about 20 minutes.
Did you say Crepes fantastic?Looks like you had 1 turkey-avocado crepe with cheddar and 1 Greek Delight crepe.	Do you say crepes are great? It looks like you have a turkey avocado crepe with cheddar cheese and a Greek-style crepe.
2 iced tea? Sure. I've added that to the order.	2 iced tea? of course. I have added it to the order.
A side of salad? Sure, I'll.Okay. Let me confirm what you have is 1 turkey-avocado crepe with cheddar and 1 Greek Delight crepe and 2 ice tea and also a side of salad.Okay. Your order will be ready for pick-up in about 20 minutes.	The side of the salad? Of course, yes. Let me confirm that you have 1 turkey avocado crepe with cheddar cheese, 1 Greek-style crepe, 2 iced tea and a salad. Your order will be ready for delivery in about 20 minutes.
Looks like you had 1 market burrito with black beans and spicy salsa and 1 chicken taco platter with refried beans, is that right?	Looks like you have 1 market burrito with black beans and spicy salsa, and 1 taco with fried beans, right?
A salad with house dressing, I will add that to your older.1 market burrito with black beans and spicy salsa and 1 chicken taco platter with refried beans and a house salad with house dressing.Okay. Your order will be ready for pick-up in about 20 minutes.	A salad with homemade seasoning, I will add it to your older. 1 taco with black beans and spicy salsa, and 1 taco with fried beans and homemade salad with homemade seasoning. Your order will be ready for delivery in about 20 minutes.
Okay. I have your personal details on file. Your order will be ready for pick-up in about 20 minutes.	Ok. I have recorded your personal details. Your order will be ready for delivery in about 20 minutes.
Just to confirm you would like to order 2 liter bottle of coke and 3 spicy ahi poke dishes.Okay. I have your personal details on file. Your order will be ready for pick-up in about 20 minutes.	Just to confirm that you want to order a 2 liter bottle of Coke and 3 cups of spicy Ahi poke dishes. I have recorded your personal details. Your order will be ready for delivery in about 20 minutes.
You would like to order sandwiches for taking out, right?	You want to order takeaway sandwiches, right?
One ham sandwich with mustard and mayonnaise.	A ham sandwich with mustard and mayonnaise.
Is this for take out?	Is this taken out?
One gyro dish and one sukiyaki dish with french fries. Anything else?	A plate of gyro dishes and a plate of sukiyaki dishes and French fries. Anything else?
Okay. I have your personal details on file. Your order will be ready for pick-up in about 20 minutes.	Ok. I have recorded your personal details. Your order will be ready for delivery in about 20 minutes.
Okay sure, what kind of burrito?	Okay, what kind of burrito is that?
Beef tongue burrito with a side of sweet potato salad.Okay. I have your personal details on file. Your order will be ready for pick-up in about 20 minutes.	Beef tongue burritos served with sweet potato salad on one side. I have recorded your personal details. Your order will be ready for delivery in about 20 minutes.
Sure, let me bring that up. You have ordered 1 market burrito with black beans and spicy salsa and 1 chicken taco platter with re-fried beans. Is that right?	Of course, let me bring it up. You have ordered 1 market roll, black beans and spicy salsa, and 1 taco and re-fried beans. Is that correct?
A chocolate brownie? Sure. I've added that to the order.	chocolate brownie? of course. I have added it to the order.
Okay. Let me confirm you have 1 market burrito with black beans and spicy salsa and 1 chicken taco platter with re-fried beans and a chocolate brownie. Is that correct?Okay. Your order will be ready for pick-up in about 20 minutes.	Ok. Let me confirm that you have a market burrito with black beans and spicy salsa, and a taco fried chicken platter with fried beans and chocolate brownies. is it? Your order will be ready for delivery in about 20 minutes.
I can help you with your take-out order. What would you like to order from the Indian restaurant?	I can provide you with takeaway orders. What would you like to order from an Indian restaurant?
It looks like they're having a special curry chicken.	It seems that they have a special kind of curry chicken.
Yes, they have tandoori chicken but there is no special for tandoori chicken.Okay, one order of tandoori chicken. Anything else?Okay, I have your personal details on file. Your order will be ready for pick-up in about 20 minutes.	Yes, they have tandoori chicken, but there are no special requirements for tandoori chicken. Okay, a tandoori chicken. Is there anything else? Well, I have recorded your personal details. Your order will be ready for delivery in about 20 minutes.
Sure, how would you like these burritos?	Of course, do you want these burritos?
One bean and cheese burrito, one canny of soda and one chicken burrito. Anything else?	A bean and cheese burrito, a can of soda and a plate of chicken burrito. Anything else?
One side of sour cream, a side of yellow rice, a side of pinto beans and lastly black beans. Anything else?Okay, I have your details on file. Your order will be ready for pick up in 20 minutes.	One side is sour cream, one side is yellow rice, one side is pinto beans, and finally, black beans. Is there anything else? Okay, I have your details. Your order will be ready for delivery within 20 minutes.
You would like to order one cream of broccoli, 1 mushroom soup and one chicken noodle soup. Is that correct?So just to confirm, you would like to order one cream of broccoli, 1 mushroom soup and one chicken noodle soup. All in large size.	You want to order a broccoli cream, 1 mushroom soup and 1 chicken noodle soup. Is that correct? So, please confirm that you want to order a broccoli cream, 1 mushroom soup and 1 chicken noodle soup. All are big.
3 dinner rolls added to the order.Okay. I have your personal details on file. Your order will be ready for pick-up in about 20 minutes.	3 dinner rolls were added to the order. I have recorded your personal details. Your order will be ready for delivery in about 20 minutes.
Hi. I can help you with your takeout. What would you like to order?	Hello there. I can provide you with takeaway services. What would you like to buy (order)?
So what would you like from the Chinese restaurant?	So what do you want from the Chinese restaurant?
Your would like to 5 egg rolls order of rice, Sweet and sour chicken. Is that right?Would you like to add any drink?	You want to order 5 egg rolls with rice, sweet and sour chicken. is it? Do you want to add some drinks?
I will add a small Coca-Cola to your order. Is there anything else?"Okay. I have your personal details on file. Your order will be ready for pick-up in about 20 minutes."	I will add a small glass of Coca-Cola to your order. Anything else? "Okay. I have recorded your personal details. Your order will be ready for collection in about 20 minutes."
Okay. 2 orders of Pokey, is that correct?	Ok. Two commands of Pokey, right?
With breadsticks and two large Cokes?Okay, I have your personal details on file. Your order will be ready for pick-up in about 20 minutes.	With the breadsticks and two big colas, well, I recorded your personal details in the file. Your order will be ready for delivery in about 20 minutes.
Okay, so I have one barbecue chicken and one barbecue ribs, a side of green beans and a baked potato and one apple pie, correct?Okay. I have your personal details on file. Your order will be ready for pick-up in about 20 minutes.	Okay, so I have a barbecue chicken and a barbecue rib, a side of green beans, a baked potato and an apple pie, right? I have recorded your personal details. Your order will be ready for delivery in about 20 minutes.
I have your order for one large pizza with mushrooms green peppers and extra cheese, is that correct?I have your personal details on file. Your order will be ready for pick-up in about 20 minutes.The total for your order will be $21.24	I want you to order a big pizza with mushrooms, green peppers and extra cheese, right? I have your personal details. Your order will be ready for pick-up in about 20 minutes, the total amount is 21.24 USD
You wanted the pasta take out for two, right?	You want to take out two servings of pasta, right?
One chicken Parmesan, one chicken Alfredo, and 2 liters of Mountain Dew?	A Parma chicken, an Alfredo chicken and 2 liters of mountain dew?
What kind of pasta?	What kind of pasta?
Your order is one medium container lasagna and one medium container rigatoni, Is that correct?Ok. I have your personal details on file. Your order will be ready for pick-up in about 20 minutes.	Your order is for a box of medium-sized lasagna and a box of Chinese macaroni. Is this correct? I have recorded your personal details. Your order will be ready for delivery in about 20 minutes.
The order is sandwiches for three people?	Did you order a sandwich for three people?
Okay, ham and cheese sandwiches for three people?Okay. I have your personal details on file. Your order will be ready for pick-up in about 20 minutes.	Okay, ham and cheese sandwich for three people? I have recorded your personal details. Your order will be ready for delivery in about 20 minutes.
Your order is, a side of hot dog, large fried and a large coke. is that correct?I have your personal details on file. Your order will be ready for pick-up in about 20 minutes.	Your order is for one side of a hot dog, fried chunks and a chunk of Coke. correct? I have recorded your personal details. Your order will be ready for delivery in about 20 minutes.
Euros, okay. How many years old?	Euros, all right. How old?
Lamb, tomato and onion all three of those Euros. Is that correct?	Lamb, tomatoes and onions cost these three euros. Is that correct?
Okay. I have your details on file. Your order will be ready for pick-up in about 20 minutes.	Ok. I have your details. Your order will be ready for delivery in about 20 minutes.
Sure, let me bring that up. Looks like you had 1 large pizza with one half pepperoni and one half mushroom.	Of course, let me bring it up. It looks like you have a large pizza with half pepperoni and half mushrooms.
2 Iced teas? Sure. I've added that to the order.1 large pizza with one half pepperoni and one half mushroom and 2 Iced teas.Okay. Your order will be ready for pick-up in about 20 minutes.	2 iced tea? of course. I have added it to the order. 1 large pizza, add a pepperoni, half of mushrooms and 2 cups of iced tea. Your order will be ready for delivery in about 20 minutes.
Fries and a chocolate milkshake adding to it, anything else?Okay. I have your personal details on file. Your order will be ready for pick-up in about 20 minutes.	Do you have French fries and chocolate milkshake? I have recorded your personal details. Your order will be ready for delivery in about 20 minutes.
I can help you with your takeout order, what would you like to order?	I can help you order takeaway. What do you want to order?
Okay, what would you like to order from the Chinese restaurant?	Okay, what would you like to order from the Chinese restaurant?
Okay, one order of Kung Pao chicken."OK. I have your personal details on file. Your order will be ready for pick-up in about 20 minutes."	Well, an order for Kung Fu Chicken. "OK. I have recorded your personal details. Your order will be ready in about 20 minutes."
And any drinks?	Are there any drinks?
One large chicken noodle soup, A house salad with ranch, And a large coke. Is that correct?Okay, I have your personal details on file. Your order will be ready for pick-up in about 20 minutes.	A big chicken noodle soup, a house salad with a ranch, and a big coke. correct? Okay, I have recorded your personal details. Your order will be ready for delivery in about 20 minutes.
Take out pizza personal pan size sausage mushroom onion garlic and what was the last topping you wanted?	Take out the sausage, mushroom, onion, garlic and garlic in a personal pot of pizza. What is the last topping you want?
Broccoli huh, you got it. Okay, sure thing.Okay. I have your personal details on file. Your order will be ready for pick-up in about 20 minutes.	Broccoli, you see. Okay, for sure things. I have recorded your personal details. Your order will be ready for delivery in about 20 minutes.
Okay. I have your personal details on file. Your order will be ready for pick-up in about 20 minutes.	Ok. I have recorded your personal details. Your order will be ready for delivery in about 20 minutes.
What kind of pizza would you like?	What kind of pizza do you want?
Okay, can I have your personal details on file. Your order will be ready for pick-up in about 20 minutes. Is there anything else that I can help you with?	Okay, can I record your personal details? Your order will be ready for delivery in about 20 minutes. Is there anything else I can help you with?
Okay, pizza. Got it. What would you like to order?	Okay, Pizza got it. What would you like to buy (order)?
Two large pepperoni and bacon and one order of breadsticks. Anything else?Okay. I have your personal details on file. Your order will be ready for pick-up in about 20 minutes.	Two large pepperoni and bacon and one breadstick. Are there any more? I have recorded your personal details. Your order will be ready for delivery in about 20 minutes.
Okay, barbecue for 3.	Okay, barbecue 3.
2 pulled pork sandwiches with coleslaw and one beef brisket sandwich. Anything else?	2 pork sandwiches with coleslaw and 1 beef sandwich. Anything else?
3 sides of baked beans. Got it.	3 sides of baked beans. Got it.
And one side of mac and cheese and 2 sides of coleslaw. Anything else?"Okay. I have your personal details on file. Your order will be ready for pick-up in about 20 minutes."	There is also the mac and cheese side, and the coleslaw side. Are there any others? "Okay. I have recorded your personal details. Your order will be ready for pickup in about 20 minutes."
Hot dogs? How many and what kind?	hot dog? How many kinds?
Just to confirm, you would like to order, 1 foot long hotdog with mustard chilli onion and a side of mustard and onion rings.Regular hot dogs with sides of ketchup and side of fries.	Just to confirm, you want to order a 1-foot-long hot dog with mustard chili onions and a side of mustard and onion rings. Regular hot dogs with ketchup and French fries.
I am sorry 2 regular hot dogs with ketchup and side of fries and a large diet coke. Is that correct?OK. I have your personal details on file. Your order will be ready for pick-up in about 20 minutes.	Sorry, there are 2 regular hot dogs with ketchup and French fries, and plenty of coke. is it? I have recorded your personal details. Your order will be ready for delivery in about 20 minutes.
OK. I have your personal details on file. Your order will be ready for pick-up in about 20 minutes.	Ok. I have recorded your personal details. Your order will be ready for delivery in about 20 minutes.
Okay, this is what I have. One lamb gyro with tomatoes lettuce and tzatziki sauce.	Okay, this is what I have. A lamb gyro is seasoned with tomato lettuce and tzatziki.
A side of orzo and a side of fruit salad.Okay. I have your personal details on file. Your order will be ready for pick-up in about 20 minutes.	The side of Orzo and the side of fruit salad. I have recorded your personal details. Your order will be ready for delivery in about 20 minutes.
I can help you to order takeout for two people. Go ahead with your order.	I can help you order takeaway for two people. Continue your order.
So to confirm your order. I have two hot dogs. The first hot dog has sauerkraut and mustard. The second hot dog has mustard, sauerkraut, relish and onion and an order of french fries on the side and 2 Diet Cokes. Is that correct?I have your personal details on file and your order will be ready for pick up in 20 minutes.	So to confirm your order. I have two hot dogs. The first hot dog had sauerkraut and mustard sauce. The second hot dog has mustard, sauerkraut, relish onions and a portion of French fries, and 2 pieces of Coca-Cola. correct? I have recorded your personal details, and your order will be ready for delivery within 20 minutes.
Chicken Tikka Masala is a favorite. As well as Samosas. Tandoori chicken is another fan favorite.	Tikka Masala chicken is the favorite. And Samosas. Tandoori chicken is another fan's favorite.
Two orders of tandoori chicken, one order of poha and an order of rogan josh for two people. Anything else?OK, I have your personal details on file. Your order will be ready for pick-up in about 20 minutes.	Two people want to eat two ordered tandoori chickens, one ordered Poha chicken and one ordered Logan Josh. Anything else? Okay, I have recorded your personal details. Your order will be ready for delivery in about 20 minutes.
Small, medium and large.	Large, medium and small.
Just to confirm you would like to order one large and one small white rice with oyster sauce and moo goo gai pan.Okay. I have your personal details on file. Your order will be ready for pick-up in about 20 minutes.	Just to confirm that you want to order one big and one small white rice oyster sauce and moo goo gai pan. I have recorded your personal details. Your order will be ready for delivery in about 20 minutes.
Is there anything else you would like to add to your order of spaghetti?	Do you still want to add a spaghetti order?
An order of spaghetti, 5 pieces of garlic bread and a liter of coke. Does that sound right?Okay, I have your personal details on file. Your order will be ready for pick-up in about 20 minutes.	One serving of spaghetti, 5 slices of garlic bread and one liter of Coke. Does it sound good? Okay, I have recorded your personal details. Your order will be ready for delivery in about 20 minutes.
Just to confirm you would like to order one BLT sandwich.Do you have any preference in terms of pickles, condiments?	Just to confirm that you want to order a BLT sandwich, do you have any preference for kimchi and condiments?
Just to confirm you would like to order one BLT sandwich without pickles.Okay. I have your personal details on file. Your order will be ready for pick-up in 20 minutes.	Just to confirm that you want to order a BLT sandwich without pickles. I have recorded your personal details. Your order will be ready for delivery within 20 minutes.
You need 2 orders of lo mein and 2 orders sweet and sour chicken, is that correct?	You need 2 portions of lo mein and 2 portions of sweet and sour chicken, right?
No, just one size.	No, there is only one size.
I have your personal details on file. Your order will be ready for pick-up in about 20 minutes.	I have recorded your personal details. Your order will be ready for delivery in about 20 minutes.
Just to confirm, you want to order breakfast burritos?	Just to confirm, would you like to order breakfast burritos?
What kind of meat and other ingredients would you prefer?	What kind of meat and other ingredients do you want?
Just to confirm, you want sausage cheese and onions in both the burritos. Is that right?Would you like to add anything to drink?	Just to confirm, you need to add sausage cheese and onions to the two burritos. is it? Would you like something to drink?
One orange juice and 1 milk added to your order.Okay. I have your personal details on file. Your order will be ready for pick-up in about 20 minutes. You're welcome. Enjoy your meal. See you later.	A glass of orange juice and 1 glass of milk were added to your order. I have recorded your personal details. Your order will be ready for delivery in about 20 minutes. You're welcome. Please enjoy. See you later.
One roast beef sandwich with cheddar cheese and one pastrami sandwich with coleslaw on top.Okay. I have your personal details on file. Your order will be ready for pick-up in about 20 minutes.	A roast beef sandwich with cheddar cheese and a pastrami sandwich with coleslaw on top. I have recorded your personal details. Your order will be ready for delivery in about 20 minutes.
I can help you with your takeout order.I found a restaurant nearby that serves Gyros, what type of Gyros did you want to order?	I can provide you with takeaway ordering service. I found a restaurant nearby that supplies gyroscopes. Which type of gyroscope would you like to order?
Okay, I have your personal details on file, your order will be ready for pickup in about 20 minutes.	Okay, I have recorded your personal details, and your order will be ready for delivery in about 20 minutes.
Sure, Let me bring it up. Looks like you had two burgers well done with everything on them. Sweet potato fries with both.Looks like you had two burgers well done with everything on them. Sweet potato fries with both.	Of course, let me bring it up. It seems that both of your burgers are doing well. Both types of fries are fried very fragrantly, as if you have two well-made burgers. Sweet potato fries.
House salad. Sure. I've added that to the order.	House salad. of course. I have added it to the order.
Ok. Let me confirm what you have. Two burgers well done with everything on them. Sweet potato fries with both. With a house salad and a house dressing.Two burgers well done with everything on them. Sweet potato fries with both. With a house salad and a house dressing.Ok. Your order will be ready for pick-up in about 20 minutes.	Ok. Let me confirm what you have. Both burgers are well done. Sweet potato fries. With indoor salad and indoor seasoning, both burgers are well done. Sweet potato fries. Pair with house salad and house seasoning. Your order will be ready for delivery in about 20 minutes.
Okay. I have your personal details on file. Your order will be ready for pick-up in about 20 minutes.	Ok. I have recorded your personal details. Your order will be ready for delivery in about 20 minutes.
1st order fettuccine alfredo with salad, no tomatoes with ranch dressing. 2nd order, spaghetti with meatballs with salad and french dressing. 3rd order, lasagna and salad with ranch dressing?	First-class Fettuccine Alfredo Salad, without tomatoes and ranch seasoning. Second order, pasta with meatball salad and French sauce. Tier 3, lasagna and salad with ranch dressing?
Okay. I have your personal details on file. Your order will be ready for pick-up in about 20 minutes.	Ok. I have recorded your personal details. Your order will be ready for delivery in about 20 minutes.
One pulled pork sandwich, one pulled chicken sandwich, one order of ribs and two large order of fries and that will do it.Anything to drink it all down with or are you good with that?Ok, I have your personal details on file. Your order will be ready for pick-up in about 20 minutes.	One pulled pork sandwich, one pulled chicken sandwich, one rib and two large fries can do this. Your order will be ready for delivery in about 20 minutes.
What kind of pizza?	What kind of pizza?
16 inch pepperoni sausage with extra bacon and cheese - large Pepsi.Okay. I have your personal details on file. Your order will be ready for pick-up in about 20 minutes.	16-inch pepperoni sausage, topped with extra bacon and cheese-Big Pepsi. I have recorded your personal details. Your order will be ready for delivery in about 20 minutes.
Okay, I have your personal details on file. Your order will be ready for pick-up in about 20 minutes.	Okay, I have recorded your personal details. Your order will be ready for delivery in about 20 minutes.
So 3 burgers in total?	So there are 3 burgers in total?
Do you need any sauces like ketchup?Okay. I have your details on file. Your order will be ready for pick-up in about 20 minutes.	Do you need a seasoning like ketchup? I have your details. Your order will be ready for delivery in about 20 minutes.
Food for takeout for three people, awesome and you want Indian food, is that correct?	The takeaway food for three people is great. You want Indian food, right?
Okay, so I got Tandoori chicken, Chicken Tikka, Chicken Tikka masala, Papa Lou.	Okay, so I bought Tandoori Chicken, Tikka Chicken, Tikka Curry Chicken, Papa Lou.
And the bread pudding and the three cans of diet Pepsi, of course, you got it.Okay, I have your personal details on file. Your order will be ready for pick-up in about 20 minutes.	Of course there are bread pudding and three cans of diet Pepsi. Well, I have your personal details. Your order will be ready for delivery in about 20 minutes.
You had 1 market burrito with black beans and spicy salsa and 1 chicken taco platter with refried beans.	You have 1 market burritos with black beans and spicy salsa, and 1 taco taco and red bean paste.
Okay, a salad with house dressing is added.Okay. Let me confirm what you have: 1 market burrito with black beans and spicy salsa and 1 chicken taco platter with refried beans with a salad with house dressing.Okay. Your order will be ready for pick-up in about 20 minutes.	Okay, added a salad with indoor seasoning. Let me confirm your dishes: 1 market burrito with black beans and spicy salsa, 1 taco with bean paste with salad and indoor seasoning. Your order will be ready for delivery in about 20 minutes.
Barbeque ribs for two and a side of extra barbeque sauce. Anything else?Okay. I have your personal details on file. Your order will be ready for pick-up in 20 minutes.	Barbecue ribs can be used for two barbecue sides and one side with additional barbecue sauce. Are there any more? I have recorded your personal details. Your order will be ready for delivery within 20 minutes.
Ok, I have your personal details on file. Your order will be ready for pick-up in about 20 minutes.	Okay, I have your personal details. Your order will be ready for delivery in about 20 minutes.
Looks like you had 1 turkey-avocado crepe with cheddar and 1 Greek Delight crepe.	It looks like you have a turkey avocado crepe with cheddar cheese and a Greek-style crepe.
Two iced teas. Sure. I've added that to the order.1 turkey-avocado crepe with cheddar and 1 Greek Delight crepe and 2 iced teas.Okay. Your order will be ready for pick-up in about 20 minutes.	Two cups of ice tea. of course. I have added it to my order. 1 turkey avocado crepe with cheddar cheese, 1 greek-style crepe and 2 cups of iced tea. Your order will be ready for delivery in about 20 minutes.
I can help you with that. What kind of soup?	I can help you. What kind of soup?
Just to confirm, you would like to order one minestrone soup with Parmesan cheese on top and a side of crusty bread. Is that correct?Okay. I have your personal details on file. Your order will be ready for pick-up in about 20 minutes.Enjoy your soup.	Just to confirm, you want to order a minestrone soup with Parmesan cheese and crusty bread. is it? I have recorded your personal details. Your order will be ready for collection in about 20 minutes, please enjoy the soup.
What kind of hot dogs would you prefer?	What kind of hot dog do you want?
Just to confirm, your order is 3 hot dogs with ketchup and mustard.Do you want it to be chili cheese dogs?Ok, I have your personal details on file. Your order will be ready for pick-up in about 20 minutes.	Just to confirm, your order is for 3 hot dogs with ketchup and mustard. Do you want it to be a chili cheese dog? Your order will be ready for delivery in about 20 minutes.
Just to confirm you would like to order chicken parmesan with panna cotta.	Just to confirm that you want to order chicken parmesan with panna cheese.
One mimosa added to your order, anything to drink?Okay. I have your personal details on file. Your order will be ready for pick-up in about 20 minutes.	A mimosa was added to your order, can you drink something? I have recorded your personal details. Your order will be ready for delivery in about 20 minutes.
2 butter chicken with rice on the side and a large water bottle, is that your order?Okay, I have your personal details on file. Your order will be ready for pick-up in about 20 minutes.	2 butter chicken with rice and a big kettle, is this your order? Well, I have your personal details. Your order will be ready for delivery in about 20 minutes.
Would you like a miso soup with that?	Would you like this miso soup?
Any drinks?	Do you have a drink
Ok. I have your personal details on file. Your order will be ready for pick-up in about 20 minutes.	Ok. I have recorded your personal details. Your order will be ready for delivery in about 20 minutes.
Okay, Takeout what would you like?	Okay, what do you want for takeaway?
1 meatball sub and one turkey and ham sandwich anything else?	1 meatball and a turkey and ham sandwich. Anything else?
2 sides of chips and 2 medium drinks.	Potato chips on 2 sides and 2 cups of medium drinks.
Okay. I have your personal details on file. Your order will be ready for pick-up in about 20 minutes.	Ok. I have recorded your personal details. Your order will be ready for delivery in about 20 minutes.
Okay, What type of takeout would you like?	Okay, what kind of takeaway do you want?
Okay, What would you like on your pizza?	Okay, what would you like to eat on pizza?
Okay, I'll order a jumbo-size half pepperoni half Italian sausage.	Okay, I want to order an extra-large Italian sausage and a half Italian sausage.
What size Caesar salad?	What is the size of the Caesar salad?
Okay, I'll get a six pack of miller light bread sticks and a large Caesar salad.	Okay, I want to buy six packs of Miller Light Breadsticks and Caesar Salad.
Okay, I'll get you a six pack of Budweiser. That will be ready in about 30 minutes for pick up.That will be ready in about 30 minutes for pick up.	Well, I'll give you six packs of Budweiser beer. That will be ready for delivery in about 30 minutes. That will be ready for delivery in about 30 minutes.
Okay, sure thing. So you got one large pizza with 1/2 pepperoni and 1/2 mushroom, is that correct?	Okay, for sure things. So you got a big pizza with 1/2 pepperoni and 1/2 mushrooms, right?
Just one brownie okay sure thing you got itYour order will be ready for pick-up in 20 minutes.	All you need is a brownie, and you can be ready to take your order in 20 minutes.
You had 1 large pizza with one half Pepperoni and one half Mushroom.	You have a big pizza with half pepperoni and half mushrooms.
1 large pizza with one half Pepperoni and one half Mushroom and a salad with house dressing.Okay. Your order will be ready for pick-up in about 20 minutes.	1 large pizza, add a pepperoni and half of mushrooms, plus a salad, with homemade seasoning. Your order will be ready for delivery in about 20 minutes.
Okay. I have your personal details on file. Your order will be ready for pick-up in about 20 minutes.	Ok. I have recorded your personal details. Your order will be ready for delivery in about 20 minutes.
What style of burritos would you prefer?	What kind of burrito do you want?
Okay, Sure thing. Mexican burritos.	Well, of course the burrito.
Chicken burrito does come with rice and beans and also sour cream and guacamole.	The burritos do come with rice and beans, as well as sour cream and guacamole.
A beef burrito wrapped with guacamole. You got it.	Beef burritos, wrapped in guacamole. you are right.
And for your last order you need a bean burrito. Would you like anything to drink with it?	And for your last order, you need a bean burrito. Would you like something to drink?
Two 1/2 gallons of barley gallon sweat tea and some chips with cheese dip. Right?I have your personal details on file. Your order will be ready for pick-up in about 20 minutes.	Two 1/2 gallons of barley gallons of sweat tea and some fries dipped in cheese. Yes, I have your personal details. Your order will be ready for delivery in about 20 minutes.
Ok, what kind of poke bowls?	Okay, what kind of oke bowl?
Okay, octopus with wasabi, salmon with fish raw and one vegetarian avocado.Ok, I have your personal details on file. Your order will be ready for pick-up in about 20 minutes.	Okay, octopus with wasabi, salmon with sashimi and an avocado. Well, I have your personal details. Your order will be ready for delivery in about 20 minutes.
Okay. I have your personal details on file. Your order will be ready for pick-up in about 20 minutes.	Ok. I have recorded your personal details. Your order will be ready for delivery in about 20 minutes.
So, you would like to order two medium pizzas one with anchovies and one with pineapple. Is that correct?	Therefore, you want to order two medium-sized pizzas, one with anchovies and the other with pineapple. Is that correct?
So, just to confirm you would like to order two medium pizzas one with Anchovies. Is that your order?And one with pineapple with tomatoes.	So, just to confirm that you want to order two medium pizzas and an anchovy. Is that your order? There is also an order for pineapple with tomato sauce.
A side of salad, is that correct?Okay. I have your personal details on file. Your order will be ready for pick-up in about 20 minutes.	Is the side of the salad correct? I have recorded your personal details. Your order will be ready for delivery in about 20 minutes.
What kind of Gyros?	What kind of gyroscope?
Your orders are three gyros. one with taco meat, 1 chicken, is that correct?Okay. I have your personal details on file. Your order will be ready for pick-up in about 20 minutes.	Your order is for three gyroscopes. One meat with tacos, one chicken, right? I have recorded your personal details. Your order will be ready for delivery in about 20 minutes.
What would you prefer in Greek food?	What would you like to eat in Greek cuisine?
Just to confirm your order would be black fries, Small Greek salad with no tomatoes but with extra Tzatziki sauce?	Just to confirm that your order is black fries, small Greek salad, no tomatoes, but extra Tzatziki sauce?
One Diet Pepsi added to your order.Okay, I have your personal details on file. Your order will be ready for pick-up in about 20 minutes.	1 Pepsi is added to your order. Okay, I have recorded your personal details. Your order will be ready for delivery in about 20 minutes.
Thai food, sounds good. What would you like to order?	Thai food sounds good. What would you like to buy (order)?
3 orders of Cow Fat Kung?Okay. I have your personal details on file. Your order will be ready for pick-up in about 20 minutes.	3 copies of Cow Fat Kung? Great. I have recorded your personal details. Your order will be ready for delivery in about 20 minutes.
"Okay. I have your personal details on file. Your order will be ready for pick-up in about 20 minutes"Looks like you ordered one large pizza with pepperoni and mushroom.	"Okay. I have recorded your personal details. Your order will be ready for collection in about 20 minutes." ""It looks like you ordered a large pizza with pepperoni and mushrooms. "
One brownie. Sure. I've added that to the order.One large pizza with pepperoni and mushroom and one brownie, is that correct?Okay, your order will be ready for pick-up with in 20 minutes.	A piece of brownie. of course. I have added this to the order. A big pizza with pepperoni, mushrooms and a brownie, right? Well, your order will be ready for collection within 20 minutes.
I can help you order Chinese takeout. How many people are you ordering for?	I can help you order Chinese food. How many people do you want to order?
Okay, so to review order I have three sweet and sour chickens three orders of egg rolls and 3 fortune cookies. Is that correct?Okay. I have your personal details on file. Your order will be ready for pick-up in about 20 minutes.	Okay, so to check the order, I have 3 sweet and sour chicken, 3 egg rolls and 3 fortune cookies. is it? I have recorded your personal details. Your order will be ready for delivery in about 20 minutes.
I can help you with that, what would you like with your burrito?	I can help you. Would you like to eat a burrito?
Okay, I have a steak and cheese burrito with extra sour cream Tomatoes Jalapenos and Mild Salsa on the side and a large Coke.Okay, I have your personal details on file. Your order will be ready for pick-up in about 20 minutes.	Okay, I have steak and cheese burritos next to me, with extra sour cream tomato jalapeno and mild salsa, and Coca-Cola. Your order will be ready for delivery in about 20 minutes.
So, your order is one order of moussaka, 1 order of souvlaki, 1 order of lamb chops, and baklava.I have your personal details on file. Your order will be ready for pick-up in about 20 minutes.	Therefore, your order is a moussaka, a souvlaki, a lamb chop and baklava. I have your personal details. Your order will be ready for delivery in about 20 minutes.
Would you like anything else besides your Greek salad?	Apart from Greek salad, do you want anything else?
One greek salad, And a bottle of red wine. Does that sound correct?Okay. I have your personal details on file. Your order will be ready for pick-up in about 20 minutes.	Greek salad, a bottle of red wine. Does it sound correct? I have recorded your personal details. Your order will be ready for delivery in about 20 minutes.
One - medium pepperoni pizza, is that correct?I have your personal details on file. Your order will be ready for pick-up in about 20 minutes.	One kind-medium spicy sausage pizza, right? I have recorded your personal details. Your order will be ready for delivery in about 20 minutes.
Take out for 3?Soup, sounds good.I need to order three large bowls of soup consisting of clam chowder. I also need to order another three small bowls of beef stew, the beef stew needs to have cheese, roast beef, red onions, carrots and lettuce in it.3 large bowls of soup clam chowder another 3 small bowls of beef stew with cheese and roast beef with lettuce, red onions and carrots, will that comp…	Take out 3 soups, it sounds good. I need to order three large bowls of clam of thick soup. I also need to order three other small bowls of beef stew, which need cheese, roast beef, red onion, carrots and lettuce. 3 large bowls of clam soup are another 3 small bowls of beef stew with cheese. Roast beef with lettuce, red onion and carrots, can this meet your requirements?
Okay, I have your personal details on file. Your order will be ready for pick-up in about 20 minutes.	Okay, I have recorded your personal details. Your order will be ready for delivery in about 20 minutes.
Mexican, that's an excellent choice.	Mexico, this is an excellent choice.
So 2 chicken tacos with guacamole on the side and deep fried beans.	So 2-sided chicken tacos with guacamole and fried beans.
Okay. I have your personal details on file. Your order will be ready for pick-up in about 20 minutes.	Ok. I have recorded your personal details. Your order will be ready for delivery in about 20 minutes.
Larry's grill. Sure, let me bring that up. Looks like you had two burgers well done with everything on them. Sweet potato fries with both. Is that right?	Larry's grill. Of course, let me bring it up. It seems that both of your burgers are doing well. Sweet potato fries. Is that correct?
One salad with house dressing? Sure. I've added that to the order. Anything else?Okay. Let me confirm what you have, two burgers well done with everything on them. Sweet potato fries with both And one salad with house dressing.Okay. Your order will be ready for pick-up in about 20 minutes. Your welcome. Goodbye.	A salad with homemade condiments? of course. I have added it to the order. Are there any more? Let me confirm what you have, both burgers are well done. With two sweet potato fries, and a salad with home decoration. Great. Your order will be ready for delivery in about 20 minutes. You're welcome. Goodbye.
Okay, soup for two. Correct?	Okay, two soups. correct?
Okay. I have your personal details on file. Your order will be ready for pick-up in about 20 minutes.	Ok. I have recorded your personal details. Your order will be ready for delivery in about 20 minutes.
What kind of meat would you prefer?	What kind of meat do you want to eat?
Just to confirm, you would like to order one Pad Thai with beef. Is that correct?I have your personal details on file. Your order will be ready for pick-up in about 20 minutes.	Just to confirm, you want to order a Thai style fried pho with beef. correct? I have recorded your personal details. Your order will be ready for delivery in about 20 minutes.
Okay, this is what I have. One steak burrito with black beans, tomato sauce and guacamole and another burrito with chicken, cilantro rice, pinto beans, guacamole and cheese. Is that correct?	Okay, this is what I have. One steak burrito is served with black beans, ketchup and guacamole, and the other burrito is served with chicken, cilantro rice, pinto beans, guacamole and cheese. Is that correct?
I will add a side of chips and guacamole.Okay, I have your personal details on file. Your order will be ready for pick-up in about 20 minutes.	I will add some potato chips and guacamole. Okay, I have recorded your personal details. Your order will be ready for delivery in about 20 minutes.
Sure, let me bring that up. Looks like you had 1 large pizza with one-half pepperoni and one-half mushroom.	Of course, let me bring it up. It looks like you have a large pizza with half pepperoni and half mushrooms.
Let me confirm your order. 1 large pizza with one-half pepperoni and one-half mushroom and one salad with house dressing, is there anything else to add?	Let me confirm your order. 1 large pizza, add half pepperoni and half mushrooms, and a salad with homemade condiments. Are there any other additions?
One large iced tea added to the order.Let me confirm what you have ordered. 1 large pizza with one-half pepperoni and one-half mushroom and 1 large iced tea and one salad with house dressing.Okay, Your order will be ready for pick-up in about 20 minutes.	A large cup of ice tea was added to the order. Please let me confirm your order. 1 large pizza, add a half pepperoni and half mushrooms, 1 large iced tea and a salad with homemade seasoning. Well, your order will be received in about 20 minutes.
Sure, let me bring that up. Looks like you had 1 market burrito with black beans and spicy salsa and 1 chicken taco platter with refried beans.	Of course, let me bring it up. It seems that you have 1 market burrito with black beans and spicy salsa, and 1 taco with fried beans.
2 iced teas? sure. I've added that to the order.Okay. Let me confirm what you have: 1 market burrito with black beans and spicy salsa and 1 chicken taco platter with refried beans and 2 iced teas.Okay. Your order will be ready for pick-up in about 20 minutes.	2 iced tea? of course. I have added it to the order. Ok. Let me confirm what you have: 1 burrito with black beans and salsa, 1 taco with fried bean paste and 2 cups of ice tea. Your order will be ready for delivery in about 20 minutes.
Okay, this is what I have one Coney Island hot dog with mustard onions cheddar cheese and chili sauce and one West Virginia hot dog with mustard coleslaw, and chili sauce.	Okay, this is what I want a Coney Island hot dog with mustard onion cheddar cheese and chili sauce, and a West Virginia hot dog with mustard coleslaw and chili sauce.
Okay. I have your personal details on file. Your order will be ready for pick-up in about 20 minutes.	Ok. I have recorded your personal details. Your order will be ready for delivery in about 20 minutes.
So, I got one burrito with chicken, white rice, black beans, lettuce, tomato and guacamole. Steak burrito with pinto beans, guacamole, sour cream, lettuce tomato and onion. A steak burrito with white rice, kidney beans, hot sausage, peppers, onions, lettuce and have that double tortilla wrap.Okay. I have your personal details on file. Your order will be ready for pick-up in about 20 minutes.	So, I added chicken, white rice, black beans, lettuce, tomatoes and guacamole to a burrito. Steak burritos with pinto beans, guacamole, sour cream, lettuce tomatoes and onions. Steak burritos with white rice, kidney beans, hot sausage, peppers, onions, lettuce, and wrapped in double tortillas. I have recorded your personal details. Your order will be ready for delivery in about 20 minutes.
3 orders of chicken sandwiches.	3 chicken sandwiches.
3 orders of chicken sandwiches with lettuce, tomato, pickles, maize with three large fries and 3 large cokes.Okay. I have your personal details on file. Your order will be ready for pick-up in about 20 minutes.	Three orders of chicken sandwiches, including lettuce, tomatoes, pickles, corn, three large French fries and three large cola. I have recorded your personal details. Your order will be ready for delivery in about 20 minutes.
1 lamb gyro honey puffs and a can of 7 up. Will that complete your order?Okay. I have your personal details on file. Your order will be ready for pick-up in about 20 minutes.	1 lamb gyro honey puff and 7 cans a can. Can this complete your order? I have recorded your personal details. Your order will be ready for delivery in about 20 minutes.
Gyro with tomatoes, Sour cream and jalapenos, Large order of fries, Large cherry folk.Okay, I have your personal details on file. Your order will be ready for pick-up in 20 minutes.	Gyros with tomatoes, sour cream and jalapenos, French fries, large cherry wood. Well, I have your personal information on file. Your order will be ready for delivery within 20 minutes.
What would you like to order for two people?	What would you like to order for two people?
What kind of sandwiches?	What kind of sandwich?
So you said Reuben Sandwich with mustard and an order of fries.	So you say Reuben sandwiches with mustard and French fries.
The Second one would be Turkey and Swiss on whole wheat bread with less tomatoes and mayonnaise.	The second type is whole wheat bread from Turkey and Switzerland, with less tomato and mayonnaise.
Just to confirm you would like to order two sandwiches.1st Reuben Sandwich with Sauerkraut Mustard and an order of fries.I'm sorry no Lettuce, I mean less tomatoes and mayonnaise.Okay. I have your personal details on file. Your order will be ready for pick-up in 20 minutes.	Just to confirm that you want to order two sandwiches, the first Reuben sandwich with sauerkraut mustard and a piece of fries, sorry, no lettuce, I mean to reduce the amount of tomatoes and mayonnaise. I have recorded your personal details. Your order will be ready for delivery within 20 minutes.
What type of barbecue?	What type of barbecue?
Okay, I have your personal details on file. Your order will be ready for pick-up in about 20 minutes.	Okay, I have recorded your personal details. Your order will be ready for delivery in about 20 minutes.
May I suggest Chinese Napa Cabbage Soup?On the side, I would suggest some spring rolls.Your order is Chinese Napa Cabbage Soup with spring rolls on side. Is that correct to order?Okay. I have your personal details on file. Your order will be ready for pick-up in about 20 minutes. Thank you.	Can I suggest Chinese Napa Cabbage Soup? On the side, I can suggest some spring rolls. Your order is Chinese Napa Cabbage Soup with spring rolls next to it. Is the order correct? I have recorded your personal details. Your order will be ready for delivery in about 20 minutes. thank you.
Looks like you had two burgers well done with everything on them. Sweet potato fries with both.	It seems that both of your burgers are doing well. Sweet potato fries.
Okay. Let me confirm you have, two burgers well done with everything on them. Sweet potato fries with both.And one brownie.Okay. Your order will be ready for pick-up in about 20 minutes.	Ok. Let me confirm that both burgers are doing well. Both are paired with sweet potato fries and a brownie cake. Your order will be ready for delivery in about 20 minutes.
A bbq beef sandwich with fries. Would you like anything else with this order?Okay. I have your personal details on file. Your order will be ready for pick-up in about 20 minutes.	BBQ beef sandwich with french fries. Do you still need this order? I have recorded your personal details. Your order will be ready for delivery in about 20 minutes.
Ok. Tostadas.	Ok. Tostadas.
Okay. You want tostadas mole and tamales correct?Ok. I have your personal details on file. Your order will be ready for pick-up in about 20 minutes.	Ok. Do you want tortillas and tortillas right? I have recorded your personal details. Your order will be ready for delivery in about 20 minutes.
Okay. I have your personal details on file. Your order will be ready for pick-up in about 20 minutes.	Ok. I have recorded your personal details. Your order will be ready for delivery in about 20 minutes.
You need to take out for 3 people.	You need to bring 3 people to participate.
I think you said barbecue food.	I think you said barbecue food.
Three large pulled pork sandwiches.Okay, I have your details on file. Your order will be ready for pick-up in 20 minutes.	Three stretched pork sandwiches. Well, I have your details. Your order will be ready for delivery within 20 minutes.
Looks like you had, 1 large pizza with one half pepperoni and one half mushroom.	It looks like the one you have eaten. There is a big pizza with half pepperoni and half mushrooms.
2 iced teas? Sure. I've added that to the order.1 large pizza with one half pepperoni and one half mushroom and 2 ice teas?Okay. Your order will be ready for pick-up in about 20 minutes.	2 iced tea? of course. I have added it to the order. 1 large pizza, add a pepperoni, half of mushrooms and 2 iced tea? Your order will be ready for delivery in about 20 minutes.
Any drinks or sides with that?	Do you have a drink?
Okay. I have your details on file. Your order will be ready for pick-up in about 20 minutes.	Ok. I have your details. Your order will be ready for delivery in about 20 minutes.
OK. I have your personal details on file. Your order will be ready for pick-up in about 20 minutes.	Ok. I have recorded your personal details. Your order will be ready for delivery in about 20 minutes.
Okay, and what type of gyros do you want?	Okay, what type of gyroscope do you want?
One chicken gyro and one beef gyro with extra fatted cheese, an order of french fries, peanut bread and a bottle of white wine. Does that sound right?Ok, I have your personal details on file. Your order will be ready for pick-up in about 20 minutes.Enjoy your dinner.	A chicken gyro and a beef gyro are topped with fattened cheese, a French fries, peanut bread and a bottle of white wine. Does it sound good? Okay, I have recorded your personal details. Your order will be ready for collection in about 20 minutes, please enjoy dinner.
Okay, I have your personal details on file. Your order will be ready for pick-up in about 20 minutes.	Okay, I have recorded your personal details. Your order will be ready for delivery in about 20 minutes.
Two burritos for takeout one regular chicken and one regular Bean, sure thing.	Two burritos can take out a regular chicken and a regular bean, that’s for sure.
Okay, One large nacho Supreme.OK. I have your personal details on file. Your order will be ready for pick-up in about 20 minutes.	Well, a big nachos supreme. I have recorded your personal details. Your order will be ready for delivery in about 20 minutes.
Okay. I have your personal details on file. Your order will be ready for pick-up in about 20 minutes.	Ok. I have recorded your personal details. Your order will be ready for delivery in about 20 minutes.
I can help you with your takeout order. Okay. Just to confirm. You wanted BBQ chicken with sweet and sour sauce. Is that correct?Okay. Just to confirm. You wanted BBQ chicken with sweet and sour sauce. Is that correct?	I can help you order takeaway. Ok. Just to confirm. You want barbecue chicken with sweet and sour sauce. is it? Just to confirm. You want barbecue chicken with sweet and sour sauce. Is that correct?
Got it, ordering some fries as well ketchup.Okay. I have your personal details on file. Your order will be ready for pick-up in about 20 minutes.	Got it, I ordered some French fries and ketchup. I have recorded your personal details. Your order will be ready for delivery in about 20 minutes.
Okay. I have your personal details on file. Your order will be ready for pick-up in about 20 minutes.	Ok. I have recorded your personal details. Your order will be ready for delivery in about 20 minutes.
Looks like you had two burgers well done with everything on them. Sweet potato fries with both. Is that right?	It seems that both of your burgers are doing well. Sweet potato fries. Is that correct?
A salad with house dressing. Sure. I've added that to the order.Two burgers well done with everything on them. Sweet potato fries with both and salad with house dressing.Okay. Your order will be ready for pick-up in about 20 minutes.	Salad with house dressing. of course. I have added it to the order. Both burgers are well done. Sweet potato fries and salad with homemade dishes. Ok. Your order will be ready for delivery in about 20 minutes.
Okay, so, two pulled pork sandwiches and a medium Hi-C drink. Is that all for today?Okay. I have your personal details on file. Your order will be ready for pick-up in about 20 minutes.	Okay, so I pulled two pork sandwiches and a medium Hi-C drink. Is that all for today? I have recorded your personal details. Your order will be ready for delivery in about 20 minutes.
I can help you with that. What kind of Gyros and how many you would like to order?	I can help you. Which gyroscope do you want to order?
Just to confirm, You would like to order one chicken gyro with extra sauce, Fries and one diet coke.Is that correct? Okay, I have your personal details on file. Your order will be ready for pick-up in about 20 minutes.Okay, I have your personal details on file. Your order will be ready for pick-up in about 20 minutes.	Just to confirm, you want to order a chicken gyro and extra seasoning, french fries and a diet Coke, right? Okay, I have recorded your personal details. Your order will be ready for delivery in about 20 minutes. Okay, I have recorded your personal details. Your order will be ready for delivery in about 20 minutes.
Just a moment. Your order is chicken parmesan with alfredo, lasagna, beef lasagna and spaghetti.Ok, I have your personal details on file. Your order will be ready for pick-up in about 20 minutes.	For a while. Your order is chicken parmesan cheese, including Alfredo, lasagna, beef lasagna and spaghetti. Okay, I have recorded your personal details. Your order will be ready for delivery in about 20 minutes.
2 beef burritos with mexican style rice, guacamole, salsa and sour cream.Okay. I have your personal details on file. Your order will be ready for pick-up in about 20 minutes.	2 Beef burritos with Mexican-style rice, guacamole, salsa and sour cream. I have recorded your personal details. Your order will be ready for delivery in about 20 minutes.
Okay. I have your personal details on file. Your order will be ready for pick-up in about 20 minutes.	Ok. I have recorded your personal details. Your order will be ready for delivery in about 20 minutes.
Hello, what type of poke do you need?	Hello, what type of stamp do you need?
Any more side dishes salads or drinks do you require?	Do you still need a salad or drink?
Yes, they come with organic soy sauce, is that okay for you?Okay, you required two tuna poke and one octopus poke and a side of soy sauce to go along with it.Okay, I have your details on file. Your order will be ready for pick-up in about 20 minutes.	Yes, they come with organic soy sauce, right? Well, you need two tuna poke and an octopus poke and a soy sauce to match it, well, I have your details. Your order will be ready for delivery in about 20 minutes.
Any sides or drinks with that?Okay. I have your personal details on file. Your order will be ready for pick-up in about 20 minutes.	Is there any aspect or drink? I have recorded your personal details. Your order will be ready for delivery in about 20 minutes.
Two Gyros with no tomatoes.	Two gyros without tomatoes.
And a two liter of Mountain Dew. Sure.Okay. I have your personal details on file. Your order will be ready for pick-up in about 20 minutes.	There are also two liters of mountain dew. Okay, okay. I have recorded your personal details. Your order will be ready for delivery in about 20 minutes.
Okay. I have your personal details on file. Your order will be ready for pick-up in about 20 minutes.	Ok. I have recorded your personal details. Your order will be ready for delivery in about 20 minutes.
Chicken Pita for all three?	Three kinds of chicken pita bread?
Three chicken pitas and a large Greek salad.Okay, I have your personal details on file. Your order will be ready for pick-up in about 20 minutes.	Three chicken pita and a large Greek salad. Well, I have your personal details. Your order will be ready for delivery in about 20 minutes.
Just to confirm breakfast burritos for 2 people?	Just to confirm the breakfast burrito for 2 people?
1st one will contain egg potato, onions, bacon and tomatoes.Just to confirm the 2nd one will be with egg, potato, onions, sausage.Do you need additional sauce?Okay. I have your personal details on file. Your order will be ready for pick-up in about 20 minutes.	The first contains eggs, potatoes, onions, bacon and tomatoes. Just make sure that the second one contains eggs, potatoes, onions, and sausages. Do you need extra sauce? I have recorded your personal details. Your order will be ready for delivery in about 20 minutes.
Okay. I can help you order some Thai food. How many people are you ordering for?	Ok. I can help you order Thai food. How many people do you want to order?
What size Pad Thai noodles would you like?	How big of Pad Thai noodles do you want?
Okay. So to review your order: I have one medium Pad Thai with a water and one medium drunken noodle with a Pepsi, is that correct?Okay. I have your personal details on file. Your order will be ready for pick-up in about 20 minutes.	Ok. Therefore, please check your order: I have a medium-sized Pad Thai with water and a medium-sized Pepsi drunk noodle, right? I have recorded your personal details. Your order will be ready for delivery in about 20 minutes.
Okay, Greek food for 3 got it, what would you like?	Okay, Greek dishes for three people will do. What do you want?
Okay, How about chicken slouvaki skewers?Okay, 3 chicken slouvaki. Okay. I have your personal details on file. Your order will be ready for pick-up in about 20 minutes.	Okay, how about chicken burrito skewers? Okay, three chicken burritos. Ok. I have recorded your personal details. Your order will be ready for delivery in about 20 minutes.
Ok. I have your personal details on file. Your order will be ready for pick-up in about 20 minutes.	Ok. I have recorded your personal details. Your order will be ready for delivery in about 20 minutes.
Just to confirm you would like to order a medium buffalo chicken pizza?Okay. I have your personal details on file. Your order will be ready for pick-up in about 20 minutes.	Just to confirm that you want to order a medium buffalo chicken pizza? I have recorded your personal details. Your order will be ready for delivery in about 20 minutes.
Sure, let me bring that up. Looks like you had 1 turkey-avocado crepe with cheddar and 1 Greek Delight crepe. Is that right?	Of course, let me bring it up. It looks like you have a turkey avocado crepe with cheddar cheese and a Greek-style crepe. Is that correct?
A house salad with house dressing I've added that to the order. Anything else?Okay, let me confirm what you have: two burgers well done with everything on them and sweet potato fries with both burgers and a house salad with house dressing, 1 turkey-avocado crepe with cheddar and 1 Greek Delight crepe and a house salad with house dressing.Okay, your order will be ready for pick-up in about 20 minu…	I added salad dressing to the house salad. Okay, let me confirm your ownership: Both burgers are well done, with hamburger and sweet potato salad with homemade salad, 1 turkey avocado crepe with cheddar cheese and 1 Greek-style crepes, and a house salad with home-cooked dishes. Well, your order will be ready in about 20 minutes.
Take out for a breakfast burrito for one. Any side dishes or drinks?	Take out a breakfast burrito. Are there any side dishes or drinks?
Breakfast burrito, Some grits, And medium orange juice.	Breakfast burrito, some coarse grains and medium orange juice.
Ham inside your breakfast burrito.Ok. I have your personal details on file. Your order will be ready for pick-up in about 20 minutes.	Put ham in the breakfast burrito. Ok. I have recorded your personal details. Your order will be ready for delivery in about 20 minutes.
Sure, let me bring that up. Looks like you had two burgers well done with everything on them and sweet potato fries with both burgers. Is that right?	Of course, let me bring it up. It seems that both of your burgers are doing well, and both burgers are making sweet potato fries. Is that correct?
Okay. Let me confirm what you have: two burgers well done with everything on them and sweet potato fries with both burgers and one brownie?Okay. Your order will be ready for pick-up in about 20 minutes.	Ok. Let me confirm your dishes: Both burgers are well done, with all the burgers on top, one burger and one brownie sweet potato fries? Your order will be ready for delivery in about 20 minutes.
Anything else in addition to pork food?Ok. I have your personal details on file. Your order will be ready for pick-up in about 20 minutes.	Is it okay other than pork? I have recorded your personal details. Your order will be ready for delivery in about 20 minutes.
Okay, what would you like to order from the Italian restaurant?	Okay, what would you like to order from an Italian restaurant?
And what would you like on your pizza?	What would you like to eat on pizza?
Okay, one large pepperoni pizza with bacon. Anything else?	Okay, a big pepperoni pizza with bacon. Anything else?
I will add a side of cheese garlic bread to your order.	I will add a side of cheese garlic bread to your order.
The Italian restaurant only has Pepsi, is that okay?I will add the large Pepsi to your order, anything else?Okay. I have your personal details on file. Your order will be ready for pick-up in about 20 minutes.	Is it okay to only have Pepsi in Italian restaurants? I will add Big Pepsi to your order, are there others? I have recorded your personal details. Your order will be ready for delivery in about 20 minutes.
Beef fajitas , beef enchiladas, side order of re-fried beans, (no guacamole).Okay. I have your personal details on file. Your order will be ready for pick-up in about 20 minutes.	Beef burritos, beef enchiladas, and fried beans (without guacamole). I have recorded your personal details. Your order will be ready for delivery in about 20 minutes.
Order is a porkfish salad and BBQ ribs?Ok, I have your details on file. Your order will be ready for pick-up in about 20 minutes.	Please order pork salad and barbecue ribs? Well, I provided your details in the file. Your order will be ready for delivery in about 20 minutes.
I can help you with your takeout order.	I can help you order takeaway.
One burger cooked medium rare with cheddar cheese lettuce tomato pickles onions ketchup and mustard.The other burger cooked medium well with provolone cheese bacon sweet and spicy pepper jelly and lettuce.	One burger was cooked with moderately rare cheddar cheese lettuce, tomato, pickles, onions, ketchup and mustard sauce; the other burger was cooked moderately with provolone cheese, bacon, sweet and spicy pepper and lettuce.
I will request Ciabatta buns for both burgers.	I need two burgers with ciabatta bread.
I heard a side of french fries and a side of sweet fries, is that correct?Okay, I have your personal details on file. Your order will be ready for pick-up in about 20 minutes.	I heard French fries on one side and sweet French fries on one side, right? Well, I have your personal details for the record. Your order will be ready for delivery in about 20 minutes.
2-liter sodas are available.Pepsi.	Can provide 2 liters of soda water.
Okay. I have your details on file. Your order will be ready for pick-up in about 20 minutes.	Ok. I have your details. Your order will be ready for delivery in about 20 minutes.
Take out for one Italian sounds good.Take out for one Italian sounds good. What would you like?	An Italian takeaway sounds great. An Italian takeaway sounds great. what would you like?
One medium pan full of muscles in marinara sauce will that complete your order?OK. I have your personal details on file. Your order will be ready for pick-up in about 20 minutes.	A medium-level pot filled with pickled kimchi muscles, so that you can complete your order? I have recorded your personal details. Your order will be ready for delivery in about 20 minutes.
Would you like any drinks with that?"Okay. I have your details on file. Your order will be ready for pick-up in about 20 minutes."	Do you want something to drink? "Okay. I have recorded your details. Your order will be ready for pickup in about 20 minutes."
Food for 2 people: one large pepperoni pizza, One 2 liters of sprite, One brownie.	Food for 2 people: 1 pepperoni pizza, 1 2-liter Sprite, 1 brownie.
Food for 2 people: one large pepperoni pizza, One 2 liters of sprite, One brownie and two iced teas.Ok, I have your personal details on file. Your order will be ready for pick-up in about 20 minutes.	Food for 2 people: 1 pepperoni pizza, 1 2-liter Sprite, 1 brownie and 2 cups of iced tea. Well, I have your personal details. Your order will be ready for delivery in about 20 minutes.
Perfect and what would you like with Burritos?	Perfect, do you want burritos?
Would you like cream and sugar with those coffees?One Sausage and Egg Burrito and one vegetarian Burrito and two hot coffees with cream and sugar. Does this sound correct?Okay, I have your personal details on file. Your order will be ready for pick-up in about 20 minutes.	Do you want to use cream and sugar with these coffees? One sausage and egg burrito, one vegetarian burrito and two cups of hot coffee with cream and sugar. Does it sound correct? Okay, I have recorded your personal details. Your order will be ready for delivery in about 20 minutes.
One Diet Coke?Just to confirm you would like to order one chicken thai curry with brown rice and mixed vegetables.One diet coke.Okay. I have your personal details on file. Your order will be ready for pick-up in about 20 minutes.	Coke for weight loss? Just confirm that you want to order a chicken curry, brown rice and mixed vegetables, a meal of coke for weight loss. I have recorded your personal details. Your order will be ready for delivery in about 20 minutes.
One lasagna with meat sauce with 2 meat balls, one vegetable lasagna, one spaghetti with two meatballs, with sourdough bread and 3 cannolis.Okay. I have your personal details on file. Your order will be ready for pick-up in about 20 minutes.	A lasagna with meat sauce and 2 meatballs, a vegetable lasagna, a spaghetti with two meatballs, sourdough bread and 3 pancakes. I have recorded your personal details. Your order will be ready for delivery in about 20 minutes.
Got it. Ok. I have your personal details on file. Your order will be ready for pick-up in about 20 minutes.	Got it. Ok. I have recorded your personal details. Your order will be ready for delivery in about 20 minutes.
I have your personal details on file. Your order will be ready for pick-up in about 20 minutes.	I have recorded your personal details. Your order will be ready for delivery in about 20 minutes.
2 medium sized trays of lasagna.	2 medium-sized lasagna trays.
And two sides of bread and butter.	There are two sides of bread and butter.
Okay, I have your personal details on file. Your order will be ready for pick-up in about 20 minutes.	Okay, I have recorded your personal details. Your order will be ready for delivery in about 20 minutes.
How many gyros?	How many gyroscopes?
Ok. I have your personal details on file. Your order will be ready for pick-up in about 20 minutes.	Ok. I have recorded your personal details. Your order will be ready for delivery in about 20 minutes.
Sure, poke bowl. Got it.	Of course, oke the bowl. Got it.
Okay, white rice base.	Good white rice
Cooked shrimp. Okay.	Cooked shrimp. Ok.
Teriyaki seasoning. Got it.	Teriyaki seasoning. Got it.
Side crab salad.Side crab salad. Anything else?Okay. I have your details on file. Your order will be ready for pick-up in about 20 minutes.	Crab salad. Crab salad. Are there any more? I have your details. Your order will be ready for delivery in about 20 minutes.
Okay, what kind of soup?	Okay, where's the soup?
Your order is a vegetarian autumn squash soup and turkey chili, is that correct?And you want to add 2 Chai teas to your order, is that correct?Okay, I have your personal details on file. Your order will be ready for pick-up in about 20 minutes.	Your order is vegetarian autumn pumpkin soup and turkey chili, right? You want to add 2 cups of tea to your order, right? Okay, I have your personal details. Your order will be ready for delivery in about 20 minutes.
Okay, what kind of pizza would you like?	Okay, what kind of pizza do you want?
Pepperoni, jalapeno and sausage extra large with 3 large cokes.	Pepperoni, jalapeno and sausage plus 3 large colas.
One order of mozzarella sticks.Okay. I have your personal details on file. Your order will be ready for pick-up in 20 minutes.	A plate of mozzarella cheese sticks. I have recorded your personal details. Your order will be ready for delivery within 20 minutes.
What kind of hot dogs would you prefer?	What kind of hot dog do you want?
Just to confirm your order, chili cheese hot dog and sour kraut?Thank you, Would you like to add anything to drink?	Just to confirm your order, chili cheese hot dog and sauerkraut? Thank you, would you like something to drink?
Bottle of water added to your order.Would like to add sauce?	Add a bottle of water to your order. Do you want to add soy sauce?
Additional ketchup added.Okay, I have your personal details on file. Your order will be ready for pick-up in about 20 minutes.	Added other ketchup. Okay, I have recorded your personal details. Your order will be ready for delivery in about 20 minutes.
I can help you with your takeout order, what would you like to order?	I can help you order takeaway. What do you want to order?
Okay, what kind of toppings would you like on your pizza?	Okay, what kind of topping do you want to put on the pizza?
Okay, I have a pizza with bacon pineapple ham and pepperonis. Is there anything else I can help you with?Okay, I have your personal details on file. Your order will be ready for pick-up in about 20 minutes.	Well, I have a bacon pineapple ham and pepperoni pizza. Is there anything else I can help you with? Well, I have recorded your personal details. Your order will be ready for delivery in about 20 minutes.
What kind of soup?	What kind of soup?
Just to confirm you would like to order three bowls of chili soup?"OK. I have your personal details on file. Your order will be ready for pick-up in about 20 minutes"	Just confirm that you want to order three bowls of chili soup? "Okay. I have recorded your personal details. Your order will be ready for collection in about 20 minutes."
Burrito with salsa and sour cream on the side, is that right?Ok, I have your personal details on file. Your order will be ready for pick-up in about 20 minutes.	There are salsa and sour cream next to the burrito, right? Well, I have provided your personal details in the archive. Your order will be ready for delivery in about 20 minutes.
Okay, great! What kind of burger you would like to have?	Okay, great! What kind of burger would you like to eat?
One double cheeseburger with lettuce, tomatoes, honey, mustard sauce and a fried egg and also one baked potato and a small chocolate shake to top it all off. Is that correct?Okay. I have your personal details on file. Your order will be ready for pick-up in about 20 minutes.	A double cheeseburger with lettuce, tomatoes, honey, mustard sauce and fried eggs, as well as a baked potato and a small chocolate milkshake, can make everything perfect. is it? I have recorded your personal details. Your order will be ready for delivery in about 20 minutes.
I can help you order pasta for takeout. How many people will you be ordering for?	I can help you order takeaway pasta. How many people do you want to order?
To confirm your order. I have one order spaghetti with a Coke. The second order ravioli with a garlic bread side and a coke. And the last order is spaghetti with a water, Is that correct?I have your personal details on file and your order will be ready for pick up in 30 minutes.	Confirm your order. I ordered a cola spaghetti. Second-order wontons, garlic bread noodles and cola. The last order is for spaghetti with water, right? I have recorded your personal details, and your order will be ready to be answered within 30 minutes.
Okay. I have your personal details on file. Your order will be ready for pick-up in about 20 minutes.	Ok. I have recorded your personal details. Your order will be ready for delivery in about 20 minutes.
Okay, here's what I have. One hot dog with mustard, a side order of onion rings and a 2 L of Pepsi."OK. I have your personal details on file. Your order will be ready for pick-up in about 20 minutes."	Well, this is what I have. A hot dog with mustard sauce, an onion ring and an order of 2 liters of Pepsi. 20 minutes. """
What kind of soup would you like to order?	What kind of soup would you like to order?
There's a minimum charge for that.Just to confirm, you would like to order two split pea soup and one tomato soup. Is that correct?Okay. I have your personal details on file. Your order will be ready for pick-up in about 20 minutes.	The minimum charge is to be confirmed, you have to order two pea soup and one tomato soup. is it? I have recorded your personal details. Your order will be ready for delivery in about 20 minutes.
Three orders of pad Thai.Okay. I have your personal details on file. Your order will be ready for pick-up in about 20 minutes.	Three orders for pad Thailand. Great. I have recorded your personal details. Your order will be ready for delivery in about 20 minutes.
Okay, I have your personal details on file. Your order will be ready for pick-up in about 20 minutes.	Okay, I have recorded your personal details. Your order will be ready for delivery in about 20 minutes.
Okay, just to confirm you would like to order 4 fried wantons, a seafood cop and a side of rice.	Okay, please confirm that you want to order 4 fried wontons, a seafood policeman and a rice.
Pepper added to the order.You would like to order 4 fried wantons, a seafood cup and a side of rice with pepper. Is that correct?Okay. I have your personal details on file. Your order will be ready for pick-up in about 20 minutes.	Pepper is added to the order. You want to order 4 fried wontons, a seafood cup and one side of rice noodles with pepper. is it? I have recorded your personal details. Your order will be ready for delivery in about 20 minutes.
-Pork Sandwich -Brisket sandwich -2 sides of cole slaw -2 sides of baked beans -2 sweetened iced teas -extra bar b que sauce.Okay. I have your personal details on file. Your order will be ready for pick-up in about 20 minutes.	-Pork Sandwich-Shortbread Sandwich-2 sides of coleslaw-2 sides of baked beans-2 sweet iced tea-extra seasoning sauce. I have recorded your personal details. Your order will be ready for delivery in about 20 minutes.
Looks like you had 1 market burrito with black beans and spicy salsa & 1 chicken taco platter with re-fried beans. Is that right?	It seems that you have 1 market roll with black beans and spicy salsa, and 1 taco with fried beans. Is that correct?
1 brownie. Sure, I've added that to the order.Okay. Let me confirm you have: 1 market burrito with black beans and spicy salsa & 1 chicken taco platter with re-fried beans and 1 brownie, is it correct?You are welcome. Your order will be ready for pick-up in about 20 minutes.	1 brownie. Of course, I have added it to the order. Ok. Let me confirm: 1 burrito with black beans and salsa and 1 taco with fried beans and 1 brownie, are they correct? You're welcome. Your order will be ready for delivery in about 20 minutes.
Just to confirm, you would like to order two pork yeeros. Is that correct?I have your personal details on file. Your order will be ready for pick-up in about 20 minutes.	Just to confirm, you want to order two pork yeeros. correct? I have recorded your personal details. Your order will be ready for delivery in about 20 minutes.
Three orders of Pad Thai.Okay. I have your personal details on file. Your order will be ready for pick-up in 20 minutes.	Three orders for Pad Thai. I have recorded your personal details. Your order will be ready for delivery within 20 minutes.
You would like to order take out food for three people?	Do you want to order takeaway food for three people?
Sure, Indian food. What are the desired dishes? An order of vegetable masala.	Of course, Indian food. What kind of food do you want? Order of vegetable masala.
An order of tandoori chicken.	One serving of tandoori chicken.
And a shrimp and chicken kebab.	There are shrimp and chicken skewers.
Sure, three salads. Two with ranch, one with thousand islands.Okay, I have your details on file. Your order will be ready for pick-up in about 20 minutes.	Of course, three salads. Two with pastures and one with thousands of islands. Okay, I provided your details in the file. Your order will be ready for delivery in about 20 minutes.
Okay. I have your personal details on file. Your order will be ready for pick-up in about 20 minutes.	Ok. I have recorded your personal details. Your order will be ready for delivery in about 20 minutes.
Just to confirm you would like to order one large supreme pizza with two liters of coke and bread sticks, is that correct?Okay, I have your personal details on file. Your order will be ready for pick-up in 20 minutes.	Just to confirm that you want to order a big supreme pizza with two liters of cola and bread sticks, right? Well, I have provided your personal details in the archive. Your order will be ready for delivery within 20 minutes.
And onion chutney. Okay. I have your personal details on file. Your order will be ready for pick-up in about 20 minutes.	There is also onion chutney. Ok. I have recorded your personal details. Your order will be ready for delivery in about 20 minutes.
Hot dogs for 3, got it. What would you like with it?	3 hot dogs, got it. What do you want?
Ok. I have your personal details on file. Your order will be ready for pick-up in about 20 minutes.	Ok. I have recorded your personal details. Your order will be ready for delivery in about 20 minutes.
Do you want lean meat too?	Do you want lean meat too?
So your whole wheat bun with lean meat and pickles and cheese order is accepted.	Therefore, your whole wheat bread, lean meat, pickles and cheese are all acceptable.
Okay, I have your personal details on file. Your order will be ready for pick-up in about 20 minutes.	Okay, I have recorded your personal details. Your order will be ready for delivery in about 20 minutes.
Would you like a drink with that?"Okay. Can I have your personal details on file. Your order will be ready for pick-up in about 20 minutes."	Do you want something to drink? "Okay. Can I archive your personal details? Your order will be ready for pickup in about 20 minutes."
Okay, what kind of Gyros?	Okay, what kind of gyroscope?
You said tomato, ketchup, onions, pickles and I am sorry I missed the last part.	You said tomatoes, ketchup, onions, pickles, sorry I missed the last part.
1 lamb hero and 1 chicken hero with tomato, ketchup, onions, pickles and tzatziki sauce.Okay. I have your personal details on file. Your order will be ready for pick-up in about 20 minutes.	1 lamb hero and 1 chicken hero, served with tomato, ketchup, onion, pickles and tzatziki sauce. I have recorded your personal details. Your order will be ready for delivery in about 20 minutes.
Cal ribs and pig ribs from some barbecue place you got it.Did you prefer grill smoked or smoked?	The ribs and pork chops you get from a barbecue. Do you like to smoke or smoke?
Smoked it is, you got it	Smoky, you get it
Good thinking with a side of fries.OK. I have your details on file. Your order will be ready for pick-up in about 20 minutes.	Served with French fries to think. Ok. I have your details. Your order will be ready for delivery in about 20 minutes.
One white rice base and brown rice base poke bowl, got it.	A bowl of white rice base and brown rice base, get it.
Yes, added avocado to white rice.Any drinks?	Yes, add avocado to the white rice. Do you have a drink?
Yes, lemonade is available.	Yes, you can drink lemonade.
Okay, two lemonades.I have your personal details on file. Your order will be ready for pick-up in about 20 minutes.	Okay, two lemonades. I have your personal details. Your order will be ready for delivery in about 20 minutes.
Just to confirm, you would like to order two large double cheeseburgers.	Just to confirm, you want to order two large double cheeseburgers.
One of them would be with 3 strips of bacon ketchup and mustard.	One of them will be 3 sticks of bacon in tomato sauce and mustard sauce.
Okay, other one would be with mayonnaise ketchup lettuce and tomato.Just to confirm. You would like to order two large double cheeseburgers. One of them would be with 3 strips of bacon, ketchup and mustard other one would be with mayonnaise, ketchup, lettuce and tomato.Would you like me to add some fries to it?Would you prefer anything to drink?	Well, the other is mayonnaise, ketchup, lettuce and tomato. You want to order two large double cheeseburgers. One of them can be served with 3 strips of bacon, ketchup and mustard, and the other can be served with mayonnaise, ketchup, lettuce and tomatoes. Would you like me to add some french fries? Would you like something to drink?
Fries, diet Coke and a regular Coke has been added to your order.Okay. I have your personal details on file. Your order will be ready for pick-up in about 20 minutes.	French fries, diet coke and regular coke have been added to the order. I have recorded your personal details. Your order will be ready for delivery in about 20 minutes.
Okay, Placing order for 3 gyros plates fries, 3 large coke and extra onion with ketchup on the side.That would be available within 45 minutes.	Okay, place an order to order 3 gyro fries, 3 large cokes and extra onions, and add ketchup on the side. This will be done in 45 minutes.
Just to confirm you would like to order; one order of fettuccine alfredo pasta, one order of shrimp with linguine sauc and one order of linguine and white clam sauce.Okay. I have your personal details on file. Your order will be ready for pick-up in about 20 minutes.	Just to confirm that you want to order; a plate of spaghetti Alfredo pasta, a plate of shrimp linguine sauce and a plate of linguine and white clam sauce. Ok. I have recorded your personal details. Your order will be ready for delivery in about 20 minutes.
Would you like to order chicken curry?	Would you like chicken curry?
Okay, I have an order of chicken curry a side dish of wedges and hot tea.Okay. I have your personal details on file. Your order will be ready for pick-up in about 20 minutes.	Okay, I ordered chicken curry with wedges and hot tea as a side dish. I have recorded your personal details. Your order will be ready for delivery in about 20 minutes.
Okay, I can help you order takeout. Go ahead with your order.	Okay, I can help you order takeaways. Continue your order.
Okay, so I have one pork bowl. Anything else?Okay. I have your personal details on file. Your order will be ready for pick-up in about 20 minutes.	Okay, I have a pork bowl. Are there any more? I have recorded your personal details. Your order will be ready for delivery in about 20 minutes.
Okay, barbecue. Got it.	Okay, barbecue. Got it.
One pulled pork sandwich with a side of chips.	A side of a pulled pork sandwich with French fries.
And silverware, got it.Okay. I have your personal details on file. Your order will be ready for pick-up in about 20 minutes.	There are also silverware, I see. I have recorded your personal details. Your order will be ready for delivery in about 20 minutes.
What would you like to order in Thai food?	Would you like Thai food?
Two orders of Tom yum.Three Thai fried rice.1 Nun Tak.And three large cokes. Is that correct?Okay. I have your personal details on file. Your order will be ready for pick-up in about 20 minutes.	Two servings of Tom Yum Goong; three servings of Thai fried rice; one Nendor; three servings of coke is it? I have recorded your personal details. Your order will be ready for delivery in about 20 minutes.
Looks like you had 1 large pizza with one-half pepperoni and one-half mushroom. Is that right?	It looks like you have a large pizza with half pepperoni and half mushrooms. Is that correct?
One brownie, sure. I've added that to the order.1 large pizza with one-half pepperoni and one-half mushroom and 1 brownie.Ok, your order will be ready for pick-up in about 20 minutes.	Of course, a brownie. I have added this to the order. 1 large pizza with half pepperoni, half mushroom and 1 brownie. Okay, your order will be ready to be picked up in about 20 minutes.
What kind of BBQ?	What kind of barbecue?
Your order is 3 BBQ chicken with ribs.Okay, I have your details on file. Your order will be ready for pick-up in about 20 minutes.	Your order is 3 ribs barbecue chicken. Okay, I am in the archive. Your order will be ready for delivery in about 20 minutes.
I can help you order takeout. Go ahead with the first person's order.	I can help you order takeaway. Continue to execute the first-person command.
To confirm your order, I have one breakfast burrito ham and cheese with egg. Hash browns on the side with an orange juice and a coffee. I also have another breakfast burrito with extra salsa ham cheese and egg whites. Hash browns on the side with a coffee, is that correct?Okay. I have your personal details on file. Your order will be ready for pick-up in about 20 minutes.	To confirm your order, I have a breakfast burrito with ham and egg and cheese. Mix potato pancakes with orange juice and coffee on the side. I also have another burrito breakfast with extra salsa ham cheese and egg whites. Cut the potato pancakes into thin slices while drinking coffee, right? I have recorded your personal details. Your order will be ready for delivery in about 20 minutes.
Your order is Tom-Yum-Goong, Pad Thai with hot yellow bean sauce. Is that correct?Okay. I have your personal details on file. Your order will be ready for pick-up in about 20 minutes.	Your order is Tom-Yum-Goong, Pad Thai and Soy Sauce. is it? I have recorded your personal details. Your order will be ready for delivery in about 20 minutes.
Poke is a raw fish salad served as an appetizer in Hawaiian cuisine.	Poke is a raw fish salad that can be used as an appetizer for Hawaiian cuisine.
Okay. I have your personal details on file. Your order will be ready for pick-up in about 20 minutes.	Ok. I have recorded your personal details. Your order will be ready for delivery in about 20 minutes.
So, here is your order, food for 2 persons: 2 plates of spaghetti, 2 bread rolls with extra butter, 2 cokes, is that correct?I have your personal details on file. Your order will be ready for pick-up in about 20 minutes.	So, here is your order for 2 people: 2 plates of pasta, 2 rolls with butter, and 2 cola. Is that correct? I have your personal details filed. Your order will be ready for delivery in about 20 minutes.
Mexican food for take out. For how many people?	Mexican food takeaway. how many people?
"OK. I have your personal details on file. Your order will be ready for pick-up in about 20 minutes."	"Okay. I have recorded your personal details. Your order will be ready in about 20 minutes."
Just to confirm you would like to order pasta for two people, Is it correct?	Just to confirm that you want to order pasta for two people, right?
Just to confirm you would like to order one lasagna with meat sauce and a side of two meatballs, Is that correct?	Just to confirm that you want to order a lasagna with meat sauce and a noodle with two meatballs. Is this correct?
For the second you would like to order a veg lasagna, four pieces of sourdough bread and 2 cannolis, is that correct?Is it spelled as C A N N O L I?Yes, 2 cannoli added to the order.Okay. I have your personal details on file. Your order will be ready for pick-up in about 20 minutes.	You want to order vegetable lasagna, four slices of sourdough bread and 2 cookies for the second time, right? Yes, is it spelled C A N N O L I? Yes, 2 cookies were added to the order. I have recorded your personal details. Your order will be ready for delivery in about 20 minutes.
Ok, pasta sounds good.	Okay, the pasta sounds good.
What would you like? Ok, pasta for 3.	what would you like? Okay, pasta 3.
One side of garlic bread.	One side of garlic bread.
Ok, one large coke.	Okay, a big glass of Coke.
Ok, I have your details on file. Your order will be ready for pick-up in about 20 minutes.	Okay, I have your details. Your order will be ready for delivery in about 20 minutes.
Okay. I have your personal details on file. Your order will be ready for pick-up in about 20 minutes.	Ok. I have recorded your personal details. Your order will be ready for delivery in about 20 minutes.
Breakfast burrito got it.	Got the breakfast burrito.
Okay for 2.	Okay 2.
One side of orange juice and one coffee.Okay. I have your personal details on file. Your order will be ready for pick-up in about 20 minutes.	Orange juice and a side of coffee. Ok. I have recorded your personal details. Your order will be ready for delivery in about 20 minutes.
One breakfast burrito for 1 person?	One breakfast burrito for 1 person?
One Carne Asada breakfast burrito, no guacamole, side order of tortilla chips with cheese, 2-liter bottle of Orange Soda?Okay. I have your personal details on file. Your order will be ready for pick-up in about 20 minutes.	A Carne Asada breakfast burrito, no guacamole, cheese and cheese with tortillas, a bottle of 2 liters of orange soda? I have recorded your personal details. Your order will be ready for delivery in about 20 minutes.
Hi. Sure thing, will go ahead and resume your takeout order.	Hello there. Of course, please go ahead and resume your takeaway order.
You would like two lamb gyros. Is that correct?	You want two lamb tops. Is that correct?
Okay. I have your personal details on file. Your order will be ready for pick-up in about 20 minutes.	Ok. I have recorded your personal details. Your order will be ready for delivery in about 20 minutes.
Takeout for two. What would you like to order?	Take out two. What would you like to buy (order)?
Two General Tso's chicken. Any other details or side dishes?Okay, I have your personal details on file. Your order will be ready for pick-up in about 20 minutes.	Zuo Zongtang's two chickens. Any other details or side dishes? Well, I have recorded your personal details. Your order will be ready for delivery in about 20 minutes.
Did you say Burgers?	Have you ever talked about burgers?
Two large fries, chocolate milkshake and as well as two double cheeseburgers, is that correct?	Two big fries, chocolate milkshake and two double cheeseburgers, right?
Okay. I have your personal details on file. Your order will be ready for pick-up in about 20 minutes.	Ok. I have recorded your personal details. Your order will be ready for delivery in about 20 minutes.
And for your last sandwich?	Do you have your last sandwich?
One french dip with a side of fries, one Reuben on rye with extra sauerkraut with a side salad with ranch dressing and one club sandwich, hold the tomatoes, and a side of fries. And three large Cokes. Does that sound correct?Okay. I have your personal details on file. Your order will be ready for pick-up in 20 minutes.No problem, enjoy your dinner and have a great weekend.	A French dipping sauce with French fries, a Reuben rye with extra sauerkraut, a salad with ranch dressing and a club sandwich, tomatoes, and a French fries. And three big coke. Does it sound correct? I have recorded your personal details. Your order will be ready for shelves within 20 minutes. No problem, please have dinner and have a nice weekend.
Okay, so chicken nachos, chicken tacos, 2 chicken enchiladas and a order of guacamole with chips. Is that correct?Okay. I have your personal details on file. Your order will be ready for pick-up in about 20 minutes.	Okay, so chicken nachos, chicken tacos, 2 chicken enchiladas and an avocado avocado salad with fries. is it? I have recorded your personal details. Your order will be ready for delivery in about 20 minutes.
Hot dogs. What kind?	hot dog. which type?
Cheese dog?	Cheese dog?
Just to confirm that you would like to order 3 Polish Boy hot dogs. Is that correct?Ok. I have your details on file. Your order will be ready for pick-up in about 20 minutes.	Just to confirm that you want to order 3 Polish boy hot dogs. is it? I have your details. Your order will be ready for delivery in about 20 minutes.
May be some soup.	It might be some soup.
Okay. I have your personal details on file. Your order will be ready for pick-up in about 20 minutes.	Ok. I have recorded your personal details. Your order will be ready for delivery in about 20 minutes.
3 orders of sweet and sour pork, 6 spring rolls, three orders of chow mein and three orders of sweet and sour chicken.Okay. I have your personal details on file. Your order will be ready for pick-up in about 20 minutes.	3 sweet and sour pork ribs, 6 spring rolls, 3 fried noodles, 3 sweet and sour chicken. I have recorded your personal details. Your order will be ready for delivery in about 20 minutes.
Would you prefer a vegetarian or non-vegetarian?	Do you want to be vegetarian or non-vegetarian?
How about butter chicken and garlic naan?	How about butter chicken and garlic pie?
Okay, anything else apart from tandoori chicken?Just to confirm your order is 2 tandoori chicken.Okay. I have your personal details on file. Your order will be ready for pick-up in about 20 minutes.	Okay, besides the tandoori chicken, do you need to confirm that you are ordering 2 pieces of tandoori chicken? I have recorded your personal details. Your order will be ready for delivery in about 20 minutes.
Okay, I have your personal details on file. Your order will be ready for pick-up in about 20 minutes.	Okay, I have recorded your personal details. Your order will be ready for delivery in about 20 minutes.
Okay, what type of burgers?	Okay, what type of burger?
Any drinks with that?Okay, I have your personal details on file. Your order will be ready for pick-up in about 20 minutes.You were ordering Mexican food?	May I? Well, I have your personal information on file. Your order will be ready for shelves in about 20 minutes. You are ordering Mexican food?
Just to confirm you would like to order Carne Asada fries without guacamole and a 2 liters bottle of orange soda, is that correct?I have your personal details on file. Your order will be ready for pick-up in about 20 minutes.	Just to confirm that you want to order Carne Asada fries without guacamole and 2 liters of orange soda. Is that correct? I have recorded your personal details. Your order will be ready for delivery in about 20 minutes.
Sure, what type of pasta would you like?	Of course, what type of pasta do you want?
Okay, I have a family size lasagna and a side order of garlic bread.Okay, your order will be ready for pick up in 35 minutes. Enjoy your meal.	Okay, I have a family portrait lasagna and a garlic bread. Okay, your order will be ready within 35 minutes. Please enjoy.
Okay, pasta for 3. Got it.	Okay, 3 for pasta.
Ok, I have your personal details on file. Your order will be ready for pick-up in about 20 minutes.	Okay, I have your personal details. Your order will be ready for delivery in about 20 minutes.
Okay, one burrito.	Okay, a burrito.
Did you want rice in the burrito?Okay sure thing, a rice burrito. What else?	Do you want rice in a burrito? The sure thing is burritos. What else?
With a large Coke? Okay.	Is there a big coke? Ok.
With a side salad, okay.I have your personal details on file. Your order will be ready for pick-up in about 20 minutes.	Served with salad, okay. I have your personal details. Your order will be ready for delivery in about 20 minutes.
Okay, how would you like these hot dogs?	Okay, do you want these hot dogs?
Four hot dogs with mustard and kraut, and two with relish and mustard, anything else? Sides? Drinks?Okay, I have your details on file. Your order will be ready for pick-up in about 20 minutes.	Four hot dogs with mustard and kraut, two hot dogs with delicious and mustard, any others? side? Drink? Well, I have your details. Your order will be ready for delivery in about 20 minutes.
Okay, do you have a place in mind for your Breakfast Burritos?	Okay, would you like a place for breakfast burrito?
Okay what type of Burrito would you like from Rincon Taqueria?	Well, what kind of burrito would you like to buy from Rincon Taqueria?
What would you like in your Burrito?	What would you like to eat in a burrito?
Okay, I'll place that order for Rinco Taqueria.	Well, I want to place an order to Rinco Taqueria.
What would you prefer in Indian food?	What would you like to eat in Indian cuisine?
Would you like to add some naan?How many naans?	Do you want to add some naan? How many naan are there?
Okay. I have your personal details on file. Your order will be ready for pick-up in about 20 minutes.	Ok. I have recorded your personal details. Your order will be ready for delivery in about 20 minutes.
Okay, burritos for 3.Okay, Burritos for 3. What would you like to order Burrito preferences?	Okay, the price of the burrito is 3. Okay, the price of the burrito is 3. Do you want to order your burrito preference?
One bean and cheese one carne asada and one chicken with a side of sour cream, black beans and yellow rice.OK. I have your personal details on file. Your order will be ready for pick-up in about 20 minutes.	One side of bean and cheese, one Kana Asada and one chicken with sour cream, black beans and yellow rice. I have recorded your personal details. Your order will be ready for delivery in about 20 minutes.
One gyro sandwich with sauce on the side, one order of misaka, one order of oven baked lamb with potatoes and 3 orders of baklava. Is that correct?Okay. I have your personal details on file. Your order will be ready for pick-up in about 20 minutes.	One gyro sandwich with sauce, one Misaka, one oven-roasted lamb with potatoes and 3 baklava. is it? I have recorded your personal details. Your order will be ready for delivery in about 20 minutes.
Ok, take out for 3 Italian food.	Well, come up with 3 kinds of Italian food.
I have your personal details on file. Your order will be ready for pick-up in about 20 minutes.	I have recorded your personal details. Your order will be ready for delivery in about 20 minutes.
Barbecue, okay, you got it.	Barbecue, well, got it.
Okay. I have your personal details on file. Your order will be ready for pick-up in 20 minutes.	Ok. I have recorded your personal details. Your order will be ready for delivery within 20 minutes.
Ok, breakfast burritos. Sound good.	Okay, breakfast burrito. sounds good.
Bacon sausage egg burrito with hash browns two of them. Got it.	Two of the bacon sausage burrito with hash browns. Got it.
Yes, salsa on the side. Anything else?Ok. I have your personal details on file. Your order will be ready for pick-up in about 20 minutes.	Yes, Sasha is beside. Are there any more? I have recorded your personal details. Your order will be ready for delivery in about 20 minutes.
Okay, a side salad with ranch, hold the tomato, a large diet coke, a full rack, baked potato and a side of mac. Does that complete your order?Okay, I have your personal details on file. Your order will be ready for pick-up in about 20 minutes.	Well, with ranch salad, you can hold tomatoes, large coke, full rack, baked potatoes and mac side. Can your order be completed in this way? Okay, I have recorded your personal details. Your order will be ready for delivery in about 20 minutes.
Two gyros and a side of fries and 2 liters of Mountain Dew?Okay, I have your details on file. Your order will be ready for pick-up in about 20 minutes.	Two gyroscopes, French fries and 2 liters of mountain dew, okay? Well, I provided your details in the file. Your order will be ready for delivery in about 20 minutes.
Medium pizza with mushrooms and bacon and a bottle of coke.Okay, I have your personal details on file. Your order will be ready for pick-up in about 20 minutes.	Medium-sized pizza with mushrooms and bacon and a bottle of coke. Okay, I have your personal details. Your order will be ready for delivery in about 20 minutes.
Your order is one Pad Thai with shrimp and a side of coconut rice?Okay. I have your personal details on file. Your order will be ready for pick-up in about 20 minutes.	Your order is for a Thai-style stir-fried rice noodle with prawns and coconut rice on one side? Ok. I have recorded your personal details. Your order will be ready for delivery in about 20 minutes.
Okay. Your orders are two orange chicken with shrimp fried rice. 1 Barber chicken with shrimp fried rice, with two Pepsi's and a Sprite.Okay. I have your personal details on file. Your order will be ready for pick-up in about 20 minutes.	Ok. Your order is fried rice with two orange chicken and shrimp. 1 barber chicken and shrimp fried rice, with two Pepsi and one Sprite. I have recorded your personal details. Your order will be ready for delivery in about 20 minutes.
2 chicken fettuccine alfredo and one order of chicken Parmesan and one 2 liter of mountain dew.Okay. I have your personal details on file. Your order will be ready for pick-up in about 20 minutes.	2 chicken fettuccine Alfredo and one parmesan chicken and 2 liters of mountain dew. Ok. I have recorded your personal details. Your order will be ready for delivery in about 20 minutes.
I can help you with that. What would you like to order in Italian food?	I can help you. What would you like to order Italian food?
Do you want spaghetti with meatballs?	Do you want spaghetti with meatballs?
Regular Coke or Diet Coke?	Ordinary Coke or Diet Coke?
Just to confirm, you would like to order mustard chili and spaghetti with meatballs. 2 diet cokes and extra parmesan on the side.Okay. I have your personal details on file. Your order will be ready for pick-up in about 20 minutes.	Just to confirm, you want to order mustard chili and spaghetti with meatballs. There are 2 diet cola and extra Parmesan cheese on the side. I have recorded your personal details. Your order will be ready for delivery in about 20 minutes.
Just to confirm, you would like to order one tomato basil soup."OK. I have your personal details on file. Your order will be ready for pick-up in about 20 minutes".	Just confirm it. You want to order a tomato basil soup. "Okay. I have recorded your personal details. Your order will be ready for collection in about 20 minutes."
One pulled pork sandwich, one pulled chicken sandwich and two large orders of fries. Does that sound correct?Okay, I have your personal details on file. Your order will be ready for pick-up in about 20 minutes.	One pulled pork sandwich, one pulled chicken sandwich and two large servings of French fries. Does it sound correct? Okay, I have recorded your personal details. Your order will be ready for delivery in about 20 minutes.
Just one moment. BLT on a ciabatta bun with bacon lettuce and tomato, A turkey with Swiss cheese and a hoagie with American cheese with lettuce and ham and 3 cokes.BLT on a ciabatta bun with bacon lettuce and tomato, a turkey with Swiss cheese and a hoagie with American cheese with lettuce and ham and 3 cokes.Okay. I have your personal details on file. Your order will be ready for pick-up in abou…	Just a moment. BLT is served with cheese bread with bacon, lettuce and tomatoes, turkey with Swiss cheese and American cheese with lettuce and ham and 3 pieces of cola. American cheese with lettuce, ham and 3 pieces of cola. I have recorded your personal details. Your order will be ready for delivery in about 20 minutes.
What kind of gyros?	What kind of gyroscope?
2 beef gyros, 1 chicken gyro and a medium Caesar salad.	2 beef gyros, 1 chicken gyros and medium Caesar salad.
2 lamb gyros, 1 chicken gyro and a medium Caesar salad.Okay. I have your personal details on file. Your order will be ready for pick-up in about 20 minutes.	2 lamb gyroscopes, 1 chicken gyroscope and medium Caesar salad. I have recorded your personal details. Your order will be ready for delivery in about 20 minutes.
Just to confirm you would like to order two sandwiches.1st Reuben sandwich and corn beef sandwich.2nd corned beef sandwich. Is that correct?Okay. I have your personal details on file. Your order will be ready for pick-up in about 20 minutes.	Just to confirm that you want to order two sandwiches, one is a Reuben sandwich and a corn beef sandwich, and the other is a corned beef sandwich. is it? I have recorded your personal details. Your order will be ready for delivery in about 20 minutes.
2 Tacos, 2 Burritos and 2 Enchiladas.Ok, I have your personal details on file. Your order will be ready for pick-up in about 20 minutes.	2 tacos, 2 burritos and 2 enchiladas. OK, I have your personal details. Your order will be ready for delivery in about 20 minutes.
2 medium burgers with lettuce on a whole wheat with tomato on the side and a side order of french fries.Okay. I have your personal details on file. Your order will be ready for pick-up in about 20 minutes.	2 medium-sized burgers with whole-wheat lettuce and a side dish of tomato and French fries on the side. Ok. I have recorded your personal details. Your order will be ready for delivery in about 20 minutes.
One butter chicken and a side of rice and a coke.Ok. I have your personal details on file. Your order will be ready for pick-up in about 20 minutes.	A butter chicken, rice and cola side. I have recorded your personal details. Your order will be ready for delivery in about 20 minutes.
Looks like you had 1 Turkey-avocado crepe with cheddar and 1 Greek Delight Crepe. Is that right?	It looks like you have 1 cheddar cheese Turkish avocado crepe and 1 Greek crepe. Is that correct?
Okay. Let me confirm what you have 1 Turkey-avocado crepe with cheddar and 1 Greek Delight Crepe and 2 iced teas.Okay. Your order will be ready for pick-up in about 20 minutes.	Ok. Let me confirm that you have 1 cheddar cheese Turkish avocado crepe, 1 Greek style crepe and 2 cups of ice tea. Your order will be ready for delivery in about 20 minutes.
Would you like to add naan?	Do you want to add naan?
What kind of salad would you prefer?	What kind of salad do you want?
We have a salad with yogurt, onions and tomatoes.	We have yogurt, onion and tomato salad.
Would you like to try the mango lassi?Just to confirm you would like to order Chicken Tikka Masala with Naan and salad?And large coke.Okay. I have your personal details on file. Your order will be ready for pick-up in about 20 minutes.	Do you want to try mango lassi? Just make sure you want to order Tian Masala chicken and Naan and salad? There is also a big coke. I have recorded your personal details. Your order will be ready for delivery in about 20 minutes.
2 chicken subs with mayonnaise, mustard, tomatoes, mustard, lettuce, jalapenos, cucumbers, salt and pepper - 2 dr Peppers.Okay. I have your personal details on file. Your order will be ready for pick-up in 20 minutes.	2 diced chicken with mayonnaise, mustard, tomatoes, mustard, lettuce, jalapeno, cucumber, salt and pepper-2 Dr Peppers.Okay. I have recorded your personal details. Your order will be ready for delivery within 20 minutes.
2 orders of Lasagne.Okay. I have your personal details on file. Your order will be ready for pick-up in about 20 minutes.	2 orders of lasagna. I have recorded your personal details. Your order will be ready for delivery in about 20 minutes.
Okay, sure thing. Takeout Chinese food tonight?	Okay, for sure things. Chinese food tonight?
You want 2 orders of sweet and sour chicken, two orders of shrimp fried rice, four spring rolls and a 2 liter of Mountain Dew. Is that correct?Perfect, and any dessert?I have your personal details on file. Your order will be ready for pick-up in about 20 minutes.	You need 2 orders of sweet and sour chicken, 2 orders of shrimp fried rice, 4 spring rolls and 2 liters of Mountain Dew. correct? Perfect, is there any dessert? I have recorded your personal details. Your order will be ready for delivery in about 20 minutes.
Your order is chicken chow mein, with egg rolls, chicken noodle soup."OK. I have your personal details on file. Your order will be ready for pick-up in about 20 minutes."	Your order is chicken fried noodles, egg rolls, chicken noodle soup. "Okay. I have recorded your personal details. Your order will be ready for collection in about 20 minutes."
Okay. I have your personal details on file. Your order will be ready for pick-up in about 20 minutes.	Ok. I have recorded your personal details. Your order will be ready for delivery in about 20 minutes.
To confirm your order. I have one sausage breakfast burrito, one vegetarian breakfast burrito and one bacon breakfast burrito. Is that correct?Okay. I have your personal details on file. Your order will be ready for pick-up in 20 minutes.	Confirm your order. I have a sausage breakfast burrito, a vegetarian breakfast burrito and a bacon breakfast burrito. is it? I have recorded your personal details. Your order will be ready for delivery within 20 minutes.
Thai Orchid, Thai Cafe Restaurant, Thai Recipe Cuisine.	Thai orchid, Thai cafe restaurant, Thai recipe cuisine.
Bowl of Pad Thai, bowl of BBQ pork noodles. Anything else?	Bowl of Pad Thai, bowl of BBQ pork noodle. Anything else?
Egg fried rice and a 2 liter of Pepsi, will that be all for you today?It'll be ready in about 45 minutes.	Egg fried rice and 2 liters of Pepsi are enough for today? It will be ready in about 45 minutes.
A burrito with sausage egg and cheese, as well as relish and that's it?A burrito with sausage egg and cheese, one burrito sausage egg and cheese with relish and what was the last burrito?	Burrito with sausage, egg and cheese, and delicious, nothing more? A burrito with sausage, egg and cheese, a burrito with sausage, egg and cheese, with deliciousness, what is the last burrito?
Sausage, egg burrito. Okay. I have your personal details on file. Your order will be ready for pick-up in about 20 minutes.	Sausage, egg burritos. Ok. I have recorded your personal details. Your order will be ready for delivery in about 20 minutes.
Orange chicken, chow mein, wonton, and fried rice.	Orange chicken, fried noodles, wontons and fried rice.
And egg rolls added.Okay. I have your personal details on file. Your order will be ready for pick-up in about 20 minutes.	And added egg rolls. I have recorded your personal details. Your order will be ready for delivery in about 20 minutes.
3 Steak Tacos with everything on it, two orders of Spanish rice and 3 large Cokes. Is that right?"Okay. I have your personal details on file. Your order will be ready for pick-up in about 20 minutes."	There are 3 steak tacos, 2 Spanish rice and 3 large cola on it. Really? "I have your personal details on file. Your order will be received in about 20 minutes."
Looks like you had 1 turkey-avocado crepe with cheddar AND 1 Greek Delight crepe.	It looks like you have a turkey avocado crepe with cheddar cheese and a Greek-style crepe.
1 turkey-avocado crepe with cheddar and 1 Greek Delight crepe and 2 ice teas.Okay. Your order will be ready for pick-up in 20 minutes.	1 slice of cheddar cheese turkey avocado crepe and 1 cup of Greek style crepe and 2 cups of iced tea. Your order will be ready for delivery within 20 minutes.
Okay, sure thing. Let me see what you got. Okay, your last order from Sarah's pizza was 1 large pizza with one half pepperoni and one half mushroom.Okay, your last order from Sarah's pizza was 1 large pizza with one half pepperoni and one half mushroom.	Okay, for sure things. Let me see what you got. Okay, what you recently ordered from Sara’s Pizza is a large pizza with half pepperoni and half mushrooms.
Awesome, so along with all that, you would like to include a brownie too, is that correct?Alright sure thing. So I have one large pepperoni pizza but it's half with mushroom and a brownie, do I have your order correct?Okay. Your order will be ready for pick-up in about 20 minutes.	Great, so besides these, you also want to add a brownie cake, is this correct? So I have a big pepperoni pizza, but half of it is mushrooms and brownies. Is my meal correct? Your order will be ready for delivery in about 20 minutes.
How many orders of dumplings?	How many dumpling orders?
3 orders of orange and dumplings. Is that correct?Okay. I have your personal details on file. Your order will be ready for pick-up in about 20 minutes.	3 orders of oranges and dumplings. is it? I have recorded your personal details. Your order will be ready for delivery in about 20 minutes.
For how many people you would like to order Indian food?	How many people would you like to order Indian food for?
Just to confirm, you would like to order two tandoori chicken and one butter chicken.Would you like to add some naan?Would you prefer plain naan or garlic naan or butter naan?Plain Naan.Would you like to have anything to drink?Okay. I have your personal details on file. Your order will be ready for pick-up in about 20 minutes.	Just to confirm, you want to order two tandoori chicken and one butter chicken. Do you want to add some naan? Do you want regular naan or garlic naan or butter naan? Naan of the Plains, would you like something to drink? . I have recorded your personal details. Your order will be ready for delivery in about 20 minutes.
So, just to confirm you would like to order one tuna poke. Is it right?Okay. I have your personal details on file. Your order will be ready for pick-up in about 20 minutes.	So just to confirm that you want to order a tuna poke. Is that right? I have recorded your personal details. Your order will be ready for delivery in about 20 minutes.
Okay. I have your personal details on file. Your order will be ready for pick-up in about 20 minutes.	Ok. I have recorded your personal details. Your order will be ready for delivery in about 20 minutes.
I can help you with your takeout order.	I can help you order takeaway.
Burritos for how many people?	How many people are there in burritos?
What type of burrito would you like to order?	What kind of burritos do you want to order?
Okay, got it. You would like to order one spicy chicken burrito with rice and beans and an order of chips and cheese dip.	Okay, got it. You want to order a spicy chicken burrito with rice and beans, and a potato chip and cheese dip.
I will add a Diet Pepsi to your order."Okay. I have your personal details on file. Your order will be ready for pick-up in about 20 minutes."	I will add Diet Pepsi to your order. "Okay. I have recorded your personal details. Your order will be ready in about 20 minutes."
Food for 2 people one green gazpacho, one vegetable lentil soup?Okay, I have your personal details on file. Your order will be ready for pick-up in 20 minutes.	Food for two, a green gazpacho, a vegetable lentil soup? Well, I provided your personal details in the file. Your order will be ready for delivery within 20 minutes.
Okay, Gyros. I got it.What toppings would you like on this Gyro?	Okay, gyroscope. I see, what do you want the toppings for this gyroscope?
Sour cream, ketchup and a side of fries, got it.Okay, I have your personal details on file. Your order will be ready for pick-up in about 20 minutes.	Sour cream, ketchup and french fries, got it. Okay, I have your personal details. Your order will be ready for delivery in about 20 minutes.
1 medium pizza with bell peppers and anchovies, a side order of wings and two water bottles. Does that sound correct?	1 medium pizza with green peppers and anchovies, one flanks and two jugs. Does it sound correct?
Okay, how spicy would you like those?	Okay, do you want those spicy ones?
Okay. I have your personal details on file. Your order will be ready for pick-up in about 20 minutes.	Ok. I have recorded your personal details. Your order will be ready for delivery in about 20 minutes.
You would like to order one BBQ chicken, half roasted chicken with the side of potato, Connor on the carbb.Ok. I have your personal details on file. Your order will be ready for pick-up in about 20 minutes.	You want to order a grilled chicken, half a grilled chicken and potatoes on one side, Conner on carbon fiber. Ok. I have recorded your personal details. Your order will be ready for delivery in about 20 minutes.
I can help with your Chinese takeout order. what would you like to order?	I can help with your Chinese takeaway order. What would you like to buy (order)?
Okay, what type of noodles would you like?	Okay, what kind of noodles do you want?
Okay, one order of rice noodles with Peking sauce.	Okay, a bowl of rice noodles with Beijing sauce.
He would like one large order of pork fried rice and one chicken finger.	He wants a large amount of pork fried rice and a chicken finger.
A small chicken finger anything else?	What else is the chicken finger?
One large order of crab rangoon and Peking ravioli. How about the drinks?	A large batch of crab Rangoon and Beijing wontons. How about the drink?
The Chinese restaurant only has Diet Coke. Is that okay?I will add two Diet Cokes to order anything else.Okay. I have your personal details on file. Your order will be ready for pick-up in 20 minutes.	The Chinese restaurant only has Diet Coke. May I? I will add two Diet Coca-Cola to order other products. I have recorded your personal details. Your order will be ready for delivery within 20 minutes.
Okay barbecue spare ribs with BBQ sauce, a bottle of wine, and mashed potatoes.Ok. I have your personal details on file. Your order will be ready for pick-up in about 20 minutes.	Okay, grill the ribs with barbecue sauce, a bottle of wine and mashed potatoes. I have recorded your personal details. Your order will be ready for delivery in about 20 minutes.
Okay, Do you have any places in mind for your large pepperoni pizza?How does Round Table Pizza, Mountain Mike's Pizza or Premier Pizza sound?I'll order one large pepperoni pizza from Round Table.	Okay, do you intend to prepare large pepperoni pizzas? How does round table pizza, mountain Mike's pizza or premium pizza sound? I will order a large pepperoni pizza from the round table.
Okay, I have a Chimichanga with no guacamole, a carne asada burrito with no guacamole and order of Menudo.Okay, I have your details on file. Your order will be ready for pick-up in about 20 minutes.	Well, I have an order for Chimichanga without guacamole, Cana Asada burritos and Menudo without guacamole. Your order will be ready for delivery in about 20 minutes.
Okay. Hold on just a second. One order of spanakopita, lamb shanks and bacopa?Okay. I have your personal details on file. Your order will be ready for pick-up in about 20 minutes.	Ok. Wait for a spanakopita, lamb shank and bacopa? I have recorded your personal details. Your order will be ready for delivery in about 20 minutes.
Okay bbq food, what kind?	How about grilling food?
1 order of ribs and 1 order of bbq chicken.	1 spare ribs and 1 barbecue chicken.
Side of corn and wings.Any drinks?	Side of corn and wings. Do you have a drink?
2 liter coke.Okay. I have your personal details on file. Your order will be ready for pick-up in about 20 minutes.	2 liters of Coke. I have recorded your personal details. Your order will be ready for delivery in about 20 minutes.
You said you would like to order some ribs with stuffed baked potatoes?And collard greens?	Did you say you want to order some roasted potato ribs and kale?
Okay, I have your personal details on file. Your order will be ready for pick-up in about 20 minutes.	Okay, I have recorded your personal details. Your order will be ready for delivery in about 20 minutes.
Two orders of coconut milk soup and two orders of pad thai.Okay. I have your details on file. Your order will be ready for pick-up in about 20 minutes.	Two orders of coconut milk soup and two orders of Thai filling. Great. I have your details. Your order will be ready for delivery in about 20 minutes.
Okay, I have your personal details on file. Your order will be ready for pick-up in about 20 minutes.	Okay, I have recorded your personal details. Your order will be ready for delivery in about 20 minutes.
Hello, I can help you order some takeout Burgers go ahead with your order.	Hello, I can help you order some takeaway hamburgers, and then continue to order.
Would you like one or two orders of french fries?	Would you like a serving or two of French fries?
For your takeout order I have one well done burger with ketchup lettuce tomatoes pickles and onion. For the second Burger it is medium well with ketchup lettuce tomatoes pickles and onions with two orders of french fries and 2 Diet Coke. Is that correct?Okay, I have your personal details on file. Your order will be ready for pick-up in about 20 minutes.	According to your takeaway order, I have a well-made burger with tomato sauce, lettuce, tomatoes, pickles and onions. For the second burger, it was served with tomato sauce, lettuce, tomatoes, pickles and onions, with two French fries and two Coca-Cola. correct? Okay, I have recorded your personal details. Your order will be ready for delivery in about 20 minutes.
A poke bowl with white rice, salmon, cucumbers, and onions with teriyaki seasoning crab side salad.Okay, I have your details on file. Your order will be ready for pick-up in about 20 minutes.	A oke bowl with white rice, salmon, cucumber and onion, served with teriyaki seasoned crab salad. Well, I provided your details in the file. Your order will be ready for delivery in about 20 minutes.
Thai food you say, okay.Pad Thai or Green Papaya Salad?Pad Thai.Medium Coke to go along with it, you got. Is that all?Okay, I have your personal details on file. Your order will be ready for pick-up in about 20 minutes.	The Thai food you said is okay, just use Thai or green papaya salad, or Thai Chinese cola with it. That's it? Okay, I have recorded your personal details. Your order will be ready for delivery in about 20 minutes.
2 Falafel plates with Tahini sauce - 2 drinks.Okay, I have your personal details on file. Your order will be ready for pick-up in about 20 minutes.	2 servings of tahini falafel plates-2 drinks. Okay, I have your personal details. Your order will be ready for delivery in about 20 minutes.
Take out for two people. Soup. Any side dishes or drinks?	Take out two people. soup. Are there any side dishes or drinks?
Clam chowder soup, gumbo soup, a side of kale and tahini salad. Okay. I have your personal details on file. Your order will be ready for pick-up in about 20 minutes.	Clam chowder soup, thick soup, kale and tahini salad. Ok. I have recorded your personal details. Your order will be ready for delivery in about 20 minutes.
Okay. I have your personal details on file. Your order will be ready for pick-up in about 20 minutes.	Ok. I have recorded your personal details. Your order will be ready for delivery in about 20 minutes.
What would you like to order in Greek food?	What would you like to order in Greek cuisine?
Okay, just to confirm, you would like to order Chicken Souvlaki, Greek salad and a slice of pie. Is that correct?	Okay, please confirm, you want to order chicken Souvlaki, Greek salad and a slice of pie. Is that correct?
Extra feta cheese on the Greek salad added to the order.So, just to confirm, you would like to order Chicken Souvlaki, Greek salad with extra feta cheese and a slice of pie.Okay. I have your personal details on file. Your order will be ready for pick-up in about 20 minutes.	The order also includes extra feta on the Greek salad. So, to confirm, you want to order chicken Souvlaki, Greek salad and extra feta and a slice of pie. I have recorded your personal details. Your order will be ready for delivery in about 20 minutes.
Two people, you say?	Two people, you say?
3 okay, you got it.	3 Okay, got it.
Okay, you got it BBQ food.	Well, you got the barbecue food.
Okay. I have your personal details on file. Your order will be ready for pick-up in about 20 minutes.	Ok. I have recorded your personal details. Your order will be ready for delivery in about 20 minutes.
I can help you with your takeout order.	I can help you order takeaway.
And this is for 2 people, correct?	This is for 2 people, right?
Okay, so far I have butter chicken with extra green peppers with extra plain rice, is that correct?Ok, I have your personal details on file. Your order will be ready for pick-up in about 20 minutes.	Well, so far, I have butter chicken, extra green peppers and extra plain rice, right? Your order will be ready for delivery in about 20 minutes.
I can help you with your takeout order.	I can help you order takeaway.
Okay, I have a pulled pork sandwich and a beef brisket sandwich both on brioche buns.	Well, I have a pulled pork sandwich and a beef bri sandwich on brioche bread.
I will add two sides of BBQ beans as well as two sides of coleslaw.Okay. I have your personal details on file. Your order will be ready for pick-up in 20 minutes.	I want to add the two sides of the barbecue beans and the two sides of the coleslaw. I have recorded your personal details. Your order will be ready for delivery within 20 minutes.
Large Pepperoni Pizza with Side of Onion Rings.OK. I have your personal details on file. Your order will be ready for pick-up in about 20 minutes.	Onion ring side of big pepperoni pizza. I have recorded your personal details. Your order will be ready for delivery in about 20 minutes.
Just to confirm you would like to order three breakfast burritos.	Just to confirm that you want to order three breakfast burritos.
What kind of meat would you prefer for the breakfast burritos?	What kind of meat would you like for breakfast burrito?
Would you like to add extra cheese to it?Just to confirm your order would be 3 bacon breakfast burritos and three large cokes.	Do you want to add extra cheese? Just confirm that your order will be 3 bacon breakfast burritos and 3 large colas.
Would you prefer cold coffee or hot coffee?	Would you like cold coffee or hot coffee?
Just to confirm your order once again it would be three bacon breakfast burritos with three large hot coffee.Okay. I have your personal details on file. Your order will be ready for pick-up in about 20 minutes.	Just to confirm your order again, it will be three bacon breakfast burritos and three large hot coffees. I have recorded your personal details. Your order will be ready for delivery in about 20 minutes.
Okay, food for 2 people: one large Pepperoni Pizza, one 2 liter of Sprite, two Brownies, two Iced Teas.	Okay, food for 2 people: a large pepperoni pizza, a 2-liter sprite, two brownies, two iced teas.
Okay. I have your personal details on file. Your order will be ready for pick-up in about 20 minutes.	Ok. I have recorded your personal details. Your order will be ready for delivery in about 20 minutes.
Looks like you had 1 turkey-avocado crepe with cheddar and 1 Greek Delight crepe.	It looks like you have a turkey avocado crepe with cheddar cheese and a Greek-style crepe.
2 ice teas. Sure. I've added that to the order.Okay. Let me confirm what you have: 1 turkey-avocado crepe with cheddar and 1 Greek Delight crepe and 2 ice teas.Okay. Your order will be ready for pick-up in about 20 minutes.	2 ice tea. of course. I have added it to the order. Ok. Let me confirm what you have: 1 turkey avocado crepe with cheddar cheese, 1 Greek-style crepe and 2 cups of iced tea. Your order will be ready for delivery in about 20 minutes.
Okay, how many breakfast burritos would you like?	Okay, how many breakfast burritos would you like?
Okay, I will place the order for two breakfast burritos. Anything else?	Okay, I want to order two breakfast burritos. Anything else?
I will add a side of hash browns to your order, anything else?	I will add a side potato pancake to your order, are there any others?
Would you like cream and sugar?I will add a small coffee with cream and sugar to order, anything else?	Do you want cream and sugar? I want to order a small coffee with cream and sugar. Anything else?
I will also add an orange juice, does that complete your order?Okay, I have your details on file. Your order will be ready for pick-up in about 20 minutes.	I will also add orange juice so that you can complete your order. Well, I have recorded your details. Your order will be ready for delivery in about 20 minutes.
Good choice! Okay. I have your personal details on file. Your order will be ready for pick-up in about 20 minutes.	Good choice! Ok. I have recorded your personal details. Your order will be ready for delivery in about 20 minutes.
For how many people and what kind of burgers you would like to order?	How many people and what kind of burger do you want to order?
Just to confirm you would like to order one mushroom cheeseburger, bacon cheeseburger and hamburger. Is that correct?Okay. I have your personal details on file. Your order will be ready for pick-up in about 20 minutes.	Just to confirm that you want to order a mushroom cheeseburger, bacon cheeseburger and hamburger. is it? I have recorded your personal details. Your order will be ready for delivery in about 20 minutes.
Veggie lasagna, a Cesar salad, and Cartufo and a diet coke. For one. Is that correct?Okay. I have your personal details on file. Your order will be ready for pick-up in about 20 minutes.No problem. Enjoy your dinner.	Vegetarian Lasagna, Cesar Salad, Cartufo and Diet Coke. For one. is it? I have recorded your personal details. Your order will be ready for delivery in about 20 minutes, no problem. I wish you a pleasant dinner.
What would you like to eat in Thai food?	What would you like to eat in Thai food?
Just to confirm you would like to order white rice Teriyaki Thai with two liters Coca cola?	Just to confirm that you want to order two liters of Coca-Cola's white rice teriyaki Thai cuisine?
What meat would you prefer for the white rice Teriyaki?	What kind of meat do you want with white rice teriyaki?
Just to confirm you would like to order white rice Teriyaki Thai with beef?Would you prefer Diet Coke or regular 2 liter Coke?Okay. I have your personal details on file. Your order will be ready for pick-up in about 20 minutes.	Just to confirm that you want to order beef white rice Thai style Thai style beef? Do you want to choose Diet Coke or 2 liters of regular Coke? I have recorded your personal details. Your order will be ready for delivery in about 20 minutes.
What sauce would you prefer?	What kind of seasoning do you want?
Okay. I have your personal details on file. Your order will be ready for pick-up in about 20 minutes.	Ok. I have recorded your personal details. Your order will be ready for delivery in about 20 minutes.
Chicken quesadilla, beans with rice, chips and salsa with cheese dip.	Chicken tortillas, beans with rice, French fries and cheese dipped in salsa.
Okay. I have your personal details on file. Your order will be ready for pick-up in about 20 minutes.	Ok. I have recorded your personal details. Your order will be ready for delivery in about 20 minutes.
I can help you with your takeout order. What would you like to order from the Italian restaurant?	I can help you order takeaway. What would you like to order from an Italian restaurant?
Here's what I have: two orders of egg plant Parmesan, a side order of spaghetti, 2 diet Cokes and what flavor ice cream would you like?	This is what I want: two orders of eggplant with parmesan cheese, one serving of spaghetti, two diet cola and what kind of ice cream do you want?
I will add vanilla ice cream to order, Anything else?Ok, I have your personal details on file. Your order will be ready for pick-up in about 20 minutes.	I will add vanilla ice cream to the order, is there anything else? Okay, I have recorded your personal details. Your order will be ready for delivery in about 20 minutes.
What kind of burgers are you looking for?	What kind of burger are you looking for?
Your order is one hangover burger with cheddar cheese, fried egg with a baked potato with bacon and barbecue sauce. The other burger with shaved red onion, with salsa, guacamole and ranch dressing, both cooked medium well. Is that correct?	Your order is a hangover burger, including cheddar cheese, fried eggs and baked potatoes with bacon and barbecue sauce. Another burger, thinly sliced ​​red onions, served with salsa, guacamole and ranch seasoning, all cooked very well. Is that correct?
Also, corn salsa with guacamole?	Also, corn salsa guacamole?
With hand-cut fries.Okay. I have your personal details on file. Your order will be ready for pick-up in about 20 minutes.	Served with hand-cut French fries. I have recorded your personal details. Your order will be ready for delivery in about 20 minutes.
Okay, placing an order for 3 steak breakfast burritos and 3 Dr. Peppers.What size Dr. Peppers are they?	Okay, please order 3 steak breakfast burritos and 3 Dr. Peppers. What are their sizes?
Okay, ordering three large Dr. Peppers to go with your three steak burritos.Your order should be ready in about 45 minutes. Enjoy your meal today.	Okay, order three large Dr Peppers to match your three steak burritos, and your order should be ready in about 45 minutes. I wish you a pleasant meal today.
One chicken gyro and a side of spanakopita.Okay. I have your personal details on file. Your order will be ready for pick-up in about 20 minutes.	A chicken gyro and a spanakopita. I have recorded your personal details. Your order will be ready for delivery in about 20 minutes.
I can help you with your takeout order for Indian food. What would you like to order from the Indian restaurant?	I can help you order Indian food. What would you like to order from an Indian restaurant?
One order of alu matar, one order of alu saag and one vegetable biryani?Okay. I have your details on file and your order will be ready in 20 minutes.	First-order aluminum parent star, first-order aluminum saag and a bunch of vegetable biryani? Ok. We have archived your details and your order will be ready within 20 minutes.
Your order is baby back ribs, dry-rubbed chicken wings and 2 cans of mountain dew?Okay. I have your personal details on file. Your order will be ready for pick-up in about 20 minutes.	Is your order for baby ribs, dry ground chicken wings and 2 cans of mountain dew? I have recorded your personal details. Your order will be ready for delivery in about 20 minutes.
I can help you with your takeout order for Chinese food. What would you like to order?	I can help you order Chinese food. What would you like to buy (order)?
Okay. I have orange chicken with a large order of fried rice and a side order of egg rolls is that correct?	Ok. I have orange chicken and plenty of fried rice, and a plate of egg rolls. Is that correct?
Got it. This is for three people.Okay, I have your personal details on file. Your order will be ready for pick-up in about 20 minutes.	Got it. This is for three people. Well, I have recorded your personal details. Your order will be ready for delivery in about 20 minutes.
A french fries and a side of ketchup and a coke.Okay, I have your details on file. Your order will be ready for pick-up in about 20 minutes.	French fries, ketchup and cola side. Well, I provided your details in the file. Your order will be ready for delivery in about 20 minutes.
Your order is two large bacon pizzas with light sauce and a cheese bread.	Your order is for two large bacon pizzas, topped with light sauce and cheese bread.
Two large pepperoni bacon pizza with light sauce and a cheese bread.Okay. I have your personal details on file. Your order will be ready for pick-up in about 20 minutes.	Two large pepperoni bacon pizzas with light sauce and cheese bread. I have recorded your personal details. Your order will be ready for delivery in about 20 minutes.
I can help you order Chinese takeout. How many people will you be ordering for?	I can help you order Chinese food. How many people do you want to order?
I have one order of Singapore-style noodles, one spare rib, two egg rolls. Is that correct?Okay, I have your personal details on file. Your order will be ready for pick-up in about 20 minutes.	I want a Singapore-style noodles, a rib and two egg rolls. correct? Okay, I have recorded your personal details. Your order will be ready for delivery in about 20 minutes.
How many duck soups?	How much duck soup?
Just to confirm, you would like to order three duck soups. Is that correct?Okay, I have your personal details on file. Your order will be ready for pick-up in about 20 minutes.	Just to confirm, you want to order three duck soup. correct? Okay, I have recorded your personal details. Your order will be ready for delivery in about 20 minutes.
One order of tandoori chicken, one order of chicken tikka masala and one order of butter chicken and samosas aswell.Okay. I have your personal details on file. Your order will be ready for pick-up in about 20 minutes.	Also order a tandoori chicken, a tikka masala chicken and a butter chicken and samosa. Ok. I have recorded your personal details. Your order will be ready for delivery in about 20 minutes.
How many breakfast burritos and what kind?	How many breakfast burritos and what kind?
Just to confirm you would like to order two large bacon, egg and cheese breakfast burritos and the side of guacamole. Is that correct?Okay. I have your personal details on file. Your order will be ready for pick-up in about 20 minutes.	Just to confirm that you want to order two large bacon, egg and cheese breakfast burritos and a side of guacamole. is it? I have recorded your personal details. Your order will be ready for delivery in about 20 minutes.
Okay, what type of food would you like to order takeout for?	Okay, what kind of food do you want to order?
I have found Spawned and Pho Hoa Noodle Soup.	I found spawning and pho noodle soup.
Okay, what type of soup?	Okay, what soup?
Okay, I'll order three chicken noodle soup from Spawned.	Well, I want to order three chicken noodle soup from Spawned.
Would you like any sides or drinks with these orders?	Do you want any meals or drinks for these orders?
One chicken noodle soup and two orders of tomato soup. 4 orders of crackers and 2 liters of coca cola. Does this complete your order?	One chicken noodle soup and two tomato soup. 4 biscuits and 2 liters of Coca-Cola. Can this complete your order?
Okay. I have your personal details on file. Your order will be ready for pick-up in about 20 minutes.Enjoy your dinner! Goodbye.	Ok. I have recorded your personal details. Your order will be ready for shelves in about 20 minutes, please enjoy dinner! Goodbye.
Looks like you had one turkey-avocado crepe with cheddar and one Greek Delight crepe.	It looks like you have a turkey avocado crepe with cheddar cheese and a Greek-style crepe.
A salad with house dressing, sure, I've added that to the order.Let me confirm what you have, one turkey-avocado crepe with cheddar and one Greek Delight crepe and one salad with house dressing.Your order will be ready for pick-up in about 20 minutes.	Of course, I have already added a salad dressing and salad dressing to the order. Let me confirm that there is a turkey avocado crepes with cheddar cheese and a Greek-style crepes and a salad dressing. -Completed in about 20 minutes.
Ok. I have your personal details on file. Your order will be ready for pick-up in about 20 minutes.	Ok. I have recorded your personal details. Your order will be ready for delivery in about 20 minutes.
Okay, easy enough, three people and I'm assuming they are all adults.	Well, it's easy, three people, I assume they are all adults.
Not even a drink to wash it all down with?Alright, looks like you are all set. I have three orders of scallion chicken.Ok. I have your personal details on file. Your order will be ready for pick-up in about 20 minutes.	Can't you even wash a cup of drink? Well, it looks like you are ready. I have three orders of scallion chicken. I have recorded your personal details. Your order will be ready for delivery in about 20 minutes.
Looks like you had two burgers well done with everything on them. Sweet potato fries with both.	It seems that both of your burgers are doing well. Sweet potato fries.
Did you said you want to add a house salad?Okay. Let me confirm you have two burgers well done with everything on them. Sweet potato fries with both. And a house salad.Okay. Your order will be ready for pick-up in about 20 minutes.	Do you mean to add homemade salad? Let me confirm that both of your burgers are doing well. Sweet potato fries. There is also house salad. Ok. Your order will be ready for delivery in about 20 minutes.
Got it. Any drinks with that?	Got it. Do you have a drink?
Okay. I have your personal details on file. Your order will be ready for pick-up in about 20 minutes.	Ok. I have recorded your personal details. Your order will be ready for delivery in about 20 minutes.
Take out for 2, got it. What would you like?	Take out 2 and get it. what would you like?
Okay, 2 hot dogs.	Okay, two hot dogs.
1 chili cheese dog and 1 with relish, mustard, and sauerkraut.Okay. I have your details on file. Your order will be ready for pick-up in about 20 minutes.	1 chili cheese dog and 1 cheese with seasonings, mustard and sauerkraut. I have your details. Your order will be ready for delivery in about 20 minutes.
Just to confirm you would like to order three hamburgers, side of french fries and 3 Budweisers beers.Is that correct?Ok. I have your personal details on file. Your order will be ready for pick-up in about 20 minutes.	Just to confirm that you want to order three hamburgers, French fries and three Budweiser beers. Is this correct? I have recorded your personal details. Your order will be ready for delivery in about 20 minutes.
Sure. What would you like on your sandwich?	of course. What would you like to eat on the sandwich?
Okay. I have a turkey club with extra tomatoes, extra lettuce, 2 L of Mountain Dew. Is that all for you today?Your order should be ready in about 15 minutes. Enjoy your meal.I can help you with your takeout order, what would you like to order?	Ok. I have a turkey club with extra tomatoes, extra lettuce, and 2 liters of mountain dew. Is that all for today? Your order should be ready within 15 minutes. Have a nice meal. I can help you order takeaway. What would you like to order?
And what would you like to order from the Chinese restaurant?	What would you like to order from the Chinese restaurant?
Okay, this is what I have in order: chow mein, orange chicken fried rice, beef and broccoli, egg rolls and a side of wonton soup for two people, is that correct?	Okay, here are the things I want: fried noodles, fried rice with orange chicken, beef and broccoli, egg rolls and wonton noodle soup for two people, right?
I will add an order of Peking duck to your order.I have your personal details on file. Your order will be ready for pick-up in about 20 minutes.	I will add the order of Beijing roast duck to your order. I have recorded your personal details. Your order will be ready for delivery in about 20 minutes.
Roast beef with white cheddar panini, a BLT club, and a turkey with lettuce, tomatoes on wheat, with three bags of baked chips and 3 brownies, anything else?Okay. I have your personal details on file. Your order will be ready for pick-up in 20 minutes.	Roast beef with white cheddar cheese panini, BLT club and turkey with lettuce, tomato tomatoes, three bags of roasted potato chips and 3 brownies, is it okay? I have recorded your personal details. Your order will be ready for delivery within 20 minutes.
Just to confirm, your order is OC, chicken teriyaki, eggroll and miso soup.I have your personal details on file. Your order will be ready for pick-up in about 20 minutes.	Just to confirm, your order is OC, chicken teriyaki, egg rolls and miso soup. I have your personal details. Your order will be ready for delivery in about 20 minutes.
Okay. We have an order of barbecue chicken and a side order of barbecue ribs, a side order of french fries, a side salad and a 1 liter of Diet Coke.Okay. I have your personal details on file. Your order will be ready for pick-up in about 20 minutes.	Ok. We have a barbecue chicken and a barbecue rib, a french fries, a salad and a 1-liter diet coke. I have recorded your personal details. Your order will be ready for delivery in about 20 minutes.
One pizza pie and one chicken parmesan?Okay, I have your personal details on file. Your order will be ready for pick-up in about 20 minutes.	A pizza and a parmesan cheese? Well, I have your profile on file. Your order will be ready for delivery in about 20 minutes.
What kind of pasta?	What kind of pasta?
2 orders of spaghetti, 2 orders of langosi and 2 lasagna?	2 parts spaghetti, 2 langosi and 2 lasagna?
Ok. I have your personal details on file. Your order will be ready for pick-up in about 20 minutes.	Ok. I have recorded your personal details. Your order will be ready for delivery in about 20 minutes.
I can help you with your takeout order for Mexican food.	I can help you order Mexican food.
Okay, I have one order for a burrito and an order of fried rice and what kind of meat would you like on the taco salad?	Okay, I want a burrito and a fried rice. What kind of meat would you like on the taco salad?
Okay, I will make sure that there is hot sauce with your order.	Well, I will make sure you have hot sauce in your order.
Okay, a side of sour cream. How about a drink?	Well, the sour cream side. How about a drink?
Okay, I have your personal details on file. Your order will be ready for pick-up in about 20 minutes.	Okay, I have recorded your personal details. Your order will be ready for delivery in about 20 minutes.
Okay. what would you prefer in pork?	Ok. What do you want pork for?
You want a large bulk with ketchup and salt that will cost 10.99.	You want a lot of salt with ketchup and salt, the price is 10.99.
Okay. I have your personal details on file. Your order will be ready for pick-up in about 20 minutes.	Ok. I have recorded your personal details. Your order will be ready for delivery in about 20 minutes.
What kind of burgers?	What kind of burger?
Okay, one Rodeo Burger. What else?	Okay, a cowboy burger. What else?
Alright a side of onion rings. Anything else?Okay. I have your personal details on file. Your order will be ready for pick-up in about 20 minutes.	Okay, one side of onion rings. Are there any more? I have recorded your personal details. Your order will be ready for delivery in about 20 minutes.
How many gyros would you like?	How many gyroscopes do you want?
What meat and toppings would you like on those?	Do you want those meat and toppings?
Okay, hold on a moment. That was 2 Gyros. First gyro with beef, cream cheese and lettuce. Second, you wanted Taco meat, lettuce, red onion and diced chicken. You also wanted two cokes, is that correct?Great, I have your personal details on file. Your order will be ready for pick-up in about 20 minutes.	Okay, wait. Those are 2 gyroscopes. The first gyroscope for beef, cream cheese and lettuce. Second, you want Taco meat, lettuce, red onion and diced chicken. You still want two coke, right? Very good, I have your profile. Your order will be ready for delivery in about 20 minutes.
One order of meat lasagna and one vegetarian lasagna and an order of sauteed veggies for both with two diet cokes. Anything else?OK. I have your personal details on file. Your order will be ready for pick-up in about 20 minutes.	A meat lasagna and a vegetarian lasagna, and a stir-fried vegetable with two diet cola. Are there any more? I have recorded your personal details. Your order will be ready for delivery in about 20 minutes.
I can help you with your food over, what would you like to order from the Chinese restaurant?	I can help you solve your food problem. What would you like to order from the Chinese restaurant?
Okay, one order of egg drop soup large.	Okay, a big plate of egg drop soup.
And one order of chicken fried rice and two egg rolls, anything else?	There is also a chicken fried rice and two egg rolls. Anything else?
You said Diet Coke would be fine.What size for the drink?	You said that Diet Coke is fine.
I will add a large Diet Coke to order, anything else?"Okay, I have your personal details on file. Your order will be ready for pick-up in about 20 minutes."	Do I want to order a large Diet Coke? "Well, I have recorded your personal details. Your order will be ready for collection in about 20 minutes."
Okay. I have your personal details on file. Your order will be ready for pick-up in about 20 minutes.	Ok. I have recorded your personal details. Your order will be ready for delivery in about 20 minutes.
What kind of burritos?	What kind of burrito?
Just to confirm 3 large beef burritos and 2 cokes.Would you like to add some sauce to it?	Just to confirm 3 large beef burritos and 2 cola, would you like to add some seasoning on it?
Tabasco sauce added to your order.Ok. I have your personal details on file. Your order will be ready for pick-up in about 20 minutes.	Tabasco sauce has been added to your order. I have recorded your personal details. Your order will be ready for delivery in about 20 minutes.
I can help you with your taking over for burritos what would you like in your burritos.	I can help you take over the burrito, what do you want for the burrito.
Okay, this is what I have one bean and cheese burrito one Carne asada burrito and side orders of yellow rice pinto beans and black beans.Anything else? Would you like to add any drinks?Okay. I have your personal details on file. Your order will be ready for pick-up in about 20 minutes.	Okay, this is what I want for a bean and cheese burrito, a Carne Asada burrito, and a side dish of yellow rice, pinto beans and black beans. Anything else? Do you want to add any drinks? I have recorded your personal details. Your order will be ready for delivery in about 20 minutes.
I have your personal details on file. Your order will be ready for pick-up in about 20 minutes.	I have recorded your personal details. Your order will be ready for delivery in about 20 minutes.
Just to confirm, you would like to order three large chicken sandwiches with mayonnaise, ketchup, cheese, pickles, cucumbers, vinegar, lettuce, tomatoes and jalapenos mustard.	Just to confirm, you want to order three large chicken sandwiches, including mayonnaise, ketchup, cheese, pickles, cucumber, vinegar, lettuce, tomatoes and jalapeno mustard.
[truncated: 2,492 more rows]
