# Supplementary material for: GenPADS: Reinforcing politeness in an end-to-end dialogue system
Source: PLoS One. 2023 Jan 6;18(1):e0278323. doi: 10.1371/journal.pone.0278323 (PMC9821416; doi:10.1371/journal.pone.0278323)
Supplement: S1 Data — (ZIP) [file pone.0278323.s001.zip › GenPADS_Data_Sample/Sample_GenDD/G-Dataset/food-ordering_generator_bot_test.csv]

input_text	target_text
So your order is 4 steak tacos, fried rice on the side and one large sprite, is that correct?	So you ordered 4 steak tortillas, one side fried rice and one big sprite, right?
Okay, I have your personal details on file. Your order will be ready for pick-up in about 20 minutes.	Okay, I have recorded your personal details. Your order will be ready for delivery in about 20 minutes.
One white bread.Okay. I have your personal details on file. Your order will be ready for pick-up in about 20 minutes.	One white bread. I have your personal data. Your order will be ready for shipping in about 20 minutes.
Okay, I have your personal details on file. Your order will be ready for pick-up in about 20 minutes.	Okay, I have your personal details. Your order will be ready for shipping in about 20 minutes.
Okay. Let me confirm you have, two burgers well done with everything on them. Sweet potato fries with both.And one brownie.Okay. Your order will be ready for pick-up in about 20 minutes.	Ok. Let me confirm that both burgers are doing well. Both are paired with sweet potato fries and a brownie cake. Your order will be ready for delivery in about 20 minutes.
What kind of burger would you like to order, Would it be a meat or just plain cheeseburger?	What kind of burger do you want to order, is it a meat or a pure cheese burger?
Your order is 3 entree enchilada plates, with rice and loaded nachos and 3 medium drinks."OK. I have your personal details on file. Your order will be ready for pick-up in about 20 minutes."	Your order is 3 servings of entree filling with rice and corn flakes and 3 medium drinks. "Ok. I have recorded your personal details. Your order will be prepared in about 20 minutes Good to receive."
Chicken with black bean sauce, moo goo gai pan.3 spring rolls.And a pint of wonton soup with fortune cookies.	Chicken with black bean sauce, moo goo gai pan.3 spring rolls and a pint of wonton soup and fortune cookies.
A side of salad, is that correct?Okay. I have your personal details on file. Your order will be ready for pick-up in about 20 minutes.	A salad side dish, right? I have your personal data. Your order will be ready for shipping in about 20 minutes.
Burgers, Sure.A mushroom burger with pickles/lettuce/tomatoes, a side of french fries and a diet coke.	Of course it is a burger, mushroom burger with pickles/lettuce/tomatoes, French fries and diet Coke.
One large matzah ball soup and one small pea soup, anything else?	A meal of mascarpone ball soup and a meal of small pea soup, are there others?
Food for 2 people one large pepperoni pizza, one 2-liters of sprite, two brownies and four iced teas.	Meals for 2 people: one large pepperoni pizza, one 2L Sprite, two cakes and four iced teas.
Just to confirm, you would like to order two large double cheeseburgers.	Just to confirm, you want to order two large double cheeseburgers.
Okay. I have your details on file. Your order will be ready for pick-up in about 20 minutes.	Ok. I have your details. Your order will be ready for delivery in about 20 minutes.
I will add vanilla ice cream to order, Anything else?Ok, I have your personal details on file. Your order will be ready for pick-up in about 20 minutes.	I will add vanilla ice cream to the order, is there anything else? Okay, I have recorded your personal details. Your order will be ready for delivery in about 20 minutes.
Hot dogs for 3, got it. What would you like with it?	Hot dogs for three, got it. What would you like from him?
Just to confirm, you would like to order two sandwiches?Which is first a salami sandwich with mustard, second ham sandwich with mayonnaise?Okay. I have your personal details on file. Your order will be ready for pick-up in 20 minutes.	Just to confirm, you want to order two sandwiches? Which is the mustard sausage sandwich, and the second is the mayonnaise ham sandwich? I have recorded your personal details. Your order will be ready for delivery within 20 minutes.
Yes, sure. 2 orders of spaghetti with large meatballs and cheese grated on top.	Yes of course. 2 servings of spaghetti with large meatballs and grated cheese.
Okay. One lemonade added to your order.Anything in dessert?Okay. I have your personal details on file. Your order will be ready for pick-up in about 20 minutes.	Okay. Lemonade has been added to your order. Anything for dessert? I have your personal data. Your order will be ready for shipping in about 20 minutes.
Shrimp with angel hair pasta with linguine with white clam sauce and a side of bruschetta will that complete your order.OK, I have your personal details on file. Your order will be ready for pick-up in about 20 minutes. Have a nice day thank you.	Shrimp with angel hair pasta with linguini with white clam sauce and bruschetta garnish to complete your order. Okay, I have your personal details. Your order will be ready for shipping in about 20 minutes. Have a nice day, thanks.
Would you like any condiments, drinks or sides without a lighter?	Do you want to add any condiments, drinks or meals without a lighter?
Your order is 2 beef burritos. No guacamole and onions salsa on the side. Is it Right?Okay. I have your personal details on file. Your order will be ready for pick-up within 20 minutes.	Your order is 2 beef burritos. No guacamole and onion salsa on the side. It is right? I have your personal data. Your order will be ready for shipment within 20 minutes.
2-liter sodas are available.Pepsi.	Can provide 2 liters of soda water.
Okay. I have your personal details on file. Your order will be ready for pick-up in about 20 minutes.	Okay. I have your personal data. Your order will be ready for shipping in about 20 minutes.
One burger cooked medium rare with cheddar cheese lettuce tomato pickles onions ketchup and mustard.The other burger cooked medium well with provolone cheese bacon sweet and spicy pepper jelly and lettuce.	One burger was cooked with moderately rare cheddar cheese lettuce, tomato, pickles, onions, ketchup and mustard sauce; the other burger was cooked moderately with provolone cheese, bacon, sweet and spicy pepper and lettuce.
Ok, takeout for 3 people, what kind of food?	Okay, takeaway food for three, what kind of food?
A chocolate brownie? Sure. I've added that to the order. Anything else?1 large pizza with one half pepperoni and one half mushroom and a chocolate brownie. Is that right?Okay. Your order will be ready for pick-up in about 20 minutes.	chocolate brownie? of course. I have added it to the order. There is also a large pizza with half pepperoni, half mushroom and chocolate brownie. Is it right? Your order will be ready for delivery in about 20 minutes.
3 orders of sweet and sour chicken, anything else?	3 orders of sweet and sour chicken, anything else?
Would you like to add some ketchup and salt?	Do you want to add some tomato sauce and salt?
Okay. I have your personal details on file. Your order will be ready for pick-up in about 20 minutes.	Ok. I have recorded your personal details. Your order will be ready for delivery in about 20 minutes.
Just to confirm, Would you like to order a large cheeseburger with tomatoes, Pickles, Cheese, Lettuce?What would you like to drink?	Just to confirm: would you like to order a large cheeseburger with tomatoes, pickles, cheese, lettuce? What would you like to drink?
Barbecue spare ribs, barbecue pork ribs, ice tea and a can of Coca-Cola .I have your personal details on file. Your order will be ready for pick-up in about 20 minutes.	Barbecue ribs, barbecue ribs, ice tea and a can of Coca-Cola. I have provided your personal details in the archive. Your order will be ready for delivery in about 20 minutes.
Would you prefer a vegetarian or non-vegetarian?	Would you prefer a vegetarian or non-vegetarian?
Just to confirm, you would like one BLT on French bread with a side of potato chips and a coke to drink, is that correct?Okay. I have your personal details on file. Your order will be ready for pick-up in about 20 minutes.	Just to confirm, you want to drink one BLT on French bread with potato chips and cola, is that correct? I have your personal data. Your order will be ready for shipping in about 20 minutes.
Would you like ketchup mustard or special sauce?	Would you like ketchup with mustard or a special sauce?
Okay, sure thing. So you got one large pizza with 1/2 pepperoni and 1/2 mushroom, is that correct?	Okay, for sure things. So you got a big pizza with 1/2 pepperoni and 1/2 mushrooms, right?
Side salad to go along with it?Okay, I have your details on file. Your order will be ready for pick-up in about 20 minutes.	Side salad to it? Ok, I have your data in a file. Your order will be ready for shipping in about 20 minutes.
A bowl of Pho and Pad Thai. Is that correct?	A bowl of Pho and Pad Thai. Is that correct?
Three large cokes, got it.Okay, I have your personal details on file. Your order will be ready for pick-up in about 20 minutes.	I got three big coke. Well, I have your profile on file. Your order will be ready for delivery in about 20 minutes.
Ok. Tostadas.	Ok. Tostadas.
Ok. I have your personal details on file. Your order will be ready for pick-up in about 20 minutes.	In order. I have your personal data. Your order will be ready for shipping in about 20 minutes.
One large french fries. You said two large coffees?You said two large coffees?	A large French fries. You said two big cups of coffee? You said two big cups of coffee?
Okay. I have your personal details on file. Your order will be ready for pick-up in about 20 minutes.	Ok. I have recorded your personal details. Your order will be ready for delivery in about 20 minutes.
Hello. Okay, sure your last order from Casa Sanchez was 1 Market burrito with black beans and spicy salsa and 1 chicken taco platter with Refried beans.	Hello. Okay, of course your last order from Casa Sanchez was 1 market burrito with black beans and spicy salsa and 1 chicken taco platter with fried beans.
Okay butter chicken, any sides?No sides. Okay, I have your personal details on file. Your order will be ready for pick-up in about 20 minutes.	Okay, butter chicken, do you have noodles? There is no face. Okay, I have recorded your personal details. Your order will be ready for delivery in about 20 minutes.
What kind of hot dog would you like to order for one?	What kind of hot dog do you want to order?
Okay. I have your personal details on file. Your order will be ready for pick-up in about 20 minutes.	Ok. I have recorded your personal details. Your order will be ready for delivery in about 20 minutes.
Okay. I can help you order some Thai food. How many people are you ordering for?	Ok. I can help you order Thai food. How many people do you want to order?
A chocolate brownie? Sure. I've added that to the order.Let me confirm what you have, 1 turkey-avocado crepe with cheddar and 1 Greek Delight crepe and a brownie.Your order will be ready for pick-up in about 20 minutes.	chocolate brownie? of course. I have added it to my order. Let me confirm that there is 1 turkey avocado crepe with cheddar cheese, 1 Greek-style crepe and brownie. Your order will be ready for pickup within 20 minutes.
Ok, Greek takeout for 1. What would you like to have?	Okay, Greek takeaway for 1. What would you like?
Okay. I have your personal details on file. Your order will be ready for pick-up in 20 minutes.Welcome. Enjoy your pasta.	Ok. I have recorded your personal details. Your order will be picked up within 20 minutes, you are welcome. Enjoy your pasta.
I will be sure, they have Ranch for your salad. Anything else?Ok. I have your personal details on file. Your order will be ready for pick-up in about 20 minutes.	I'll be sure they have a Ranch for your salad. Anything else? I have your personal data. Your order will be ready for shipping in about 20 minutes.
I have your details on file. Your order will be ready for pick-up in about 20 minutes.	I have your data in a file. Your order will be ready for shipping in about 20 minutes.
I can help with that. What would you like to order in Mexican Cuisine?	I can help with this. What would you like to order in Mexican cuisine?
Looks like you had 1 large pizza with one half pepperoni and one half mushroom.	Looks like you had 1 large pizza with half pepperoni and half mushrooms.
An order of chow main, orange chicken, won ton soup with shrimp, and a 2 liter of pepsi. Is that correct?Okay. I have your personal details on file. Your order will be ready for pick-up in 20 minutes.	Ordering the main course, chicken with orange, yong-ton soup with shrimp and 2 liters of pepsi. It is right? I have your personal data. Your order will be ready to ship in 20 minutes.
3 Steak Tacos with everything on it, two orders of Spanish rice and 3 large Cokes. Is that right?"Okay. I have your personal details on file. Your order will be ready for pick-up in about 20 minutes."	There are 3 steak tacos, 2 Spanish rice and 3 large cola on it. Really? "I have your personal details on file. Your order will be received in about 20 minutes."
I will add an order of Peking duck to your order.I have your personal details on file. Your order will be ready for pick-up in about 20 minutes.	I will add the order of Beijing roast duck to your order. I have recorded your personal details. Your order will be ready for delivery in about 20 minutes.
3 hot dogs one with saurkraut, one with mustard and ketchup and one with chilli will that complete your order?OK. I have your personal details on file. Your order will be ready for pick-up in about 20 minutes.	3 hot dogs: one with sauerkraut, one with mustard and ketchup and one with chili, complete your order? Okay. I have your personal data. Your order will be ready for shipping in about 20 minutes.
1 pork gyro with no cheese?	1 pork gyroscope without cheese?
Pepperoni, jalapeno and sausage extra large with 3 large cokes.	Pepperoni, jalapenos and sausage are very large with 3 large coca colas.
Okay, I have your personal details on file. Your order will be ready for pick-up in about 20 minutes.	Okay, I have your personal details. Your order will be ready for shipping in about 20 minutes.
Okay, What would you like on this burrito?	Okay, do you want this burrito?
Okay. I have your personal details on file. Your order will be ready for pick-up in about 20 minutes.	Ok. I have recorded your personal details. Your order will be ready for delivery in about 20 minutes.
2 medium burgers with lettuce on a whole wheat with tomato on the side and a side order of french fries.Okay. I have your personal details on file. Your order will be ready for pick-up in about 20 minutes.	2 medium-sized burgers with whole-wheat lettuce and a side dish of tomato and French fries on the side. Ok. I have recorded your personal details. Your order will be ready for delivery in about 20 minutes.
2 butter chicken with rice on the side and a large water bottle, is that your order?Okay, I have your personal details on file. Your order will be ready for pick-up in about 20 minutes.	2 butter chicken with rice and a big kettle, is this your order? Well, I have your personal details. Your order will be ready for delivery in about 20 minutes.
Okay. I have your personal details on file. Your order will be ready for pick-up in about 20 minutes.	Okay. I have your personal data. Your order will be ready for shipping in about 20 minutes.
1 french dip with potato chips, and on Ruben on rye with fries. Does that complete your order?	1French dipping sauce with potato chips, and Rubin on rye with fries. Can this complete your order?
Okay. I have your personal details on file. Your order will be ready for pick-up in about 20 minutes.	Okay. I have your personal data. Your order will be ready for shipping in about 20 minutes.
2 diet cokes have been added to your order. Does that complete your order for today?Okay. I have your personal details on file. Your order will be ready for pick-up in about 20 minutes. Goodbye.	Added 2 Diet Cokes to your order. Is your order for today completed? I have your personal data. Your order will be ready for shipping in about 20 minutes. Bye.
Okay. I have your personal details on file. Your order will be ready for pick-up in about 20 minutes.	Ok. I have recorded your personal details. Your order will be ready for delivery in about 20 minutes.
I can help you with your takeout order, What would you like to order?	I can order takeaway for you, what would you like to order?
Half an order of samosas, one order of butter chicken, anything else?OK. I have your personal details on file. Your order will be ready for pick-up in about 20 minutes.	Half of the samosa, one portion of butter chicken, is it okay? I have recorded your personal details. Your order will be ready for delivery in about 20 minutes.
Can you confirm the number of breakfast burritos?	Can you confirm the amount of burritos for breakfast?
Just to confirm, you would like to order two pork yeeros. Is that correct?I have your personal details on file. Your order will be ready for pick-up in about 20 minutes.	Just to confirm, you want to order two pork yeeros. correct? I have recorded your personal details. Your order will be ready for delivery in about 20 minutes.
Okay, I have an order of clam chowder and tomato soup and two bottles of water. Anything else?Okay. I have your details on file. Your order will be ready for pick-up in about 20 minutes.	Well, I ordered clam soup, tomato soup and two bottles of water. Are there any more? I have your details. Your order will be ready for delivery in about 20 minutes.
What would you like to order for takeout?	What would you like to order to take away?
A small bowl of tomato soup with a salad, no tomatoes and extra ranch, is this right?	A small bowl of tomato soup with salad, no tomatoes and no extra ranch, right?
One diet coke and a poke bowl with chicken.Okay. I have your personal details on file. Your order will be ready for pick-up in about 20 minutes.	One diet cola and chicken pumpkin. Okay. I have your personal data. Your order will be ready for shipping in about 20 minutes.
So I have to salami and mustard sandwiches. Would you like to add anything to this order.OK, I have your personal details on file. Your order will be ready for pick-up in about 20 minutes.	So I want a salami and mustard sandwich. Do you want to add anything to this order? Okay, I have recorded your personal details. Your order will be ready for delivery in about 20 minutes.
Okay, got it. Two regular bacon, egg and cheese burritos. Would you like to any sides or drinks?Okay. I have your personal details on file. Your order will be ready for pick-up in about 20 minutes.	Okay, got it. Two ordinary bacon, egg and cheese burritos. What would you like to drink or a drink? I have recorded your personal details. Your order will be ready for delivery in about 20 minutes.
Just to confirm you would like to order hot dogs for three people.What kind of hot dogs would you like to order?	Just to confirm that you want to order hot dogs for three people, what kind of hot dogs do you want to order?
Take out for a breakfast burrito for one. Any side dishes or drinks?	Have one burrito for breakfast. Any side dishes or drinks?
They are one size. Huge like brick size huge.	They are the same size. Huge as a brick, the size is huge.
You want 2 orders of sweet and sour chicken, two orders of shrimp fried rice, four spring rolls and a 2 liter of Mountain Dew. Is that correct?Perfect, and any dessert?I have your personal details on file. Your order will be ready for pick-up in about 20 minutes.	You need 2 orders of sweet and sour chicken, two orders of shrimp fried rice, four spring rolls and 2 liters of Mountain Dew. Right? Perfect and any dessert? I have your personal data. Your order will be ready for shipping in about 20 minutes.
Two bacon cheeseburgers, lettuce, tomato pickle, onion and ketchup, mustard with a large order of Cajun fries on the side and you need to large drinks one Pepsi and another order of mountain dew.Okay, I have your personal details on file. Your order will be ready for pick-up in 20 minutes.	Two bacon cheeseburgers, lettuce, tomato kimchi, onions and ketchup, mustard sauce, there are a lot of Carson French fries next to it, you need to drink a Pepsi and another mountain dew. Your order will be ready for delivery within 20 minutes.
What would you like to order in Greek food ?	What would you like to order from Greek cuisine?
I can help you with your takeout order.	I can help you with a takeout order.
Looks like you had two burgers well done with everything on them. Sweet potato fries with both.	It seems that both of your burgers are doing well. Sweet potato fries.
One side of sour cream, a side of yellow rice, a side of pinto beans and lastly black beans. Anything else?Okay, I have your details on file. Your order will be ready for pick up in 20 minutes.	One side is sour cream, one side is yellow rice, one side is pinto beans, and finally, black beans. Is there anything else? Okay, I have your details. Your order will be ready for delivery within 20 minutes.
A bbq beef sandwich with fries. Would you like anything else with this order?Okay. I have your personal details on file. Your order will be ready for pick-up in about 20 minutes.	BBQ Beef Sandwich with French Fries. Do you want anything else with this order? I have your personal data. Your order will be ready for shipping in about 20 minutes.
I can help you are take out. How many people will you be ordering?	I can help you take out. How many people do you want to order?
I can help you with your takeout order for Mexican food.	I can help you order Mexican takeaway food.
One hot dog with sauerkraut and mustard one hotdog with ketchup, one hot dog with chili cheese.Okay. I have your personal details on file. Your order will be ready for pick-up in about 20 minutes.	One hot dog with sauerkraut and mustard, one hot dog with ketchup, one hot dog with chili cheese. Okay. I have your personal data. Your order will be ready for shipping in about 20 minutes.
Okay. I have your personal details on file. Your order will be ready for pick-up in about 20 minutes.	Ok. I have recorded your personal details. Your order will be ready for delivery in about 20 minutes.
I can help you with your take-out order. What would you like on these burgers?	I can provide you with takeaway orders. What do you want these burgers for?
Okay, one large chicken burrito with a side of sour cream, guacamole and a side of hot salsa, also nachos and, a large Coke. Is that all correct?I have your personal details on file. Your order will be ready for pick-up in about 20 minutes.	Okay, a large chicken burrito, topped with sour cream, guacamole and hot chili sauce, as well as nachos and big cola. Is everything correct? I have recorded your personal details. Your order will be ready for delivery in about 20 minutes.
Okay, take out for 3. What would you like to order?	Okay, take it out to eat 3. What would you like to order?
To confirm your order. I have one sausage breakfast burrito, one vegetarian breakfast burrito and one bacon breakfast burrito. Is that correct?Okay. I have your personal details on file. Your order will be ready for pick-up in 20 minutes.	Confirm your order. I have one burrito for sausage breakfast, one burrito for vegetarian breakfast, and one burrito for bacon breakfast. It is right? I have your personal data. Your order will be ready to ship in 20 minutes.
One roast beef and white cheddar panini one bag of chips and a brownie got it.Okay. I have your personal details on file. Your order will be ready for pick-up in about 20 minutes.	One white cheddar roast beef and panini, one bag of chips and brownie. I have your personal data. Your order will be ready for shipping in about 20 minutes.
What kind of soup would you like to order?	What kind of soup would you like to order?
Additional pepper and parmesan cheese added to the the pasta.	Pepper and Parmesan cheese are additionally added to the pasta.
Your order is one large pork fried rice, egg rolls, and a medium container BBQ spare. Is that correct?Okay. I have your personal details on file. Your order will be ready for pick-up in about 20 minutes.	Your order is one large pork fried rice, egg rolls and a medium-sized barbecue spare part. It is right? I have your personal data. Your order will be ready for shipping in about 20 minutes.
I can help you order takeout. What kind of food would you like to order?	I can help you order takeaway. What kind of food would you like to order?
16 inch pepperoni sausage with extra bacon and cheese - large Pepsi.Okay. I have your personal details on file. Your order will be ready for pick-up in about 20 minutes.	16-inch pepperoni sausage, topped with extra bacon and cheese-Big Pepsi. I have recorded your personal details. Your order will be ready for delivery in about 20 minutes.
I have your personal details on file. Your order will be ready for pick-up in about 20 minutes.	I have your personal data. Your order will be ready for shipping in about 20 minutes.
What kind of sandwich would you like to order?	Which sandwich do you want to order?
1 turkey-avocado crepe with cheddar and 1 Greek Delight crepe and 2 ice teas.Okay. Your order will be ready for pick-up in 20 minutes.	1 turkey avocado crepe with cheddar, 1 greek delight crepe and 2 iced teas. Okay. Your order will be ready to ship in 20 minutes.
1 lamb, and two chicken, with pesto and lettuce on all three. Anything else?	One lamb, two chickens, three with pesto sauce and lettuce. Anything else?
3 ham cheese and eggs, hash browns on the side and a large pot of coffee. Anything else?Okay. I have your personal details on file. Your order will be ready for pick-up in about 20 minutes.	3 ham cheese and eggs, mashed potatoes and a big pot of coffee on the side. Are there any more? I have recorded your personal details. Your order will be ready for delivery in about 20 minutes.
2 Iced Teas ? Sure, I've added that to the order.Okay, let me confirm what you have. 1 market burrito with black beans and spicy salsa and 1 chicken taco platter with refried beans and 2 ice teas.Okay, your order will be ready for pick-up in about 20 minutes.	2 iced teas? Of course, I added this to the order. Ok, let me confirm what you have. 1 market burrito with black beans and spicy salsa and 1 platter of chicken tacos with fried beans and 2 iced teas. Okay, your order will be ready to ship in about 20 minutes.
Okay. I have your personal details on file. Your order will be ready for pick-up in about 20 minutes.	Ok. I have recorded your personal details. Your order will be ready for delivery in about 20 minutes.
2 sides of refried beans.	2 sides of fried beans.
A cheeseburger with mustard and fries with ketchup?Okay, I have your personal details on file. Your order will be ready for pick-up in about 20 minutes.	Cheeseburger with mustard sauce and French fries with ketchup? Well, I have recorded your personal details. Your order will be ready for delivery in about 20 minutes.
Cherry Coke added to the order.Okay, I have your personal details on file. Your order will be ready for pick-up in about 20 minutes.	Cherry Coke was added to the order. Okay, I have recorded your personal details. Your order will be ready for delivery in about 20 minutes.
1 lamb gyro with tomato, onion, and tzatziki sauce.	1 lamb gyroscope with tomatoes, onions and tzatziki sauce.
Yes, there is coke.	Yes, there is Coke.
Okay. So, I have one mushroom swiss double cheeseburger, one bacon, lettuce, tomato quarter pounder and a pizza burger with extra cheese. Is that correct?Okay. I have your personal details on file. Your order will be ready for pick-up in about 20 minutes.	Okay. So I have one Swiss double mushroom cheeseburger, one bacon, lettuce, a quarter pound tomato, and a pizza burger with extra cheese. It is right? I have your personal data. Your order will be ready for shipping in about 20 minutes.
Your order is 2 tandoori chicken and 1 butter chicken, with 2 water bottles, is that correct?Okay, I have your personal details on file. Your order will be ready for pick-up in about 20 minutes.	Your order is 2 tandoori chickens and 1 oil-filled chicken, plus 2 bottles of water, right? Okay, I have your personal details. Your order will be ready for shipping in about 20 minutes.
Two large pepperoni bacon pizza with light sauce and a cheese bread.Okay. I have your personal details on file. Your order will be ready for pick-up in about 20 minutes.	Two large pepperoni bacon pizzas with light sauce and cheese bread. I have recorded your personal details. Your order will be ready for delivery in about 20 minutes.
Would you like anything to drink?Okay. I have your personal details on file. Your order will be ready for pick-up in about 20 minutes.3 people, 4 gyros, 1 chicken and 3 pork?	Would you like something to drink? I have recorded your personal details. Your order will be ready for delivery in about 20 minutes. 3 people, 4 gyroscopes, 1 chicken and 3 pork?
Yes, actually they do have sangria.Ok. I have your personal details on file. Your order will be ready for pick-up in about 20 minutes.	Yes, they actually have sangria. Okay. I have your personal data. Your order will be ready for shipping in about 20 minutes.
Okay. I have your personal details on file. Your order will be ready for pick-up in about 20 minutes. Is that all?	Okay. I have your personal data. Your order will be ready for shipping in about 20 minutes. It's all?
Two double cheese burgers, and one bacon double. Does that sound right?Okay. I have your personal details on file. Your order will be ready for pick-up in about 20 minutes.	Two double cheese burgers and one double bacon. Does this sound right? I have your personal data. Your order will be ready for shipping in about 20 minutes.
Okay. I have your personal details on file. Your order will be ready for pick-up in 20 minutes.	Ok. I have recorded your personal details. Your order will be ready for delivery within 20 minutes.
Just one moment. You ordered a Hero beef with onions, Tomatoes and tzatziki sauce?Ok. I have your personal details on file. Your order will be ready for pick-up in about 20 minutes.	Just one moment. Have you ordered Hero beef with onions, tomatoes and tzatziki sauce? I have your personal data. Your order will be ready for shipping in about 20 minutes.
Take out BBQ okay, what would you like to order?	Take out the barbecue, what would you like to order?
2 orders of cheese ravioli, 6 orders of the 6 piece chicken wings, and 2 lemonades. Is that correct?	2 cheese ravioli, 6 chicken wings and 2 lemonade. Is that correct?
Just to confirm you would like to order one lasagna with meat sauce and a side of two meatballs, Is that correct?	Just to confirm that you want to order one lasagna with meat sauce and two meatballs, right?
Okay 1 lb of pulled pork with mild BBQ sauce and that is looking like all that will float your boat for the day is that correct.Okay great so I got 1 lb of pulled pork with mild BBQ sauce do you want anything else.Okay. I have your personal details on file. Your order will be ready for pick-up in about 20 minutes.	Okay, 1 lb. pork stew with mild barbecue sauce and it looks like whatever floats your boat for the day is right. Okay, I got 1 lb. pork stew with mild barbecue sauce, would you like anything else. Okay. I have your personal data. Your order will be ready for shipping in about 20 minutes.
May be some soup.	Maybe soup.
Okay, takeout for 3.	Okay, takeaway for three.
I can help you with your takeout order. What would you like to order from the Italian restaurant?	I can help you order takeaway. What would you like to order from an Italian restaurant?
So to confirm your order, I have one turkey sub with cheese mayo lettuce tomato, a side of fries and a Diet Coke, Is that correct?Okay, I have your personal details on file. Your order will be ready for pick-up in about 20 minutes.	Therefore, to confirm your order, I gave a turkey with cheese mayonnaise, lettuce, tomato, French fries and Diet Coke. Is this correct? Your order will be ready for delivery in about 20 minutes.
Additional ketchup added.Okay, I have your personal details on file. Your order will be ready for pick-up in about 20 minutes.	Added extra ketchup. Okay, I have your personal details. Your order will be ready for shipping in about 20 minutes.
Just to confirm, you would like to order turkey sandwich with Swiss cheese, bacon, lettuce and tomatoes with honey mustard and one sour pickle and baby carrots. Is that correct?Okay. I have your personal details on file. Your order will be ready for pick-up in about 20 minutes.Enjoy your sandwich.	Just to confirm, you want to order a Turkish sandwich, Swiss cheese, bacon, lettuce and tomatoes, honey mustard, a pickle and baby carrots. is it? I have recorded your personal details. Your order will be ready for collection in about 20 minutes, please enjoy your sandwich.
1 veal and 1 chicken gyro.	1 veal and 1 chicken gyro.
Okay, one large pepperoni pizza with bacon. Anything else?	Okay, one big pepperoni and bacon pizza. Anything else?
Okay. I have your personal details on file. Your order will be ready for pick-up in about 20 minutes.	Ok. I have recorded your personal details. Your order will be ready for delivery in about 20 minutes.
The Italian restaurant only has Pepsi, is that okay?I will add the large Pepsi to your order, anything else?Okay. I have your personal details on file. Your order will be ready for pick-up in about 20 minutes.	The Italian restaurant only has Pepsi, okay? I will add a large pepsi to your order, anything else? Okay. I have your personal data. Your order will be ready for shipping in about 20 minutes.
3 large Cokes added to your order.Okay. I have your details on file. Your order will be ready for pick-up in about 20 minutes.	You have added 3 big coke to your order. I have your details. Your order will be ready for delivery in about 20 minutes.
Two Iced Teas? Sure. I've added that to the order.Okay. Let me confirm what you have, two burgers well done with everything on them, Sweet potato fries with both and 2 iced teas.Okay. Your order will be ready for pick-up in about 20 minutes.	Two cups of ice tea? of course. I have added it to the order. Ok. Let me confirm your diet. Both burgers are well done, sweet potato fries and two iced teas are good. Your order will be ready for delivery in about 20 minutes.
Looks like you had two burgers well done with everything on them and sweet potato fries with both burgers. Is that right?	Looks like you had two well done burgers with everything on them and sweet potato fries with both burgers. It is right?
I have your personal details on file. Your order will be ready for pick-up in about 20 minutes.	I have your personal data. Your order will be ready for shipping in about 20 minutes.
Two 1/2 gallons of barley gallon sweat tea and some chips with cheese dip. Right?I have your personal details on file. Your order will be ready for pick-up in about 20 minutes.	Two 1/2 gallons of barley gallons of sweat tea and some fries dipped in cheese. Yes, I have your personal details. Your order will be ready for delivery in about 20 minutes.
I have your details on file, your order will be ready for pick-up in and about 20 minutes, have a great day and bye.	I have recorded your details, and your order will be ready for home delivery in about 20 minutes. I wish you a pleasant journey.
2 orders of spaghetti and meatballs, Will that complete your order?Okay, I have your personal details on file. Your order will be ready for pick-up in about 20 minutes.	2 orders of spaghetti and meatballs, can you complete my order? Okay, I have recorded your personal details. Your order will be ready for delivery in about 20 minutes.
Okay, 2 liters of diet coke."Ok. I have your details on file. Your order will be ready for pick-up in about 20 minutes".	Okay, 2 liters of Diet Coke. "Okay. I have your data. Your order will be ready for shipping in about 20 minutes. "
A french fries and a side of ketchup and a coke.Okay, I have your details on file. Your order will be ready for pick-up in about 20 minutes.	French fries, ketchup and cola side. Well, I provided your details in the file. Your order will be ready for delivery in about 20 minutes.
One order of tandoori chicken, one order of chicken tikka masala and one order of butter chicken and samosas aswell.Okay. I have your personal details on file. Your order will be ready for pick-up in about 20 minutes.	Also order a tandoori chicken, a tikka masala chicken and a butter chicken and samosa. Ok. I have recorded your personal details. Your order will be ready for delivery in about 20 minutes.
Lasagna with meat sauce, meatballs, sour dough bread, and one Canolli for dessert. Does that complete your order?Okay, I have your personal details on file. Your order will be ready for pick-up in 20 minutes.	Lasagna with meat sauce, meatballs, sourdough bread and one cannoli for dessert. Is your order completed? Okay, I have your personal details. Your order will be ready to ship in 20 minutes.
Yes, salsa on the side. Anything else?Ok. I have your personal details on file. Your order will be ready for pick-up in about 20 minutes.	Yes, Sasha is beside. Are there any more? I have recorded your personal details. Your order will be ready for delivery in about 20 minutes.
Just to confirm you would like to order one large beef gyro with a side of Greek sauce, is that correct?Okay, I have your personal details on file. Your order will be ready for pick-up in about 20 minutes.	Just to confirm that you want to order one big beef gyroscope with Greek sauce, right? Okay, I have your personal details. Your order will be ready for shipping in about 20 minutes.
What kind of bbq?	What kind of barbecue?
Okay, Thai food sounds good, what would you like to order?	Okay, Thai food sounds good, what would you like to order?
Okay. I have your personal details on file. Your order will be ready for pick-up in about 20 minutes.	Okay. I have your personal data. Your order will be ready for shipping in about 20 minutes.
Looks like you had 1 market burrito with black beans and spicy salsa and 1 chicken taco platter with refried beans.	It seems that you have 1 market burrito with black beans and spicy salsa, and 1 taco with fried beans.
Chicken Tikka Masala is a favorite. As well as Samosas. Tandoori chicken is another fan favorite.	Tikka Masala chicken is the favorite. And Samosas. Tandoori chicken is another fan's favorite.
Okay, I have your personal details on file. Your order will be ready for pick-up in about 20 minutes.	Okay, I have recorded your personal details. Your order will be ready for delivery in about 20 minutes.
Okay. I have your personal details on file. Your order will be ready for pick-up in about 20 minutes.	Okay. I have your personal data. Your order will be ready for shipping in about 20 minutes.
Just to confirm you, would like to order one lasagna with meat sauce and inside of two meatballs, one vegetable lasagna with four pieces of sourdough bread and two Canali's. Is that correct?Okay. I have your personal details on file. Your order will be ready for pick-up in about 20 minutes.	Just to confirm you, I want to order one lasagna with meat sauce and two meatballs inside, one vegetable lasagne with four slices of sourdough bread and two slices of canal. It is right? I have your personal data. Your order will be ready for shipping in about 20 minutes.
It looks like they're having a special curry chicken.	It seems that they have a special kind of curry chicken.
Okay, barbecue for 3.	Okay, barbecue for three.
Okay. Let me confirm what you have 1 Turkey-avocado crepe with cheddar and 1 Greek Delight Crepe and 2 iced teas.Okay. Your order will be ready for pick-up in about 20 minutes.	Okay. Let me confirm that you have 1 turkey crepe and cheddar avocado, 1 Greek delight crepe, and 2 iced teas. Okay. Your order will be ready for shipping in about 20 minutes.
Your order, a portion of spaghetti with meatballs, salad with ranch dressing and a large Coke.	Your order, a spaghetti with meatballs, a salad with ranch dressing and a large glass of coke.
Ok. Let me confirm what you have. Two burgers well done with everything on them. Sweet potato fries with both. With a house salad and a house dressing.Two burgers well done with everything on them. Sweet potato fries with both. With a house salad and a house dressing.Ok. Your order will be ready for pick-up in about 20 minutes.	In order. Let me confirm what you have. Two well done burgers with everything on them. Sweet fries with both. With homemade salad and homemade dressing. Two well done burgers with everything on them. Sweet fries with both. With homemade salad and homemade dressing. Okay. Your order will be ready for shipping in about 20 minutes.
A side of salad? Sure, I'll.Okay. Let me confirm what you have is 1 turkey-avocado crepe with cheddar and 1 Greek Delight crepe and 2 ice tea and also a side of salad.Okay. Your order will be ready for pick-up in about 20 minutes.	Salad side dish? Of course good. Let me confirm that you have 1 turkey avocado crepe with cheddar, 1 greek crepe treat and 2 iced teas, and a salad garnish. Your order will be ready for shipping in about 20 minutes.
One Pepsi, got it.Okay, I have your personal details on file. Your order will be ready for pick-up in about 20 minutes.	One Pepsi, got it. Okay, I have your personal details. Your order will be ready for shipping in about 20 minutes.
Okay, octopus with wasabi, salmon with fish raw and one vegetarian avocado.Ok, I have your personal details on file. Your order will be ready for pick-up in about 20 minutes.	Okay, octopus with wasabi, salmon with sashimi and an avocado. Well, I have your personal details. Your order will be ready for delivery in about 20 minutes.
Just to confirm you would like to order Eggplant Parmesan and Chicken Milanese?	Just to confirm that you want to order Parmesan Eggplant and Milanese Chicken?
Also a large coke.Okay, I have your personal details on file. Your order will be ready for pick-up in about 20 minutes.	Also a great coke. Okay, I have your personal details. Your order will be ready for shipping in about 20 minutes.
Chicken lo mein, spare ribs and two servings of tastu ramen. Anything else?Okay. I have your personal details on file. Your order will be ready for pick-up in about 20 minutes.You're welcome. Enjoy your dinner.	Chicken lo mein, ribs and two servings of tastu ramen. Anything else? I have your personal data. Your order will be ready for shipping in about 20 minutes. Enjoy dinner.
3 sides of baked beans. Got it.	3 sides of baked beans. Got it.
Okay and how would you like a sandwich?	Okay, do you want a sandwich?
Okay. A bowl of hummus, Ceasar salad with lamb chops and chicken shawarma?Okay. I have your personal details on file. Your order will be ready for pick-up in about 20 minutes.	Ok. A bowl of hummus, Caesar salad with lamb chops and shawarma chicken? I have recorded your personal details. Your order will be ready for delivery in about 20 minutes.
Two egg rolls, a large pork fried rice, as well as a small Wong Tong soup. Alright, and it will do it for you today?Okay, I have your details on file. Your order will be ready for pick-up in about 20 minutes.	Two egg rolls, a large pork fried rice and a small yellow soup. Well, will it be done for you today? Well, I have recorded your details. Your order will be ready for delivery in about 20 minutes.
Okay, so you want sausage topping with extra cheese and you are going with two people. Is this correct?Okay. I have your personal details on file. Your order will be ready for pick-up in about 20 minutes.	Okay, so you want to add extra cheese to the sausage and go with two people. Is this correct? I have recorded your personal details. Your order will be ready for delivery in about 20 minutes.
Italian food sounds good. What can I get you?	Italian food sounds good. What can i give you
A large pizza with banana peppers and pepperoni.	A large pizza with banana peppers and pepperoni on it.
Ok. I have your personal details on file. Your order will be ready for pick-up in about 20 minutes.	In order. I have your personal data. Your order will be ready for shipping in about 20 minutes.
Two enchiladas one beef one chicken, no guacamole no onions and salsa on the side.Ok. I have your personal details on file. Your order will be ready for pick-up in about 20 minutes.	Two enchiladas and one beef and one chicken, no guacamole on the sides, no onions and salsa. I have recorded your personal details. Your order will be ready for delivery in about 20 minutes.
One large peperoni pizza, one 2 liter of sprite, one brownie.	One large pepperoni pizza, one 2 liter sprite, one cake.
Two iced teas sure. I've added that to the order.Okay. Let me confirm what you have: 1 market burrito with black beans and spicy salsa and 1 chicken taco platter with refried beans and 2 ice teas.Okay. Your order will be ready for pick-up in about 20 minutes.	Of course there are two cups of ice tea. I have added it to the order. Ok. Let me confirm what you have: 1 burrito with black beans and salsa, 1 taco with fried bean paste and 2 cups of ice tea. Your order will be ready for delivery in about 20 minutes.
Okay, pasta for one.	Okay, pasta for one.
Your order is Swiss cheese on the burger and also onions and mushrooms, is this correct?	Your order is for Swiss cheese on burgers, as well as onions and mushrooms. Is this correct?
One bowl of lamb vindaloo, Punjabi chicken curry and a bowl of mixed vegetable curry and 2 liter bottle of Pepsi, is that correct?It looks like that will be ready in about 35 minutes.	Is a bowl of Wendarum lamb, Punjabi chicken curry, a bowl of mixed vegetable curry and a 2-liter bottle of Pepsi correct? It seems this will be done in 35 minutes.
One brownie, sure. I've added that to the order.1 large pizza with one-half pepperoni and one-half mushroom and 1 brownie.Ok, your order will be ready for pick-up in about 20 minutes.	Of course, a brownie. I have added this to the order. 1 large pizza with half pepperoni, half mushroom and 1 brownie. Okay, your order will be ready to be picked up in about 20 minutes.
Ham inside your breakfast burrito.Ok. I have your personal details on file. Your order will be ready for pick-up in about 20 minutes.	Ham in your breakfast burrito. Okay. I have your personal data. Your order will be ready for shipping in about 20 minutes.
Okay, Greek food for 3 got it, what would you like?	Okay, Greek food for three, eat, what would you like?
I can help you with that. What would you like to order in Greek food?	I can help you with that. What would you like to order from Greek cuisine?
What would you like to order for takeout and for how many people?	What would you like to order to take away and for how many people?
6 piece chicken buffalo wings and two medium low sugar lemonades have been edited on your order.	6 slices of chicken buffalo wings and 2 low to medium sugar lemonade have been edited according to your order.
Yes, I have 2 pasta orders.2 meatball pastas and a coke.	Yes, I have 2 pasta orders, 2 meatball pasta and a coke.
Just to confirm, you would like to order beef lasagna with extra cheese and a caesar salad with breadsticks, is that correct?	Just to confirm, you want to order beef lasagna with extra cheese and caesar salad with breadsticks, is that correct?
Teriyaki seasoning. Got it.	Teriyaki seasoning. Clear.
Okay, I'll order a jumbo-size half pepperoni half Italian sausage.	Okay, I want to order an extra-large Italian sausage and a half Italian sausage.
Food for 1 persons: 2 meatball pastas, one large coke, one garlic bread.Ok. I have your personal details on file. Your order will be ready for pick-up in about 20 minutes.Perfect. I have your personal details on file. Your order will be ready for pick-up in about 20 minutes.	Food for 1 person: 2 pasta balls, 1 large coke, 1 garlic bread. I have recorded your personal details. Your order will be ready for pick-up in about 20 minutes. I have recorded your personal details. Your order will be ready for delivery in about 20 minutes.
What kind of pasta would you like to order?	What kind of pasta do you want to order?
Can you repeat the condiments on those please?	Could you repeat the seasoning on them, please?
Okay. Takeout for 3. Sounds good.	Ok. Takeaway 3. sounds good.
One bottle of red wine added to the order.Just to confirm, you would like to order two chicken pasta salad with a side of Italian dressing and 1 bottle of red wine.Okay, I have your personal details on file. Your order will be ready for pick-up in about 20 minutes.	One bottle of red wine has been added to the order. To confirm, you would like to order two chicken pasta salads with Italian dressing and 1 bottle of red wine. Okay, I have your personal details. Your order will be ready for shipping in about 20 minutes.
You want two large pepperoni pizzas with mushroom, a side of bread sticks and 2 liters of Sprite.	You need two pepperoni pizzas with mushrooms, a bread stick on one side and 2 liters of Sprite.
Okay, a chicken po-ki with rice and guacamole, tomatoes and a little bit of salmon.Okay. I have your personal details on file. Your order will be ready for pick-up in about 20 minutes.	Well, chicken rice with rice and guacamole, tomatoes and a little salmon. I have recorded your personal details. Your order will be ready for delivery in about 20 minutes.
Ok, This will just be a second. One enchilada with a large side of guacamole and a large bean burrito.	Okay, this is just a second. An enchilada, topped with guacamole and large burritos.
I have your personal details on file. Your order will be ready for pick-up in about 20 minutes.	I have recorded your personal details. Your order will be ready for delivery in about 20 minutes.
Hot dogs. Is this for take out?	Hot dogs. Is it takeaway?
What kind of meat would you prefer?	What kind of meat do you want to eat?
3 okay, you got it.	3 Okay, got it.
Okay, great! What kind of burger you would like to have?	Okay, great! What kind of burger would you like to eat?
Looks like you had two burgers well done with everything on them. Sweet potato fries with both.	Looks like you had two well done burgers that had everything on them. Sweet fries with both.
A chocolate brownie? Sure. I've added that to the order.Okay. Let me confirm your order, you have 1 market burrito with black beans and spicy salsa and 1 chicken taco platter with re-fried beans and one brownie.Okay. Your order will be ready for pick-up in about 20 minutes.	chocolate brownie? of course. I have added it to the order. Ok. Let me confirm your order. You have 1 burrito with black beans and salsa, 1 taco with fried beans and 1 brownie. Your order will be ready for delivery in about 20 minutes.
What kind of sauce would you prefer?	Which sauce would you prefer?
1 chicken gyro with extra sauce, a Greek salad, Souvlaki, and a side salad with no anchovies. Is that correct?Okay. I have your personal details on file. Your order will be ready for pick-up in about 20 minutes.No problem. Enjoy your dinner.	1 chicken gyro with extra seasoning, Greek salad, Souvlaki and side dish salad without anchovies. is it? I have recorded your personal details. Your order will be ready for delivery in about 20 minutes, no problem. I wish you a pleasant dinner.
Just to confirm you would like to order one hot dog with ketchup mustard and relish on it.	Just to confirm that you want to order a hot dog with ketchup and mustard sauce and taste it on it.
Just to confirm, you would like to order 2 chicken euros.Okay. I have your personal details on file. Your order will be ready for pick-up in about 20 minutes.	To confirm, you would like to order chicken for 2 euros. Okay. I have your personal data. Your order will be ready for shipping in about 20 minutes.
Okay. I have your personal details on file. Your order will be ready for pick-up in about 20 minutes.	Okay. I have your personal data. Your order will be ready for shipping in about 20 minutes.
Just to confirm your order is Chicken soup with extra chicken, carrots, tomatoes and, rice.	To confirm your order - chicken soup with chicken, carrots, tomatoes and rice.
Just to confirm you want foot long hot dogs for three people. Is that correct?Do you want it with ketchup and mustard?	Just to confirm if you want a long-legged hot dog for three people. correct? Do you want ketchup and mustard sauce?
Your order, a portion of spaghetti with meatballs, salad with ranch dressing and a large Coke.	Your order, a serving of spaghetti with meatballs, salad with ranch dressing and a large cola.
Standard size.Okay. I have your personal details on file. Your order will be ready for pick-up in about 20 minutes.	Standard size. I have your personal data. Your order will be ready for shipping in about 20 minutes.
Regular Coke or Diet Coke?	Ordinary Coke or Diet Coke?
Perfect and what would you like with Burritos?	Perfect, what would you like from a burrito?
Two breakfast burritos. What kind?	Two breakfast burritos. which type?
I can help you with your takeout order, what kind of burgers would you like to order?	I can order takeaway for you. What kind of burger would you like to order?
Full racks or half racks?	Full rack or half rack?
With rack of ribs, I would suggest Barbecue sauce.	For ribs, I would recommend barbecue sauce.
A pecan pie?	Pecan Pie?
One quart of shrimp fried rice, one quart of Shrimp Lo Mein, 2 Spring Rolls and a side order of Chicken Dumplings. Does that sound correct?Okay. I have your details on file. Your order will be ready for pick-up within 20 minutes.Glad I could help. Enjoy your dinner. Bye.	A quart of shrimp fried rice, a quart of shrimp lo mein, 2 spring rolls and a chicken dumpling. Does it sound correct? I have your details. Your order will be ready for pick-up within 20 minutes. I am glad to help you. I wish you a pleasant dinner. Goodbye.
Two large fries, chocolate milkshake and as well as two double cheeseburgers, is that correct?	Two big fries, chocolate milkshake and two double cheeseburgers, right?
Sure. how many gyros?	Sure. how many gyroscopes?
I can help you with that. Would you like to order in, eat out or cook at home?	I can help you. Do you want to order food at home, eat out or cook?
There are three high rated Thai restaurants in North Carolina.The first one with the highest ratings is called Viet Thai Noodle House. It has 4.5 stars out of five and over 106 reviews.	There are three highly rated Thai restaurants in North Carolina, the first of which is called Viet Thai Noodle House. It has 4.5 stars out of five and has over 106 reviews.
Green peppers, onions and mushrooms for toppings.	Green peppers, onions and mushrooms for the filling.
I can help you with your takeout order. What would you like to order from the Greek restaurant?	I can help you order takeaway. What would you like to order from a Greek restaurant?
Just to confirm your order once again it would be three bacon breakfast burritos with three large hot coffee.Okay. I have your personal details on file. Your order will be ready for pick-up in about 20 minutes.	Just to confirm your order again, it will be three bacon breakfast burritos and three large hot coffees. I have recorded your personal details. Your order will be ready for delivery in about 20 minutes.
Okay. I have your personal details on file. Your order will be ready for pick-up in about 20 minutes.	Ok. I have recorded your personal details. Your order will be ready for delivery in about 20 minutes.
Okay, what would the three of you like?	Okay, what do you three want?
One order of chicken beef quesadilla, one soft shell beef taco without lettuce. Anything else?	One order of chicken beef quesadilla, one soft beef taco without salad. Anything else?
Add chili on that colseslaw.Okay. I have your personal details on file. Your order will be ready for pick-up in 20 minutes.	Add chili to that coleslaw. I have recorded your personal details. Your order will be ready for delivery within 20 minutes.
I will add a side of hash browns to your order, anything else?	I will add potato pancakes to your order, is there anything else?
Pulled pork and a small coleslaw, anything else?Okay, I have your details on file. Your order will be ready for pick-up in about 20 minutes.	Pulled pork and a little coleslaw, anything else? Ok, I have your data in a file. Your order will be ready for shipping in about 20 minutes.
So, your order is 3 large beef gyros with lettuce and tomatoes, and a side of ranch and shredded cheese, is that correct?	So your order is 3 large beef gyros with lettuce and tomatoes, plus a piece of ranch and grated cheese, is that correct?
3 tuna sandwiches.Ok. I have your personal details on file. Your order will be ready for pick-up in about 20 minutes.	3 tuna sandwiches. I have recorded your personal details. Your order will be ready for delivery in about 20 minutes.
Any drinks or sides with that?	Do you have a drink?
Ok, hot dogs for 2?	Okay, hot dogs for two?
As requested your sandwiches will be prepared with extra mayo.Okay. I have your personal details on file. Your order will be ready for pick-up in about 20 minutes.	Upon request, your sandwiches will be prepared with mayonnaise. Okay. I have your personal data. Your order will be ready for shipping in about 20 minutes.
2 beef burritos and a large Hi-C.Okay. I have your personal details on file. Your order will be ready for pick-up in about 20 minutes.	2 beef burritos and a large Hi-C. Okay. I have recorded your personal details. Your order will be ready for delivery in about 20 minutes.
One foot long with mustard, ketchup, pickles, onions and a side of fries.Will that complete your order? Okay. I have your personal details on file. Your order will be ready for pick-up in about 20 minutes.	A foot of mustard, ketchup, pickles, onions and French fries on one side. Can this complete your order? Ok. I have recorded your personal details. Your order will be ready for delivery in about 20 minutes.
Okay, what would you like on your hot dog?	Okay, what would you like to eat on hot dogs?
Three gyro plates, extra tomatoes, onions and sour cream. Pickles on the side as well as ketchup. Three large cherry cokes. Does that complete your order?Okay. I have your personal details on file. Your order will be ready for pick-up in about 20 minutes.Enjoy your dinner.	Three gyros, additional tomatoes, onions and sour cream. Pickles as well as ketchup. Three large cherry cokes. Does this complete your order? I have your personal data. Your order will be ready for shipping in about 20 minutes. Enjoy your dinner.
Yes, two-liter bottle of orange soda added to your order.Okay. I have your personal details on file. Your order will be ready for pick-up in about 20 minutes.	Yes, two liters of orange soda was added to your order. Ok. I have recorded your personal details. Your order will be ready for delivery in about 20 minutes.
You had 1 market burrito with black beans and spicy salsa and 1 chicken taco platter with refried beans.	You have 1 market burritos with black beans and spicy salsa, and 1 taco taco and red bean paste.
What kind of Gyros?	What kind of gyroscope?
Chicken. Do you want any sides with that?	Hen. Do you want it to be honest?
Fried chicken or Barbecue chicken or Do you want both?	Fried chicken or BBQ chicken, or do you want both?
3 large orange soda has been added to the order.Okay. I have your personal details on file. Your order will be ready for pick-up in about 20 minutes.	Added 3 large orange soda to order. I have your personal data. Your order will be ready for shipping in about 20 minutes.
Side crab salad.Side crab salad. Anything else?Okay. I have your details on file. Your order will be ready for pick-up in about 20 minutes.	Crab salad. Crab salad. Are there any more? I have your details. Your order will be ready for delivery in about 20 minutes.
Any drinks with that?OK. I have your personal details on file. Your order will be ready for pick-up in about 20 minutes.	Can you drink something? I have recorded your personal details. Your order will be ready for delivery in about 20 minutes.
One raw fish salad, a Hawaii style poke bowl, anything else?Okay. I have your personal details on file. Your order will be ready for pick-up in about 20 minutes.	One raw fish salad, a Hawaiian-style pumpkin platter, anything else? I have your personal data. Your order will be ready for shipping in about 20 minutes.
Your orders are full rack of ribs, baked potato and mac and cheese on the side.	Your order is a row of spare ribs, baked potatoes, mac and cheese.
Two cokes got it.Okay. I have your personal details on file. Your order will be ready for pick-up in about 20 minutes.	I got two coke. I have recorded your personal details. Your order will be ready for delivery in about 20 minutes.
I have your personal details on file. Your order will be ready for pick-up in about 20 minutes.	I have recorded your personal details. Your order will be ready for delivery in about 20 minutes.
One salad with house dressing? Sure. I have added that to the order.1 large pizza with one half pepperoni and one half mushroom.One salad with house dressing.Ok. Your order will be ready for pick-up in about 20 minutes.	A salad with homemade condiments? of course. I have added this to the order. 1 large pizza, add a pepperoni and a half mushroom. A salad with homemade condiments. Your order will be ready for delivery in about 20 minutes.
What kind of pizza would you like?	What kind of pizza do you want?
Ok. I have your personal details on file. Your order will be ready for pick-up in about 20 minutes.	Ok. I have recorded your personal details. Your order will be ready for delivery in about 20 minutes.
Okay, Sure thing. Mexican burritos.	Okay, of course. Mexican burritos.
Mexican food got it. What would you like to order?	Mexican food got it. What would you like to order?
I can help you with your takeout order for Chinese food. What would you like to order?	I can help you order Chinese food. What would you like to buy (order)?
Your order total is $65.Okay, I have your details on file. Your order will be ready for pick-up in about 20 minutes.	The total amount of your order is $65. Okay, I have recorded your details. Your order will be ready for delivery in about 20 minutes.
Naked ribs?	Bare ribs?
Okay. I have your personal details on file. Your order will be ready for pick-up in about 20 minutes.	Ok. I have recorded your personal details. Your order will be ready for delivery in about 20 minutes.
A Greek salad, gyro, souvlaki and 3 sodas.Okay. I have your personal details on file. Your order will be ready for pick-up in about 20 minutes.	Greek salad, gyroscope, souvlaki and 3 sodas. I have recorded your personal details. Your order will be ready for delivery in about 20 minutes.
Okay, food for 2 people: one large Pepperoni Pizza, one 2 liter of Sprite, two Brownies, two Iced Teas.	Okay, food for 2 people: one large pepperoni pizza, one 2 liter sprite, two brownies, two iced teas.
A barbecue platter for 3 people?	BBQ platter (can accommodate 3 people)?
Okay, easy enough, three people and I'm assuming they are all adults.	Okay, simple enough, three people, and I'm guessing they're all adults.
Sure, let me bring that up. Looks like you had 1 large pizza with one half pepperoni and one half mushroom.	Of course, let me bring it up. It looks like you have a large pizza with half pepperoni and half mushrooms.
Just to confirm, you want to order breakfast burritos?	Just to confirm, would you like to order a burrito for breakfast?
2 liter coke. Is there anything else?Okay, your order should be ready for pick up in about 20 minutes.	Are there any other 2 liters of Coke? Well, your order should be ready to be picked up in about 20 minutes.
Just to confirm, your order is 3 hot dogs with ketchup and mustard.Do you want it to be chili cheese dogs?Ok, I have your personal details on file. Your order will be ready for pick-up in about 20 minutes.	Just to confirm, your order is for 3 hot dogs with ketchup and mustard. Do you want it to be a chili cheese dog? Your order will be ready for delivery in about 20 minutes.
Okay, salad with house dressing I've added that to the order. Anything else?Okay, let me confirm what you have: two burgers well done with everything on them and sweet potato fries with both burgers and a salad with house dressing. Is that right?Okay. Your order will be ready for pick-up in about 20 minutes.	Well, I have added the salad and my own seasoning to the order. Okay, let me confirm your ownership: two burgers are well done with everything on top, two burgers with sweet potato fries, and a salad with homemade seasoning. Is it right? Your order will be ready for delivery in about 20 minutes.
Just one brownie okay sure thing you got itYour order will be ready for pick-up in 20 minutes.	All you need is a brownie, and you can be ready to take your order in 20 minutes.
Okay. I have your personal details on file. Your order will be ready for pick-up in about 20 minutes.	Ok. I have recorded your personal details. Your order will be ready for delivery in about 20 minutes.
I can help you with your takeout order, what would you like to order?	I can help you order takeaway. What do you want to order?
Salad with house dressing. Sure. I've added that to the order.1 turkey-avocado crepe with cheddar and 1 Greek Delight crepe with a salad with house dressing.Okay. Your order will be ready for pick-up in about 20 minutes.	Homemade salad dressing. Sure. I added this to the order: 1 turkey crepe and avocado with cheddar and 1 Greek Delight crepe with homemade salad dressing. Your order will be ready for shipping in about 20 minutes.
I can help you with your takeout order, What would you like to order?	I can help you with a takeout order, what do you want to order?
1 turkey-avocado crepe with cheddar and 1 Greek Delight crepe and 2 ice teas.Okay. Your order will be ready for pick-up in 20 minutes.	1 slice of cheddar cheese turkey avocado crepe and 1 cup of Greek style crepe and 2 cups of iced tea. Your order will be ready for delivery within 20 minutes.
I can help you order pasta for takeout. How many people will you be ordering for?	I can help you order takeaway pasta. How many people do you want to order?
Okay. I'l have one hot dog with mustard relish and sauerkraut, a side order of french fries and a Diet Coke.I have your personal details on file. Your order will be ready for pick-up in about 20 minutes.	Okay. I have one mustard-flavored sauerkraut hot dog, french fries and diet cola garnish. I have your personal data on file. Your order will be ready for shipping in about 20 minutes.
One hot dog with ketchup, one hot dog with coleslaw and a hot dog with lettuce, tomato, and cheese with salsa.	One hot dog with ketchup, one hot dog with cabbage salad and hot dog with salad, tomatoes and cheese with salsa.
Your order is 3 BBQ chicken with ribs.Okay, I have your details on file. Your order will be ready for pick-up in about 20 minutes.	Your order is 3 ribs barbecue chicken. Okay, I am in the archive. Your order will be ready for delivery in about 20 minutes.
Did you say Crepes fantastic?Looks like you had 1 turkey-avocado crepe with cheddar and 1 Greek Delight crepe.	Did you say the pancakes are fantastic? Looks like you had 1 turkey and avocado cheddar crepe and 1 Greek delight crepe.
What would you like to order in Thai food?	What would you like to order from Thai cuisine?
Okay, so the second one is sausage, tomato and egg burrito, is that correct?Okay and the third one is chorizo, red pepper, Monterey Jack Burrito.Okay, I have your personal details on file. Your order will be ready for pick-up in about 20 minutes.	Okay, the second one is sausage, tomato and egg burritos, right? The third is sausage, red pepper, Monterey Jack Burrito. Your order will be ready for delivery in about 20 minutes.
Okay, I have your personal details on file. Your order will be ready for pick-up in about 20 minutes.	Okay, I have recorded your personal details. Your order will be ready for delivery in about 20 minutes.
Medium pepperoni and sausage pizza. Anything else?OK. I have your personal details on file. Your order will be ready for pick-up in about 20 minutes.	Pizza with pepperoni and medium sausage. Anything else? I have your personal data. Your order will be ready for shipping in about 20 minutes.
One burger with with onion, lettuce, cheese and one burger one with just mustard, ketchup and cheese.	A burger with onion, lettuce, cheese, and a burger with mustard, ketchup and cheese.
Okay. I have your details on file. Your order will be ready for pick-up in about 20 minutes.	Okay. I have your data in a file. Your order will be ready for shipping in about 20 minutes.
Okay, I'll get a six pack of miller light bread sticks and a large Caesar salad.	Okay, I want to buy six packs of Miller Light Breadsticks and Caesar Salad.
Also a large coke.Okay, I have your personal details on file. Your order will be ready for pick-up in about 20 minutes.	It's also a big glass of Coke. Okay, I have your personal information on file. Your order will be ready for delivery in about 20 minutes.
Just to confirm, you would like to order 3 extra large breakfast burritos with extra salsa steak everything on it and 3 large cokes.Okay. I have your personal details on file. Your order will be ready for pick-up in 20 minutes.	Just to confirm, you want to order 3 extra large breakfast burritos and extra salsa steak with 3 large colas on top. I have recorded your personal details. Your order will be ready for delivery within 20 minutes.
Just to confirm you would like to order one chicken breakfast burrito and one sausage breakfast burrito, non spicy.	Just to confirm that you want to order a non-spicy chicken breakfast burrito and a sausage breakfast burrito.
Would you like to add some naan?How many naans?	Want to add naans? How many naans?
Pasta, and salads for take out. Okay, got it.I have your personal details on file. Your order will be ready for pick-up in 20 minutes.	Take-out pasta and salads. Okay, I have your personal details on file. Your order will be ready to ship in 20 minutes.
Would you like cream and sugar?I will add a small coffee with cream and sugar to order, anything else?	Would you like cream and sugar? I will add coffee with cream and sugar to order, anything else?
Are there any specific ingredients you would like in the breakfast Burritos or just three breakfast Burritos?	Breakfast burrito or only three breakfast burrito, do you need any specific ingredients?
Okay. I have a turkey club with extra tomatoes, extra lettuce, 2 L of Mountain Dew. Is that all for you today?Your order should be ready in about 15 minutes. Enjoy your meal.I can help you with your takeout order, what would you like to order?	Okay. I have a turkey club with extra tomatoes, extra salad, 2L Mountain Dew. Is this all for you today? Your order should be ready in about 15 minutes. Bon Appetit. I can help you with a takeout order, what would you like to order?
3 orders of Cow Fat Kung?Okay. I have your personal details on file. Your order will be ready for pick-up in about 20 minutes.	3 copies of Cow Fat Kung? Great. I have recorded your personal details. Your order will be ready for delivery in about 20 minutes.
Okay, I have your personal details on file. Your order will be ready for pick-up in about 20 minutes.	Okay, I have recorded your personal details. Your order will be ready for delivery in about 20 minutes.
Your order is baby back ribs, dry-rubbed chicken wings and 2 cans of mountain dew?Okay. I have your personal details on file. Your order will be ready for pick-up in about 20 minutes.	Your order: back ribs, grated chicken wings and 2 cans of mountain dew? I have your personal data. Your order will be ready for shipping in about 20 minutes.
Just to confirm, you would like to order two tacos, with a side of enchiladas, refried beans & a taco salad. Is that correct?I have your personal details on file. Your order will be ready for pick-up in about 20 minutes.	To confirm, you want to order two tacos with an enchiladas garnish, fried beans, and a taco salad. It is right? I have your personal data. Your order will be ready for shipping in about 20 minutes.
Bacon sausage egg burrito with hash browns two of them. Got it.	Bacon, sausage, egg burrito with potato pancakes, two of them. Clear.
Okay, I have your order, that is a Carnitas burrito with guacamole, lettuce, tomato, onions, and salsa, is that correct?	Okay, I have your order, this is Carnitas burrito with guacamole, lettuce, tomato, onion and salsa, is that correct?
Just to confirm you would like to order white rice Teriyaki Thai with two liters Coca cola?	Just to confirm that you want to order two liters of Coca-Cola's white rice teriyaki Thai cuisine?
Two iced teas sure. I've added that to the order.Okay. Let me confirm what you have: 1 market burrito with black beans and spicy salsa and 1 chicken taco platter with refried beans and 2 ice teas.Okay. Your order will be ready for pick-up in about 20 minutes.	Two iced teas are a must. I added this to the order. Let me confirm that you have 1 market burrito with black beans and spicy salsa and 1 platter of roasted bean chicken tacos and 2 iced teas. Okay. Your order will be ready for shipping in about 20 minutes.
Okay, I have your details on file. Your order will be ready for pick-up in about 20 minutes.	Okay, I have your details. Your order will be ready for delivery in about 20 minutes.
Okay, I have your personal details on file. Your order will be ready for pick-up in 20 minutes.	Okay, I have recorded your personal details. Your order will be ready for delivery within 20 minutes.
What kind of hot dogs would you like to order?Just to confirm, two hot dogs with tomatoes, pickles, jalapenos, lettuce, mayo, and mustard.And you said you would like to order large fries, is that correct?	What kind of hot dogs would you like to order? Just to confirm, two hot dogs with tomatoes, pickles, jalapenos, lettuce, mayonnaise and mustard. And you said you wanted to order big fries, right?
Okay, takeout for 2?	Okay, takeaway food for two?
And a shrimp and chicken kebab.	There are shrimp and chicken skewers.
So, just to confirm you would like to order two medium pizzas one with Anchovies. Is that your order?And one with pineapple with tomatoes.	So, just to confirm that you want to order two medium pizzas and an anchovy. Is that your order? There is also an order for pineapple with tomato sauce.
Four regular hot dogs with mustard chili and onions, small fries and a large diet coke.Okay. I have your personal details on file. Your order will be ready for pick-up in about 20 minutes.	Four ordinary hot dogs, with mustard peppers and onions, small French fries and a large diet cola. I have recorded your personal details. Your order will be ready for delivery in about 20 minutes.
Okay. I have your personal details on file. Your order will be ready for pick-up in about 20 minutes.	Ok. I have recorded your personal details. Your order will be ready for delivery in about 20 minutes.
Okay, I'll order two large pepperoni bacon pizzas some cheese bread and a large 2 liter Mountain Dew is that correct?Okay you ready order will be ready for pickup in about 35 minutes.	Okay, I want to order two large pepperoni and bacon pizzas, some cheese bread and a large 2 liter Mountain Dew. Is that correct? Well, you can be ready to take orders in 35 minutes.
Let me confirm your order. You would like to order 3 hot dogs with relish mustard and onions. Is that correct?OK, Can I have your personal details on file? Your order will be ready for pick-up in about 20 minutes.	Let me confirm your order. You want to order 3 hot dogs with mustard sauce and onions. Yes, yes, can I record your personal details? Your order will be ready for delivery in about 20 minutes.
A salad with house dressing. Sure. I've added that to the order.Two burgers well done with everything on them. Sweet potato fries with both and a salad with house dressing.Okay. Your order will be ready for pick-up in about 20 minutes.	Salad with house dressing. of course. I have added it to the order. Both burgers are well done. Sweet potato fries and both are served with salad and home improvement. Great. Your order will be ready for delivery in about 20 minutes.
Yes I can what would you like to order in soup?	Yes, I can, what would you like to order for soup?
Just to confirm ribs and large order of fries for all three, 2 large cokes and 1 Dr. pepper.Would you like to add some sauce to it?	Just to confirm three, two large cola and 1 Dr. Pepper ribs and a lot of French fries. Do you want to add some seasoning on it?
Okay, I have your personal details on file. Your order will be ready for pick-up in about 20 minutes.	Okay, I have recorded your personal details. Your order will be ready for delivery in about 20 minutes.
One salad with house dressing, okay.Alright. So, I have 1 large pizza with one half pepperoni and one half mushroom and a salad with house dressing.Okay. Your order will be ready for pick-up in about 20 minutes.	A salad with home improvement, okay. So, I have a large pizza with half pepperoni and half mushrooms, and a salad with my own seasoning. Your order will be ready for delivery in about 20 minutes.
Just to confirm you would like to order a medium buffalo chicken pizza?Okay. I have your personal details on file. Your order will be ready for pick-up in about 20 minutes.	Just to confirm that you want to order a medium buffalo chicken pizza? I have recorded your personal details. Your order will be ready for delivery in about 20 minutes.
I can help you order takeout. What would you like to eat?	I can help you order takeaway. What do you want to eat?
Croutons and add spice.Ok, I have your personal details on file. Your order will be ready for pick-up in about 20 minutes.	Croutons and add spices. Okay, I have your personal details. Your order will be ready for delivery in about 20 minutes.
Okay, a salad with house dressing is added.Okay. Let me confirm what you have: 1 market burrito with black beans and spicy salsa and 1 chicken taco platter with refried beans with a salad with house dressing.Okay. Your order will be ready for pick-up in about 20 minutes.	Okay, added a salad with indoor seasoning. Let me confirm your dishes: 1 market burrito with black beans and spicy salsa, 1 taco with bean paste with salad and indoor seasoning. Your order will be ready for delivery in about 20 minutes.
What would you prefer in Chinese food?	Which Chinese food would you prefer?
Korean BBQ?	Korean BBQ?
Chicken curry with hummus and a 2 liter Coke, is that correct?	Chicken curry with hummus and 2 liters of cola, right?
2 beef gyros, 1 chicken gyro and a medium Caesar salad.	2 beef gyros, 1 chicken gyros and medium Caesar salad.
There is a small and a large.	There are small and large.
One chocolate brownie. Sure, I've added that to the order.Okay. Let me confirm what you have one large pizza with one-half pepperoni and one-half mushroom and one brownie.Okay, your order will be ready for pick-up in about 20 minutes.	A piece of chocolate brownie. Of course, I have added it to the order. Ok. Let me confirm that you have a large pizza with half pepperoni, half mushrooms and a brownie. Okay, your order will be received in about 20 minutes.
Okay, take out of Mexican food. What would you like to order?	Okay, take some Mexican food. What would you like to order?
Two large Cokes?I have your personal details on file. Your order will be ready for pick-up in about 20 minutes.	Two big Coca-Colas? I have your personal data. Your order will be ready for shipping in about 20 minutes.
Just to confirm ribs and large order of fries for all three, 2 large cokes and 1 Dr. pepper.Would you like to add some sauce to it?	Just to confirm ribs and a large order of fries for all three, 2 large colas and 1 doctor's pepper. Would you like to add some sauce to it?
What would you prefer in Chinese food?	What would you like to eat in Chinese cuisine?
So 2 chicken tacos with guacamole on the side and deep fried beans.	So 2-sided chicken tacos with guacamole and fried beans.
Okay, one breakfast burrito with extra hot sauce and jalepenos and a side of fries. That's it right?	Ok, one burrito for breakfast with very hot sauce, halepeno and fries. Right?
Any drinks with your order?	Do you have drinks in your order?
Did you say Sarah's Pizza?Looks like you had 1 large pizza with one half pepperoni and one half mushroom in the last week. Is it right?	Are you talking about Sarah’s pizza? It seems that there was a big pizza last week with half pepperoni and half mushrooms. is this correct?
To confirm your order. I have one sausage breakfast burrito, one vegetarian breakfast burrito and one bacon breakfast burrito. Is that correct?Okay. I have your personal details on file. Your order will be ready for pick-up in 20 minutes.	Confirm your order. I have a sausage breakfast burrito, a vegetarian breakfast burrito and a bacon breakfast burrito. is it? I have recorded your personal details. Your order will be ready for delivery within 20 minutes.
So to confirm your order. I have two hot dogs. The first hot dog has sauerkraut and mustard. The second hot dog has mustard, sauerkraut, relish and onion and an order of french fries on the side and 2 Diet Cokes. Is that correct?I have your personal details on file and your order will be ready for pick up in 20 minutes.	So, to confirm your order. I have two hot dogs. The first hot dog consists of sauerkraut and mustard. The second hot dog consists of mustard, sauerkraut, seasoning, and onions, plus a serving of French fries and 2 Diet Coke. I have your personal details and your order will be ready to ship in 20 minutes.
Okay what would you like on your pizzas?	Okay, would you like some pizza?
What kind of barbecue food you are looking for this evening?	What kind of barbecue are you looking for tonight?
Your orders are full rack of ribs, baked potato and mac and cheese on the side.	Your orders: full ribs, baked potatoes and mac and cheese.
Sure. So your order is a full rack of beef ribs, large side of mac n cheese, a small side of coleslaw, a small side of extra sauce, is that correct?Okay. I have your personal details on file. Your order will be ready for pick-up in about 20 minutes.	of course. So your order is for rows of complete beef steaks, large noodles with Mac cheese, one side with coleslaw, and one side with extra seasoning. Is this correct? I have recorded your personal details. Your order will be ready for delivery in about 20 minutes.
About 20 minutes. Sweet and sour pork, Kung pao chicken and 4 orders of dumplings.Okay. I have your personal details on file. Your order will be ready for pick-up in about 20 minutes.	About 20 minutes. Sweet and sour pork, Kung Pao chicken and 4 dumplings. I have recorded your personal details. Your order will be ready for delivery in about 20 minutes.
And also order fries two each and also diet coke for the both, you got it.Okay, I have your personal details on file. Your order will be ready for pick-up in about 20 minutes.	You have to order two French fries and two Coke separately. Okay, I have your profile. Your order will be ready for delivery in about 20 minutes.
What would you like to order from the burger place?	What would you like to order from the burger restaurant?
Okay, I got that for you. You wanted to Pulled Pork Barbecue Sandwiches, Beef Brisket Sandwich, three Sweet Teas, Baked Beans, Coleslaw and two orders of Mac and Cheese. Was that correct?Okay, I have your details on file. Your order will be ready for pick-up in about 20 minutes.	Okay, I prepared it for you. You want to pull a pork barbecue sandwich, a beef bri sandwich, three cups of sweet tea, baked beans, coleslaw and two Macs and cheese. correct? OK, I have recorded your details. Your order will be ready for delivery in about 20 minutes.
For the second you would like to order a veg lasagna, four pieces of sourdough bread and 2 cannolis, is that correct?Is it spelled as C A N N O L I?Yes, 2 cannoli added to the order.Okay. I have your personal details on file. Your order will be ready for pick-up in about 20 minutes.	You want to order vegetable lasagna, four slices of sourdough bread and 2 cookies for the second time, right? Yes, is it spelled C A N N O L I? Yes, 2 cookies were added to the order. I have recorded your personal details. Your order will be ready for delivery in about 20 minutes.
1 lamb gyro honey puffs and a can of 7 up. Will that complete your order?Okay. I have your personal details on file. Your order will be ready for pick-up in about 20 minutes.	1 lamb gyro honey puff and 7 cans a can. Can this complete your order? I have recorded your personal details. Your order will be ready for delivery in about 20 minutes.
3 gyros, everything on it, extra tomatoes, extra cream on the side, sour cream and three large cokes and three orders of fries already and anything else?Okay. I have your personal details on file. Your order will be ready for pick-up in about 20 minutes.	3 gyroscopes, everything on top, extra tomatoes, extra cream on the side, sour cream and 3 large colas and 3 french fries, and anything else? I have recorded your personal details. Your order will be ready for delivery in about 20 minutes.
1 french dip with potato chips, and on Ruben on rye with fries. Does that complete your order?	1 French dip with potato chips and ruben on rye with French fries. Does this complete your order?
Pizza. What size?	Pizza. What size?
What would you like to order in Indian food for two people?	Do you want to order Indian food for two people?
Pasta. Any side dishes?	Pasta. Any side dishes?
2 chicken fettuccine alfredo and one order of chicken Parmesan and one 2 liter of mountain dew.Okay. I have your personal details on file. Your order will be ready for pick-up in about 20 minutes.	2 chicken fettuccine Alfredo and one parmesan chicken and 2 liters of mountain dew. Ok. I have recorded your personal details. Your order will be ready for delivery in about 20 minutes.
Yes, 2 cokes have been added to your order. That's it?Okay. I have your personal details on file. Your order will be ready for pick-up in about 20 minutes.	Yes, 2 cokes have been added to your order. It's all? I have your personal data. Your order will be ready for shipping in about 20 minutes.
Any drinks with that?	Any drinks with this?
Okay, Take out hot dogs, got it.	Okay, take out the hot dog and get it.
So 2 chicken tacos with guacamole on the side and deep fried beans.	So 2 chicken tacos with guacamole on the side and deep-fried beans.
With a large Coke? Okay.	Is there a big coke? Ok.
2 sides of yellow rice got it. Anything else?OK, I have your personal details on file. Your order will be ready for pick-up in about 20 minutes.	It turned out 2 sides of yellow rice. Anything else? Okay, I have your personal details. Your order will be ready for shipping in about 20 minutes.
Mexican, that's an excellent choice.	Mexican, great choice.
Okay. I have your personal details on file. Your order will be ready for pick-up in 20 minutes.	Okay. I have your personal data. Your order will be ready to ship in 20 minutes.
Okay. I have your personal details on file. Your order will be ready for pick-up in about 20 minutes.	Okay. I have your personal data. Your order will be ready for shipping in about 20 minutes.
I can help with that. What would you like to order in Chinese food?	I can help with this. What would you like to order from Chinese cuisine?
What kind of pizza?	What pizza?
One brownie, sure. I've added that to the order.1 large pizza with one-half pepperoni and one-half mushroom and 1 brownie.Ok, your order will be ready for pick-up in about 20 minutes.	One cake, of course. I added this to the order: 1 large pizza with half pepperoni, half mushrooms and 1 brownie. Okay, your order will be ready to ship in about 20 minutes.
One vegetable sandwich?	A vegetable sandwich?
I think you said barbecue food.	I think you said barbecue food.
Sausage and mushroom pizza, a large. Is that correct?Okay. I have your personal details on file. Your order will be ready for pick-up in about 20 minutes.	Sausage-mushroom pizza, large. It is right? I have your personal data. Your order will be ready for shipping in about 20 minutes.
Two Iced Teas sure I've added those to the order.1 turkey-avocado crepe with cheddar and 1 Greek Delight crepe. and 2 iced teas.Ok, Your order will be ready for pick-up in about 20 minutes.	Two iced teas, of course, I added them to the order: 1 turkey crepe and cheddar avocado and 1 greek delight crepe. and 2 iced teas. Okay, your order will be ready to ship in about 20 minutes.
Ok, I have your details on file. Your order will be ready for pick-up in about 20 minutes.	Ok, I have your data in a file. Your order will be ready for shipping in about 20 minutes.
Just a moment. Your order is chicken parmesan with alfredo, lasagna, beef lasagna and spaghetti.Ok, I have your personal details on file. Your order will be ready for pick-up in about 20 minutes.	For a while. Your order is chicken parmesan cheese, including Alfredo, lasagna, beef lasagna and spaghetti. Okay, I have recorded your personal details. Your order will be ready for delivery in about 20 minutes.
How many coffees would you like?	How many cups of coffee would you like?
How many hot dogs?	How many hot dogs?
Okay. I have your personal details on file. Your order will be ready for pick-up in about 20 minutes.	Okay. I have your personal data. Your order will be ready for shipping in about 20 minutes.
Would you like cream and sugar?I will add a small coffee with cream and sugar to order, anything else?	Do you want cream and sugar? I want to order a small coffee with cream and sugar. Anything else?
Okay, to confirm you would like to order a fried chicken wrap with peanut sauce and a Thai beef sandwich. Is that correct?Okay. I have your personal details on file. Your order will be ready for pick-up in 20 minutes.	Good to confirm that you want to order the Fried Chicken Peanut Sauce Wrap and Thai Beef Sandwich. It is right? I have your personal data. Your order will be ready to ship in 20 minutes.
So 2 orders of chicken noodles soup?Ok, I have your details on file. Your order will be ready for pick-up in about 20 minutes. Thank you.	What about 2 chicken noodle soup orders? Okay, I have your details. Your order will be ready for delivery in about 20 minutes. thank you.
One plain hot dog with ketchup and relish and one with mustard relish and sour kraut and one with BBQ sauce sour. Do I have your order correct?"Ok, I have your details on file. Your order will be ready for pick-up in about 20 minutes."	“One is a simple hot dog with ketchup and seasoning, one with mustard sauce and sauerkraut, and one with a sour barbecue sauce. Is my order correct? " “Okay, I have your data on file. Your order will be ready to ship. after about 20 minutes. "" "
Okay. I have your details on file. Your order will be ready for pick-up in about 20 minutes.	Ok. I have your details. Your order will be ready for delivery in about 20 minutes.
1 with Hashbrown eggs, bacon and sausage. 1 with eggs, bacon, and Hashbrowns and 1 with eggs cheese and Hashbrowns. Will that complete your order?Okay. I have your personal details on file. Your order will be ready for pick-up in about 20 minutes.	1 Pair with hash eggs, bacon and sausage. One with eggs, bacon and Hash Brown, and one with eggs, cheese and Hash Brown. Can this complete your order? I have recorded your personal details. Your order will be ready for delivery in about 20 minutes.
"Okay. I have your personal details on file. Your order will be ready for pick-up in about 20 minutes."	"Okay. I have recorded your personal details. Your order will be ready for delivery in about 20 minutes."
Any drinks with that?	Do you have a drink?
Okay. I have your personal details on file. Your order will be ready for pick-up in about 20 minutes.	Ok. I have recorded your personal details. Your order will be ready for delivery in about 20 minutes.
Philly cheese steak sandwich, a bacon, egg and cheese sandwich, a 12-oz can of soda with home fries and a side of hash browns. Is that correct?Okay. I have your personal details on file. Your order will be ready for pick-up in about 20 minutes.	Philadelphia cheese steak sandwich, bacon, egg and cheese sandwich, a 12-ounce can of soda, French fries and a plate of potato pancakes. is it? I have recorded your personal details. Your order will be ready for delivery in about 20 minutes.
Just to confirm your order is 2 eggs rolls, Moo goo gai pan, beef and brococlli, kung pao chicekn, steamed rice for 3 people.Would you like to try some hot and sour chicken soup?	Just to confirm your order: 2 egg roll, mu-gu gai pan, beef and broccoli, kung pao chichekn, steamed rice for 3 people. Would you like to try the spicy and sour chicken soup?
1 lamb, and two chicken, with pesto and lettuce on all three. Anything else?	1 lamb and 2 chicken with pesto and salad on all three. Anything else?
Okay, what type of burgers?	Okay, what kind of hamburgers?
Got it. This is for three people.Okay, I have your personal details on file. Your order will be ready for pick-up in about 20 minutes.	Got it. This is for three people. Well, I have recorded your personal details. Your order will be ready for delivery in about 20 minutes.
Broccoli huh, you got it. Okay, sure thing.Okay. I have your personal details on file. Your order will be ready for pick-up in about 20 minutes.	Broccoli, yes, you get the idea. Okay, of course. I have your personal data. Your order will be ready for shipping in about 20 minutes.
What kind of Gyros?	What are gyroscopes?
Okay, you would like to order two gyros and two large Diet Cokes. Anything else?Okay. I have your personal details on file. Your order will be ready for pick-up in about 20 minutes.	Okay, you want to order two gyros and two large Diet Cokes. Anything else? I have your personal data. Your order will be ready for shipping in about 20 minutes.
Water, got it.Okay. I have your personal details on file. Your order will be ready for pick-up in about 20 minutes.Food for 2 people, One large pepperoni pizza - one 2 liter of sprite - one brownie - two iced teas.	Water, got it. I have recorded your personal details. Your order will be ready in about 20 minutes. Food for 2 people, 1 large pepperoni pizza-1 2 liters of Sprite-1 brownie cake-2 cups of iced tea.
Hello, I can help you order some takeout Burgers go ahead with your order.	Hello, I can help you order takeaway burgers, place your order.
Coke Zero, sure thing. They have a new improved taste too.Ok, I have your details on file. Your order will be ready for pick-up in about 20 minutes.	Coke zero, sure thing. Their taste has also been improved. Well, I provided your details in the file. Your order will be ready for delivery in about 20 minutes.
Okay, I have your personal details on file. Your order will be ready for pick-up in about 20 minutes. Bye, See you later.	Okay, I have recorded your personal details. Your order will be ready for delivery in about 20 minutes. Goodbye, see you later.
Okay, so your order is 6 burritos three of them with chicken and two of them with beef and one of them with pork.You also need 3 large drinks, what style of drinks would you like?	Okay, your order is for 6 burritos, three of them are chicken, two are beef, and the other is pork. You also need 3 big drinks. Which kind of drink do you want?
One double cheeseburger with lettuce, tomatoes, honey, mustard sauce and a fried egg and also one baked potato and a small chocolate shake to top it all off. Is that correct?Okay. I have your personal details on file. Your order will be ready for pick-up in about 20 minutes.	A double cheeseburger with lettuce, tomatoes, honey, mustard sauce and fried eggs, as well as a baked potato and a small chocolate milkshake, can make everything perfect. is it? I have recorded your personal details. Your order will be ready for delivery in about 20 minutes.
Okay, got it. You would like to order one spicy chicken burrito with rice and beans and an order of chips and cheese dip.	Okay, got it. You want to order a spicy chicken burrito with rice and beans, as well as chips and cheese sauce.
The condiments.	condiment.
Okay, soup sounds good.Soup for how many?	Okay, the soup sounds good. How much soup is there?
2 orders of pork?	2 servings of pork?
Okay, so you want one Chili dog and French Fires and a small Mountain Dew, is that correct?It will be ready in 15 minutes, enjoy your meal.	Okay, so you want a chili dog and a French fire and a little mountain dew, right? It will be ready in 15 minutes and enjoy your meal.
Ok, Greek takeout for 1. What would you like to have?	Okay, Greek takeaway 1. What would you like to eat?
One french onion soup and one avacado soup will that complete your order?OK. I have your personal details on file. Your order will be ready for pick-up in about 20 minutes.	Will one French onion soup and one avacado soup complete your order? Okay. I have your personal data. Your order will be ready for shipping in about 20 minutes.
Yes, lemonade is available.	Yes, there is lemonade.
Any drinks with that?Okay. I have your personal details on file. Your order will be ready for pick-up in about 20 minutes.	Can you drink something? I have recorded your personal details. Your order will be ready for delivery in about 20 minutes.
2 extra tortillas added to the order.Any hash browns?OK. I have your personal details on file. Your order will be ready for pick-up in about 20 minutes.	2 extra tortillas were added to the order. I have recorded your personal details. Your order will be ready for delivery in about 20 minutes.
I can help you with take over, what would you like?	I can take over for you, what do you want?
What kind of barbecue? Anything else?	What kind of kebab? Anything else?
You said Diet Coke would be fine.What size for the drink?	You said Diet Coke would do. What's the size for the drink?
Yes, I can. What kind of sandwiches would you like to order?	Yes I can. What kind of sandwiches would you like to order?
Okay. I have your personal details on file. Your order will be ready for pick-up in about 20 minutes.	Ok. I have recorded your personal details. Your order will be ready for delivery in about 20 minutes.
Okay, I have a large pepperoni and mushroom pizza in order of garlic bread sticks with marinara sauce. Anything else?	Okay, I have a large pepperoni and mushroom pizza and garlic bread sticks with marinara sauce. Anything else?
Do you want a water for your drink?	Do you want to drink water?
Just to confirm, you would like to order, 1 foot long hotdog with mustard chilli onion and a side of mustard and onion rings.Regular hot dogs with sides of ketchup and side of fries.	Just to confirm, you want to order a 1 foot long hot dog with mustard onions and chili peppers and mustard and onion rings. Regular hot dogs with ketchup and fries.
"Okay. I have your personal details on file. Your order will be ready for pick-up in about 20 minutes."	"Okay. I have recorded your personal details. Your order will be ready for delivery in about 20 minutes."
I can help you with that, sandwiches. What kind and for how many people?	I can help you with that, sandwiches. What and for how many people?
Breakfast burrito and two coffees. Anything else?Okay. I have your personal details on file. Your order will be ready for pick-up in about 20 minutes.	Burrito breakfast and two coffees. Anything else? I have your personal data. Your order will be ready for shipping in about 20 minutes.
Okay. I have your personal details on file. Your order will be ready for pick-up in about 20 minutes.	Ok. I have recorded your personal details. Your order will be ready for delivery in about 20 minutes.
You were wanting to order Greek takeout for 3?	Do you want to order 3 Greek takeaways?
Smoked it is, you got it	Smoked, you got it
Just to confirm you would like to order Eggplant Parmesan and Chicken Milanese?	Just to confirm that you want to order eggplant parmesan and Milanese chicken?
3 large iced tea.	3 large iced teas.
Sausage and mushroom pizza, a large. Is that correct?Okay. I have your personal details on file. Your order will be ready for pick-up in about 20 minutes.	The sausage and mushroom pizza is huge. is it? I have recorded your personal details. Your order will be ready for delivery in about 20 minutes.
One chocolate brownie! Sure. I've added that to the order.OK. Let me confirm what you have. 1 turkey avocado crepe with cheddar and 1 Greek Delight crepe.1 turkey avocado crepe with cheddar and 1 Greek Delight crepe.And one chocolate brownie. Is that right?OK. Your order will be ready for pick-up in about 20 minutes. Your welcome. Goodbye.	One chocolate brownie! Sure. I added this to the order. OK. Let me confirm what you have. 1 turkey cheddar avocado crepe and 1 greek delight crepe, 1 turkey cheddar avocado crepe and 1 greek delight crepe and 1 chocolate brownie. It's true? Your order will be ready for shipping in about 20 minutes. Welcome. Bye.
Just to confirm your order large pork fried, small spare rib and 2 egg rolls.	To confirm the order, a large roast pork, a small rib and 2 egg rolls.
Roast beef with white cheddar panini, a BLT club, and a turkey with lettuce, tomatoes on wheat, with three bags of baked chips and 3 brownies, anything else?Okay. I have your personal details on file. Your order will be ready for pick-up in 20 minutes.	Roast beef with white cheddar panini, BLT club and turkey with lettuce, tomatoes on wheat, three bags of baked chips and 3 cakes, anything else? I have your personal data. Your order will be ready to ship in 20 minutes.
Okay, so some barbecue chicken with a side of mashed potatoes and maybe a little bit of vegetables on the side, anything else you want to add?	So, BBQ chicken with mashed potatoes and maybe some vegetables, anything else you'd like to add?
To confirm your order, I have three hot dogs with everything with a 3 sides of fries and 3 large Cokes. Is that correct?Okay. I have your personal details on file. Your order will be ready for pick-up in about 20 minutes.	To confirm your order, I have 3 hot dogs, 3 sides of French fries and 3 large coke for everything. is it? I have recorded your personal details. Your order will be ready for delivery in about 20 minutes.
One chicken Parmesan, one chicken Alfredo, and 2 liters of Mountain Dew?	A Parma chicken, an Alfredo chicken and 2 liters of mountain dew?
Hi. Okay what kind of Gyros would you like?	Hello there. Okay, what kind of gyroscope do you want?
Hold on, please wait for a while. To confirm your order, I have three breakfast burritos, two coffees, two orange juices, 1 apple juice. Is that correct?Okay, I have your personal details on file. Your order will be ready for pick-up in about 20 minutes.	Wait, please, wait a little. To confirm your order, I have three breakfast burritos, two coffees, two orange juices, and 1 apple juice. It is right? Okay, I have your personal details. Your order will be ready for shipping in about 20 minutes.
I have your personal details on file. Your order will be ready for pick-up in about 20 minutes.	I have recorded your personal details. Your order will be ready for delivery in about 20 minutes.
Beef tongue burrito with a side of sweet potato salad.Okay. I have your personal details on file. Your order will be ready for pick-up in about 20 minutes.	Beef tongue burritos served with sweet potato salad on one side. I have recorded your personal details. Your order will be ready for delivery in about 20 minutes.
Just to confirm you would like to order one Samosa, Butter chicken and Roti. Is that correct?Okay, I have your personal details on file. Your order will be ready for pick-up in about 20 minutes.	Just to confirm that you want to order a Samosa, Butter Chicken and Roti. correct? Okay, I have recorded your personal details. Your order will be ready for delivery in about 20 minutes.
3 tuna sandwiches.Ok. I have your personal details on file. Your order will be ready for pick-up in about 20 minutes.	3 tuna sandwiches. Okay. I have your personal data. Your order will be ready for shipping in about 20 minutes.
You said one sandwich. Is that correct?Just to confirm, you would like to order one turkey sandwich with Swiss cheese bacon, lettuce and tomatoes?And what sauce?	You say a sandwich. Is this correct? Just to confirm, you want to order a turkey sandwich with Swiss cheese bacon, lettuce and tomatoes? What other seasonings?
I can help you with your takeout order. What would you like to order from the Greek restaurant?	I can help you with a takeout order. What would you like to order in a Greek restaurant?
Okay, sure thing. Takeout Chinese food tonight?	Okay, for sure things. Chinese food tonight?
Okay, I can help you order takeout for three people. What would you like to eat?	Okay, I can help you order takeaway for three. What would you like to eat?
Bowl of Pad Thai, bowl of BBQ pork noodles. Anything else?	A bowl of Pad Thai, a bowl of BBQ pork noodles. Anything else?
How many orders of dumplings?	How many orders of dumplings?
Hot dogs, What kind and for how many people?	Hot dogs, what and for how many people?
One breakfast burrito for 1 person?	One breakfast burrito for 1 person?
Take out for one person any type of food in a particular item?	Carry out any food for one person in a certain place?
What meat would you prefer for the white rice Teriyaki?	What kind of meat would you prefer for white teriyaki rice?
I think you said, you need to order BBQ food for three people?	I think you said you need to order a barbecue for three?
The order includes 3 house salads with ranch and thousand Island dressing and three sweeten ice teas.Okay. I have your personal details on file. Your order will be ready for pick-up in about 20 minutes.	The order includes 3 homemade salads with Ranch and Thousand Islands dressing and 3 sweet iced teas. Okay. I have your personal data. Your order will be ready for shipping in about 20 minutes.
What would you prefer in Indian food?	Which Indian food would you prefer?
One brownie. Sure. I've added that to the order.One large pizza with pepperoni and mushroom and one brownie, is that correct?Okay, your order will be ready for pick-up with in 20 minutes.	A piece of brownie. of course. I have added this to the order. A big pizza with pepperoni, mushrooms and a brownie, right? Well, your order will be ready for collection within 20 minutes.
I can help you with that. What kind of Gyros and how many you would like to order?	I can help you with that. What gyroscopes and how many do you want to order?
Yes, calamari.	Yes, squid.
Just to confirm you would like to order one chicken quesadilla?Okay, I have your personal details on file. Your order will be ready for pick-up in about 20 minutes.	Just to confirm that you want to order one chicken quesadilla? Okay, I have your personal details. Your order will be ready for shipping in about 20 minutes.
What would you prefer in BBQ food?	What do you want in grilled food?
What size rice would you like?	What size rice do you want?
I can help you to order for two people. What would you like to eat?	I can help you order two people. What do you want to eat?
Two gyros and a side of fries and 2 liters of Mountain Dew?Okay, I have your details on file. Your order will be ready for pick-up in about 20 minutes.	Two gyros, fries and 2 liters of Mountain Dew? Okay, I have your data. Your order will be ready for shipping in about 20 minutes.
3 large Cokes added to your order.Okay. I have your details on file. Your order will be ready for pick-up in about 20 minutes.	Added 3 large colas to your order. I have your data in a file. Your order will be ready for shipping in about 20 minutes.
Just to confirm you would like to order three bowls of chili soup?"OK. I have your personal details on file. Your order will be ready for pick-up in about 20 minutes"	Just confirm that you want to order three bowls of chili soup? "Okay. I have recorded your personal details. Your order will be ready for collection in about 20 minutes."
2 large mushroom pizzas. And a 2-liters of Coca-Cola. Does this complete your order?Okay. I have your personal details on file. Your order will be ready for pick-up in about 20 minutes.	2 large mushroom pizzas. And 2 liters of Coca-Cola. Can this complete your order? I have recorded your personal details. Your order will be ready for delivery in about 20 minutes.
Just to confirm, you would like to order one baked cheese tortellini and fettuccine alfredo pasta.Ok, I have your personal details on file. Your order will be ready for pick-up in about 20 minutes.	Just to confirm, you want to order a grilled cheese tortellini and spaghetti alfredo macaroni. Okay, I have your personal details. Your order will be ready for delivery in about 20 minutes.
3 medium cokes, anything else?Okay. I have your personal details on file. Your order will be ready for pick-up in about 20 minutes.	3 medium coke, anything else? I have your personal data. Your order will be ready for shipping in about 20 minutes.
Okay, this is what I have for person number 1, a plain hot dog with ketchup and mustard only second hot dog with ketchup and relish only, for the second person I have a hotdog with mustard and relish and their second hot dog would be a chili cheese dog, for the third person I have a hotdog with ketchup mustard relish and sauerkraut and for their second hot dog will be with barbecue sauce, relish …	Okay, this is what I offer to the first person, a regular hot dog with ketchup and mustard, the second hot dog with ketchup and sauce, and for the second person, I have a hot dog with mustard and Seasoning sauce, and their second hot dog will be a chili cheese dog, for the third person, I have a hot dog with ketchup mustard sauce and sauerkraut, and for the second hot dog, with barbecue sauce, se…
One clam chowder, one hot and sour soup, and pea soup with extra croutons.Okay. I have your personal details on file. Your order will be ready for pick-up in about 20 minutes.	One clam soup, one hot and sour soup, and pea soup with extra croutons. Okay. I have your personal data. Your order will be ready for shipping in about 20 minutes.
Three orders of bbq ribs, three orders of medium fries and 3 coca colas.Ok, I have your personal details on file. Your order will be ready for pick-up in about 20 minutes.	Three orders of barbecue ribs, three orders of medium French fries and three Coca-Cola. Well, I have your personal details. Your order will be ready for delivery in about 20 minutes.
A cheeseburger and a side of fries correct?	Are cheeseburgers and fries right?
only one size, sadly.	only one size unfortunately.
1 chicken gyro and a 2 liter of mountain dew anything else?Ok, I have your personal details on file. Your order will be ready for pick-up in about 20 minutes. Thank you.	1 chicken gyroscope and 2 liters of mountain dew anything else? Okay, I have your personal details. Your order will be ready for shipping in about 20 minutes. Thank you.
So you want to order General Tso's chicken with a side of fried rice, and a small fried chicken wings with puff fried rice and two cans of Sprite.Okay. I have your personal details on file. Your order will be ready for pick-up in about 20 minutes.	So you want to order Tso's chicken and fried rice, as well as a fried chicken wings, puff fried rice and two cans of Sprite. I have recorded your personal details. Your order will be ready for delivery in about 20 minutes.
The mashed potatoes, gravy collard greens and maybe even a side of french fries. Is this all correct?Okay. I have your personal details on file. Your order will be ready for pick-up in about 20 minutes.	Mashed potatoes, cardamom juice, and even a side of French fries. Are all right? I have recorded your personal details. Your order will be ready for delivery in about 20 minutes.
I have a few choices. Broccoli Pasta Salad, Chicken Pasta Salad, Tomato Pasta Salad. and Seafood Pasta Salad. Which one would you choose?	I have several options. Broccoli pasta salad, chicken pasta salad, tomato and pasta salad. and salad with seafood pasta. Which one would you choose?
Take out pizza personal pan size sausage mushroom onion garlic and what was the last topping you wanted?	Grab a pan sized pizza, sausage, mushroom, onion, garlic and what was the last filling you wanted?
What kind of meat would you prefer in your breakfast burrito?	What kind of meat would you like in a breakfast burrito?
How about butter chicken and garlic naan?	How about butter chicken and garlic pie?
I can help you with your order. What would you like to order in Mexican food?	I can help you with your order. What would you like to order from Mexican cuisine?
Just to confirm you would like to order 1 regular poke salad. Is that correct?	Just to confirm that you want to order a regular p-salad. Is that correct?
There is a vegetarian option.Okay. I have your personal details on file. Your order will be ready for pick-up in about 20 minutes.	There is a vegetarian option. I have your personal data. Your order will be ready for shipping in about 20 minutes.
Would you prefer beef or chicken burger?	Do you want beef or chicken burger?
And egg rolls added.Okay. I have your personal details on file. Your order will be ready for pick-up in about 20 minutes.	And egg rolls are added. I have your personal data. Your order will be ready for shipping in about 20 minutes.
And for the first sandwich, what would you like?	What would you like for your first sandwich?
Ok, greek takeout.	Okay, Greek takeaway.
You would like to order pork souvlaki, with a salad and a gyro with a diet coke.	You want to order pork souvlaki with salad and gyroscope with diet cola.
Just to confirm you would like to order one hot dog with ketchup mustard and relish on it.	Just to confirm that you want to order one hot dog with ketchup mustard and enjoy it.
Just to confirm you would like to order one BLT sandwich.Do you have any preference in terms of pickles, condiments?	Just to confirm that you want to order one BLT sandwich. Do you have any preference for pickles and seasonings?
Just to confirm you would like to order two sandwiches.1st Reuben Sandwich with Sauerkraut Mustard and an order of fries.I'm sorry no Lettuce, I mean less tomatoes and mayonnaise.Okay. I have your personal details on file. Your order will be ready for pick-up in 20 minutes.	Just to confirm that you want to order two sandwiches, the first Reuben sandwich with sauerkraut mustard and a piece of fries, sorry, no lettuce, I mean to reduce the amount of tomatoes and mayonnaise. I have recorded your personal details. Your order will be ready for delivery within 20 minutes.
Okay, I have your details on file. Your order will be ready for pick-up in about 20 minutes.	Okay, I have your details. Your order will be ready for delivery in about 20 minutes.
Did you say Crepes fantastic?Looks like you had 1 turkey-avocado crepe with cheddar and 1 Greek Delight crepe.	Do you say crepes are great? It looks like you have a turkey avocado crepe with cheddar cheese and a Greek-style crepe.
I can help you with your takeout order for Indian food. What would you like to order?	I can help you ordering Indian takeaway food. What would you like to order?
Any drinks with that?	Any drinks with this?
Ok. I have your personal details on file. Your order will be ready for pick-up in about 20 minutes.	In order. I have your personal data. Your order will be ready for shipping in about 20 minutes.
Okay and how would you like your burgers and what would you like on it?	Okay, how would you like a burger? What do you want?
You ordered a pasta with salad, and crusty bread in the side and diet coke.Okay. I have your personal details on file. Your order will be ready for pick-up in 20 minutes.	You ordered a pasta with salad, crusty bread and diet cola. I have recorded your personal details. Your order will be ready for delivery within 20 minutes.
What would you like to order for two people?	What would you like to order for two people?
Takeout for two. What would you like to order?	Take out two. What would you like to buy (order)?
Italian for 3.	Italian (3 points).
Take out pizza for three people, Sure thing.	Bring out pizzas for three people, of course.
Okay Greek for three sounds good. What would you like?	Okay, Greek for three sounds good. What would you like?
A small deep dish sausage and spinach pizza.Ok, I have your details on file. Your order will be ready for pick-up in about 20 minutes.	A small sausage for a deep dish and a spinach pizza. Ok, I have your data in a file. Your order will be ready for shipping in about 20 minutes.
Sure, you want to order some take out for one person?	Surely you want to order takeaway for one person?
Anything to go with your hot dogs?	Is there anything to go with your hot dog?
Okay, takeout for 3.	Okay, takeaway 3.
I can help you order takeout. What kind of food would you like to order?	I can help you order takeaway. What kind of food would you like to order?
Ok. I have your personal details on file. Your order will be ready for pick-up in about 20 minutes.	In order. I have your personal data. Your order will be ready for shipping in about 20 minutes.
Chicken noodle and minestrone soup and for the third order?	Chicken noodles and minestrone soup and for the third order?
Just to confirm you would like to order white rice Teriyaki Thai with beef?Would you prefer Diet Coke or regular 2 liter Coke?Okay. I have your personal details on file. Your order will be ready for pick-up in about 20 minutes.	Just to confirm that you want to order Teriyaki Thai white rice with beef? Do you prefer Diet Coke or regular 2L Coke? Okay. I have your personal data. Your order will be ready for shipping in about 20 minutes.
A burrito with sausage egg and cheese, as well as relish and that's it?A burrito with sausage egg and cheese, one burrito sausage egg and cheese with relish and what was the last burrito?	Burrito with sausage, egg and cheese, and delicious, nothing more? A burrito with sausage, egg and cheese, a burrito with sausage, egg and cheese, with deliciousness, what is the last burrito?
Chicken Pita for all three?	Three kinds of chicken pita bread?
Soup, What kind?	What's the soup?
One order of large boneless rib tips, some macaroni and cheese and as well as a side of french fries and I'm assuming you want extra-large on all of those for the team, is that correct?	A large plate of boneless ribs, some macaroni and cheese, and a small portion of French fries. I assume you want to prepare all these extra large for the team, right?
Would you like to order chicken curry?	Want to order a chicken curry?
Take out for two people. Soup. Any side dishes or drinks?	Carry out for two. Soup. Any side dishes or drinks?
Just to confirm you would like to order three large bowls of chicken noodle soup and 3 Diet Cokes.Okay. I have your personal details on file. Your order will be ready for pick-up in about 20 minutes.	Just to confirm that you want to order three large bowls of Chicken Noodle Soup and 3 Diet Coke. I have your personal data. Your order will be ready for shipping in about 20 minutes.
The second one would be Bruschetta.Okay. I have your personal details on file. Your order will be ready for pick-up in about 20 minutes.	The second one is Bruschetta. I have recorded your personal details. Your order will be ready for delivery in about 20 minutes.
Ok. I have your personal details on file. Your order will be ready for pick-up in about 20 minutes.	In order. I have your personal data. Your order will be ready for shipping in about 20 minutes.
Your order is a vegetarian autumn squash soup and turkey chili, is that correct?And you want to add 2 Chai teas to your order, is that correct?Okay, I have your personal details on file. Your order will be ready for pick-up in about 20 minutes.	Your order is vegetarian autumn pumpkin soup and turkey chili, right? You want to add 2 cups of tea to your order, right? Okay, I have your personal details. Your order will be ready for delivery in about 20 minutes.
Okay, I have one order for a burrito and an order of fried rice and what kind of meat would you like on the taco salad?	Okay, I have one burrito order and one fried rice order, what kind of meat would you like in a taco salad?
I got it. Beef with no tomato and onion. And one lamb with everything.Okay. I have your personal details on file. Your order will be ready for pick-up in about 20 minutes.	I know. Beef, no tomatoes and onions. There is a little lamb, everything is fine I have recorded your personal details. Your order will be ready for delivery in about 20 minutes.
Do you want any drinks with that?	Would you like something to drink?
Just to confirm your order 3 naan and lamb masala.Okay. I have your personal details on file. Your order will be ready for pick-up in about 20 minutes.	Just to confirm your order 3 naan and lamb masala. Okay. I have your personal data. Your order will be ready for shipping in about 20 minutes.
An order of octopus with sesame seed oil, crust chili and sea salt and a large coke?Okay. I have your personal details on file. Your order will be ready for pick-up in about 20 minutes.	Ordering an octopus with sesame oil, chili crust and sea salt and a large Coke? I have your personal data. Your order will be ready for shipping in about 20 minutes.
Just to confirm you would like to order to gyros with steak cheese pepper and associated seasonings on it?Would you like to order anything to drink like the Greek coffee?Okay. I have your personal details on file. Your order will be ready for pick-up in about 20 minutes.	Just to confirm that you want to order gyros with steak, cheese, pepper and matching seasonings? Would you like to order something to drink like Greek coffee? Okay. I have your personal data. Your order will be ready for shipping in about 20 minutes.
I will add an order of Peking duck to your order.I have your personal details on file. Your order will be ready for pick-up in about 20 minutes.	I will add Peking duck to your order, I have your personal details. Your order will be ready for shipping in about 20 minutes.
Three breakfast burritos for 3 people?I have your personal details on file. Your order will be ready for pick-up in about 20 minutes.	Three breakfast burritos for three people? I have recorded your personal details. Your order will be ready for delivery in about 20 minutes.
Okay, Chinese.	Okay, Chinese.
So just 3 breakfast burritos or more?	So just 3 burritos for breakfast or more?
One chicken gyro and a side of spanakopita.Okay. I have your personal details on file. Your order will be ready for pick-up in about 20 minutes.	One chicken gyroscope and a side of the Spanakopite. I have your personal data. Your order will be ready for shipping in about 20 minutes.
OK. I have your personal details on file. Your order will be ready for pick-up in about 20 minutes.	IN ORDER. I have your personal data. Your order will be ready for shipping in about 20 minutes.
I have your personal details on file. Your order will be ready for pick-up in about 20 minutes.	I have your personal data. Your order will be ready for shipping in about 20 minutes.
And what would you like on the last burger?	What would you like from the last burger?
Perfect, Would you like to add some extras with your <item_name> such as salad and others. Further, Would you like to have some desserts or drinks with your <item_name>,	Perfect, you want to add some extra things to your <item_name>, such as salad, etc. Also, would you like to have a dessert or drink with your <item_name>?
One french dip with a side of fries, one Reuben on rye with extra sauerkraut with a side salad with ranch dressing and one club sandwich, hold the tomatoes, and a side of fries. And three large Cokes. Does that sound correct?Okay. I have your personal details on file. Your order will be ready for pick-up in 20 minutes.No problem, enjoy your dinner and have a great weekend.	One French dip with French fries, one ruby ​​on rye with sauerkraut with ranch salad and one club sandwich, tomato and French fries. And three big colas. Sounds right? I have your personal data. Your order will be ready to ship in 20 minutes. No problem, enjoy your dinner and have a great weekend.
Some Coke or Pepsi? Sure thing. You got it. Is this all correct?OK. I have your personal details on file. Your order will be ready for pick-up in about 20 minutes.	Some Coke or Pepsi? Of course you can be right. Is this all correct? I have recorded your personal details. Your order will be ready for delivery in about 20 minutes.
What kind of soup?	What kind of soup?
You would like to order sandwiches for taking out, right?	You want to order takeaway sandwiches, right?
I can help you with that. What kind of soup?	I can help you with that. What kind of soup?
What would you like to have for dinner?	What would you like to eat for dinner?
Just to confirm you would like to order three large Bacon Eggs Sausage and Cheese Burrito with a side of Guacamole Mild Salsa, Hot Salsa, and Sour Cream, is that correct?"Okay, can I have your details on file. Your order will be ready for pick-up in about 20 minutes."	Just to confirm that you want to order three large sausages with bacon egg and a cheese burrito with soft guacamole salsa, hot salsa and sour cream, is that correct? “Okay, can I save your data to a file. Your order will be ready for shipping in about 20 minutes. "" "
Okay, two orders of butter chicken with 2 cokes. Is that correct?Okay. I have your personal details on file. Your order will be ready for pick-up in about 20 minutes.	Okay, two orders of chickens with butter and 2 colas. It is right? I have your personal data. Your order will be ready for shipping in about 20 minutes.
Just to confirm you would like to order two hot dogs with relish , 2 small fries and 2 pepsis.Ok. I have your personal details on file. Your order will be ready for pick-up in about 20 minutes.	To confirm that you want to order two flavored hot dogs, 2 small fries and 2 pepsis. Okay. I have your personal data. Your order will be ready for shipping in about 20 minutes.
Got it. Okay, I have your personal details on file. Your order will be ready for pick-up in about 20 minutes.	Got it. Okay, I have recorded your personal details. Your order will be ready for delivery in about 20 minutes.
So, I got three whoppers, one cheeseburger, one medium fry. Is that correct?	So, I have three burgers, one cheeseburger, and one medium fried potato. It's right?
3 large orange soda has been added to the order.Okay. I have your personal details on file. Your order will be ready for pick-up in about 20 minutes.	3 large orange juices have been added to the order. I have recorded your personal details. Your order will be ready for delivery in about 20 minutes.
One salad with house dressing? Sure. I've added that to the order.1 market burrito with black beans and spicy salsa and 1 chicken taco platter with refried beans.And one salad with house dressing.Okay. Your order will be ready for pick-up in about 20 minutes.	A salad with homemade condiments? of course. I will add it to the order. 1 market burrito with black beans and spicy salsa, 1 taco with fried bean paste platter, and a salad with homemade seasoning. Your order will be ready for delivery in about 20 minutes.
Sure, let me bring that up. Looks like you had 1 market burrito with black beans and spicy salsa and 1 chicken taco platter with refried beans.	Of course, let me bring it up. It seems that you have 1 market burrito with black beans and spicy salsa, and 1 taco with fried beans.
Okay, I will place the order for two breakfast burritos. Anything else?	Okay, I'll order two burritos for breakfast. Anything else?
Okay, I have 2 orders of butter chicken, one order of tandoori chicken and three large sprites?Okay. I have your personal details on file. Your order will be ready for pick-up in about 20 minutes.	Okay, I have 2 orders of butter chickens, one order of tandoori chicken and three large sprites? I have your personal data. Your order will be ready for shipping in about 20 minutes.
Just to confirm your order, 1 beef lasagna additional meatball, One veg lasagna and 4 pieces of sourdough bread and two cannolis?Okay. I have your personal details on file. Your order will be ready for pick-up in about 20 minutes.	Just to confirm your order: 1 beef lasagna, extra meatball, 1 vegetable lasagna, 4 slices of sourdough bread and 2 cannoli? I have your personal data. Your order will be ready for shipping in about 20 minutes.
Currently we have Coke.	Currently we have Coke.
Yes. Burritos with added cilantro.Okay, I have your personal details on file. Your order will be ready for pick-up in about 20 minutes.	Yes it is. The burrito has coriander. Okay, I have your personal details. Your order will be ready for delivery in about 20 minutes.
One bottle of red wine added to the order.Just to confirm, you would like to order two chicken pasta salad with a side of Italian dressing and 1 bottle of red wine.Okay, I have your personal details on file. Your order will be ready for pick-up in about 20 minutes.	A bottle of red wine was added to the order. Just to confirm, you want to order two chicken pasta salads and Italian seasonings and a bottle of red wine. Well, I have provided your personal details in the archive. Your order will be ready for delivery in about 20 minutes.
3 breakfast burrito."OK. I have your personal details on file. Your order will be ready for pick-up in about 20 minutes."	3 Breakfast Burrito. "Okay. I have recorded your personal details. Your order will be ready for shelves in about 20 minutes." ""
Four hot dogs with mustard and kraut, and two with relish and mustard, anything else? Sides? Drinks?Okay, I have your details on file. Your order will be ready for pick-up in about 20 minutes.	Four hot dogs with mustard and kraut, two hot dogs with delicious and mustard, any others? side? Drink? Well, I have your details. Your order will be ready for delivery in about 20 minutes.
Two orders of coconut milk soup and two orders of pad thai.Okay. I have your details on file. Your order will be ready for pick-up in about 20 minutes.	Two orders of coconut milk soup and two orders of Thai holly. I have your data in a file. Your order will be ready for shipping in about 20 minutes.
Your order is Tom-Yum-Goong, Pad Thai with hot yellow bean sauce. Is that correct?Okay. I have your personal details on file. Your order will be ready for pick-up in about 20 minutes.	Your order is Tom-Yum-Goong, Pad Thai and Soy Sauce. is it? I have recorded your personal details. Your order will be ready for delivery in about 20 minutes.
Ok. I have your personal details on file. Your order will be ready for pick-up in about 20 minutes.	Ok. I have recorded your personal details. Your order will be ready for delivery in about 20 minutes.
Just to confirm you would like to order one beef Lasagna.Okay, I have your personal details on file. Your order will be ready for pick-up in about 20 minutes. You're welcome. Bye.	Just to confirm that you want to order one beef lasagna. Okay, I have your personal details. Your order will be ready for shipping in about 20 minutes. You are welcome. While.
For how many people and what's the size of the pizza?	How many people and what size of pizza?
Breakfast burritos, what kind?	What is a breakfast burrito like?
Okay, I can help you order Thai food. Go ahead with your first order.	Okay, I can help you order Thai food. Make your first order.
Two orders of Tom yum.Three Thai fried rice.1 Nun Tak.And three large cokes. Is that correct?Okay. I have your personal details on file. Your order will be ready for pick-up in about 20 minutes.	Two servings of Tom Yum Goong; three servings of Thai fried rice; one Nendor; three servings of coke is it? I have recorded your personal details. Your order will be ready for delivery in about 20 minutes.
Just to confirm, you would like to order chicken tikka masala with extra side of naan bread and also Masala tea.Would you like to try the samosas?Samosas added to your order.Okay. I have your personal details on file. Your order will be ready for pick-up in about 20 minutes.	As proof, you would like to order chicken tikka masala with naan bread and masala tea. Would you like to try samosas? Samosas have been added to your order. Okay. I have your personal data. Your order will be ready for shipping in about 20 minutes.
Okay. I have your details on file. Your order will be ready for pick-up in about 20 minutes.	Ok. I have your details. Your order will be ready for delivery in about 20 minutes.
I have your personal details on file. Your order will be ready for pick-up in about 20 minutes.	I have your personal data. Your order will be ready for shipping in about 20 minutes.
Alright, cool, you got it, Burgers to eat for dinner.	Okay, cool, you get the idea, burgers for dinner.
Okay, that order will be ready in about 30 minutes.	Okay, the order will be ready in about 30 minutes.
Chicken burrito does come with rice and beans and also sour cream and guacamole.	The burritos do come with rice and beans, as well as sour cream and guacamole.
One cup of tea without milk or sugar added to your order.Okay. I have your personal details on file. Your order will be ready for pick-up in about 20 minutes.	Added a cup of tea without milk and sugar to your order. I have your personal data. Your order will be ready for shipping in about 20 minutes.
One pizza pie and one chicken parmesan?Okay, I have your personal details on file. Your order will be ready for pick-up in about 20 minutes.	One pizza pie and one chicken parmesan? Okay, I have your personal details. Your order will be ready for shipping in about 20 minutes.
Thai food, sounds good. What would you like to order?	Thai food sounds good. What would you like to buy (order)?
Hello, what type of poke do you need?	Hello, what type of stamp do you need?
Just to confirm, you want sausage cheese and onions in both the burritos. Is that right?Would you like to add anything to drink?	Just to confirm, you need to add sausage cheese and onions to the two burritos. is it? Would you like something to drink?
Two regular Cokes and one Diet Coke or Pepsi, sure thing.Okay. I have your personal details on file. Your order will be ready for pick-up in about 20 minutes.	Two regular Coke and one Diet Coke or Pepsi, of course. I have your personal data. Your order will be ready for shipping in about 20 minutes.
Okay. I have your personal details on file. Your order will be ready for pick-up in about 20 minutes.Enjoy your dinner! Goodbye.	Okay. I have your personal data. Your order will be ready for shipping in about 20 minutes. Enjoy your dinner! Bye.
Okay. I have your personal details on file. Your order will be ready for pick-up in 20 minutes.	Okay. I have your personal data. Your order will be ready to ship in 20 minutes.
I can help with your take out. What would you like to order from the Greek restaurant?	I can help with your removal. What would you like to order in a Greek restaurant?
What would you prefer in Italian cuisine?	What would you prefer from Italian cuisine?
Just to confirm, you would like to order chicken tikka masala with extra side of naan bread and also Masala tea.Would you like to try the samosas?Samosas added to your order.Okay. I have your personal details on file. Your order will be ready for pick-up in about 20 minutes.	Just to confirm, you want to order chicken tikka masala, and naan bread on the other side, and you can also order Masala tea. Do you want to try Samosas? Samosas has been added to your order. I have recorded your personal details. Your order will be ready for delivery in about 20 minutes.
House salad. Sure. I've added that to the order.	House salad. of course. I have added it to the order.
Pasta for 2 persons. 2 plates of chicken parmesan. Right?Okay. I have your personal details on file. Your order will be ready for pick-up in about 20 minutes.	Pasta for 2 persons. 2 plates of Chicken Parmesan Right? I have your personal data. Your order will be ready for shipping in about 20 minutes.
Okay. Let me confirm you have 1 large pizza with one half pepperoni and one half mushroom and a salad with house dressing. Is that right?Okay, your order will be ready for pick-up in about 20 minutes.	Ok. Let me confirm that you have a large pizza with half pepperoni and half mushrooms, and a salad with your own seasoning. Okay, your order will be ready for delivery in about 20 minutes.
Just to confirm, you would like to order two sausage burritos and a side of two hash browns?Okay. I have your personal details on file. Your order will be ready for pick-up in about 20 minutes.	Just to confirm, do you want to order two sausage burritos and two potato patties on one side? I have recorded your personal details. Your order will be ready for delivery in about 20 minutes.
2 Gyros and a large coke, I got it.Okay. I have your personal details on file. Your order will be ready for pick-up in about 20 minutes.	2 gyros and a big coke, I get it. I have your personal data. Your order will be ready for shipping in about 20 minutes.
Cal ribs and pig ribs from some barbecue place you got it.Did you prefer grill smoked or smoked?	The ribs and pork chops you get from a barbecue. Do you like to smoke or smoke?
One bean and cheese burrito, one canny of soda and one chicken burrito. Anything else?	A bean and cheese burrito, a can of soda and a plate of chicken burrito. Anything else?
Okay. What type of gyros?	Ok. What type of gyroscope?
Okay, one order of rice noodles with Peking sauce.	Okay, one order of Peking Sauce rice noodles.
A salad with house dressing. Sure. I've added that to the order.Two burgers well done with everything on them. Sweet potato fries with both and salad with house dressing.Okay. Your order will be ready for pick-up in about 20 minutes.	Homemade salad dressing. Sure. I added this to the order. Two burgers, well done with everything cooked. Sweet potato fries and salad with homemade dressing. Your order will be ready for shipping in about 20 minutes.
Okay, soup for two. Correct?	Okay, two soups. correct?
Okay, placing an order for 3 steak breakfast burritos and 3 Dr. Peppers.What size Dr. Peppers are they?	Okay, placing an order for 3 steaks breakfast burritos and 3 Dr. Peppers. What size do they have for Dr. Peppers?
Okay. I have an order for two beef burritos with a large Baja Blast. Does that complete your order?Okay. I have your personal details on file. Your order will be ready for pick-up in about 20 minutes.	Okay. I have an order for two beef burritos with a large Baja Blast. Does this complete your order? I have your personal data. Your order will be ready for shipping in about 20 minutes.
Looks like you had 1 large pizza with one-half pepperoni and one-half mushroom. Is that right?	It looks like you have a large pizza with half pepperoni and half mushrooms. Is that correct?
One white rice base and brown rice base poke bowl, got it.	A bowl of white rice base and brown rice base, get it.
What kind of burgers?	What kind of burger?
I can help you order Chinese takeout. How many people are you ordering for?	I can help you order Chinese food. How many people do you want to order?
Would you like one or two orders of french fries?	Would you like a serving or two of French fries?
A salad with house dressing, I have added that to your order. Anything else?Okay, let me confirm, you have two burgers well done with everything on them and sweet potato fries with both burgers and a salad with house dressing. Is that right?Okay. Your order will be ready for pick-up in about 20 minutes.	Homemade salad, I added it to your order. Anything else? Okay, let me confirm, you have two well done burgers with everything on them, and sweet potato fries with hamburgers and a salad with homemade dressing. It's true? Your order will be ready for shipping in about 20 minutes.
Beef fajitas , beef enchiladas, side order of re-fried beans, (no guacamole).Okay. I have your personal details on file. Your order will be ready for pick-up in about 20 minutes.	Beef burritos, beef enchiladas, and fried beans (without guacamole). I have recorded your personal details. Your order will be ready for delivery in about 20 minutes.
And som tam, you got it.Okay. I have your personal details on file. Your order will be ready for pick-up in about 20 minutes.	And the catfish is there, you get the idea. Okay. I have your personal data. Your order will be ready for shipping in about 20 minutes.
Can you confirm the number of hot dogs you would like to order?	Can you confirm the number of hot dogs to order?
One Carne Asada breakfast burrito.	One burrito for Karne Asada breakfast.
With rack of ribs, I would suggest Barbecue sauce.	For the ribs, I recommend barbecue sauce.
Okay, you would like to order three orders of pad thai with chicken.Okay. I have your personal details on file. Your order will be ready for pick-up in about 20 minutes.	Okay, you want to order three Thai chicken platter. I have recorded your personal details. Your order will be ready for delivery in about 20 minutes.
What kind of meat and other ingredients would you prefer?	What kind of meat and other ingredients do you want?
Okay, burritos for 3.Okay, Burritos for 3. What would you like to order Burrito preferences?	Okay, Burrito for 3. Okay, Burrito for 3. What would you like to order?
Bowl of Pad Thai, bowl of BBQ pork noodles. Anything else?	Bowl of Pad Thai, bowl of BBQ pork noodle. Anything else?
Okay, I have your personal details on file. Your order will be ready for pick-up in about 20 minutes.	Okay, I have your personal details. Your order will be ready for shipping in about 20 minutes.
Ok. I have your personal details on file. Your order will be ready for pick-up in about 20 minutes.	In order. I have your personal data. Your order will be ready for shipping in about 20 minutes.
Just to confirm you would like to order one medium pizza with chicken sausage, pepperoni and jalapeno peppers.	Just to confirm that you want to order a medium-sized pizza, including chicken sausage, pepperoni and jalapeno.
2 sides of chips and 2 medium drinks.	2 sides of chips and 2 medium drinks.
Just to confirm you would like to order hot dogs for three people.	Just to confirm that you want to order hot dogs for three.
Two fish salads with cheese and 2 large cokes.Okay. I have your personal details on file. Your order will be ready for pick-up in about 20 minutes.	Two fish salads with cheese and 2 large colas. Okay. I have your personal data. Your order will be ready for shipping in about 20 minutes.
Medium pizza with mushrooms and bacon and a bottle of coke.Okay, I have your personal details on file. Your order will be ready for pick-up in about 20 minutes.	Medium mushroom and bacon pizza and a bottle of cola. Okay, I have your personal details. Your order will be ready for shipping in about 20 minutes.
One Carne Asada breakfast burrito, no guacamole, side order of tortilla chips with cheese, 2-liter bottle of Orange Soda?Okay. I have your personal details on file. Your order will be ready for pick-up in about 20 minutes.	A Carne Asada breakfast burrito, no guacamole, cheese and cheese with tortillas, a bottle of 2 liters of orange soda? I have recorded your personal details. Your order will be ready for delivery in about 20 minutes.
Okay. I have your personal details on file. Your order will be ready for pick-up in about 20 minutes.	Okay. I have your personal data. Your order will be ready for shipping in about 20 minutes.
2 iced teas, sure. I've added that to the order.1 large pizza with one half pepperoni and one half mushroom and 2 iced teas.Okay. Your order will be ready for pick-up in about 20 minutes.	Of course there are 2 cups of ice tea. I have added it to the order. 1 large pizza, add a pepperoni, half of mushrooms and 2 cups of iced tea. Your order will be ready for delivery in about 20 minutes.
Okay. I have your personal details on file. Your order will be ready for pick-up in about 20 minutes.	Okay. I have your personal data. Your order will be ready for shipping in about 20 minutes.
How many breakfast burritos and what kind?	How many burritos for breakfast and which ones?
There are three high rated Thai restaurants in North Carolina.The first one with the highest ratings is called Viet Thai Noodle House. It has 4.5 stars out of five and over 106 reviews.	There are 3 highly rated Thai restaurants in North Carolina. The first highly rated restaurant is Viet Thai Noodle House. It has 4.5 stars out of 5 stars and has 106 reviews.
Just to confirm you, would like to order one lasagna with meat sauce and inside of two meatballs, one vegetable lasagna with four pieces of sourdough bread and two Canali's. Is that correct?Okay. I have your personal details on file. Your order will be ready for pick-up in about 20 minutes.	Just to confirm your identity, I want to order a lasagna with meat sauce and two meatballs, a vegetable lasagna with four pieces of sourdough bread and two canali breads. is it? I have recorded your personal details. Your order will be ready for delivery in about 20 minutes.
You said that you want to order rice pudding in Greek food with 3 Pepsis and a side order of french fries with ketchup.Okay. I have your personal details on file. Your order will be ready for pick-up in about 20 minutes.	You said you want to order rice pudding with 3 Pepsi and French fries with tomato sauce in Greek food. Ok. I have recorded your personal details. Your order will be ready for delivery in about 20 minutes.
2 cokes and 1 diet coke, okay, sounds good.Okay, I have your personal details on file. Your order will be ready for pick-up in about 20 minutes.	2 Coke and 1 Diet Coke, good, sounds good. Okay, I have your personal details on file. Your order will be ready for shipping in about 20 minutes.
I can help you with that, what would you like with your burrito?	I can help you with that, what would you like with a burrito?
2 hot dogs with ketchup, tomatoes, pickles, onions, jalapenos - one order of large fries - one large coca cola. Is that your order?Okay. I have your personal details on file. Your order will be ready for pick-up in about 20 minutes.	2 hot dogs with ketchup, tomatoes, pickles, onions, jalapenos - one order of large fries - one large Coca-Cola. Is this your order? I have your personal data. Your order will be ready for shipping in about 20 minutes.
It will be available in 25 minutes.	It will be available in 25 minutes.
"OK. I have your personal details on file. Your order will be ready for pick-up in about 20 minutes."	"Okay. I have recorded your personal details. Your order will be ready in about 20 minutes."
What would you prefer in Indian food?	What would you like to eat in Indian cuisine?
So, you would like to order two medium pizzas one with anchovies and one with pineapple. Is that correct?	So, you want to order two medium-sized pizzas, one with anchovies and one with pineapple. It's right?
Okay, this is what I have, one Filet Mignon Kebab with eggplant sides and pita bread. Would you like to add a drink?Okay. I have your personal details on file. Your order will be ready for pick-up in 20 minutes.	Okay, this is what I have, fillet steak with eggplant noodles and pita bread. Do you want to have a drink? I have recorded your personal details. Your order will be ready for delivery within 20 minutes.
Okay sure thing let me go ahead and repeat what you got from Casa Sanchez so it looks like you got 1 market burrito with black beans and spicy salsa and 1 chicken taco platter with refried beans.	Well, to be sure, let me go on and repeat what I got from Casa Sanchez, it looks like you have 1 market burrito with black beans and spicy salsa, and 1 taco fry Tortillas with fried beans.
Alright so I have one medium chicken Pad Thai, one medium pork fried rice and one small Nam chim. Is that correct?Okay. I have your personal details on file. Your order will be ready for pick-up in about 20 minutes.	Okay, so I have a medium Thai chicken pad, a medium pork fried rice and a small nan pepper. is it? I have recorded your personal details. Your order will be ready for delivery in about 20 minutes.
2 iced tea? Sure. I've added that to the order.	2 iced teas? Sure. I added this to the order.
Just to confirm you would like to order one lamb gyro with diced tomatoes, spinach, feta cheese and tzaziki sauce?	Just to confirm that you want to order one lamb gyroscope with diced tomatoes, spinach, feta cheese and tzaziki sauce?
Salad with house dressing. Sure. I've added that to the order.1 turkey-avocado crepe with cheddar and 1 Greek Delight crepe with a salad with house dressing.Okay. Your order will be ready for pick-up in about 20 minutes.	Salad with house dressing. of course. I have added it to my order. 1 turkey avocado crepe with cheddar cheese and 1 Greek-style crepe with salad with in-house condiments. Your order will be ready for delivery in about 20 minutes.
Okay, 1 lamb, two chicken, with pesto, lettuce and tomato on all three, does that complete your order?Ok. I have your personal details on file. Your order will be ready for pick-up in about 20 minutes.You're welcome. Enjoy your dinner!	Okay, 1 lamb, two chicken with pesto, lettuce and tomatoes on all three, does this complete your order? I have your personal data. Your order will be ready for shipping in about 20 minutes. Enjoy your dinner!
One BLT on rye bread with a lemonade and a side of potato chips. Is that correct?Okay, I have your personal details on file. Your order will be ready for pick-up in about 20 minutes.	A BLT on rye bread with lemonade and a side of potato chips. correct? Okay, I have recorded your personal details. Your order will be ready for delivery in about 20 minutes.
Okay, no coleslaw.Okay. I have your personal details on file. Your order will be ready for pick-up in about 20 minutes.	Okay, no coleslaw. I have recorded your personal details. Your order will be ready for delivery in about 20 minutes.
Okay, I have a steak and cheese burrito with extra sour cream Tomatoes Jalapenos and Mild Salsa on the side and a large Coke.Okay, I have your personal details on file. Your order will be ready for pick-up in about 20 minutes.	Okay, I have steak and cheese burritos next to me, with extra sour cream tomato jalapeno and mild salsa, and Coca-Cola. Your order will be ready for delivery in about 20 minutes.
Just to confirm, you would like to order hot dogs for yourself, is that correct?	Just to confirm, you want to order hot dogs for yourself, is that correct?
One Ahi poki bowl, A california poki bowl, And one salmon poki bowl. Would you like any drinks with your order?"Okay. I have your personal details on file. Your order will be ready for pick-up in about 20 minutes."	“One bowl of Ahi poki, one California bowl of poki, and one bowl of salmon. Do you want any drinks for your order? " "Okay. I have your personal data. Your order will be ready for shipping in about 20 minutes. minutes. "" "
What kind of BBQ you like?	What kind of barbecue do you like?
Hello. I can help you order takeout for sandwiches. Go ahead with the first person to order.	Hello. I can help you order takeaway sandwiches. Be the first to order.
Okay, I have a burger with cheddar cheese, tomato, lettuce and relish.Okay. I have your personal details on file. Your order will be ready for pick-up in about 20 minutes.	Okay, I have a burger with cheddar cheese, tomatoes, lettuce and seasoning. I have your personal data. Your order will be ready for shipping in about 20 minutes.
Good choice! Okay. I have your personal details on file. Your order will be ready for pick-up in about 20 minutes.	Good choice! Ok. I have recorded your personal details. Your order will be ready for delivery in about 20 minutes.
Perfect, Would you like to add some extras with your <item_name> such as salad and others. Further, Would you like to have some desserts or drinks with your <item_name>,	Great, would you like to add some extras to your <item_name> like salad and others. Also, would you like to try desserts or drinks with your <item_name>,
Ok. I have your personal details on file. Your order will be ready for pick-up in about 20 minutes.	Ok. I have recorded your personal details. Your order will be ready for delivery in about 20 minutes.
How many hot dogs would you like to order?	How many hot dogs do you want to order?
One roast beef and white cheddar panini, one bag of baked chips and one chocolate brownie.I have your personal details on file. Your order will be ready for pick-up in 20 minutes.	A roast beef and white cheddar panini, a bag of roasted potato chips and a chocolate brownie. I have your personal details. Your order will be ready for delivery within 20 minutes.
Just to confirm you would like to order to Chicago-style hot dogs. Is that correct?Still, anything to drink?Okay. I have your personal details on file. Your order will be ready for pick-up in 20 minutes.	Just to confirm that you want to order Chicago-style hot dogs. correct? Can I still drink something? I have recorded your personal details. Your order will be ready for delivery within 20 minutes.
Okay, I got that for you. You wanted to Pulled Pork Barbecue Sandwiches, Beef Brisket Sandwich, three Sweet Teas, Baked Beans, Coleslaw and two orders of Mac and Cheese. Was that correct?Okay, I have your details on file. Your order will be ready for pick-up in about 20 minutes.	Okay, I have this for you. You wanted pork skewer sandwiches, beef brisket sandwich, three sweet teas, baked beans, coleslaw salad, and two orders of mac and cheese. It is right? Ok, I have your data in a file. Your order will be ready for shipping in about 20 minutes.
2 small breakfast burritos with sausage, egg, and cheese.Okay. I have your details on file. Your order will be ready for pick-up in about 20 minutes.	2 small breakfast burritos, including sausage, eggs and cheese. I have your details. Your order will be ready for delivery in about 20 minutes.
Two hot dogs with mustard chili onions and slaw, with a side of fries. And a foot long hot dog with mustard and chili with fries. And an extra order of onion rings. Does that complete your order?Ok. I have your personal details on file. Your order will be ready for pick-up in about 20 minutes.	Two hot dogs with mustard pepper onion and salad, served with French fries. There is also a foot-long hot dog with mustard and chili and fries. There is an additional order of onion rings. Can your order be completed in this way? I have recorded your personal details. Your order will be ready for delivery in about 20 minutes.
Okay. I have your personal details on file. Your order will be ready for pick-up in about 20 minutes.	Okay. I have your personal data. Your order will be ready for shipping in about 20 minutes.
Just to confirm, You would like to order one chicken gyro with extra sauce, Fries and one diet coke.Is that correct? Okay, I have your personal details on file. Your order will be ready for pick-up in about 20 minutes.Okay, I have your personal details on file. Your order will be ready for pick-up in about 20 minutes.	Just to confirm, you want to order one chicken gyroscope with extra sauce, fries, and one Diet Coke. Okay, I have your personal details. Your order will be ready for shipping in about 20 minutes. Okay, I have your personal details. Your order will be ready for shipping in about 20 minutes.
What kind of soup would you prefer? Just to confirm you would like to have a large clam chowder with some crispy bread crumbs.	What kind of soup do you want? Just to confirm if you want a big clam chowder with some crumbs.
Pulled pork platter and beef brisket platter, anything else?	A platter of pork and beef brisket, anything else?
An order of octopus with sesame seed oil, crust chili and sea salt and a large coke?Okay. I have your personal details on file. Your order will be ready for pick-up in about 20 minutes.	Is octopus with sesame oil, crust chili and sea salt, and plenty of cola? I have recorded your personal details. Your order will be ready for delivery in about 20 minutes.
Would you like to add naan?	Do you want to add naan?
You said fruit salad?Fruit salad added to the order.	Did you say fruit salad? Fruit salad has been added to the order.
What type of sandwiches?	What type of sandwich?
One Carne Asada burrito Ok, Any other preferences?	One Karne Asada burrito Okay, is there any other preference?
Hello, I can help you order some takeout Burgers go ahead with your order.	Hello, I can help you order some takeaway hamburgers, and then continue to order.
One large peperoni pizza, one 2 liter of sprite, one brownie.	A big pepperoni pizza, a 2-liter sprite, and a brownie.
A salad with house dressing? Sure. I've added that to the order.1 turkey-avocado crepe with cheddar and 1 Greek Delight crepe and a salad with a house dressing.Okay. Your order will be ready for pick-up in about 20 minutes.	Have a salad for home improvement? of course. I have added it to my order. 1 turkey avocado crepe with cheddar cheese and 1 Greek-style crepe with crepes, and a salad with in-house seasoning. Your order will be ready for delivery in about 20 minutes.
Okay, I have one minced pork platter and one beef brisket. Anything else?	Okay, I have one pork dish and one beef brisket. Anything else?
Mexican food for take out. For how many people?	Mexican food takeaway. how many people?
Okay, this is what I have. Two orders of spaghetti and meatballs with Parmesan cheese, a side tossed salad with Italian dressing and a bottle of white wine. Is that right?Okay. I have your personal details on file. Your order will be ready for pick-up in about 20 minutes.	Okay, this is what I have. Two spaghetti and meatballs with Parmesan cheese, a salad with Italian seasoning and a bottle of white wine on one side. Is that right? I have recorded your personal details. Your order will be ready for delivery in about 20 minutes.
Two General Tso's chicken. Any other details or side dishes?Okay, I have your personal details on file. Your order will be ready for pick-up in about 20 minutes.	Zuo Zongtang's two chickens. Any other details or side dishes? Well, I have recorded your personal details. Your order will be ready for delivery in about 20 minutes.
Just to confirm, your order is two burgers with pickles, extra onions and ketchup excluding tomatoes.	To confirm, your order is two burgers with pickles, extra onions and tomato-free ketchup.
One large matzah ball soup and one small pea soup, anything else?	One big matzo soup and one small pea soup, anything else?
Your order total is $50.Okay, I have your personal details on file. Your order will be ready for pick-up in about 20 minutes.	The total amount of your order is $50. ​​Ok, I have recorded your personal details. Your order will be ready for delivery in about 20 minutes.
I will add the three house salads to order with ranch dressing one salad without tomatoes.Okay, I have your personal details on file. Your order will be ready for pick-up in about 20 minutes.	I will order three homemade salads and add ranch seasoning at the same time. One salad does not contain tomatoes. Well, I provided your personal details in the file. Your order will be ready for delivery in about 20 minutes.
And one side of sour cream, will that complete your order?Okay, I have your personal details on file. Your order will be ready for pick-up in about 20 minutes.	And the sour cream side, can that complete your order? Well, I have recorded your personal details. Your order will be ready for delivery in about 20 minutes.
Yes, a Chicago-style pizza is available. You got it, anything else?	Yes, Chicago style pizza is available. Do you have anything else?
What is the restaurant name in <res_loc> and give your pickup time and price range options,	What is the name of the restaurant in <res_loc>, and provide your pick-up time and price range options,
What would you like with your butter chicken dinner special?	What would you like for a special buttered chicken dinner?
Ok. I have your personal details on file. Your order will be ready for pick-up in about 20 minutes.	Ok. I have recorded your personal details. Your order will be ready for delivery in about 20 minutes.
Just to confirm, you would like to order 3 extra large breakfast burritos with extra salsa steak everything on it and 3 large cokes.Okay. I have your personal details on file. Your order will be ready for pick-up in 20 minutes.	As a confirmation, you would like to order 3 very large breakfast burritos with an additional salsa steak and 3 large colas. I have your personal data. Your order will be ready to ship in 20 minutes.
A large order of garlic knots and pasta for three?Okay, I have your details on file. Your order will be ready for pick-up in about 20 minutes.	A large amount of garlic knots and pasta (three)? Well, I provided your details in the file. Your order will be ready for delivery in about 20 minutes.
1 brownie. Sure, I've added that to the order.Okay. Let me confirm you have: 1 market burrito with black beans and spicy salsa & 1 chicken taco platter with re-fried beans and 1 brownie, is it correct?You are welcome. Your order will be ready for pick-up in about 20 minutes.	1 brownie. Of course, I have added it to the order. Ok. Let me confirm: 1 burrito with black beans and salsa and 1 taco with fried beans and 1 brownie, are they correct? You're welcome. Your order will be ready for delivery in about 20 minutes.
What would you prefer in Greek food?	What would you prefer from Greek cuisine?
Two bottled waters.Your total is $25."OK. I have your personal details on file. Your order will be ready for pick-up in about 20 minutes."	“Two bottles of water. Your total amount is $ 25. " "Okay. I have your personal data. Your order will be ready for shipping in about 20 minutes. "
Just to confirm you would like to order one mushroom cheeseburger, bacon cheeseburger and hamburger. Is that correct?Okay. I have your personal details on file. Your order will be ready for pick-up in about 20 minutes.	Just to confirm that you want to order a mushroom cheeseburger, bacon cheeseburger and hamburger. is it? I have recorded your personal details. Your order will be ready for delivery in about 20 minutes.
One half mushroom and half olive pizza with a side caesar salad and a bottle of merlot wine. Does that sound correct?Okay, I have your personal details on file. Your order will be ready for pick-up in about 20 minutes.	Pizza with half mushrooms and half olives with Caesar salad and a bottle of Merlot wine. Sounds right? Okay, I have your personal details. Your order will be ready for shipping in about 20 minutes.
Looks like you had one large pizza with one-half pepperoni and one-half mushroom. Is that right?	It looks like you have a big pizza with half pepperoni and half mushrooms. Is that correct?
What would you prefer in Chinese food?	Which Chinese food would you prefer?
Okay, I have your personal details on file. Your order will be ready for pick-up in about 20 minutes.	Okay, I have recorded your personal details. Your order will be ready for delivery in about 20 minutes.
Okay, got it. Would you like to try the mango lassi or masala tea?Okay. I have your personal details on file. Your order will be ready for pick-up in about 20 minutes.	Okay, got it. Want to try mango lassi or masala tea? I have your personal data. Your order will be ready for shipping in about 20 minutes.
One large water bottle added to your order.How would you like your soup to be spicy or mild spicy?	A large kettle has been added to your order. Do you want the soup to be spicy or mild?
BBQ food, okay. Sure.	BBQ food, good. Sure.
Just to confirm, you would like to order one chicken gyro and a side of spinach spanakopita. Is that correct?I have your personal details on file. Your order will be ready for pick-up in about 20 minutes.	As proof, you want to order one chicken gyroscope and spinach garnish. It is right? I have your personal data. Your order will be ready for shipping in about 20 minutes.
Just to confirm you would like to order hot dog for yourself.	Just to confirm that you want to order yourself a hot dog.
Okay barbecue spare ribs with BBQ sauce, a bottle of wine, and mashed potatoes.Ok. I have your personal details on file. Your order will be ready for pick-up in about 20 minutes.	Okay, BBQ ribs with BBQ sauce, bottle of wine and mashed potatoes. Okay. I have your personal data. Your order will be ready for shipping in about 20 minutes.
With beef sure thing and another order of Pad Thai with shrimp, you got it.	With the beef sure thing and another Thai-style stir-fried pho prawns, you will understand.
Okay, how many breakfast burritos would you like?	Okay, how many breakfast burritos would you like?
Ok. I have your personal details on file. Your order will be ready for pick-up in about 20 minutes.	Ok. I have recorded your personal details. Your order will be ready for delivery in about 20 minutes.
Okay, so, two pulled pork sandwiches and a medium Hi-C drink. Is that all for today?Okay. I have your personal details on file. Your order will be ready for pick-up in about 20 minutes.	Okay, so I pulled two pork sandwiches and a medium Hi-C drink. Is that all for today? I have recorded your personal details. Your order will be ready for delivery in about 20 minutes.
Okay. Order of Linguine Caesar salad and two Coronas is that correct?Okay, your order will be ready for pickup in about 45 minutes. Enjoy your meal.	Okay. Did you choose the right Linguini Caesar salad and two crowns? Okay, your order will be ready to ship in about 45 minutes. Bon Appetit.
Okay, this is what I have one bean and cheese burrito one Carne asada burrito and side orders of yellow rice pinto beans and black beans.Anything else? Would you like to add any drinks?Okay. I have your personal details on file. Your order will be ready for pick-up in about 20 minutes.	Okay, that's what I have one bean and cheese burrito, one Carne asada burrito, and additional yellow pinto rice beans and black beans. Want to add drinks? I have your personal data. Your order will be ready for shipping in about 20 minutes.
I can help you with your takeout order, what would you like to order from the Italian restaurant?	I can help you with a takeout order, what would you like to order in an Italian restaurant?
Just to confirm, you would like to order three orders of pad thai?What kind of meat would you prefer with that?	Confirm that you would like to order three servings of pad thai? What kind of meat would you prefer with this?
Okay. I have your personal details on file. Your order will be ready for pick-up in about 20 minutes.	Okay. I have your personal data. Your order will be ready for shipping in about 20 minutes.
2 pork gyros and one chicken gryo and a 2 litre of Mountain Dew is that correct ?Okay, can I have your personal details on file. Your order will be ready for pick-up in about 20 minutes. Thank you.	2 pig gyros, one chicken grio and 2 liters of Mountain Dew, right? Okay, may I save your personal data. Your order will be ready for shipping in about 20 minutes. Thank you.
Okay, Just to confirm you would like to order sweet and sour chicken with noodles. Is that correct?OK. I have your personal details on file. Your order will be ready for pick-up in about 20 minutes.	Okay, just to confirm that you want to order the sweet and sour noodle chicken. It is right? I have your personal data. Your order will be ready for shipping in about 20 minutes.
Small, medium and large.	Large, medium and small.
One gyro dish and one sukiyaki dish with french fries. Anything else?	A plate of gyro dishes and a plate of sukiyaki dishes and French fries. Anything else?
1 order of chicken and rice, is that it?Okay. I have your personal details on file. Your order will be ready for pick-up in about 20 minutes.	One order of chicken and rice, is that all? I have your personal data. Your order will be ready for shipping in about 20 minutes.
2 pepsies got it.Okay. I have your personal details on file. Your order will be ready for pick-up in 20 minutes.	2 Pepsi got. Okay. I have your personal data. Your order will be ready to ship in 20 minutes.
Just to confirm, your order is OC, chicken teriyaki, eggroll and miso soup.I have your personal details on file. Your order will be ready for pick-up in about 20 minutes.	Just to confirm, your order is OC, chicken teriyaki, egg rolls and miso soup. I have your personal details. Your order will be ready for delivery in about 20 minutes.
A small chicken finger anything else?	Little chicken finger anything else?
What kind of soup you want?	What kind of soup would you like?
What kind of hot dogs would you like to order?Just to confirm, two hot dogs with tomatoes, pickles, jalapenos, lettuce, mayo, and mustard.And you said you would like to order large fries, is that correct?	What kind of hot dog do you want to order? Just confirm it. Two hot dogs will do. They have tomatoes, kimchi, jalapenos, lettuce, mayonnaise and mustard on top. You said you want to order a large fries, right?
I can help with that. What would you like to order in Thai food?	I can help. Would you like Thai food?
Okay. I have your personal details on file. Your order will be ready for pick-up in about 20 minutes.	Okay. I have your personal data. Your order will be ready for shipping in about 20 minutes.
Your order is 3 entree enchilada plates, with rice and loaded nachos and 3 medium drinks."OK. I have your personal details on file. Your order will be ready for pick-up in about 20 minutes."	Your order is 3 plates of enchilada with rice and loaded nachos and 3 medium drinks. "Okay. I have your personal data. Your order will be ready for shipping in about 20 minutes. "
Got it. Okay. I have your personal details on file. Your order will be ready for pick-up in about 20 minutes.	Clear. Okay. I have your personal data. Your order will be ready for shipping in about 20 minutes.
Just to confirm, you would like to order one Pad Thai with beef. Is that correct?I have your personal details on file. Your order will be ready for pick-up in about 20 minutes.	Just to confirm, you want to order a Thai style fried pho with beef. correct? I have recorded your personal details. Your order will be ready for delivery in about 20 minutes.
And what would you like on the last burger?	Do you want to eat the last burger?
Looks like you had 1 large pizza with one half pepperoni and one half mushroom.	Looks like you had 1 large pizza with half pepperoni and half mushrooms.
Okay, I have your personal details on file. Your order will be ready for pick-up in about 20 minutes.	Okay, I have recorded your personal details. Your order will be ready for delivery in about 20 minutes.
Ok burritos.	Good burrito.
Okay, got it. Caesar salad on the side will that complete your order. Is it right?Okay, I have your details on file. Your order will be ready for pick-up in about 20 minutes.	Okay, got it. The Caesar salad on one side will make your order more perfect. Yes, I have your details. Your order will be ready for delivery in about 20 minutes.
Okay. We have an order of barbecue chicken and a side order of barbecue ribs, a side order of french fries, a side salad and a 1 liter of Diet Coke.Okay. I have your personal details on file. Your order will be ready for pick-up in about 20 minutes.	Okay. We have an order of BBQ chicken and BBQ ribs side dish, French fries side dish, salad side dish and 1 liter of Diet Coke. Okay. I have your personal data. Your order will be ready for shipping in about 20 minutes.
I can help you with that. What would you like to order in Italian food?	I can help you with that. What would you like to order from Italian cuisine?
Do you want any drinks with that?Okay. I have your personal details on file. Your order will be ready for pick-up in about 20 minutes.	Would you like something to drink? I have recorded your personal details. Your order will be ready for delivery in about 20 minutes.
1 meatball sub and one turkey and ham sandwich anything else?	1 meatball and one turkey ham sandwich, anything else?
I have your personal details on file. Your order will be ready for pick-up in about 20 minutes.	I have your personal data. Your order will be ready for shipping in about 20 minutes.
What kind of meat would you like?	What kind of meat do you want?
A salad with house dressing. Sure, I've added that to the order.I have 1 market burrito with black beans and spicy salsa and 1 chicken taco platter with re-fried beans and a salad with house dressing.	Salad with house dressing. Of course, I have added me to the order. I have 1 market burrito with black beans and spicy salsa, 1 taco with fried beans and a salad with indoor seasoning.
Okay, so two large pepperoni and bacon pizzas with light sauce.Okay, I have your details on file. Your order will be ready for pick-up in about 20 minutes.	Okay, so there are two big pepperoni and bacon pizzas with light sauce. Well, I have your details. Your order will be ready for delivery in about 20 minutes.
Okay, so the second one is sausage, tomato and egg burrito, is that correct?Okay and the third one is chorizo, red pepper, Monterey Jack Burrito.Okay, I have your personal details on file. Your order will be ready for pick-up in about 20 minutes.	Okay, the second one is sausage, tomato and egg burritos, right? Okay, and the third is chorizo, red pepper, Monterey Jack Burrito. Okay, I have your personal details on file. Your order will be ready for shipping in about 20 minutes.
Okay, salad with house dressing I've added that to the order. Anything else?Okay, let me confirm what you have: two burgers well done with everything on them and sweet potato fries with both burgers and a salad with house dressing. Is that right?Okay. Your order will be ready for pick-up in about 20 minutes.	Okay, salad with homemade dressing. I added it to the order. Anything else? Okay, let me confirm what you have: two well done burgers with everything on them and sweet potato fries with hamburgers and a salad with homemade dressing. It's true? Your order will be ready for shipping in about 20 minutes.
Just to confirm you would like to order one mushroom cheeseburger, bacon cheeseburger and hamburger. Is that correct?Okay. I have your personal details on file. Your order will be ready for pick-up in about 20 minutes.	Just to confirm that you want to order one mushroom cheeseburger, bacon cheeseburger, and hamburger. It is right? I have your personal data. Your order will be ready for shipping in about 20 minutes.
What would you like to order in Mexican food?	What would you like to order from Mexican cuisine?
Looks like you had two burgers well done with everything on them and sweet potato fries with both burgers. Is that right?	It seems that both of your burgers are doing well, and both burgers are making sweet potato fries. Is that correct?
Just to confirm, you would like to order breakfast burritos for three people.	I confirm that you would like to order a breakfast burrito for three.
What would you like to eat in Thai food?	What would you like to eat in Thai food?
Looks like you had 1 large pizza with one-half pepperoni and one-half mushroom. Is that right?	Looks like you had 1 large pizza with half pepperoni and half mushrooms. It is right?
Large pork fried rice small wonton soup and one large general xiao chicken.Okay. I have your personal details on file. Your order will be ready for pick-up in 20 minutes.	Big pork fried rice, small wonton soup and Dajiangjun chicken. Great. I have recorded your personal details. Your order will be ready for delivery within 20 minutes.
Your order will be ready for pickup in about 20 minutes but, let me confirm what you got first okay.So you got one Market burrito with black beans, spicy salsa and one chicken taco platter with Refried beans and also add a side salad to it with house dressing, is that correct?Okay. Your order will be ready for pick-up in about 20 minutes.	Your order will be ready to ship in about 20 minutes, but let me confirm what you received in the first place, okay. So you got one black bean burrito, spicy salsa and one roasted bean chicken taco platter, plus a side dish of home clothes, is that correct? Your order will be ready for shipping in about 20 minutes.
Order is a porkfish salad and BBQ ribs?Ok, I have your details on file. Your order will be ready for pick-up in about 20 minutes.	Please order pork salad and barbecue ribs? Well, I provided your details in the file. Your order will be ready for delivery in about 20 minutes.
2 mimosas?Okay, I have your details on file. Your order will be ready for pick-up in about 20 minutes.	2 mimosas? Okay, I have your data. Your order will be ready for shipping in about 20 minutes.
