# Supplementary material for: GenPADS: Reinforcing politeness in an end-to-end dialogue system
Source: PLoS One. 2023 Jan 6;18(1):e0278323. doi: 10.1371/journal.pone.0278323 (PMC9821416; doi:10.1371/journal.pone.0278323)
Supplement: S1 Data — (ZIP) [file pone.0278323.s001.zip › GenPADS_Data_Sample/Sample_GenDD/G-Dataset/food-ordering_generator_bot_train.csv]

input_text	target_text
Ok. Extra long Chilli cheese dog with ketchup & relish, hot dog with mustard, relish and ketchup, regular hot dog with extra ketchup. Is there anything else?Okay. I have your personal details on file. Your order will be ready for pick-up in about 20 minutes.	In order. Elongated chili cheese dog with ketchup and seasoning, hot dog with mustard, seasoning and ketchup, regular hot dog with extra ketchup. Anything else? I have your personal data. Your order will be ready for shipping in about 20 minutes.
Your order is chicken chow mein, with egg rolls, chicken noodle soup."OK. I have your personal details on file. Your order will be ready for pick-up in about 20 minutes."	Your order is chicken fried noodles, egg rolls, chicken noodle soup. "Okay. I have recorded your personal details. Your order will be ready for collection in about 20 minutes."
Would you like to add some naan?How many naans?	Do you want to add some naan? How many naan are there?
Regular hot dogs.	Regular hot dogs.
"Okay. I have your personal details on file. Your order will be ready for pick-up in about 20 minutes."	"Okay. I have your personal details. Your order will be ready to ship in about 20 minutes." ""
Large Dr. Pepper.OK, I got it, I have your personal details on file. Your order will be ready for pick-up in about 20 minutes.	Dr. Pepper. Okay, got it, I have your personal details. Your order will be ready for delivery in about 20 minutes.
How many breakfast burritos would you like to order?	How many breakfast burritos would you like to order?
What sauce?	What sauce
2 liter bottles of coke, got it.Okay. I have your personal details on file. Your order will be ready for pick-up in about 20 minutes.	2 liter bottles of coke, I see. I have your personal data. Your order will be ready for shipping in about 20 minutes.
Two Iced Teas? Sure. I've added that to the order.Okay. Let me confirm what you have, two burgers well done with everything on them, Sweet potato fries with both and 2 iced teas.Okay. Your order will be ready for pick-up in about 20 minutes.	Two iced teas? Sure. I added this to the order. Let me confirm what you have: two well done burgers with everything on them, sweet potato fries with both, and 2 iced teas. Okay. Your order will be ready for shipping in about 20 minutes.
What would you like in your Burrito?	What would you like to eat in a burrito?
"Okay, I have your personal details on file. Your order will be ready for pick-up in about 20 minutes."	"Okay, I have your personal details. Your order will be ready to ship in about 20 minutes." ""
Any drinks with your order?	Are there drinks to your order?
Okay. I have your personal details on file. Your order will be ready for pick-up in about 20 minutes.	Ok. I have recorded your personal details. Your order will be ready for delivery in about 20 minutes.
Would you like anything to drink?Okay, I have your personal details on file your order will be ready to pick up in about 20 minutes.	Do you want something to drink? Okay, I have your personal details and your order will be ready to pick up in about 20 minutes.
One order of large boneless rib tips, some macaroni and cheese and as well as a side of french fries and I'm assuming you want extra-large on all of those for the team, is that correct?	One order of large boneless ribs, some macaroni and cheese, and some fries, and I'm guessing you want it all very big for the team, is that right?
One burrito with rice anything else?	Is there anything else for a burrito with rice?
Okay, sure thing. Let me see what you got. Okay, your last order from Sarah's pizza was 1 large pizza with one half pepperoni and one half mushroom.Okay, your last order from Sarah's pizza was 1 large pizza with one half pepperoni and one half mushroom.	Okay, of course. Let me see what you have. Okay, your last order of Sarah's pizza was 1 large pizza with half pepperoni and half mushrooms. Okay, your last order of Sarah's pizza was 1 large pizza with half pepperoni and half mushrooms.
Okay, have one hot dog with chili cheese and mustard relish and onions on the side.Okay. I have your personal details on file. Your order will be ready for pick-up in about 20 minutes.	Okay, put a hot dog next to it, add chili cheese, mustard and onions. I have recorded your personal details. Your order will be ready for delivery in about 20 minutes.
Pasta.	spaghetti.
Just to confirm you would like to order 3 gyros, Three Sprite and a side of octopus. Is that correct?OK. "I have your personal details on file. Your order will be ready for pick-up in about 20 minutes"	“Just to confirm that you want to order 3 gyros, three sprites and an octopus side. Right? Okay." “I have your personal data. Your order will be ready for shipment in about 20 minutes "" "
Okay. One moment. Hold, Your order is one chopped pork BBQ plate with slaw and hush puppies, another order of Brunswick stew plate and slaw and hush puppies. Is that correct?	Okay. One moment. Wait, your order is one plate of minced pork BBQ with slaw and hush puppies, another plate of Brunswick stew and slaw and hush puppies. It's right?
Salad with no tomatoes and ranch dressing has been added to your order.Is there anything else you would like to add like fries or drinks?	Added salad without tomato and ranch dressing to your order. Is there anything else you would like to add, like fries or drinks?
Just to confirm, you would like to order, 1 foot long hotdog with mustard chilli onion and a side of mustard and onion rings.Regular hot dogs with sides of ketchup and side of fries.	Just to confirm, you want to order a 1-foot-long hot dog with mustard chili onions and a side of mustard and onion rings. Regular hot dogs with ketchup and French fries.
Okay. I have your personal details on file. Your order will be ready for pick-up in about 20 minutes.	Ok. I have recorded your personal details. Your order will be ready for delivery in about 20 minutes.
Okay. I have your personal details on file. Your order will be ready for pick-up in about 20 minutes.	Ok. I have recorded your personal details. Your order will be ready for delivery in about 20 minutes.
Okay barbecue spare ribs with BBQ sauce, a bottle of wine, and mashed potatoes.Ok. I have your personal details on file. Your order will be ready for pick-up in about 20 minutes.	Okay, grill the ribs with barbecue sauce, a bottle of wine and mashed potatoes. I have recorded your personal details. Your order will be ready for delivery in about 20 minutes.
Okay, I can help you order takeout for three people. What would you like to eat?	Yes, I can help you order a takeaway for three people. What do you want to eat?
Ok. I have your personal details on file. Your order will be ready for pick-up in about 20 minutes.	In order. I have your personal data. Your order will be ready for shipping in about 20 minutes.
"Okay. I have your personal details on file. Your order will be ready for pick-up in about 20 minutes."	"Okay. I have recorded your personal details. Your order will be ready for delivery in about 20 minutes."
Looks like you had 1 turkey-avocado crepe with cheddar AND 1 Greek Delight crepe.	It looks like you have a turkey avocado crepe with cheddar cheese and a Greek-style crepe.
Just to confirm, You would like to order one burrito with eggs, potatoes, onions, tomatoes and bacon.For the second one you would like to order with eggs, potatoes, onions and sausage?And for the third you would like to order with eggs, potatoes, onions and tomatoes?Would you like to add any drink?Okay, I have your personal details on file. Your order will be ready for pick-up in about 20 minutes.	To confirm: do you want to order one burrito with eggs, potatoes, onions, tomatoes and bacon, the second with eggs, potatoes, onions and sausage, and the third with eggs, potatoes, onions and tomatoes? Want to add a drink? Okay, I have your personal details. Your order will be ready for shipping in about 20 minutes.
What kind of pizza?	What pizza?
2 orders of spicy green papaya salad - 3 orders of chicken and coconut soup - 3 orders of fried rice - 2 orders of thai style noodles - 3 large waters.Okay. I have your personal details on file. Your order will be ready for pick-up in about 20 minutes.	2 orders of spicy green papaya salad - 3 orders of chicken and coconut soup - 3 orders of fried rice - 2 orders of Thai style noodles - 3 large waters. I have your personal data. Your order will be ready for shipping in about 20 minutes.
Just to confirm, you would like to order turkey sandwich with Swiss cheese, bacon, lettuce and tomatoes with honey mustard and one sour pickle and baby carrots. Is that correct?Okay. I have your personal details on file. Your order will be ready for pick-up in about 20 minutes.Enjoy your sandwich.	For confirmation, you would like to order a sandwich with turkey, Swiss cheese, bacon, lettuce and tomatoes with honey mustard and one sour cucumber and young carrots. It is right? I have your personal data. Your order will be ready for shipping in about 20 minutes. Enjoy your sandwich.
Thai Orchid, Thai Cafe Restaurant, Thai Recipe Cuisine.	Thai orchid, Thai cafe restaurant, Thai recipe cuisine.
2 ice teas? Sure. I've added that to the order.1 turkey-avocado crepe with cheddar and 1 greek delight crepe.And 2 ice teas.Okay. Your order will be ready for pick-up in about 20 minutes.	2 cups of ice tea? of course. I have added it to my order. 1 turkey avocado crepe with cheddar cheese and 1 Greek-style crepe, plus 2 iced tea. Your order will be ready for delivery in about 20 minutes.
Okay, you want two gyros. Is that correct?Do you want drink at least?Okay. I have your personal details on file. Your order will be ready for pick-up in about 20 minutes.	Well, you want two gyroscopes. correct? Do you want to drink at least? I have recorded your personal details. Your order will be ready for delivery in about 20 minutes.
One of them would be with 3 strips of bacon ketchup and mustard.	One of them will be 3 sticks of bacon in tomato sauce and mustard sauce.
Okay. I have your personal details on file. Your order will be ready for pick-up in about 20 minutes.	Okay. I have your personal data. Your order will be ready for shipping in about 20 minutes.
Food for 2 persons: 2 foot long hoagies, one with ham and cheese club, one teriyaki chicken sandwich.I have your personal details on file. Your order will be ready for pick-up in about 20 minutes.	Meals for two: 2ft long meat chocolates, one ham and cheese club, one teriyaki chicken sandwich. I have your personal data. Your order will be ready for shipping in about 20 minutes.
Okay. What type of BBQ?	Okay. What type of barbecue?
Okay. I have your personal details on file. Your order will be ready for pick-up in about 20 minutes.	Okay. I have your personal data. Your order will be ready for shipping in about 20 minutes.
3 orders of orange and dumplings. Is that correct?Okay. I have your personal details on file. Your order will be ready for pick-up in about 20 minutes.	3 orders of oranges and dumplings. is it? I have recorded your personal details. Your order will be ready for delivery in about 20 minutes.
Your order is one medium container lasagna and one medium container rigatoni, Is that correct?Ok. I have your personal details on file. Your order will be ready for pick-up in about 20 minutes.	Your order is for a box of medium-sized lasagna and a box of Chinese macaroni. Is this correct? I have recorded your personal details. Your order will be ready for delivery in about 20 minutes.
Three camping style burritos, 2 mineral water, one coke, and a side of ketchup. Does that sound correct? Anything else?	Three camping-style burritos, 2 mineral water, one coca-cola and ketchup. Does this sound right? Anything else?
What kind of soup you want?	What kind of soup do you want?
One bean and cheese burrito, one canny of soda and one chicken burrito. Anything else?	One bean and cheese burrito, one slice of soda, and one chicken burrito. Anything else?
Okay, breakfast for two. What would you like on them?	Okay, breakfast for two. What would you like from them?
One-sweat kebab.	Shish kebab from one sweat.
A house salad with house dressing I've added that to the order. Anything else?Okay, let me confirm what you have: two burgers well done with everything on them and sweet potato fries with both burgers and a house salad with house dressing, 1 turkey-avocado crepe with cheddar and 1 Greek Delight crepe and a house salad with house dressing.Okay, your order will be ready for pick-up in about 20 minu…	Homemade salad with homemade dressing. I added it to the order. Anything else? Ok, let me confirm what you have: two well done burgers with everything on them and sweet potato fries with hamburgers and homemade salad with homemade dressing, 1 turkey and avocado crepe with cheddar and 1 Greek delight crepe and house salad with homemade dressing. Okay, your order will be ready to ship in about 20 m…
1 pita on white naan bread and 3 chicken gyros and a 2 liter of Pepsi. Is that correct?Okay. I have your personal details on file. Your order will be ready for pick-up in about 20 minutes.	1 pita bread on white naan bread, 3 chicken gyros and 2 liters of pepsi. It is right? I have your personal data. Your order will be ready for shipping in about 20 minutes.
Okay, Chinese.	Okay, Chinese.
Got it. Ok. I have your personal details on file. Your order will be ready for pick-up in about 20 minutes.	Got it. Ok. I have recorded your personal details. Your order will be ready for delivery in about 20 minutes.
Okay, I have your personal details on file. Your order will be ready for pick-up in about 20 minutes.	Okay, I have your personal details. Your order will be ready for shipping in about 20 minutes.
One breakfast burrito. Is there anything else?Food for 1 people one breakfast burrito.Ok. I have your personal details on file. Your order will be ready for pick-up in about 20 minutes.	One burrito for breakfast. Is there anything else? Food for 1 person, one burrito for breakfast. Okay. I have your personal data. Your order will be ready for shipping in about 20 minutes.
Okay, take out for hot dogs, sounds good.	Okay, order hot dogs, sounds good.
Okay. I have your personal details on file. Your order will be ready for pick-up in about 20 minutes.	Okay. I have your personal data. Your order will be ready for shipping in about 20 minutes.
Okay. I have your personal details on file. Your order will be ready for pick-up in about 20 minutes.	Okay. I have your personal data. Your order will be ready for shipping in about 20 minutes.
Okay, I have your personal details on file. Your order will be ready for pick-up in about 20 minutes.	Okay, I have recorded your personal details. Your order will be ready for delivery in about 20 minutes.
I can help you with your takeout order for Indian food. What would you like to order from the Indian restaurant?	I can help you order Indian food. What would you like to order from an Indian restaurant?
Sure, let me bring that up. Looks like you had 1 large pizza with one half pepperoni and one half mushroom.	Of course, let me bring this up. Looks like you had 1 large pizza with half pepperoni and half mushrooms.
2 BBQ sandwiches. Anything else?Ok. I have your personal details on file. Your order will be ready for pick-up in about 20 minutes.	2 BBQ sandwiches. Anything else? I have your personal data. Your order will be ready for shipping in about 20 minutes.
3 okay, you got it.	3 ok, you get it.
Okay, sure thing one salad with house dressing. What sizes small, large or just the standard size?	Okay, of course one salad with homemade dressing. What sizes are small, large, or just standard?
Ok, I have your details on file. Your order will be ready for pick-up in about 20 minutes.	Okay, I have your details. Your order will be ready for delivery in about 20 minutes.
Just to confirm, your order would be 2 hotdogs with mustards and onions.	Just to confirm, your order will be 2 hot dogs with mustard and onions.
Looks like you had 1 large pizza with one half pepperoni and one half mushroom.	It looks like you have a large pizza with half pepperoni and half mushrooms.
Just to confirm you would like to order one chicken gyro and one lamb gyro with Tzatziki sauce and 2 iced teas. Is that correct?You would like to order one chicken gyro and one lamb gyro with Tzatziki sauce and 2 iced teas. Is that correct?Okay, I have your personal details on file. Your order will be ready for pick-up in about 20 minutes.	Just to confirm that you want to order a chicken gyro and a haggis gyro with Tzatziki sauce and 2 cups of ice tea. You want to order a chicken gyro and a haggis gyro with Tzatziki sauce and 2 cups of ice tea. correct? Okay, I have recorded your personal details. Your order will be ready for delivery in about 20 minutes.
Okay. What type of BBQ?	Ok. What type of barbecue?
Looks like you had 1 turkey-avocado crepe with cheddar and 1 Greek Delight crepe.	Looks like you had 1 turkey avocado crepe with cheddar and 1 Greek Delight crepe.
OK. I have your personal details on file. Your order will be ready for pick-up in about 20 minutes.	Ok. I have recorded your personal details. Your order will be ready for delivery in about 20 minutes.
So 3 burgers in total?	So there are 3 burgers in total?
Just to confirm, you would like to order two tacos, with a side of enchiladas, refried beans & a taco salad. Is that correct?I have your personal details on file. Your order will be ready for pick-up in about 20 minutes.	Just to confirm, you want to order two tacos with tacos, fried beans and taco salad. correct? I have recorded your personal details. Your order will be ready for delivery in about 20 minutes.
You ordered 1 turkey-avocado crepe with cheddar and 1 Greek Delight crepe.	You ordered 1 slice of cheddar cheese turkey avocado crepe and 1 cup of Greek style crepe.
I have your personal details on file. Your order will be ready for pick-up in about 20 minutes.	I have recorded your personal details. Your order will be ready for delivery in about 20 minutes.
Would you like any condiments, drinks or sides without a lighter?	Would you like condiments, drinks or side dishes without a lighter?
Okay. I have your personal details on file. Your order will be ready for pick-up in about 20 minutes.	Ok. I have recorded your personal details. Your order will be ready for delivery in about 20 minutes.
Let me confirm your order. 1 large pizza with one-half pepperoni and one-half mushroom and one salad with house dressing, is there anything else to add?	Let me confirm your order. 1 large pizza, add half pepperoni and half mushrooms, and a salad with homemade condiments. Are there any other additions?
"OK. I have your personal details on file. Your order will be ready for pick-up in about 20 minutes."	"Okay. I have recorded your personal details. Your order will be ready in about 20 minutes."
Just to confirm you would like to order one pulled pork sandwich and one large order of fries. Is that correct?"Okay. I have your personal details on file. Your order will be ready for pick-up in 20 minutes".	Just confirm that you want to order a pulled pork sandwich and a large fries. Right? "Okay. I have prepared your personal details. Your order will be ready for collection within 20 minutes." . "
Po' Boy sandwich, a pastrami on rye, and a french cheese steak and three Fanta sodas with a large order of tater tots and fries. Is that correct?Okay, I have your personal details on file. Your order will be ready for pick-up in about 20 minutes.	Po 'Boy sandwich, rye pastrami, French cheese steak and three Fanta sodas with a large order of potato patties and fries. It is right? Okay, I have your personal details. Your order will be ready for shipping in about 20 minutes.
Ok. I have your personal details on file. Your order will be ready for pick-up in about 20 minutes.	Ok. I have recorded your personal details. Your order will be ready for delivery in about 20 minutes.
What would you like to order in Mexican food?	What would you like to order Mexican food?
Add a medium order of french fries.Okay. I have your personal details on file. Your order will be ready for pick-up in about 20 minutes.	Add medium order of fries. I have your personal data. Your order will be ready for shipping in about 20 minutes.
Okay. I have your personal details on file. Your order will be ready for pick-up in about 20 minutes.Enjoy your dinner! Goodbye.	Ok. I have recorded your personal details. Your order will be ready for shelves in about 20 minutes, please enjoy dinner! Goodbye.
2 Iced teas? Sure. I've added that to the order.1 large pizza with one half pepperoni and one half mushroom and 2 Iced teas.Okay. Your order will be ready for pick-up in about 20 minutes.	2 iced tea? of course. I have added it to the order. 1 large pizza, add a pepperoni, half of mushrooms and 2 cups of iced tea. Your order will be ready for delivery in about 20 minutes.
Would you like a drink with that?"Okay. Can I have your personal details on file. Your order will be ready for pick-up in about 20 minutes."	Do you want something to drink? "Okay. Can I archive your personal details? Your order will be ready for pickup in about 20 minutes."
Okay, I have your personal details on file. Your order will be ready for pick-up in about 20 minutes.	Okay, I have your personal details. Your order will be ready for shipping in about 20 minutes.
Hi. Okay, what kind of burritos do you want to order?	Hello. Okay, what kind of burritos do you want to order?
Hot dogs for three to take out. Chips, burritos and three coca-cola?Okay. I have your personal details on file. Your order will be ready for pick-up in about 20 minutes.	Hot dogs for three to go. Chips, burritos and three Coca-Colas? I have your personal data. Your order will be ready for shipping in about 20 minutes.
Would you prefer a side of meat sauce?Just to confirm, you would like to order two orders of lasagna. Is that correct?Okay. I have your personal details on file. Your order will be ready for pick-up in about 20 minutes.	Would you prefer meat sauce? To confirm, you would like to order two orders of lasagna. It is right? I have your personal data. Your order will be ready for shipping in about 20 minutes.
Shrimp with angel hair pasta with linguine with white clam sauce and a side of bruschetta will that complete your order.OK, I have your personal details on file. Your order will be ready for pick-up in about 20 minutes. Have a nice day thank you.	Shrimp with angel hair pasta and linguine with white clams and sauce and bruschetta can complete your order on one side. Okay, I have your personal details. Your order will be ready for delivery in about 20 minutes. Have a good day.
Okay, and how would you like the hot dog ordered? One hot dog with everything on it, pickled and jalapenos on the side, with a large fries and coke. Does that complete your order?OK. I have your personal details on file. Your order will be ready for pick-up in about 20 minutes.	Okay, how would you like to order a hot dog? One hot dog with it all, marinated with jalapeno peppers, large fries and Coca Cola. Does this complete your order? I have your personal data. Your order will be ready for shipping in about 20 minutes.
Okay. One moment. 3 egg rolls with pork fried rice and a 2 Liter pepsi. Is that correct?3 egg rolls with pork fried rice and a 2 Liter pepsi. Is that correct?Okay. I have your personal details on file. Your order will be ready for pick-up in about 20 minutes.	Okay. One moment. 3 egg rolls with fried pork rice and 2 liters of pepsi. Right? 3 egg rolls with fried pork rice and 2 liter pepsi. It is right? I have your personal data. Your order will be ready for shipping in about 20 minutes.
One order of breadsticks.Okay, I have your personal details on file. Your order will be ready for pick-up in about 20 minutes.	One order of breadsticks. Okay, I have your personal details. Your order will be ready for shipping in about 20 minutes.
Any drinks with that?	Do you have a drink?
I can help you with your takeout order, what would you like to order?	I can help you order takeaway. What do you want to order?
3 Large cokes and a fist full of crackers has been added to your order. Is that it for today?Ok. I have your personal details on file. Your order will be ready for pick-up in about 20 minutes.	You have added 3 large colas and a fist full of cookies to your order. is it today? I have recorded your personal details. Your order will be ready for delivery in about 20 minutes.
"OK. I have your personal details on file. Your order will be ready for pick-up in about 20 minutes"	"Okay. I have recorded your personal details. Your order will be ready in about 20 minutes """
You would like to order one platter of euro, one serving moussaka and one serving of CTO.	You want to order one plate of euros, one serving of moussaka and one serving of CTO.
What type of burrito would you like to order?	What kind of burrito do you want to order?
Okay. I have one Gyro with the sauce on the side, one order of masak and one order of pasitzio.	Okay. I have one gyroscope with side sauce, one order of masaka and one order of pastizio.
Correct, 1 of each.	That's right, 1 piece each.
Barbecue spare ribs, barbecue pork ribs, ice tea and a can of Coca-Cola .I have your personal details on file. Your order will be ready for pick-up in about 20 minutes.	BBQ ribs, BBQ pork ribs, iced tea and a can of Coca-Cola. I have your personal data. Your order will be ready for shipping in about 20 minutes.
Korean BBQ?	Korean barbecue?
Put two Iced Teas shifting.So I got one market burrito with black beans spicy salsa and one chicken taco platter with refried beans and two sides have iced-tea?Ok. Your order will be ready for pick-up in about 20 minutes.	For two cups of iced tea, so I bought a burrito with black bean salsa, and a taco with fried beans, iced tea on both sides? Your order will be ready for delivery in about 20 minutes.
Okay, I have 2 orders of butter chicken, one order of tandoori chicken and three large sprites?Okay. I have your personal details on file. Your order will be ready for pick-up in about 20 minutes.	Okay, I have 2 butter chicken, 1 Indian smoked chicken and 3 big elves? I have recorded your personal details. Your order will be ready for delivery in about 20 minutes.
Hey, whats up. Chinese take-out sounds good.	Hey whats up. Chinese takeaway sounds good.
Yes, taco shell salad.	Yes, shell taco salad.
Just to confirm, you would like to order two pork yeeros. Is that correct?I have your personal details on file. Your order will be ready for pick-up in about 20 minutes.	As proof, you want to order two yero pork. It is right? I have your personal data. Your order will be ready for shipping in about 20 minutes.
The Chinese restaurant only has Diet Coke. Is that okay?I will add two Diet Cokes to order anything else.Okay. I have your personal details on file. Your order will be ready for pick-up in 20 minutes.	The Chinese restaurant only has Diet Coke. I'll add two Diet Coke to order something else. I have your personal data. Your order will be ready to ship in 20 minutes.
Your order one serving of British crab spaghetti, one serving of gnocchi Sorrentina and one serving of lemony courgette linguine.Ok, I have your personal details on file. Your order will be ready for pick-up in about 20 minutes.	You ordered an English crab spaghetti, a spaghetti Solentina and a lemon zucchini linguine. Okay, I have your personal details. Your order will be ready for delivery in about 20 minutes.
Sure, let me bring that up. Looks like you had 1 turkey-avocado crepe with cheddar and 1 greek delight crepe.	Of course, let me bring it up. It looks like you have 1 turkey avocado crepe with cheddar cheese and 1 greek delight crepe.
How many orders of dumplings?	How many dumpling orders?
Okay, I have your personal details on file. Your order will be ready for pick-up in about 20 minutes.	Okay, I have your personal details. Your order will be ready for shipping in about 20 minutes.
2 large mushroom pizzas. And a 2-liters of Coca-Cola. Does this complete your order?Okay. I have your personal details on file. Your order will be ready for pick-up in about 20 minutes.	2 large mushroom pizzas. And 2 liters of Coca-Cola. Has your order been completed? I have your personal data. Your order will be ready for shipping in about 20 minutes.
Also, an order of macaroni and cheese?Any dessert?	Can you also order macaroni and cheese or dessert?
Okay, a salad with house dressing is added.Okay. Let me confirm what you have: 1 market burrito with black beans and spicy salsa and 1 chicken taco platter with refried beans with a salad with house dressing.Okay. Your order will be ready for pick-up in about 20 minutes.	Okay, added salad with homemade dressing. Let me confirm what you have: 1 market burrito with black bean and spicy salsa and 1 platter of roasted bean chicken tacos with homemade salad dressing. Your order will be ready for shipping in about 20 minutes.
Looks like you had 1 market burrito with black beans and spicy salsa and 1 chicken taco platter with refried beans, is that right?	Looks like you have 1 market burrito with black beans and spicy salsa, and 1 taco with fried beans, right?
And 3 chocolate chip cannolis.	And 3 pieces of chocolate minced meat rolls.
Yeah so you got one large pizza with 1/2 pepperoni and 1/2 mushroom is that correct?	Yes, so you got a big pizza with 1/2 pepperoni and 1/2 mushrooms in it, right?
Mexican take-out for three people you say?	You mean three Mexican takeaways?
Okay. Hold, this will just be a second. Your orders are two large pizzas with chicken jalapenos, pepperoni, tomatoes.Okay, I have your personal details on file. Your order will be ready for pick-up in about 20 minutes.	Ok. Wait, it's just a second. Your order is for two large pizzas, chicken jalapeno, pepperoni and tomatoes. Well, I have your personal details. Your order will be ready for delivery in about 20 minutes.
Loco moco poi for all three orders with extra soy sauce, got it.	Three orders of Loco moco poi add extra soy sauce, and you know.
A Diet Coke to go along with it, Okay anything else?Is this just for one person?Okay. I have your personal details on file. Your order will be ready for pick-up in about 20 minutes.	It can also be paired with Diet Coke, is it okay? Is this for one person only? I have recorded your personal details. Your order will be ready for delivery in about 20 minutes.
May be some soup.	It might be some soup.
Any drinks with that?I have your personal details on file. Your order will be ready for pick-up in about 20 minutes.	Do you have any drinks? I will record your personal data. Your order will be ready for delivery in about 20 minutes.
Sure, three salads. Two with ranch, one with thousand islands.Okay, I have your details on file. Your order will be ready for pick-up in about 20 minutes.	Of course, three salads. Two with a ranch, one with a thousand islands. Okay, I have your data. Your order will be ready for shipping in about 20 minutes.
Chicken quesadilla, beans with rice, chips and salsa with cheese dip.	Chicken tortillas, beans with rice, French fries and cheese dipped in salsa.
Okay. I got it, would you prefer some Nan?	Ok. I see, do you want some Nan?
Do you want any drinks with that?Okay. I have your personal details on file. Your order will be ready for pick-up in about 20 minutes.	Do you want a drink with this? I have your personal data. Your order will be ready for shipping in about 20 minutes.
Okay, can I have your personal details on file. Your order will be ready for pick-up in about 20 minutes. Is there anything else that I can help you with?	Okay, can I record your personal details? Your order will be ready for delivery in about 20 minutes. Is there anything else I can help you with?
A gyro, what type and toppings or any sides with that?	Gyroscope, what type and filling or some sides?
Would you like to have chili hot dogs or the regular ones?	Would you like a chili hot dog or a regular hot dog?
Okay. I have your personal details on file. Your order will be ready for pick-up in 20 minutes.Welcome. Enjoy your pasta.	Okay. I have your personal data. Your order will be ready to ship in 20 minutes. Enjoy your pasta.
2 Falafel plates with Tahini sauce - 2 drinks.Okay, I have your personal details on file. Your order will be ready for pick-up in about 20 minutes.	2 servings of tahini falafel plates-2 drinks. Okay, I have your personal details. Your order will be ready for delivery in about 20 minutes.
I can help you with that. What would you like to order in Greek food?	I can help you. What would you like to order in Greek cuisine?
Yes, would you like to order cheese sticks?	Yes, order cheese sticks?
A salad with house dressing?1 market burrito with black beans and spicy salsa, 1 chicken taco platter with refried beans and one salad with house dressing.Okay, your order will be ready for pick-up in about 20 minutes.	Homemade Dressing Salad - 1 Market Burrito with Black Beans and Spicy Salsa, 1 Chicken Taco with Roasted Beans, and 1 Homemade Dressing Salad. Okay, your order will be ready to ship in about 20 minutes.
Okay, 2 liters of diet coke."Ok. I have your details on file. Your order will be ready for pick-up in about 20 minutes".	Okay, two liters of Coke. "Okay. I have recorded your details. Your order will be ready for collection in about 20 minutes."
A small chicken finger anything else?	What else is the chicken finger?
Breakfast burrito got it.	Got the breakfast burrito.
What kind of burgers are you looking for?	What kind of burgers are you looking for?
Would you like to have anything to drink?	Do you want something to drink?
I can help you order takeout. Go ahead with the first person's order.	I can help you order takeaway. Follow orders from the first person.
Sure, Let me bring that up. Looks like you had 1 turkey avocado crepe with cheddar and 1 Greek Delight crepe.Looks like you had 1 turkey avocado crepe with cheddar and 1 Greek Delight crepe.	Of course, let me bring it up. Looks like you have 1 turkey avocado crepe with cheddar cheese and 1 greek chopped avocado crepe.
Okay. So, I have one mushroom swiss double cheeseburger, one bacon, lettuce, tomato quarter pounder and a pizza burger with extra cheese. Is that correct?Okay. I have your personal details on file. Your order will be ready for pick-up in about 20 minutes.	Ok. Therefore, I have a mushroom Swiss double cheeseburger, a quarter pound of bacon, lettuce, tomato, and a pizza burger with extra cheese. is it? I have recorded your personal details. Your order will be ready for delivery in about 20 minutes.
Food for takeout for three people, awesome and you want Indian food, is that correct?	The takeaway food for three people is great. You want Indian food, right?
So, will that be three breakfast burritos?	So, are these three burritos for breakfast?
Any drinks?	Do you have a drink
Okay, so I have one pork bowl. Anything else?Okay. I have your personal details on file. Your order will be ready for pick-up in about 20 minutes.	Okay, I have one pork bowl. Anything else? I have your personal data. Your order will be ready for shipping in about 20 minutes.
Okay, what would you like to order from the Italian restaurant?	Ok, what would you like to order in an Italian restaurant?
Alright so I have one medium chicken Pad Thai, one medium pork fried rice and one small Nam chim. Is that correct?Okay. I have your personal details on file. Your order will be ready for pick-up in about 20 minutes.	Okay, I have one medium chicken pad thai, one medium pork fried rice and one little chim for us. It is right? I have your personal data. Your order will be ready for shipping in about 20 minutes.
Yes, they have tandoori chicken but there is no special for tandoori chicken.Okay, one order of tandoori chicken. Anything else?Okay, I have your personal details on file. Your order will be ready for pick-up in about 20 minutes.	Yes, they have tandoori chicken, but there are no special requirements for tandoori chicken. Okay, a tandoori chicken. Is there anything else? Well, I have recorded your personal details. Your order will be ready for delivery in about 20 minutes.
Barbecue, okay, you got it.	Barbecue, okay, you get it.
Ok. What type of pizza?	Ok. What kind of pizza?
Just one size. And I have your personal details on file. Your order will be ready for pick-up in about 20 minutes.	Only one size. And I have your personal data. Your order will be ready for shipping in about 20 minutes.
What do you like to order a pizza or pasta?	What would you like to order some pizza or pasta?
Take out for 3?Soup, sounds good.I need to order three large bowls of soup consisting of clam chowder. I also need to order another three small bowls of beef stew, the beef stew needs to have cheese, roast beef, red onions, carrots and lettuce in it.3 large bowls of soup clam chowder another 3 small bowls of beef stew with cheese and roast beef with lettuce, red onions and carrots, will that comp…	Takeaway for 3? Soup sounds good. I need to order three large bowls of clam soup. I also need to order three more small plates of beef stew, the beef stew should have cheese, roast beef, red onion, carrots and salad. 3 large bowls of clam soup 3 more small bowls of beef stew with cheese and roast beef with lettuce, red onions and carrots, will this complete your order?
So, that will be one meatball marinara sandwich with a side of potato chips?Okay. I have your personal details on file. Your order will be ready for pick-up in about 20 minutes.	Well, it will be a marinated meatball sandwich with meatball noodles, okay. I have recorded your personal details. Your order will be ready for delivery in about 20 minutes.
Provide the extras, drinks and desserts you want to add,	Provide the extra services, drinks and desserts you want to add,
Okay, I can help you with your takeout order. What would you like to order from the Thai restaurant?	Yes, I can help you order takeaway. What would you like to order from a Thai restaurant?
Slicked pork?	Is the pork smooth?
Would you like any drinks for these two orders?	Do you want to order drinks for these two orders?
You wanted the pasta take out for two, right?	You want to take out two servings of pasta, right?
You would like to order chicken fettuccine Alfredo with garlic bread and 2-liter of Mountain Dew. Is that correct?Okay. I have your personal details on file. Your order will be ready for pick-up in about 20 minutes.	You want to order chicken fettuccine Alfredo and garlic bread and 2 liters of Mountain Dew. is it? I have recorded your personal details. Your order will be ready for delivery in about 20 minutes.
What would you like to order for takeout and for how many people?	What takeaway would you like, how many people are there?
Ok, breakfast burritos. Sound good.	Okay, burrito for breakfast. That sounds good.
6 tacos, okay. Anything else?Just 6 tacos.Okay. I have your personal details on file. Your order will be ready for pick-up in about 20 minutes.	6 tacos, good. Anything else? There are 6 tacos in total. I have your personal data. Your order will be ready for shipping in about 20 minutes.
Okay what kind of soup would you like?	Ok, what kind of soup do you want?
Two sides Focaccia bread and Bruschettas.	Two sides of focaccia and bruschetta bread.
Any drinks with that?	Do you have a drink?
Okay, gyros got it.	Okay, the gyroscope got it.
Sure, chips and 2 cokes got it. Will that complete your order?Okay, I have your details on file. Your order will be ready for pick-up in about 20 minutes.	Of course, potato chips and 2 pieces of Coke will get it. Can this complete your order? Okay, I have recorded your details. Your order will be ready for delivery in about 20 minutes.
Okay, how would you like those hot dogs?	Okay, how do you like the hot dogs?
Just to confirm your order once again it would be three bacon breakfast burritos with three large hot coffee.Okay. I have your personal details on file. Your order will be ready for pick-up in about 20 minutes.	Just to reaffirm your order, it'll be three bacon breakfast burritos and three large hot coffees. I have your personal data. Your order will be ready for shipping in about 20 minutes.
2 large fries, is that correct?Your order is a gyro for 2 people and two large fries.Okay, I have your personal details on file. Your order will be ready for pick-up in 20 minutes.	2 large fries, right? Your order is a gyroscope for 2 people and two large fries. Okay, I have your personal details. Your order will be ready to ship in 20 minutes.
Your order is baby back ribs, dry-rubbed chicken wings and 2 cans of mountain dew?Okay. I have your personal details on file. Your order will be ready for pick-up in about 20 minutes.	Is your order for baby ribs, dry ground chicken wings and 2 cans of mountain dew? I have recorded your personal details. Your order will be ready for delivery in about 20 minutes.
Okay. I have your personal details on file. Your order will be ready for pick-up in about 20 minutes.	Okay. I have your personal data. Your order will be ready for shipping in about 20 minutes.
Would you like any drinks with that?"Okay. I have your details on file. Your order will be ready for pick-up in about 20 minutes."	Would you like to have a drink with this? "Okay. I have your data in a file. Your order will be ready for shipping in about 20 minutes. "
Okay. I have your personal details on file. Your order will be ready for pick-up in about 20 minutes.	Okay. I have your personal data. Your order will be ready for shipping in about 20 minutes.
Veal Parmesan, side of garlic with antipasto.Okay. I have your personal details on file. Your order will be ready for pick-up in about 20 minutes.	Veal Parmesan cheese, garlic side with appetizer. I have recorded your personal details. Your order will be ready for delivery in about 20 minutes.
I have your personal details on file. Your order will be ready for pick-up in about 20 minutes.	I have your personal data. Your order will be ready for shipping in about 20 minutes.
Okay, Hot dogs got it.	Okay, hot dogs get it.
Apple pie for dessert?Your total is $20.	Apple pie for dessert? Your amount is $ 20.
Onions and mushrooms.I have your personal details on file. Your order will be ready for pick-up in about 20 minutes.	Onions and mushrooms. I have your personal details. Your order will be ready for delivery in about 20 minutes.
One salad with house dressing? Sure, I've added that to the order.Okay, Let me confirm what you have? 1 large pizza with one half pepperoni and one half mushroom and one salad with house dressing.Okay, your order will be ready for pick-up in about 20 minutes. Goodbye.	One salad with homemade dressing? Of course, I added this to the order. Ok, let me confirm what do you have? 1 large pizza with half pepperoni and one half mushroom and one salad with homemade dressing. Okay, your order will be ready to ship in about 20 minutes. Bye.
One order of pasta with extra sauce on top, Okay, Sure thing, do you want marinara sauce or Alfredo sauce and two sides of garlic bread on the side and extra cheese on the side the little parmesan pack and cheese and a large coke and anything else?	One order of pasta with extra sauce on top, okay, of course you want marinara sauce or Alfredo sauce and two sides of garlic bread on the side and extra cheese on the side, a small packet of parmesan and cheese, a large cola and all that?
Okay. I have your personal details on file. Your order will be ready for pick-up in about 20 minutes.	Ok. I have recorded your personal details. Your order will be ready for delivery in about 20 minutes.
One pulled pork sandwich, one pulled chicken sandwich and two large orders of fries. Does that sound correct?Okay, I have your personal details on file. Your order will be ready for pick-up in about 20 minutes.	One pulled pork sandwich, one pulled chicken sandwich and two large servings of French fries. Does it sound correct? Okay, I have recorded your personal details. Your order will be ready for delivery in about 20 minutes.
Okay, take out. What would you like?	Okay, get out. what would you like?
Okay. I have your personal details on file. Your order will be ready for pick-up in about 20 minutes.	Okay. I have your personal data. Your order will be ready for shipping in about 20 minutes.
What kind of pasta would you prefer?	Which pasta would you prefer?
Yes, two-liter bottle of orange soda added to your order.Okay. I have your personal details on file. Your order will be ready for pick-up in about 20 minutes.	Yes, a 2 liter bottle of orange soda has been added to your order. I have your personal data. Your order will be ready for shipping in about 20 minutes.
Okay, what type of food would you like to order takeout for?	Okay, what kind of food would you like to order to go?
Your order is a vegetarian autumn squash soup and turkey chili, is that correct?And you want to add 2 Chai teas to your order, is that correct?Okay, I have your personal details on file. Your order will be ready for pick-up in about 20 minutes.	Your order is a veggie autumn zucchini soup and turkey chili, right? And you want to add 2 tea teas to your order, right? Okay, I have your personal details. Your order will be ready for shipping in about 20 minutes.
3 ice teas, you got it.Okay. I have your personal details on file. Your order will be ready for pick-up in about 20 minutes.	Three cups of ice tea, you know. I have recorded your personal details. Your order will be ready for delivery in about 20 minutes.
How many breakfast burritos would you like to order?	How many breakfast burritos do you want to order?
Chicken Fettuccine, anything else?	Chicken fettuccine, anything else?
Okay, one tomato basil and the other a chicken noodles with 2 Ceasar salads and a order of bread sticks on the side. Is there anything else?	Okay, one tomato basil, another chicken noodles, with 2 portions of Ceasar salad and 1 portion of breadsticks. Is there anything else?
I have your personal details on file. Your order will be ready for pick-up in about 20 minutes.	I have your personal data. Your order will be ready for shipping in about 20 minutes.
Just one moment. You ordered a Hero beef with onions, Tomatoes and tzatziki sauce?Ok. I have your personal details on file. Your order will be ready for pick-up in about 20 minutes.	Just a moment. You ordered a hero beef, onions, tomatoes and tzatziki sauce? I have recorded your personal details. Your order will be ready for delivery in about 20 minutes.
Anything else? "OK. I have your personal details on file. Your order will be ready for pick-up in about 20 minutes"."OK. I have your personal details on file. Your order will be ready for pick-up in about 20 minutes".	What else? ""Good. I have recorded your personal details. Your order will be ready for collection in about 20 minutes. """""Okay. I have recorded your personal details. Enter "" in about 20 minutes.
Okay. I have your personal details on file. Your order will be ready for pick-up in about 20 minutes.	Ok. I have recorded your personal details. Your order will be ready for delivery in about 20 minutes.
I can help you with that. Would you like to order in, eat out or cook at home?	I can help you with that. Would you like to order, eat out, or cook at home?
Okay, what type of food would you like to order takeout for?	Okay, what kind of food do you want to order?
And one order of chicken fried rice and two egg rolls, anything else?	There is also a chicken fried rice and two egg rolls. Anything else?
One brownie. Sure. I've added that to the order.One large pizza with pepperoni and mushroom and one brownie, is that correct?Okay, your order will be ready for pick-up with in 20 minutes.	One brownie. Sure. I added this to the order. One big pepperoni and mushroom pizza and one brownie, right? Okay, your order will be ready to ship in 20 minutes.
2 ice teas. Sure. I've added that to the order.Okay. Let me confirm what you have: 1 turkey-avocado crepe with cheddar and 1 Greek Delight crepe and 2 ice teas.Okay. Your order will be ready for pick-up in about 20 minutes.	2 ice tea. of course. I have added it to the order. Ok. Let me confirm what you have: 1 turkey avocado crepe with cheddar cheese, 1 Greek-style crepe and 2 cups of iced tea. Your order will be ready for delivery in about 20 minutes.
Okay. I have your personal details on file. Your order will be ready for pick-up in about 20 minutes.	Ok. I have recorded your personal details. Your order will be ready for delivery in about 20 minutes.
3 orders of chicken sandwiches.	3 orders of chicken sandwiches.
2 liter coke got it.OK, I have your personal details on file. Your order will be ready for pick-up in about 20 minutes.	2 liters of Coke will do. Okay, I have your personal information on file. Your order will be ready for delivery in about 20 minutes.
Just to confirm, you would like to order two sausage burritos and a side of two hash browns?Okay. I have your personal details on file. Your order will be ready for pick-up in about 20 minutes.	As confirmation, would you like to order two sausage burritos and a side of two potato pancakes? I have your personal data. Your order will be ready for shipping in about 20 minutes.
One salad with house dressing? Sure, I've added that to the order.Okay, let me confirm what you have. Two burgers well done with everything on them. Sweet potato fries with both.	A salad with homemade condiments? Of course, I have added it to the order. Well, let me confirm what you have. Both burgers are well done. Sweet potato fries.
Ok, hot dogs for how many?	Okay, how much is a hot dog?
A salad with house dressing, I will add that to your older.1 market burrito with black beans and spicy salsa and 1 chicken taco platter with refried beans and a house salad with house dressing.Okay. Your order will be ready for pick-up in about 20 minutes.	Homemade salad, I'll add it to your old burrito. 1 market black bean burrito with spicy salsa, 1 chicken taco with grilled beans and homemade salad with homemade dressing. Your order will be ready for shipping in about 20 minutes.
And two sides of bread and butter.	And two sides of the bread and butter.
I have your personal details on file. Your order will be ready for pick-up in about 20 minutes.	I have your personal data. Your order will be ready for shipping in about 20 minutes.
Chinese food 4 orders of shrimp toast, 4 spring rolls and a medium rice. With extra soy sauce on the side. Is that right?Okay. I have your personal details on file. Your order will be ready for pick-up in about 20 minutes.	Chinese cuisine 4 orders of shrimp toast, 4 spring rolls and medium rice. With the addition of soy sauce. It's true? I have your personal data. Your order will be ready for shipping in about 20 minutes.
Okay, I have your personal details on file. Your order will be ready for pick-up in about 20 minutes.	Okay, I have recorded your personal details. Your order will be ready for delivery in about 20 minutes.
What kind of Italian food?	What kind of Italian food?
So, just to confirm you would like to order one tuna poke. Is it right?Okay. I have your personal details on file. Your order will be ready for pick-up in about 20 minutes.	So, just to confirm that you want to order one tuna pumpkin. It is right? I have your personal data. Your order will be ready for shipping in about 20 minutes.
Okay. You want tostadas mole and tamales correct?Ok. I have your personal details on file. Your order will be ready for pick-up in about 20 minutes.	Okay. Do you want the tostads mole and tamales right? I have your personal data. Your order will be ready for shipping in about 20 minutes.
I can help you with your taking over for burritos what would you like in your burritos.	I can help you with the choice of burritos that you would like in your burritos.
Pizza. What size?	pizza. what size?
Okay. I have a turkey club with extra tomatoes, extra lettuce, 2 L of Mountain Dew. Is that all for you today?Your order should be ready in about 15 minutes. Enjoy your meal.I can help you with your takeout order, what would you like to order?	Ok. I have a turkey club with extra tomatoes, extra lettuce, and 2 liters of mountain dew. Is that all for today? Your order should be ready within 15 minutes. Have a nice meal. I can help you order takeaway. What would you like to order?
What sauce would you prefer?	Which sauce would you prefer?
I can help you with your take-out order. What would you like on these burgers?	I can help you with a takeout order. What would you like from these burgers?
1 chili cheese dog and 1 with relish, mustard, and sauerkraut.Okay. I have your details on file. Your order will be ready for pick-up in about 20 minutes.	1 chili cheese dog and 1 cheese with seasonings, mustard and sauerkraut. I have your details. Your order will be ready for delivery in about 20 minutes.
Would you like any sides or drink?	Would you like to drink something?
2 Gryos, one Parmesan, and one Beef, will that complete your order?"Okay, can I have your details on file. Your order will be ready for pick-up in about 20 minutes."	2 Gryos, 1 Parmesan and 1 beef, can you complete your order?
2 orders of poke aloha bowls and 4 poke tacos.Okay. I have your personal details on file. Your order will be ready for pick-up in about 20 minutes.	2 orders of aloha pumpkin platter and 4 poke tacos. Good. I have your personal data. Your order will be ready for shipping in about 20 minutes.
Okay. I have your personal details on file. Your order will be ready for pick-up in about 20 minutes.	Ok. I have recorded your personal details. Your order will be ready for delivery in about 20 minutes.
Okay. I have your personal details on file. Your order will be ready for pick-up in about 20 minutes.	Okay. I have your personal data. Your order will be ready for shipping in about 20 minutes.
Just to confirm you would like to order one lasagna with meat sauce and a side of two meatballs, Is that correct?	Just to confirm that you want to order a lasagna with meat sauce and a noodle with two meatballs. Is this correct?
Just to confirm, you would like to order one large Beef and Broccoli and 2 egg rolls. Is that correct?I have your personal details on file. Your order will be ready for pick-up in about 20 minutes.	Just to confirm, you want to order a large beef and broccoli and 2 egg rolls. correct? I have recorded your personal details. Your order will be ready for delivery in about 20 minutes.
Chicken Fettuccine, anything else?	Chicken spaghetti, are there any others?
Got it. Any drinks or sides with that?	Got it. Do you have a drink?
Okay, 2 hot dogs.	Okay, 2 hot dogs.
One Carne Asada breakfast burrito.	A Carne Asada breakfast burrito.
1 medium decaf and 1 large regular. Is that correct?2 bacon breakfast burritos with extra bacon veggies, extra American cheese and 2 hash browns.And 1 medium decaf and 1 large regular coffee.I have your personal details on file. Your order will be ready for pick-up in about 20 minutes.	1 medium caffeine and 1 large coffee. Is this correct? 2 bacon breakfast burritos with extra bacon vegetables, extra American cheese and 2 mashed potatoes. There is also 1 medium caffeine and 1 large regular coffee. I have provided your personal details in the file. Your order will be ready for delivery in about 20 minutes.
One chocolate brownie. Sure, I've added that to the order.Okay. Let me confirm what you have one large pizza with one-half pepperoni and one-half mushroom and one brownie.Okay, your order will be ready for pick-up in about 20 minutes.	One chocolate brownie. Of course, I added this to the order. Let me confirm that you have one large pizza with half pepperoni, half mushrooms and one brownie. Okay, your order will be ready to ship in about 20 minutes.
Okay, one with pickles and extra onions and other with ketchup and no tomatoes.Would you like to add some fries to it?	Okay, one with pickles and extra onions and the other with ketchup and no tomatoes. Would you like to add some fries to it?
And onion chutney. Okay. I have your personal details on file. Your order will be ready for pick-up in about 20 minutes.	There is also onion chutney. Ok. I have recorded your personal details. Your order will be ready for delivery in about 20 minutes.
One chicken gyro and one beef gyro with extra fatted cheese, an order of french fries, peanut bread and a bottle of white wine. Does that sound right?Ok, I have your personal details on file. Your order will be ready for pick-up in about 20 minutes.Enjoy your dinner.	One chicken gyroscope and one beef gyroscope with fat cheese, ordering fries, peanut bread and a bottle of white wine. Sounds right? Okay, I have your personal details. Your order will be ready for shipping in about 20 minutes. Enjoy your dinner.
Okay, I have your personal details on file. Your order will be ready for pick-up in 20 minutes.	Okay, I have recorded your personal details. Your order will be ready for delivery within 20 minutes.
Also, corn salsa with guacamole?	Or corn salsa with guacamole?
Food for takeout for three people, awesome and you want Indian food, is that correct?	Takeaway food for three is amazing and you want Indian food, right?
What would you like to order takeout for two people?	What do you want to order for takeaway for two?
And the bean burrito?	And what about the bean burrito?
Yes, lemonade is available.	Yes, you can drink lemonade.
Okay, One hot dog and a side of fries.Okay. I have your personal details on file. Your order will be ready for pick-up in about 20 minutes.	Okay, one hot dog and fries. I have your personal data. Your order will be ready for shipping in about 20 minutes.
Food for 2 people one large pepperoni pizza, one 2 liter of sprite, two brownies and two iced teas.	Food for 2 people: a large pepperoni pizza, a 2-liter sprite, two brownies and two iced teas.
Sure, let me bring that up. Looks like you had two burgers well done with everything on them and sweet potato fries with both burgers. Is that right?	Of course, let me bring it up. It seems that both of your burgers are doing well, and both burgers are making sweet potato fries. Is that correct?
Okay here's what I have one large bowl of vegetable beef soup, one large bowl of chicken noodle soup and one small bowl of french onion soup. Anything else?	Okay, so I have one large bowl of vegetable beef soup, one large bowl of chicken noodle soup, and one small bowl of French onion soup. Anything else?
2 Beef Tongue Quesadilla and one Chicken Mole Enchiladas, is it correct?Ok. I have your details on file. Your order will be ready for pick-up in about 20 minutes.	2 beef tongue quesadillas and one chicken enchiladas, is that correct? I have your data in a file. Your order will be ready for shipping in about 20 minutes.
Just to confirm breakfast burritos for 2 people?	Just to confirm a breakfast burrito for two?
Yes, taco shell salad.	Yes, taco shell salad.
Okay for 2.	Okay 2.
Okay. You want tostadas mole and tamales correct?Ok. I have your personal details on file. Your order will be ready for pick-up in about 20 minutes.	Ok. Do you want tortillas and tortillas right? I have recorded your personal details. Your order will be ready for delivery in about 20 minutes.
And som tam, you got it.Okay. I have your personal details on file. Your order will be ready for pick-up in about 20 minutes.	And som tam, got it. I have recorded your personal details. Your order will be ready for delivery in about 20 minutes.
Would you prefer small or large french fries?	Do you want small or large French fries?
Got it, ordering some fries as well ketchup.Okay. I have your personal details on file. Your order will be ready for pick-up in about 20 minutes.	Got it, I ordered some French fries and ketchup. I have recorded your personal details. Your order will be ready for delivery in about 20 minutes.
OK. I have your personal details on file. Your order will be ready for pick-up in about 20 minutes.	Ok. I have recorded your personal details. Your order will be ready for delivery in about 20 minutes.
Got it. Any drinks with that?	Clear. Any drinks with this?
You would like to order 2 spaghetti with meatballs.Caesar salad crispy bread.And a Giletto.I am sorry Gelato."Ok, can I have your details on file. Your order will be ready for pick-up in about 20 minutes."	You want to order 2 spaghetti and meatballs. Caesar salad crispy bread. And Giletto. Sorry Gelato. "Well, can I prepare your details? Your order will be prepared in about 20 minutes Good to receive...""
Yes, I have 2 pasta orders.2 meatball pastas and a coke.	Yes, I have 2 orders of pasta, 2 pasta with meatballs and cola.
Okay. A large order of Jaylos dipped with honey mustard.Okay. I have your personal details on file. Your order will be ready for pick-up in 20 minutes.	Okay. Jailos large order with honey mustard. Okay. I have your personal data. Your order will be ready to ship in 20 minutes.
Perfect, what would you like with those hot dogs?	Great, what do you want those hot dogs for?
Sausage, egg burrito. Okay. I have your personal details on file. Your order will be ready for pick-up in about 20 minutes.	Sausage, egg burritos. Ok. I have recorded your personal details. Your order will be ready for delivery in about 20 minutes.
I can help you with your takeout order for Indian food. What would you like to order?	I can help you order Indian food. What would you like to buy (order)?
Just to confirm, you would like to order large bowl of potato soup with bacon, cheese and, bits of steak on it.Okay. I have your personal details on file. Your order will be ready for pick-up in about 20 minutes.	As proof, you want to order a large plate of potato soup with bacon, cheese and steak on top. Okay. I have your personal data. Your order will be ready for shipping in about 20 minutes.
Is that a total of 3 chicken Gyros or just two?	Is it a total of 3 chicken gyroscopes or 2?
Food for 2 people: one large pepperoni pizza, One 2 liters of sprite, One brownie and two iced teas.Ok, I have your personal details on file. Your order will be ready for pick-up in about 20 minutes.	Meals for 2 people: one large pepperoni pizza, one 2L Sprite, one brownie and two iced teas. Okay, I have your personal details on file. Your order will be ready for shipping in about 20 minutes.
Okay, I have your personal details on file. Your order will be ready for pick-up in about 20 minutes.	Okay, I have your personal details. Your order will be ready for shipping in about 20 minutes.
Just to confirm you would like to order 1 Lasagne.Any preferred meat?	Just to confirm that you want to order 1 lasagne. Do you prefer any meat?
Pasta, okay. What kind?	Pasta, good. Which one?
A gyro, what type and toppings or any sides with that?	Gyroscope, what type and toppings or any side?
Your order is spaghetti with meatballs and lasagna with a basket of dinner rolls, is it?	Your order is spaghetti with meatballs and lasagna with a basket of buns, isn't it?
1 lamb gyro honey puffs and a can of 7 up. Will that complete your order?Okay. I have your personal details on file. Your order will be ready for pick-up in about 20 minutes.	1 layer of lamb gyro honey and a jar of 7 bottles. Will this complete your order? I have your personal data. Your order will be ready for shipping in about 20 minutes.
A chocolate brownie? Sure. I've added that to the order.Okay, let me confirm what you have: 1 turkey-avocado crepe with cheddar and 1 Greek Delight crepe with one brownie.Okay, Your order will be ready for pick-up in about 20 minutes.	chocolate brownie? of course. I have added it to the order. Well, let me confirm your dishes: 1 turkey avocado crepe with cheddar cheese and 1 greek candied crepe with 1 brownie.
Two large pepperoni bacon pizza with light sauce and a cheese bread.Okay. I have your personal details on file. Your order will be ready for pick-up in about 20 minutes.	Two large pepperoni bacon pizzas with light sauce and cheese bread. Okay. I have your personal data. Your order will be ready for shipping in about 20 minutes.
One carne asada burrito with a side of sour cream with black beans and yellow rice.Okay. I have your personal details on file. Your order will be ready for pick-up in about 20 minutes.	One burrito carne asada with sour cream, black beans and yellow rice. Okay. I have your personal data. Your order will be ready for shipping in about 20 minutes.
A cheeseburger with mustard and fries with ketchup?Okay, I have your personal details on file. Your order will be ready for pick-up in about 20 minutes.	Cheeseburger with mustard and fries with ketchup? Okay, I have your personal details. Your order will be ready for shipping in about 20 minutes.
Egg sausage bacon cheese light hot sauce on the side with sour cream lettuce and tomato and light cheese on the side, do I have your order correct?"Okay. I have your details on file. Your order will be ready for pick-up in about 20 minutes."	“Egg sausage, bacon, cheese, light hot sauce, on the side with sour cream, lettuce, tomatoes and light cheese. Did I place your order correctly? " "Okay. I have your data in a file. Your order will be ready for picking. after about 20 minutes. "" "
Three breakfast burritos for 3 people?I have your personal details on file. Your order will be ready for pick-up in about 20 minutes.	Three burritos for breakfast for three? I have your personal data. Your order will be ready for shipping in about 20 minutes.
Ok, Two large pizzas.	Okay, two big pizzas.
Extra pickles and extra red onions?One would be Reuben rye bread.The last one would be straw meat on rye bread with a lot of mustard.	Extra pickles and extra red onions, one is Ruben rye bread, and the last is straw meat and a lot of mustard sauce on rye bread.
Okay, 8 hot dogs.Okay. I have your personal details on file. Your order will be ready for pick-up in 20 minutes.	Okay, 8 hot dogs. I have your personal data. Your order will be ready to ship in 20 minutes.
Fries, pickles, extra mayo and ketchup. Right?Okay. I have your personal details on file. Your order will be ready for pick-up in about 20 minutes.	French fries, kimchi, extra mayonnaise and ketchup. Is that right? I have recorded your personal details. Your order will be ready for delivery in about 20 minutes.
Okay, pasta for one.	Okay, one spaghetti.
Okay, what kind of Barbecue?	Okay, what kind of barbecue?
How many pasta salads and what kind?	How many kinds of pasta salads and which?
I have your details on file, your order will be ready for pick-up in and about 20 minutes, have a great day and bye.	I have your details on file, your order will be ready to ship in 20 minutes, good day and goodbye.
What kind of hot dogs would you prefer?	What kind of hot dog do you want?
Okay, so to review your order I have one Beef Tongue Quesadilla, a Bean Avocado Burrito, two cans of Diet Coke, is that correct?Okay. I have your personal details on file. Your order will be ready for pick-up in 20 minutes.	So, to view your order, I have one beef tongue quesadilla, a bean and avocado burrito, two cans of Diet Coke, is that correct? I have your personal data. Your order will be ready to ship in 20 minutes.
Put two Iced Teas shifting.So I got one market burrito with black beans spicy salsa and one chicken taco platter with refried beans and two sides have iced-tea?Ok. Your order will be ready for pick-up in about 20 minutes.	Put in two iced teas, changing. So I have one market burrito with spicy black bean salsa and one platter of fried bean chicken tacos and iced tea on both sides? Your order will be ready for shipping in about 20 minutes.
Sure, let me bring that up. Looks like you had 1 large pizza with one-half pepperoni and one-half mushroom.	Of course, let me bring this up. Looks like you had 1 large pizza with half pepperoni and half mushrooms.
Yes. Would you like to have Greek coffee?3 greek coffees added to the order of Souvlaki with Greek salad with feta cheese.Ok. I have your personal details on file. Your order will be ready for pick-up in about 20 minutes.	Yes. Would you like Greek coffee? 3 servings of Greek coffee are added to the order for Souvlaki with Greek salad and feta cheese. I have your personal data. Your order will be ready for shipping in about 20 minutes.
Just to confirm, your order would be 3 regular hot dogs and fries.What do you prefer small or large fries?Small fries.Would you like to add any drink?Ok, I have your personal details on file. Your order will be ready for pick-up in about 20 minutes.	Just confirm, your order will be 3 regular hot dogs and french fries. Do you prefer small or large fries? Small fries. Do you want to add drinks? Well, I have your personal details for the record. Your order will be ready for delivery in about 20 minutes.
Okay, and what type of gyros do you want?	Okay, what type of gyros do you need?
Okay. I have your personal details on file. Your order will be ready for pick-up in about 20 minutes.	Ok. I have recorded your personal details. Your order will be ready for delivery in about 20 minutes.
Okay what would you like on your pizzas?	Ok, what would you like from a pizza?
Add note avacado soup served cold got it.	Add a note of avacado soup, served cold, took out.
Hi. BBQ food with barbecue chicken and fries. Is this correct?Alright you have one order of BBQ chicken fries.Okay. I have your personal details on file. Your order will be ready for pick-up in about 20 minutes.	Hello. BBQ food with barbecue chicken and fries. Okay, you have your order of BBQ fried chicken. I have your personal data. Your order will be ready for shipping in about 20 minutes.
Looks like you had two burgers and Sweet potato fries.	Looks like you had two burgers and sweet potato fries.
One large pizza with anchovies, mushrooms, peppers and what was the last part?	One big pizza with anchovies, mushrooms, peppers and what's the last thing?
Veal Parmesan?	Parmesan cheese with veal?
Picture of sweet tea added to the order.Would you like to try some soups.Okay. I have your personal details on file. Your order will be ready for pick-up in about 20 minutes.	An image of sweet tea has been added to the order. Try soups. Okay. I have your personal data. Your order will be ready for shipping in about 20 minutes.
I can help you with that. What kind of soup?	I can help you. What kind of soup?
Tomato soup with crackers?	Tomato soup with croutons?
Okay. I'll place an order for one mushroom burger, one Swiss cheese burger and what was the last one?	Ok. I want to order a mushroom burger, a Swiss cheese burger, what's the last one?
Gyros. For how many people?	Gyro. how many people?
One large chicken noodle soup, A house salad with ranch, And a large coke. Is that correct?Okay, I have your personal details on file. Your order will be ready for pick-up in about 20 minutes.	One Big Chicken Noodle Soup, Homemade Ranch Salad and a Big Cola. It is right? Okay, I have your personal details. Your order will be ready for shipping in about 20 minutes.
Okay, so chicken nachos, chicken tacos, 2 chicken enchiladas and a order of guacamole with chips. Is that correct?Okay. I have your personal details on file. Your order will be ready for pick-up in about 20 minutes.	So, chicken nachos, chicken tacos, 2 chicken enchiladas and ordering guacamole with chips. It is right? I have your personal data. Your order will be ready for shipping in about 20 minutes.
I will add two sides of BBQ beans as well as two sides of coleslaw.Okay. I have your personal details on file. Your order will be ready for pick-up in 20 minutes.	I want to add the two sides of the barbecue beans and the two sides of the coleslaw. I have recorded your personal details. Your order will be ready for delivery within 20 minutes.
I can help you with that. What kind of soup would you like to order?	I can help you. What kind of soup would you like to order?
3 orders of sweet and sour chicken, anything else?	3 plates of sweet and sour chicken, what else?
Just to confirm you would like to order Carne Asada fries without guacamole and a 2 liters bottle of orange soda, is that correct?I have your personal details on file. Your order will be ready for pick-up in about 20 minutes.	Just to confirm that you want to order Guacamole-free Carne Asada fries and a 2 liter bottle of orange soda, right? I have your personal data. Your order will be ready for shipping in about 20 minutes.
Okay. I have your personal details on file. Your order will be ready for pick-up in about 20 minutes.	Ok. I have recorded your personal details. Your order will be ready for delivery in about 20 minutes.
One sausage ravioli, 2 rolls and a medium diet coke, is it correct?Okay, I have your personal details on file. Your order will be ready for pick-up in about 20 minutes.Looks like you had two burgers well done with everything on them. Sweet potato fries with both the burgers. Is that right?	One sausage ravioli, 2 rolls and a medium-sized Coca-Cola, right? Okay, I have your personal details. Your order will be ready for shipping in about 20 minutes. Looks like you have two well done burgers with everything else. Sweet fries with both burgers. It is right?
What kind of pizza and what size?	What pizza and what size?
Okay. I have your details on file. Your order will be ready for pick-up in about 20 minutes.	Ok. I have your details. Your order will be ready for delivery in about 20 minutes.
Okay. I have your personal details on file. Your order will be ready for pick-up in about 20 minutes.	Okay. I have your personal data. Your order will be ready for shipping in about 20 minutes.
To confirm your order, I have three hot dogs with everything with a 3 sides of fries and 3 large Cokes. Is that correct?Okay. I have your personal details on file. Your order will be ready for pick-up in about 20 minutes.	To confirm your order, I have three hot dogs with everything, with three sides of fries and three large colas. It is right? I have your personal data. Your order will be ready for shipping in about 20 minutes.
One order of alu matar, one order of alu saag and one vegetable biryani?Okay. I have your details on file and your order will be ready in 20 minutes.	First-order aluminum parent star, first-order aluminum saag and a bunch of vegetable biryani? Ok. We have archived your details and your order will be ready within 20 minutes.
Amazing! Could you please, specify the number of <item_name>, <extras>, <drinks> and <desserts>. Please, also provide confirmation to your extras.,	Astonishing! Please specify the number of <item_name>, <extras>, <drinks> and <desserts>. Please also provide confirmation to your actor. ,
One order of almond chicken with fried rice, large egg drop soup.Okay. I have your personal details on file. Your order will be ready for pick-up in about 20 minutes.	One order: almond chicken with fried rice, large egg drip soup. Okay. I have your personal data. Your order will be ready for shipping in about 20 minutes.
Anything to go with your hot dogs?	Where to go with hot dogs?
I have your personal details on file. Your order will be ready for pick-up in about 20 minutes.	I have recorded your personal details. Your order will be ready for delivery in about 20 minutes.
Would you like to have chili hot dogs or the regular ones?	Would you like chili hot dogs or regular ones?
Yes. I can. What kind of breakfast burritos would you like to order for three people?Just to confirm you would like to have breakfast burritos with scrambled eggs sausage bell peppers, cheese and a coffeeAnd a coffee.	Yes. I can. What kind of breakfast burritos would you like to order for three? Just to confirm that you want your breakfast burrito with scrambled eggs, sausage, bell peppers, cheese, coffee and coffee.
Orange chicken, chow mein, wonton, and fried rice.	Chicken with orange, chow mein, wonton and fried rice.
Okay, and one large coke with that. That's it right?Okay. I have your personal details on file. Your order will be ready for pick-up in about 20 minutes.	Well, there is a big coke. is it? I have recorded your personal details. Your order will be ready for delivery in about 20 minutes.
Okay, and what would you like to order? Can I get a bowl of shrimp curry? And a bowl of chicken curry, please. With a 2-L bottle of Sprite. NC. A bowl of plain rice and that's it.One shrimp curry, and one chicken curry. A litre of sprite, and side bowl of rice. Is that correct?	Okay, what would you like? Can I have a bowl of curry shrimp? Please give me a bowl of chicken curry. Comes with a 2 liter Sprite bottle. NC. This is the case with a bowl of white rice, a shrimp curry and a chicken curry. A liter of Sprite and a bowl of rice. Is that correct?
Okay, I will make sure that there is hot sauce with your order.	Okay, I'll make sure hot sauce is added to your order.
What meat and toppings would you like on those?	Do you want those meat and toppings?
One double cheeseburger with lettuce, tomatoes, honey, mustard sauce and a fried egg and also one baked potato and a small chocolate shake to top it all off. Is that correct?Okay. I have your personal details on file. Your order will be ready for pick-up in about 20 minutes.	One double cheeseburger with lettuce, tomatoes, honey, mustard sauce and a fried egg, plus one baked potato and a little chocolate shake to top it off. It is right? I have your personal data. Your order will be ready for shipping in about 20 minutes.
Okay, I have your personal details on file. Your order will be ready for pick-up in about 20 minutes.	Okay, I have your personal details. Your order will be ready for shipping in about 20 minutes.
You need to take out for 3 people.	You need to bring 3 people to participate.
What kind of pasta would you like to order?	What kind of pasta do you want to order?
One large pizza got it.	I got a big pizza.
Just to confirm your order is 2 eggs rolls, Moo goo gai pan, beef and brococlli, kung pao chicekn, steamed rice for 3 people.Would you like to try some hot and sour chicken soup?	Just confirm that your order is 2 egg rolls, Moo goo gai pan, beef and broccoli, kung pao chicekn, steamed rice for 3 people, would you like to try the hot and sour chicken soup?
A side of salad? Sure, I'll.Okay. Let me confirm what you have is 1 turkey-avocado crepe with cheddar and 1 Greek Delight crepe and 2 ice tea and also a side of salad.Okay. Your order will be ready for pick-up in about 20 minutes.	The side of the salad? Of course, yes. Let me confirm that you have 1 turkey avocado crepe with cheddar cheese, 1 Greek-style crepe, 2 iced tea and a salad. Your order will be ready for delivery in about 20 minutes.
Pre-order, I have one Singapore spicy noodle with shrimp and fried egg. One order of spareribs and one egg roll, Is that correct?Okay. I have your personal details on file. Your order will be ready for pick-up in about 20 minutes.	In pre-order, I have one Singaporean spicy noodles with shrimp and fried egg. One order of ribs and one egg roll, right? I have your personal data. Your order will be ready for shipping in about 20 minutes.
Fast food does take out.	Fast food can indeed be taken away.
Okay, one burrito.	Okay, a burrito.
Okay cool, barbecue for your team, you got it.	Okay, cool, grill your team, you see.
Okay, this is what I have. One steak burrito with black beans, tomato sauce and guacamole and another burrito with chicken, cilantro rice, pinto beans, guacamole and cheese. Is that correct?	Okay, this is what I have. One steak burrito with black beans, tomato sauce and guacamole and another burrito with chicken, rice with cilantro, pinto beans, guacamole and cheese. It's right?
Just to confirm that you would like to order 3 Polish Boy hot dogs. Is that correct?Ok. I have your details on file. Your order will be ready for pick-up in about 20 minutes.	Just to confirm that you want to order 3 Polish Boy hot dogs. It is right? I have your data in a file. Your order will be ready for shipping in about 20 minutes.
I can help you with your order for hot dogs, what would you like on your hot dogs?	I can help you order hot dogs. What would you like to eat on hot dogs?
You want a large bulk with ketchup and salt that will cost 10.99.	You need a large pack of ketchup and salt, which will cost 10.99.
Okay, this is what I have one Coney Island hot dog with mustard onions cheddar cheese and chili sauce and one West Virginia hot dog with mustard coleslaw, and chili sauce.	Okay, so I have one Coney Island hot dog with mustard, onion, cheddar and chili sauce, and one West Virginia hot dog with mustard and chili sauce.
How many duck soups?	How much duck soup?
Two bacon blue cheese burgers with mayo onions and fries and do you want anything to drink?	Two bacon and blue cheese burgers with onion mayonnaise and fries. Would you like something to drink?
What kind of meat would you prefer?	What kind of meat do you want to eat?
2 pork gyros and one chicken gryo and a 2 litre of Mountain Dew is that correct ?Okay, can I have your personal details on file. Your order will be ready for pick-up in about 20 minutes. Thank you.	Is the correct way to do it with 2 pork gyros and 1 chicken curry and 2 liters of Mountain Dew? Well, can I archive your personal details? Your order will be ready for delivery in about 20 minutes. thank you.
Food for 2 people: - one large pepperoni pizza - one 2 liter of sprite - two brownies - two iced teas.Ok. I have your personal details on file. Your order will be ready for pick-up in about 20 minutes.	Food for 2 people:-a large pepperoni pizza-a 2 liter sprite-two chocolate cakes-two iced teas. I have recorded your personal details. Your order will be ready for delivery in about 20 minutes.
You were wanting to order Greek takeout for 3?	Would you like to order Greek takeaway for three?
Would you like any sides or drinks with that?	Would you like something bigger or a drink with this?
Just to confirm the first one will be barbecue sauce onions and mustard.The second one will be with onions mustard and coleslaw.And the third one will be a taco dog with lettuce, tomato, salsa sour cream and shredded cheese.Ok. I have your personal details on file. Your order will be ready for pick-up in about 20 minutes.You had two burgers well done with everything on them. Sweet potato fries wi…	Just to confirm that the first is barbecue sauce with onion and mustard, the second is onion mustard and coleslaw, and the third is taco dog with lettuce, tomatoes, salsa sour cream and shredded cheese. I have recorded your personal details. Your order will be ready to pick up in about 20 minutes. You have prepared two burgers and everything on them is ready. Sweet potato fries.
What type of pork balls?	What are pork balls?
What meat and toppings would you like on those?	What kind of meat and filling would you like on them?
Any drinks with that?	Do you have a drink?
2 Iced teas? Sure. I've added that to the order.1 large pizza with one half pepperoni and one half mushroom and 2 Iced teas.Okay. Your order will be ready for pick-up in about 20 minutes.	2 iced teas? Sure. I added this to the order: 1 large pizza with half pepperoni and half mushrooms and 2 iced teas. Okay. Your order will be ready for shipping in about 20 minutes.
A grill Habanero grill cheese sandwich, a turkey sandwich, shrimp Po'boy sandwich with 2 cans of Diet Mountain Dew.Okay. I have your details on file. Your order will be ready for pick-up in about 20 minutes.	Barbecue Habanero Barbecue Cheese Sandwich, Turkey Sandwich, Shrimp Boi Sandwich with 2 cans of Diet Mountain Dew. I have your details. Your order will be ready for delivery in about 20 minutes.
For your takeout order, I have one General Tso's Chicken, one order of Shrimp Fried rice and 2 Spring Rolls. Is that correct?Okay. I have your personal details on file. Your order will be ready for pick-up in about 20 minutes.	For your takeout order, I have one General Tso chicken, one order of shrimp fried rice and 2 spring rolls. It is right? I have your personal data. Your order will be ready for shipping in about 20 minutes.
Okay, I have an order of clam chowder and tomato soup and two bottles of water. Anything else?Okay. I have your details on file. Your order will be ready for pick-up in about 20 minutes.	Okay, I have an order of clam soup, tomato soup and two bottles of water. Anything else? I have your data in a file. Your order will be ready for shipping in about 20 minutes.
Do you want ice water?	Would you like some ice cold water?
A medium beef gyro with bell peppers and Parmesan cheese. Does that sound right?Okay, I have your personal details on file. Your order will be ready for pick-up in about 20 minutes.	Medium beef gyroscope with bell peppers and parmesan cheese. Sounds right? Okay, I have your personal details. Your order will be ready for shipping in about 20 minutes.
One medium container of Thai fried rice, Drunken Noodles and a side of duck sauce. Would you like to add a drink?	A medium-volume Thai fried rice, drunk noodles and duck noodles. Do you want to have a drink?
Would it be green mutton curry or chicken curry.	Is it green lamb curry or chicken curry?
Okay. I have your personal details on file. Your order will be ready for pick-up in about 20 minutes.	Okay. I have your personal data. Your order will be ready for shipping in about 20 minutes.
To confirm your order, I have one with beef and white cheddar. Is that correct?Okay. I have your personal details on file. Your order will be ready for pick-up in about 20 minutes.	I have beef and white cheddar to confirm your order. It is right? I have your personal data. Your order will be ready for shipping in about 20 minutes.
Large fettuccine Alfredo, a medium spaghetti with meat sauce and a small vermicelli with lobster as well as two orders of garlic bread. Does that sound correct?Okay, I have your personal details on file. Your order will be ready for pick-up in about 20 minutes.No problem, enjoy your dinner.	Large Alfredo fettuccine, medium spaghetti with meat sauce and small lobster noodles, plus two servings of garlic bread. Sounds right? Okay, I have your personal details. Your order will be ready for shipping in about 20 minutes. No problem, enjoy your dinner.
What would you like to order in Thai food for 3 people?	Do you want to order Thai food for three people?
"OK. I have your personal details on file. Your order will be ready for pick-up in about 20 minutes."	"Okay. I have recorded your personal details. Your order will be ready in about 20 minutes."
Just to confirm you would like to order; one order of fettuccine alfredo pasta, one order of shrimp with linguine sauc and one order of linguine and white clam sauce.Okay. I have your personal details on file. Your order will be ready for pick-up in about 20 minutes.	Just to confirm that you want to order; a plate of spaghetti Alfredo pasta, a plate of shrimp linguine sauce and a plate of linguine and white clam sauce. Ok. I have recorded your personal details. Your order will be ready for delivery in about 20 minutes.
Hi. Okay, what kind of burritos do you want to order?	Hello there. Okay, what kind of burritos do you want to order?
Okay, one Rodeo Burger. What else?	Okay, one Rodeo Burger. What else?
What kind of meat would you prefer for the breakfast burritos?	What kind of meat would you like for breakfast burrito?
Ham inside your breakfast burrito.Ok. I have your personal details on file. Your order will be ready for pick-up in about 20 minutes.	Put ham in the breakfast burrito. Ok. I have recorded your personal details. Your order will be ready for delivery in about 20 minutes.
Veal Parmesan?	Veal parmesan?
Okay, What would you like on your pizza?	Ok, what would you like from a pizza?
1 chili cheese dog and 1 with relish, mustard, and sauerkraut.Okay. I have your details on file. Your order will be ready for pick-up in about 20 minutes.	1 dog with chili cheese and 1 with seasoning, mustard and sauerkraut. I have your data in a file. Your order will be ready for shipping in about 20 minutes.
So to confirm your order. I have two hot dogs. The first hot dog has sauerkraut and mustard. The second hot dog has mustard, sauerkraut, relish and onion and an order of french fries on the side and 2 Diet Cokes. Is that correct?I have your personal details on file and your order will be ready for pick up in 20 minutes.	So to confirm your order. I have two hot dogs. The first hot dog had sauerkraut and mustard sauce. The second hot dog has mustard, sauerkraut, relish onions and a portion of French fries, and 2 pieces of Coca-Cola. correct? I have recorded your personal details, and your order will be ready for delivery within 20 minutes.
Take out for one, and what would you like?	Take one out, what do you want?
A chocolate brownie? Sure. I've added that to the order.	Chocolate brownie? Sure. I added this to the order.
Just to confirm, you would like to order two tandoori chicken and one butter chicken.Would you like to add some naan?Would you prefer plain naan or garlic naan or butter naan?Plain Naan.Would you like to have anything to drink?Okay. I have your personal details on file. Your order will be ready for pick-up in about 20 minutes.	Just to confirm, you want to order two tandoori chicken and one butter chicken. Do you want to add some naan? Do you want regular naan or garlic naan or butter naan? Naan of the Plains, would you like something to drink? . I have recorded your personal details. Your order will be ready for delivery in about 20 minutes.
Sure, Indian food. What are the desired dishes? An order of vegetable masala.	Indian food, of course. What are the desired meals? Ordering vegetable masala.
Your order is Swiss cheese on the burger and also onions and mushrooms, is this correct?	Your order is Swiss cheese on a burger, as well as onions and mushrooms, is that correct?
Three orders of Pad Thai.Okay. I have your personal details on file. Your order will be ready for pick-up in 20 minutes.	Three orders for Pad Thai. I have recorded your personal details. Your order will be ready for delivery within 20 minutes.
Got it. I have your personal details on file. Your order will be ready for pick-up in about 20 minutes.	Clear. I have your personal data. Your order will be ready for shipping in about 20 minutes.
Okay, how would you like these hot dogs?	Okay, how do you like these hot dogs?
Okay. I have your personal details on file. Your order will be ready for pick-up in about 20 minutes.	Okay. I have your personal data. Your order will be ready for shipping in about 20 minutes.
So your order is two burgers well done with everything on them. Sweet potato fries with both with 2 iced teas.Your order will be ready for pick-up in about 20 minutes.	Therefore, your order is for two burgers, each of which is well done. Sweet potato fries with two kinds of ice tea, your order will be ready in about 20 minutes.
Hello. Okay, sure your last order from Casa Sanchez was 1 Market burrito with black beans and spicy salsa and 1 chicken taco platter with Refried beans.	Hello there. Okay, please make sure that your last order from Casa Sanchez is 1 market burrito with black beans and spicy salsa, and 1 taco with fried beans.
I can help you to order Indian take-out food. How many people are you ordering for?	I can help you order Indian takeaway food. How many people are you ordering for?
Sure, let me bring that up. Looks like you had 1 large pizza with one half pepperoni and one half mushroom.	Of course, let me bring this up. Looks like you had 1 large pizza with half pepperoni and half mushrooms.
Okay, so I have one barbecue chicken and one barbecue ribs, a side of green beans and a baked potato and one apple pie, correct?Okay. I have your personal details on file. Your order will be ready for pick-up in about 20 minutes.	Okay, I have BBQ chicken and grilled ribs, green beans, baked potatoes and apple pie, right? I have your personal data. Your order will be ready for shipping in about 20 minutes.
How many Gyros would you like?	How many gyroscopes do you want?
Okay. I have your personal details on file. Your order will be ready for pick-up in about 20 minutes.	Ok. I have recorded your personal details. Your order will be ready for delivery in about 20 minutes.
Coffee. What size?	Coffee. What size?
What kind of BBQ?	What kind of barbecue?
What would you prefer in Thai food?	Which Thai food would you prefer?
Okay. Let me confirm what you have 1 Turkey-avocado crepe with cheddar and 1 Greek Delight Crepe and 2 iced teas.Okay. Your order will be ready for pick-up in about 20 minutes.	Ok. Let me confirm that you have 1 cheddar cheese Turkish avocado crepe, 1 Greek style crepe and 2 cups of ice tea. Your order will be ready for delivery in about 20 minutes.
Okay, So fried rice, roasted duck, chicken beef and broccoli and pasta cruise. Is that correct?Would you like anything to drink?	So fried rice, fried duck, chicken, beef and broccoli, pasta cruise. May I bring you something to drink?
2 sweet teas got it.OK, I have your details on file. Your order will be ready for pick-up in about 20 minutes.	Bought 2 cups of sweet tea. Well, I have your details in the file. Your order will be ready for delivery in about 20 minutes.
One hot dog with sauerkraut and mustard one hotdog with ketchup, one hot dog with chili cheese.Okay. I have your personal details on file. Your order will be ready for pick-up in about 20 minutes.	A hot dog with sauerkraut and mustard, a hot dog with ketchup, and a hot dog with chili cheese. I have recorded your personal details. Your order will be ready for delivery in about 20 minutes.
What is your order and What is your restaturant location,	What is your order and where is your restaurant,
Sure, let me bring that up. Looks like you had 1 market burrito with black beans and spicy salsa and 1 chicken taco platter with re-fried beans. Is that right?	Of course, let me bring it up. It looks like you have a market burrito with black beans and spicy salsa, and a taco taco with fried beans. Is that correct?
Ok. I have your personal details on file. Your order will be ready for pick-up in about 20 minutes.	Ok. I have recorded your personal details. Your order will be ready for delivery in about 20 minutes.
2 bean burritos and a side of Siracha and one large tortilla and anything else?Okay, can I have your personal details on file. Your order will be ready for pick-up in 20 minutes.	2 burritos, siracha noodles, a large tortilla and other things? OK, can I archive your personal details? Your order will be ready for delivery within 20 minutes.
Would you like me to order a diet coke or a regular coke?	Would you like me to order diet coke or regular coke?
Two Iced Teas sure I've added those to the order.1 turkey-avocado crepe with cheddar and 1 Greek Delight crepe. and 2 iced teas.Ok, Your order will be ready for pick-up in about 20 minutes.	There must be two cups of ice tea, I have added them to the order. 1 slice of turkey avocado crepe with cheddar cheese and 1 slice of Greek-style crepe. And 2 cups of ice tea. Okay, your order will be ready in about 20 minutes.
What kind of burger would you like to order, Would it be a meat or just plain cheeseburger?	What kind of burger do you want to order, meat or just a cheeseburger?
Got it, ordering some fries as well ketchup.Okay. I have your personal details on file. Your order will be ready for pick-up in about 20 minutes.	Got it, ordering fries and ketchup. Okay. I have your personal data. Your order will be ready for shipping in about 20 minutes.
2 butter chicken with rice on the side and a large water bottle, is that your order?Okay, I have your personal details on file. Your order will be ready for pick-up in about 20 minutes.	2 chickens in butter with rice on the side and a large bottle of water, is this your order? Okay, I have your personal details on file. Your order will be ready for shipping in about 20 minutes.
Okay, I have your order of chicken fettuccine Alfredo and a two liter of orange soda and garlic bread. Does that sound correct?Okay. I have your personal details on file. Your order will be ready for pick-up in about 20 minutes.No problem, enjoy your dinner.	Okay, I have your order of Alfredo chicken fettuccine and two liters of orange soda and garlic bread. Sounds right? I have your personal data. Your order will be ready for shipping in about 20 minutes. No problem, enjoy your dinner.
You had 1 turkey-avocado crepe with cheddar and 1 Greek Delight crepe.	You had 1 crepe with turkey and avocado with cheddar and 1 crepe greek delight.
A medium beef gyro with bell peppers and Parmesan cheese. Does that sound right?Okay, I have your personal details on file. Your order will be ready for pick-up in about 20 minutes.	Medium beef gyros with sweet peppers and parmesan cheese. Does it sound good? Okay, I have recorded your personal details. Your order will be ready for delivery in about 20 minutes.
pizza for take-out sounds good.	Takeaway pizza sounds good.
One butter chicken and a side of rice and a coke.Ok. I have your personal details on file. Your order will be ready for pick-up in about 20 minutes.	One chicken in butter, a piece of rice and a cola. Okay. I have your personal data. Your order will be ready for shipping in about 20 minutes.
3 large Cokes added to your order. Anything else?Okay. I have your personal details on file. Your order will be ready for pick-up in about 20 minutes.	3 big coke has been added to your order. Are there any more? I have recorded your personal details. Your order will be ready for delivery in about 20 minutes.
Got it, I will add your house salads and drinks to the order. Anything else?Okay, Can I have your personal details on file. Your order will be ready for pick-up in about 20 minutes.	Got it, I'll add your homemade salads and drinks to the order. Anything else? Okay, can I save your personal data. Your order will be ready for shipping in about 20 minutes.
An order of samosas, one order of chicken tikka Masala and order of tandoori chicken. Anything else?Ok, I have your details on file. Your order will be ready for pick-up in about 20 minutes.No problem, enjoy your dinner!	Samosa order, one tikka masala chicken order and tandoori chicken order. Anything else? Okay, I have your data. Your order will be ready for shipping in about 20 minutes. No problem, enjoy your dinner!
So your whole wheat bun with lean meat and pickles and cheese order is accepted.	So, your whole grain flour bun with lean meat and pickles and cheese is accepted.
One - medium pepperoni pizza, is that correct?I have your personal details on file. Your order will be ready for pick-up in about 20 minutes.	One kind-medium spicy sausage pizza, right? I have recorded your personal details. Your order will be ready for delivery in about 20 minutes.
I have your personal details on file. Your order will be ready for pick-up in about 20 minutes.	I have recorded your personal details. Your order will be ready for delivery in about 20 minutes.
I can help you to order takeout for two people. Go ahead with your order.	I can help you order takeaway for two people. Continue your order.
So just to confirm you would like to order three large beef burritos with cheese and sour cream and 3 diet cokes. Is that correct?Ok. I have your personal details on file. Your order will be ready for pick-up in about 20 minutes.	So to confirm that you want to order three large beef burritos with cheese and sour cream and 3 diet colas. It is right? I have your personal data. Your order will be ready for shipping in about 20 minutes.
A full rack of ribs, chicken soup of the day and baked beans.	Rows of complete ribs, chicken soup and baked beans of the day.
One large water bottle added to your order.How would you like your soup to be spicy or mild spicy?	One large water bottle has been added to your order. How would you like your soup to be spicy or slightly spicy?
Okay, one order of Kung Pao chicken."OK. I have your personal details on file. Your order will be ready for pick-up in about 20 minutes."	Okay, one order of Kung Pao chicken. "Okay. I have your personal data. Your order will be ready for shipping in about 20 minutes. "
A grill Habanero grill cheese sandwich, a turkey sandwich, shrimp Po'boy sandwich with 2 cans of Diet Mountain Dew.Okay. I have your details on file. Your order will be ready for pick-up in about 20 minutes.	Habanero grill cheese sandwich, turkey sandwich, Po'boy shrimp sandwich with 2 cans of Diet Mountain Dew. Okay. I have your data in a file. Your order will be ready for shipping in about 20 minutes.
2 iced teas?Okay. Let me confirm what you have. 1 market burrito with black beans and spicy salsa and 1 chicken taco platter with refried beans and 2 iced teas.Okay. Your order will be ready for pick-up in about 20 minutes.	2 iced teas? Let me confirm what you have. 1 market burrito with black beans and spicy salsa and 1 course of chicken tacos with sauteed beans and 2 iced teas. Okay. Your order will be ready for shipping in about 20 minutes.
Okay, I have your personal details on file. Your order will be ready for pick-up in about 20 minutes.	Okay, I have recorded your personal details. Your order will be ready for delivery in about 20 minutes.
Yes, added avocado to white rice.Any drinks?	Yes, avocado was added to white rice. Got drinks?
Sure, let me bring that up. You have ordered 1 market burrito with black beans and spicy salsa and 1 chicken taco platter with re-fried beans. Is that right?	Of course, let me bring it up. You have ordered 1 market roll, black beans and spicy salsa, and 1 taco and re-fried beans. Is that correct?
Any drinks with that?I have your personal details on file. Your order will be ready for pick-up in about 20 minutes.	Can I have a drink with this? I have your personal data. Your order will be ready for shipping in about 20 minutes.
Sure, let me bring that up. Looks like, you had 1 market burrito with black beans and spicy salsa and 1 chicken taco platter with refried beans. Is that right?	Of course, let me bring this up. Looks like you had 1 market black bean burrito with spicy salsa and 1 chicken taco platter with fried beans. It is right?
Just to confirm. You would like to order one pulled pork sandwich with a side of onion rings.	Just to confirm. You want to order a pulled pork sandwich with onion rings.
Okay, burritos for 3.Okay, Burritos for 3. What would you like to order Burrito preferences?	Okay, the price of the burrito is 3. Okay, the price of the burrito is 3. Do you want to order your burrito preference?
Just to confirm you would like to order one large pizza with mushroom, green peppers and onions. Is that correct?Okay. I have your personal details on file. Your order will be ready for pick-up in about 20 minutes.	Just to confirm that you want to order a large pizza with mushrooms, green peppers and onions. is it? I have recorded your personal details. Your order will be ready for delivery in about 20 minutes.
How does takeout from Cucina Venti Restaurant sound?Do you want just Lasagna or anything else?	What is the sound of the takeout from Cucina Venti Restaurant? Do you just want lasagna or something else?
2 liter coke. Is there anything else?Okay, your order should be ready for pick up in about 20 minutes.	2 liters of coke. Anything else? Okay, your order should be ready to ship in about 20 minutes.
1 order of ribs and 1 order of bbq chicken.	1 order of ribs and 1 order of BBQ chicken.
Do you need any sauces like ketchup?Okay. I have your details on file. Your order will be ready for pick-up in about 20 minutes.	Do you need a seasoning like ketchup? I have your details. Your order will be ready for delivery in about 20 minutes.
One side of garlic bread.	One side of garlic bread.
One orange juice and 1 milk added to your order.Okay. I have your personal details on file. Your order will be ready for pick-up in about 20 minutes. You're welcome. Enjoy your meal. See you later.	Orange juice and 1 milk have been added to your order. I have your personal data. Your order will be ready for shipping in about 20 minutes. You are welcome. Bon Appetit. See you later.
Add a medium order of french fries.Okay. I have your personal details on file. Your order will be ready for pick-up in about 20 minutes.	Add the right amount of French fries. I have recorded your personal details. Your order will be ready for delivery in about 20 minutes.
OK. I have your personal details on file. Your order will be ready for pick-up in about 20 minutes.	IN ORDER. I have your personal data. Your order will be ready for shipping in about 20 minutes.
Okay, sure thing. So you got one large pizza with 1/2 pepperoni and 1/2 mushroom, is that correct?	Okay, of course. So you have one large pizza with 1/2 pepperoni and 1/2 mushrooms, right?
Okay, I have your personal details on file. Your order will be ready for pick-up in about 20 minutes.	Okay, I have recorded your personal details. Your order will be ready for delivery in about 20 minutes.
What kind of pasta would you prefer?	What kind of pasta do you want?
Breakfast burritos, large side of guacamole and hot salsa."Ok, I have your details on file. Your order will be ready for pick-up in about 20 minutes."	Breakfast burrito, big guacamole side and spicy salsa. “Okay, I have your data. Your order will be ready for shipping in about 20 minutes. "
2 beef gyros, 1 chicken gyro and a medium Caesar salad.	2 Beef Gyros, 1 Chicken Gyro and Medium Caesar Salad.
You would like to order 3 Gyros with sour cream and packets of ketchup, large fries, 3 large ice tea and two order of mozzarella sticks.	You would like to order 3 sour cream gyros and ketchup bags, large fries, 3 large iced teas and two orders of mozzarella sticks.
Okay. Your order is 2 pad Thai, 2 large noodle and 2 spring rolls?	Okay. Your order - 2 Thai pads, 2 large noodles and 2 spring rolls?
How many Gyros would you like?	How many gyroscopes do you want?
Just to confirm you would like to order two pizzas for three people. Is it correct?	Just to confirm that you want to order two pizzas for three. It is right?
I am sorry, pad Thai noodles.	Sorry, Thai noodles.
Okay, I'll get you a six pack of Budweiser. That will be ready in about 30 minutes for pick up.That will be ready in about 30 minutes for pick up.	Okay, I'll get you six packs of Budweiser. It will be ready in about 30 minutes to receive and in about 30 minutes to receive.
Breakfast burrito take out. Any side dishes or drink?	Breakfast burrito takeaway. Are there any side dishes or drinks?
Hot dogs? How many and what kind?	Hot dogs? How many and which ones?
Rigatoni in tomato sauce?Would you like to add additional pepper to it?	Is it macaroni with tomato sauce? Do you want to add more pepper?
So an extra side of garlic bread and two salads, one without dressing. Is that correct?	So, an extra piece of garlic bread and two salads, one without dressing. It's right?
Order is a porkfish salad and BBQ ribs?Ok, I have your details on file. Your order will be ready for pick-up in about 20 minutes.	Ordering pork salad and BBQ ribs? Okay, I have your data. Your order will be ready for shipping in about 20 minutes.
Okay, Take out hot dogs, got it.	Okay, get the hot dogs, okay.
Just to confirm, you would like to order two sandwiches?Which is first a salami sandwich with mustard, second ham sandwich with mayonnaise?Okay. I have your personal details on file. Your order will be ready for pick-up in 20 minutes.	To confirm, would you like to order two sandwiches? The first mustard salami sandwich, the second ham and mayonnaise sandwich? Okay. I have your personal data. Your order will be ready to ship in 20 minutes.
Okay, pizza. Got it. What would you like to order?	Okay, Pizza got it. What would you like to buy (order)?
Okay, I have your personal details on file. Your order will be ready for pick-up in about 20 minutes.	Okay, I have your personal details. Your order will be ready for shipping in about 20 minutes.
One beef tongue quesadilla and a can of Diet Pepsi.OK. I have your personal details on file. Your order will be ready for pick-up in about 20 minutes.	One beef tongue quesadilla and a can of diet pepsi. OK. I have your personal data. Your order will be ready for shipping in about 20 minutes.
Just to confirm you would like to order white rice Teriyaki Thai with two liters Coca cola?	Just to confirm that you want to order Teriyaki Thai white rice with two liters of Coca-Cola?
Would you like to add some rib sauce?Would you like to add some rib sauce?I have your personal details on file. Your order will be ready for pick-up in about 20 minutes.	Want to add some rib sauce? Want to add some rib sauce? I have your personal data. Your order will be ready for shipping in about 20 minutes.
Your orders are three gyros. one with taco meat, 1 chicken, is that correct?Okay. I have your personal details on file. Your order will be ready for pick-up in about 20 minutes.	Your order is for three gyroscopes. One meat with tacos, one chicken, right? I have recorded your personal details. Your order will be ready for delivery in about 20 minutes.
Okay, do you have a place in mind for your Breakfast Burritos?	Okay, would you like a place for breakfast burrito?
Okay. I have your personal details on file. Your order will be ready for pick-up in about 20 minutes.	Ok. I have recorded your personal details. Your order will be ready for delivery in about 20 minutes.
Chinese food 4 orders of shrimp toast, 4 spring rolls and a medium rice. With extra soy sauce on the side. Is that right?Okay. I have your personal details on file. Your order will be ready for pick-up in about 20 minutes.	Chinese food 4 prawn toast, 4 spring rolls and 1 medium rice. Add extra soy sauce on the side. Is that right? I have recorded your personal details. Your order will be ready for delivery in about 20 minutes.
Two bacon cheese burgers and two orders of fries. Does that complete your order?Okay. I have your personal details on file. Your order will be ready for pick-up in about 20 minutes.	Two bacon cheeseburgers and two French fries. Can this complete your order? I have recorded your personal details. Your order will be ready for delivery in about 20 minutes.
Okay, two orders of butter chicken with 2 cokes. Is that correct?Okay. I have your personal details on file. Your order will be ready for pick-up in about 20 minutes.	Okay, two butter chicken with two coke. is it? I have recorded your personal details. Your order will be ready for delivery in about 20 minutes.
Let me repeat the order. So it's 1 chili cheese dog, one large Chicago-style dog extra relish, One jumbo New York dog and three waffle fries. Is that correct?Okay. I have your personal details on file. Your order will be ready for pick-up in about 20 minutes.	Let me repeat the order. So that's one chili cheese dog, one big Chicago-style dog, one big New York dog, and three fried waffles. It is right? I have your personal data. Your order will be ready for shipping in about 20 minutes.
A bowl of Pho and Pad Thai. Is that correct?	Bowl of Pho and Pad Thai. It's right?
One order of poke, would you like any sides with that?And how spicy would you like your poke bowl?	One poke order, would you like to add something to this? And how sharp would you like your poker bowl?
Breakfast burritos with sausage, egg, bacon and cheese, your other order is tortillas pancakes.Okay. I have your personal details on file. Your order will be ready for pick-up in about 20 minutes.	Breakfast burritos with sausage, eggs, bacon and cheese, your other order is tortilla pancakes. I have recorded your personal details. Your order will be ready for delivery in about 20 minutes.
Ok. Let me confirm what you have. Two burgers well done with everything on them. Sweet potato fries with both. With a house salad and a house dressing.Two burgers well done with everything on them. Sweet potato fries with both. With a house salad and a house dressing.Ok. Your order will be ready for pick-up in about 20 minutes.	Ok. Let me confirm what you have. Both burgers are well done. Sweet potato fries. With indoor salad and indoor seasoning, both burgers are well done. Sweet potato fries. Pair with house salad and house seasoning. Your order will be ready for delivery in about 20 minutes.
To confirm your order. I have one order spaghetti with a Coke. The second order ravioli with a garlic bread side and a coke. And the last order is spaghetti with a water, Is that correct?I have your personal details on file and your order will be ready for pick up in 30 minutes.	Confirm your order. I ordered a cola spaghetti. Second-order wontons, garlic bread noodles and cola. The last order is for spaghetti with water, right? I have recorded your personal details, and your order will be ready to be answered within 30 minutes.
Okay, what would you like on your hot dog?	Ok, what would you like from your hot dog?
Okay, I will make that 2 regular poke salad.Okay. I have your personal details on file. Your order will be ready for pick-up in about 20 minutes.	Ok, I'll make these 2 regular salads. I have your personal data. Your order will be ready for shipping in about 20 minutes.
Would you like me to order a diet coke or a regular coke?	Would you like me to order sugar-free coke or regular coke?
Sure, what type of pasta would you like?	Of course, what type of pasta do you want?
So that was one butter chicken, one French bean aloo and two orders of naan. Is that correct?	This is a butter chicken, a French beanie and two naan. Is that correct?
So that was one butter chicken, one French bean aloo and two orders of naan. Is that correct?	So it was one chicken in oil, one French aloo beans, and two servings of naan. It's right?
Any more side dishes salads or drinks do you require?	Do you still need side dishes, salads or drinks?
Great, What would you like to order? Please, also provide your preference for restaurant location.,	Great, what would you like to order? Please also indicate where you prefer the restaurant ...
One pasta primavera with dinner rolls on the side and a tossed salad. Is that correct?Okay. I have your personal details on file. Your order will be ready for pick-up in about 20 minutes.	A pasta primavera with dinner rolls on the side and salad. is it? I have recorded your personal details. Your order will be ready for delivery in about 20 minutes.
What kind of soup would you prefer?	Which soup would you prefer?
Of course. How many breakfast burritos do you want?	of course. How many breakfast burritos would you like?
It will be available in 25 minutes.	It will be available in 25 minutes.
You are looking to take out tonight, correct?I think, I heard you say soup?	Do you want to take out tonight, right? I think, have I heard you say soup?
Okay. I have your personal details on file. Your order will be ready for pick-up in about 20 minutes.	Okay. I have your personal data. Your order will be ready for shipping in about 20 minutes.
Okay, I'll place that order for Rinco Taqueria.	Okay, I'll place an order for Rinko Takeria.
One roast beef sandwich with cheddar cheese and one pastrami sandwich with coleslaw on top.Okay. I have your personal details on file. Your order will be ready for pick-up in about 20 minutes.	One roast beef sandwich with cheddar cheese and one pastrami sandwich with kale salad on top. Okay. I have your personal data. Your order will be ready for shipping in about 20 minutes.
Pasta for 2 people, one salad with tomatoes and ranch, one salad with tomatoes, two large diet cokes.	Pasta for 2 persons, one salad with tomatoes and ranch, one salad with tomatoes, two large diet colas.
Okay, any preferences for this pizza?	Okay, is there any preference for this pizza?
A salad with house dressing?1 market burrito with black beans and spicy salsa, 1 chicken taco platter with refried beans and one salad with house dressing.Okay, your order will be ready for pick-up in about 20 minutes.	A salad with indoor seasoning? 1 burrito with black beans and spicy salsa, 1 taco plate with fried beans, and a salad with indoor seasoning. Okay, your order will be ready in about 20 minutes.
Here's what I have: two orders of egg plant Parmesan, a side order of spaghetti, 2 diet Cokes and what flavor ice cream would you like?	This is what I want: two orders of eggplant with parmesan cheese, one serving of spaghetti, two diet cola and what kind of ice cream do you want?
Alright, great. You got it. Taco salad with 5 enchiladas and fried rice?Okay. I have your personal details on file. Your order will be ready for pick-up in about 20 minutes.	Okay, great. You are right. Taco salad with 5 enchiladas and fried rice? I have recorded your personal details. Your order will be ready for delivery in about 20 minutes.
Just to confirm, Chicken with cashew nuts. Is that correct?Okay, I have your personal details on file. Your order will be ready for pick-up in about 20 minutes.	Just to confirm, cashew chicken. correct? Okay, I have recorded your personal details. Your order will be ready for delivery in about 20 minutes.
I can help you with your food over, what would you like to order from the Chinese restaurant?	I can help you with food, what would you like to order in a Chinese restaurant?
3 BBQ sandwiches and 2 BBQ full ribs.Okay, I have your personal details on file. Your order will be ready for pick-up in about 20 minutes.	3 grilled sandwiches and 2 grilled whole ribs. Well, I have recorded your personal details. Your order will be ready for delivery in about 20 minutes.
Just one moment. BLT on a ciabatta bun with bacon lettuce and tomato, A turkey with Swiss cheese and a hoagie with American cheese with lettuce and ham and 3 cokes.BLT on a ciabatta bun with bacon lettuce and tomato, a turkey with Swiss cheese and a hoagie with American cheese with lettuce and ham and 3 cokes.Okay. I have your personal details on file. Your order will be ready for pick-up in abou…	Just one moment. BLT on ciabatta bun with bacon and tomato salad, turkey with Swiss cheese and sausage with American cheese with salad and ham and 3 Coca-Cola. BLT on ciabatta bun with bacon and tomato salad, turkey with Swiss cheese and sausage with American cheese with salad and ham and 3 Coca-Colas. Okay. I have your personal data. Your order will be ready for shipping in about 20 minutes.
Just to confirm one poke with tuna, soy sauce, sesame oil and chili peppers.Would you like to have something to drink?Okay. I have your personal details on file. Your order will be ready for pick-up in about 20 minutes.	Just to confirm one packet of tuna, soy sauce, sesame oil and chili. Do you want something to drink? I have your personal data. Your order will be ready for shipping in about 20 minutes.
One red curry, one larb, and one pad Woon Sen?Okay. I have your details on file. Your order will be ready for pick-up in about 20 minutes.	One red curry, one larb and one pad Woon Sen? I have your data in a file. Your order will be ready for shipping in about 20 minutes.
Just to confirm, you would like to order one order of stuffed chicken medallions and one order of pork tenderloin abracadabra along with 2 iced teas?Okay. I have your personal details on file. Your order will be ready for pick-up in about 20 minutes.	To confirm, would you like to order one order of stuffed chicken medallions and one order of pork tenderloin abracadabra and 2 iced teas? I have your personal data. Your order will be ready for shipping in about 20 minutes.
Sure, let me bring that up. Looks like you had two burgers well done with everything on them and sweet potato fries with both burgers. Is that right?	Of course, let me bring this up. Looks like you had two well done burgers with everything on them and sweet potato fries with both burgers. It is right?
What kind of meat would you prefer?	What kind of meat would you prefer?
Okay, This is what I have. One pizza meat lovers Style with bacon sausage and pepperoni, One cheese pizza and for the third Pizza you would like pineapple ham and bacon. Would you like to add anything to drink?	Okay, this is what I have. A pizza meat lover, paired with bacon sausage and pepperoni, a cheese pizza, and a third pizza needs pineapple ham and bacon. Do you want something to drink?
Would you like to add extra cheese to it?Just to confirm your order would be 3 bacon breakfast burritos and three large cokes.	Would you like to add more cheese to it? To confirm your order: 3 bacon burritos for breakfast and three large colas.
And two orders of mozzarella sticks.You would like to order 3 gyros with sour cream and packets of ketchup, large fries, 3 large iced tea and two orders of mozzarella sticks, is that correct?Okay, I have your personal details on file. Your order will be ready for pick-up in about 20 minutes.	And two orders of mozzarella sticks. You want to order 3 sour cream gyros and ketchup bags, large fries, 3 large iced teas and two orders of mozzarella sticks, right? Okay, I have your personal details. Your order will be ready for shipping in about 20 minutes.
Would you like a vegetarian option?	Want a vegetarian option?
Okay, 3 BLT sandwiches, anything else?Okay, I have your personal details on file. Your order will be ready for pick-up in about 20 minutes.	Okay, three BLT sandwiches, are there others? Well, I have your profile on file. Your order will be ready for delivery in about 20 minutes.
I can help you with your takeout order, what would you like to order?	I can help you with a takeout order, what would you like to order?
With a large Coke? Okay.	With a big Coke? Okay.
Okay. I have your personal details on file. Your order will be ready for pick-up in about 20 minutes.	Okay. I have your personal data. Your order will be ready for shipping in about 20 minutes.
Fettuccine Alfredo.For the second person, you would like to order chicken masala and angel hair.For the third person, you would like to order linguine with white clam sauce. Is that correct?	Fettuccine Alfredo, the second person wants to order chicken curry and angelic hair, and the third person wants to order white linguine with white clam sauce. Is that correct?
So just to confirm you would like to order three porks.Okay. I have your personal details on file. Your order will be ready for pick-up in about 20 minutes.	Therefore, please confirm that you want to order three types of pork. I have recorded your personal details. Your order will be ready for delivery in about 20 minutes.
Pasta for 2 people, one salad with tomatoes and ranch, one salad without tomatoes and ranch, two large diet cokes.	Pasta for 2 persons, one salad with tomatoes and a ranch, one salad without tomatoes and a ranch, two large diet colas.
Okay, Greek food sounds good.	Well, Greek food sounds good.
Okay, take out pizza how exciting for how many people.	Okay, get the pizza, how many people are interested.
And would you like beef or chicken for that Gyro?	Do you want that gyroscope to eat beef or chicken?
1st one will contain egg potato, onions, bacon and tomatoes.Just to confirm the 2nd one will be with egg, potato, onions, sausage.Do you need additional sauce?Okay. I have your personal details on file. Your order will be ready for pick-up in about 20 minutes.	The first contains eggs, potatoes, onions, bacon and tomatoes. Just make sure that the second one contains eggs, potatoes, onions, and sausages. Do you need extra sauce? I have recorded your personal details. Your order will be ready for delivery in about 20 minutes.
Would you like a drink with that?"Okay. Can I have your personal details on file. Your order will be ready for pick-up in about 20 minutes."	Would you like to have a drink with this? "Okay. May I save your personal data in a file. Your order will be ready for shipping in about 20 minutes. "
You want a hamburger with bacon and blue cheese, correct?	You want a bacon and blue cheese burger, right?
Okay. I have your personal details on file. Your order will be ready for pick-up in about 20 minutes.	Ok. I have recorded your personal details. Your order will be ready for delivery in about 20 minutes.
Sure. Any drinks with that?	of course. Do you have a drink?
Just to confirm, you would like to order prawn coconut curry and a bowl of chicken curry?Would you like to add steamed rice?Steamed rice added to the order. What kind of chicken curry would you prefer?Would it be butter chicken or chicken tikka masala?	Just to confirm, you want to order prawn coconut curry and a bowl of chicken curry? Do you want to add steamed rice? Do you want to add steamed rice? Which chicken curry do you want, butter chicken or Indian chicken curry?
Would you like any drinks with that?"Okay. I have your details on file. Your order will be ready for pick-up in about 20 minutes."	Do you want something to drink? "Okay. I have recorded your details. Your order will be ready for pickup in about 20 minutes."
Okay, so that's two orders of BBQ chicken with french fries and collard greens on the side. Is that correct?I have your details on file and your order will be ready for pickup in 20 minutes.	So these are two orders of BBQ chicken with fries and kale. I have your details and your order will be ready to ship in 20 minutes.
Okay, you got it BBQ food.	Well, you got the barbecue food.
A poke bowl with white rice, salmon, cucumbers, and onions with teriyaki seasoning crab side salad.Okay, I have your details on file. Your order will be ready for pick-up in about 20 minutes.	Bowl of white rice, salmon, cucumbers and onions with teriyaki spiced crab salad. Okay, I have your data. Your order will be ready for shipping in about 20 minutes.
Two chorizo breakfast burritos with hot salsa and sour cream, With two orange juices. Does that sound correct?Okay. I have your personal details on file. Your order will be ready for pick-up in about 20 minutes.	Two burritos for breakfast chorizo ​​with spicy salsa and sour cream, With two orange juices. Sounds right? I have your personal data. Your order will be ready for shipping in about 20 minutes.
1 chicken gyro and a 2 liter of mountain dew anything else?Ok, I have your personal details on file. Your order will be ready for pick-up in about 20 minutes. Thank you.	Is 1 chicken gyro and 2 liters of mountain dew okay? Well, I have your profile on file. Your order will be ready for delivery in about 20 minutes. thank you.
Okay, I have your personal details on file. Your order will be ready for pick-up in about 20 minutes.	Okay, I have recorded your personal details. Your order will be ready for delivery in about 20 minutes.
Did you say Burgers?	Have you ever talked about burgers?
Veggie lasagna, a Cesar salad, and Cartufo and a diet coke. For one. Is that correct?Okay. I have your personal details on file. Your order will be ready for pick-up in about 20 minutes.No problem. Enjoy your dinner.	Vegetarian lasagna, Caesar salad, cartoufos and diet cola. For one. It is right? I have your personal data. Your order will be ready for shipping in about 20 minutes. No problems. Enjoy dinner.
What Mexican dish would u like?	Which Mexican dish do you like?
I am sorry, pad Thai noodles.	Sorry, pad Thai noodles.
Italian food sounds good. What can I get you?	Italian food sounds good. What can I offer you?
2 large tomato soups and 1 medium clam chowder. Is that correct?Okay. I have your personal details on file. Your order will be ready for pick-up in about 20 minutes.	2 large tomato soup and 1 medium clam chowder. is it? I have recorded your personal details. Your order will be ready for delivery in about 20 minutes.
Correct, 1 of each.	Correct, 1 each.
2 BBQ sandwiches. Anything else?Ok. I have your personal details on file. Your order will be ready for pick-up in about 20 minutes.	2 barbecue sandwiches. Are there any more? I have recorded your personal details. Your order will be ready for delivery in about 20 minutes.
What kind of sandwiches and any side orders?	What kind of sandwiches and any non-staple foods?
2 BBQ sandwiches, coleslaw, small beans and large fries. Your second-order, chopped plate and 2 T's.	2 BBQ sandwiches, coleslaw, beans and large fries. Your second order, sliced ​​plate and 2 T's.
Food for 2 people one green gazpacho, one vegetable lentil soup?Okay, I have your personal details on file. Your order will be ready for pick-up in 20 minutes.	Meals for two: one green gazpacho, one vegetable lentil soup? Okay, I have your personal details. Your order will be ready to ship in 20 minutes.
How about the drink?	How about a drink?
What kind of hot dogs would you prefer?	What kind of hot dog do you want?
Okay, I will add that to the order. To confirm your order is two burgers sweet potatoes on them, fries with both and a house salad with house dressing, is that correct?Okay, your order will be ready for pickup in about 20 minutes.	Okay, I will add it to the order. To confirm that you have two hamburger sweet potatoes, two French fries and a homemade salad with salad dressing on your order, is it correct? Well, your order will be ready in about 20 minutes.
And a large coke. Is that all?OK. I have your personal details on file. Your order will be ready for pick-up in about 20 minutes.	And a big coke. It's all? I have your personal data. Your order will be ready for shipping in about 20 minutes.
Okay, Do you have any places in mind for your large pepperoni pizza?How does Round Table Pizza, Mountain Mike's Pizza or Premier Pizza sound?I'll order one large pepperoni pizza from Round Table.	Okay, do you have any places for your big pepperoni pizza? What does Round Table, Mountain Mike's Pizza, or Premier Pizza sound like? I will order one large pepperoni pizza at the Round Table.
Okay. I have your personal details on file. Your order will be ready for pick-up in about 20 minutes.	Okay. I have your personal data. Your order will be ready for shipping in about 20 minutes.
Okay. I have your personal details on file. Your order will be ready for pick-up in 20 minutes.	Ok. I have recorded your personal details. Your order will be ready for delivery within 20 minutes.
Looks like you had 1 large pizza with one half pepperoni and one half mushroom.	It looks like you have a large pizza with half pepperoni and half mushrooms.
Would you like a drink with that?Ok, I have your details on file. Your order will be ready for pick-up in about 20 minutes.	Do you want a drink with this? Ok, I have your data in a file. Your order will be ready for shipping in about 20 minutes.
Sound yummy. For how many?	It sounds delicious. How many?
Would you like to try the mango lassi?Just to confirm you would like to order Chicken Tikka Masala with Naan and salad?And large coke.Okay. I have your personal details on file. Your order will be ready for pick-up in about 20 minutes.	Do you want to try mango lassi? Just make sure you want to order Tian Masala chicken and Naan and salad? There is also a big coke. I have recorded your personal details. Your order will be ready for delivery in about 20 minutes.
Let me check for you. This will just be a second. A small pizza is about 6 inches.	Let me see for you. This will be one second. A small pizza is about 6 inches long.
A bbq beef sandwich with fries. Would you like anything else with this order?Okay. I have your personal details on file. Your order will be ready for pick-up in about 20 minutes.	BBQ beef sandwich with french fries. Do you still need this order? I have recorded your personal details. Your order will be ready for delivery in about 20 minutes.
Minnestroni for 3 with crusty bread on the side with melted cheese on top of the soup. Anything else?Okay. I have your personal details on file. Your order will be ready for pick-up in about 20 minutes.	Minnestroni served with 3 crusty breads, melted cheese on top of the soup. Are there any more? I have recorded your personal details. Your order will be ready for delivery in about 20 minutes.
Coffee. What size?	coffee. what size?
Just to confirm, you want sausage cheese and onions in both the burritos. Is that right?Would you like to add anything to drink?	Just to confirm, you want both the burritos to have sausage cheese and onions in them. Do you want to add something to the drink?
Hi. Sure thing, will go ahead and resume your takeout order.	Hello. We will of course go ahead and renew your takeout order.
Okay. I have your personal details on file. Your order will be ready for pick-up in about 20 minutes.	Okay. I have your personal data. Your order will be ready for shipping in about 20 minutes.
Okay. I have your personal details on file. Your order will be ready for pick-up in about 20 minutes.	Okay. I have your personal data. Your order will be ready for shipping in about 20 minutes.
Perfect, what would you like with those hot dogs?	Great, what would you like with these hot dogs?
Honey mustard. Anything else?	Honey mustard sauce. Anything else?
Is there any particular dish for the barbecue?	Is there some kind of kebab dish?
Okay. I have orange chicken with a large order of fried rice and a side order of egg rolls is that correct?	Okay. I have an orange chicken with a large order of fried rice and an egg roll, is that correct?
Okay. I have 4 cheeseburgers and two orders of fries. Is that correct?OK. I have your personal details on file. Your order will be ready for pick-up in about 20 minutes.	Okay. I have 4 cheeseburgers and two orders of fries. It is right? I have your personal data. Your order will be ready for shipping in about 20 minutes.
Okay, takeout for 3 Italian style.	Okay, Italian style takeaway.
Ok, takeout for 3 people, what kind of food?	Okay, three takeaways, what kind of food?
Looks like you had two burgers well done with everything on them. Sweet potato fries with both. Is that right?	It seems that both of your burgers are doing well. Sweet potato fries. Is that correct?
Regular Coke or Diet Coke?	Plain Coca-Cola or Diet Coca-Cola?
I can help you with that. What would you like to order in Thai food? Anything else?	I can help you with that. What would you like to order from Thai cuisine? Anything else?
Okay, 1 order of gyros.I have your personal details on file. Your order will be ready for pick-up in about 20 minutes.	Okay, 1 order of gyroscopes. I have your personal data. Your order will be ready for shipping in about 20 minutes.
Just to confirm you would like to order pasta for two people, Is it correct?	Just to confirm that you want to order pasta for two people, is that correct?
Okay, just to confirm you would like to order 4 fried wantons, a seafood cop and a side of rice.	Okay, just to confirm that you want to order 4 fried buns, a serving of seafood and a side dish of rice.
What would you like to order in Chinese food?	What would you like to order from Chinese cuisine?
2 iced teas? Sure. I've added that to the order. Anything else?Ok. Let me confirm what you have: 1 market burrito with black beans and spicy salsa and 1 chicken taco platter with refried beans and 2 ices teas.Okay. Your order will be ready for pickup in about 20 minutes.	2 iced teas? Sure. I added this to the order. Anything else? Let me confirm that you have 1 market burrito with black beans and spicy salsa and 1 platter of roasted bean chicken tacos and 2 iced teas. Okay. Your order will be ready for shipping in about 20 minutes.
Okay. I have your personal details on file. Your order will be ready for pick-up in about 20 minutes.	Ok. I have recorded your personal details. Your order will be ready for delivery in about 20 minutes.
Soup, what kind?	What soup?
Pasta, what kind and for how many people?	Pasta, what kind, how many people eat it?
One moment, You wish to order Mexican food for take out, correct?	Wait a minute, you want to order Mexican takeaway, right?
Mexican food got it. What would you like to order?	Mexican food is available. What would you like to buy (order)?
One order of buttered chicken, an order of tandoori chicken, with two sides of flat bread. Does that complete your order? Would you like drinks?Okay. I have your personal details on file. Your order will be ready for pick-up in about 20 minutes.	One plate of butter chicken, one plate of tandoori chicken, flat bread on both sides. Can this complete your order? Would you like a drink? I have recorded your personal details. Your order will be ready for delivery in about 20 minutes.
Pulled pork platter and beef brisket platter, anything else?	Pulled pork platter and beef bri platter, is there anything else?
2 pulled pork sandwiches with coleslaw and one beef brisket sandwich. Anything else?	2 pork sandwiches with coleslaw and 1 beef sandwich. Anything else?
Okay, two lemonades.I have your personal details on file. Your order will be ready for pick-up in about 20 minutes.	Okay, two lemonades. I have your personal details. Your order will be ready for delivery in about 20 minutes.
Your order is chicken with cashew nuts, Pad Thai with sugar and ground peanuts.	Your order is Cashew Chicken, Thai Fried Pho with Sugar and Peanuts.
Ok, so 1 Chicken Bacon Ranch pizza and one Barbecue Chicken pizza both large, is that correct?Alright, how about anything to drink it down?Ok, I have your details on file. Your order will be ready for pick-up in about 20 minutes.	Okay, so 1 chicken bacon ranch pizza and 1 barbecue chicken pizza are both big, right? Your order will be ready for delivery in about 20 minutes.
Okay, So fried rice, roasted duck, chicken beef and broccoli and pasta cruise. Is that correct?Would you like anything to drink?	Well, fried rice, roast duck, chicken, broccoli and pasta cruise. correct? Do you want something to drink?
So, just 1 meatball marinara sandwich. Anything else?	So, just 1 sandwich with meatballs and marinara. Anything else?
Tomato soup with crackers?	Tomato soup with crackers?
I can help you with that. What would you like to order in Greek food?	I can help you. What would you like to order in Greek cuisine?
Okay. Greek takeout for one. Got it.	Ok. One Greek takeaway. Got it.
Okay. One lemonade added to your order.Anything in dessert?Okay. I have your personal details on file. Your order will be ready for pick-up in about 20 minutes.	Ok. A lemonade was added to your order. Do you have desserts? I have recorded your personal details. Your order will be ready for delivery in about 20 minutes.
What kind of pasta?	What kind of pasta?
Three large steak burritos, three orders of Coke, and 2 large fries.Okay, I have your details on file. Your order will be ready for pick-up in about 20 minutes.	Three large burritos, three coca-cola and 2 large fries. Okay, I have your data in a file. Your order will be ready for shipping in about 20 minutes.
One red curry, one larb, and one pad Woon Sen?Okay. I have your details on file. Your order will be ready for pick-up in about 20 minutes.	A red curry, a larb and a sticky note Woon Sen? I have your details. Your order will be ready for delivery in about 20 minutes.
Okay, I can help you order Thai food. Go ahead with your first order.	Well, I can help you order Thai food. Continue your first order.
Okay. I have your personal details on file. Your order will be ready for pick-up in about 20 minutes.	Ok. I have recorded your personal details. Your order will be ready for delivery in about 20 minutes.
Any drinks or sides with that?	Do you have a drink?
What would you like to order in Greek food?	What would you like to order in Greek cuisine?
A poke bowl with white rice, salmon, cucumbers, and onions with teriyaki seasoning crab side salad.Okay, I have your details on file. Your order will be ready for pick-up in about 20 minutes.	A oke bowl with white rice, salmon, cucumber and onion, served with teriyaki seasoned crab salad. Well, I provided your details in the file. Your order will be ready for delivery in about 20 minutes.
Two breakfast burritos. What kind?	Two burritos for breakfast. Which one?
Looks like you had one large pizza with one-half pepperoni and one-half mushroom. Is that right?	Looks like you had one big pizza with half pepperoni and half mushrooms. It is right?
Three orders of Ravioli with Italian bread.	Three servings of ravioli with Italian bread.
I have your personal details on file. Your order will be ready for pick-up in about 20 minutes.	I have recorded your personal details. Your order will be ready for delivery in about 20 minutes.
Okay, you want two gyros. Is that correct?Do you want drink at least?Okay. I have your personal details on file. Your order will be ready for pick-up in about 20 minutes.	Okay, you need two gyros. Do you want a drink? I have your personal data. Your order will be ready for shipping in about 20 minutes.
One medium container of Thai fried rice, Drunken Noodles and a side of duck sauce. Would you like to add a drink?	One medium container of Thai fried rice, drunken noodles, and duck sauce. Want to add a drink?
I will add a large Diet Coke to order, anything else?"Okay, I have your personal details on file. Your order will be ready for pick-up in about 20 minutes."	I will add a large Diet Coke to the order, is there anything else? “Okay, I have your personal data. Your order will be ready for shipping in about 20 minutes. "
What would you prefer vegetarian or non-vegetarian Indian food?	Which would you prefer vegetarian or non-vegetarian Indian food?
To confirm your order, I have one breakfast burrito ham and cheese with egg. Hash browns on the side with an orange juice and a coffee. I also have another breakfast burrito with extra salsa ham cheese and egg whites. Hash browns on the side with a coffee, is that correct?Okay. I have your personal details on file. Your order will be ready for pick-up in about 20 minutes.	To confirm your order, I have a breakfast burrito with ham and egg and cheese. Mix potato pancakes with orange juice and coffee on the side. I also have another burrito breakfast with extra salsa ham cheese and egg whites. Cut the potato pancakes into thin slices while drinking coffee, right? I have recorded your personal details. Your order will be ready for delivery in about 20 minutes.
Would you prefer cold coffee or hot coffee?	Would you like cold coffee or hot coffee?
Two pulled pork sandwiches and one order of St Louis style ribs, got it.	Two pork sandwiches and one order of St. Louis-style ribs, got it.
Okay, I have your personal details on file. Your order will be ready for pick-up in about 20 minutes.	Okay, I have your personal details. Your order will be ready for shipping in about 20 minutes.
I have one order of Singapore-style noodles, one spare rib, two egg rolls. Is that correct?Okay, I have your personal details on file. Your order will be ready for pick-up in about 20 minutes.	I want a Singapore-style noodles, a rib and two egg rolls. correct? Okay, I have recorded your personal details. Your order will be ready for delivery in about 20 minutes.
Okay. I have your personal details on file. Your order will be ready for pick-up in about 20 minutes.	Okay. I have your personal data. Your order will be ready for shipping in about 20 minutes.
Just to confirm you would like to order one beef burritos, meat, and potato burrito 1 liter of Coca-Cola. Is that correct?I have your details on file. Your order will be ready for pick-up in about 20 minutes.	Just to confirm that you want to order 1 liter Coca-Cola Beef Beef Burrito, Meat and Potato Burrito. correct? I have recorded your details. Your order will be ready for delivery in about 20 minutes.
So you got 1 market burrito with black beans and spicy salsa and 1 chicken taco platter with refried beans.	So you have 1 market burrito with black beans and spicy salsa and 1 platter of chicken tacos with fried beans.
Awesome!, before, proceeding further, could you specify the restaurant name also in <restaurant_loc> with pickup time and your price range preference?,	Awesome! Before proceeding, could you please include the name of the restaurant in <restaurant_loc> as well with pickup times and your preferred price range?
Hot dogs for three people?	Hot dogs for three?
Okay, anything else apart from tandoori chicken?Just to confirm your order is 2 tandoori chicken.Okay. I have your personal details on file. Your order will be ready for pick-up in about 20 minutes.	Okay, but anything else besides the tandoori chicken? Just to confirm your order is 2 tandoori chickens. I have your personal data. Your order will be ready for shipping in about 20 minutes.
Would you like ketchup mustard or special sauce?	Would you like ketchup, mustard or special sauce?
Okay Greek for three sounds good. What would you like?	Okay, Greek sounds good. what would you like?
Okay, this is what I have. One lamb gyro with tomatoes lettuce and tzatziki sauce.	Okay, this is what I have. A lamb gyro is seasoned with tomato lettuce and tzatziki.
I can help you with that. What would you like to order in Thai food? Anything else?	I can help you. Would you like Thai food? Anything else?
Okay, I have your personal details on file. Your order will be ready for pick-up in about 20 minutes.	Okay, I have your personal details. Your order will be ready for shipping in about 20 minutes.
You had 1 turkey-avocado crepe with cheddar and 1 Greek Delight crepe.	You have 1 turkey avocado crepe with cheddar cheese and 1 Greek-style crepe.
2 liter coke.Okay. I have your personal details on file. Your order will be ready for pick-up in about 20 minutes.	2 liters of Coke. I have recorded your personal details. Your order will be ready for delivery in about 20 minutes.
Okay, what kind of gyros do you want?	Okay, what gyroscopes do you need?
Okay, you would like to order three orders of pad thai with chicken.Okay. I have your personal details on file. Your order will be ready for pick-up in about 20 minutes.	Okay, you want to order three servings of chicken pad thai. Okay. I have your personal data. Your order will be ready for shipping in about 20 minutes.
He would like one large order of pork fried rice and one chicken finger.	He wants one big order of pork fried rice and one chicken finger.
You would like to order one platter of euro, one serving moussaka and one serving of CTO.	You want to order a plate of Euros, a Moussaka and a CTO.
Chinese takeout and anything else?	Chinese takeaway or anything else?
What kind of pasta?	What kind of pasta?
Okay, I'll place that order for Rinco Taqueria.	Well, I want to place an order to Rinco Taqueria.
Pizza. What size and what kind?	Pizza. What size and what?
Bbq chicken?	BBQ chicken?
Looks like you had 1 large pizza with one half pepperoni and one half mushroom.	It looks like you have a large pizza with half pepperoni and half mushrooms.
What would you like to order for takeout?	What would you like to order?
Okay. I have your personal details on file. Your order will be ready for pick-up in about 20 minutes.	Ok. I have recorded your personal details. Your order will be ready for delivery in about 20 minutes.
To confirm your order, I have one ham and swiss on whole grain with mustard. One flatbread sandwich with feta cucumber red pepper lettuce tomato and tzatziki sauce and two sweet tea's. Is that correct?Okay. I have your personal details on file. Your order will be ready for pick-up in about 20 minutes.	I have whole grain ham and swiss with mustard to confirm your order. One flatbread with feta, cucumber, red pepper, lettuce, tomatoes and tzatziki sauce and two sweet teas. It is right? I have your personal data. Your order will be ready for shipping in about 20 minutes.
Pasta sounds good, what would you like?	Pasta sounds good, what do you want?
Okay, I will place the order for two breakfast burritos. Anything else?	Okay, I want to order two breakfast burritos. Anything else?
Okay. I have your personal details on file. Your order will be ready for pick-up in about 20 minutes.	Okay. I have your personal data. Your order will be ready for shipping in about 20 minutes.
What would you like to order in Greek food?	What would you like to order from Greek cuisine?
What would you like to order from the burger place?	What would you like to order at the burger?
Ok, take out for 3 Italian food.	Well, come up with 3 kinds of Italian food.
2 small breakfast burritos with sausage, egg, and cheese.Okay. I have your details on file. Your order will be ready for pick-up in about 20 minutes.	2 small breakfast burritos with sausage, egg and cheese. Okay. I have your data in a file. Your order will be ready for shipping in about 20 minutes.
Okay. I have your details on file. Your order will be ready for pick-up in about 20 minutes.	Okay. I have your data in a file. Your order will be ready for shipping in about 20 minutes.
2 orders of Lasagne.Okay. I have your personal details on file. Your order will be ready for pick-up in about 20 minutes.	2 orders of lasagna. Okay. I have your personal data. Your order will be ready for shipping in about 20 minutes.
How many gyros would you like?	How many gyroscopes do you want?
A big bag of potato chips has been added to your order.Would you like to have anything in deserts?	A large bag of potato chips has been added to your order. Do you want to buy something in the desert?
The Second one would be Turkey and Swiss on whole wheat bread with less tomatoes and mayonnaise.	The second type is whole wheat bread from Turkey and Switzerland, with less tomato and mayonnaise.
Okay, so to review order I have three sweet and sour chickens three orders of egg rolls and 3 fortune cookies. Is that correct?Okay. I have your personal details on file. Your order will be ready for pick-up in about 20 minutes.	Okay, so to check the order, I have 3 sweet and sour chicken, 3 egg rolls and 3 fortune cookies. is it? I have recorded your personal details. Your order will be ready for delivery in about 20 minutes.
Okay. What would you like to order from the Greek restaurant?	Okay. What would you like to order in a Greek restaurant?
Two large fries, chocolate milkshake and as well as two double cheeseburgers, is that correct?	Two large fries, a chocolate milkshake, and two double cheeseburgers, is that correct?
Would you like to have anything to drink?	Would you like something to drink?
Let me confirm your order. You would like to order one clam chowder soup; chicken noodle soup and the side of grilled cheese sandwich?	Please allow us to confirm your order. You want to order one clam chowder; chicken noodle soup and fried cheese sandwich?
I can help you with your Indian food take out order. What would you like to order?	I can help you take out Indian food. What would you like to buy (order)?
Pizza, okay.	Pizza, okay.
Yes, they come with organic soy sauce, is that okay for you?Okay, you required two tuna poke and one octopus poke and a side of soy sauce to go along with it.Okay, I have your details on file. Your order will be ready for pick-up in about 20 minutes.	Yes, they come with organic soy sauce, is that okay for you? Okay, you needed two tuna gourds, one octopus gourd, and a strip of soy sauce. Ok, I have your data in a file. Your order will be ready for shipping in about 20 minutes.
One order of lasagna, one order of shrimp with angel hair pasta and one order of fettuccine alfredo.Okay. I have your personal details on file. Your order will be ready for pick-up in about 20 minutes.	One serving of lasagna, one serving of shrimp with angel pasta and one serving of lasagna. Great. I have recorded your personal details. Your order will be ready for delivery in about 20 minutes.
Just to confirm, you would like to order three baked potato soup with extra sour cream.	Just to confirm, you want to order three roasted potato soups with extra sour cream.
Okay, ham and cheese sandwiches for three people?Okay. I have your personal details on file. Your order will be ready for pick-up in about 20 minutes.	Okay, ham and cheese sandwich for three people? I have recorded your personal details. Your order will be ready for delivery in about 20 minutes.
Three Grande Burritos for takeout, Right?	Three takeaway burritos, right?
2 mimosas?Okay, I have your details on file. Your order will be ready for pick-up in about 20 minutes.	2 Mimosas? Well, I have your details. Your order will be ready for delivery in about 20 minutes.
Your order is chicken with cashew nuts, Pad Thai with sugar and ground peanuts and Som Tam spicy green papaya salad.Okay, I have your details on file. Your order will be ready for pick-up in about 20 minutes.	Your order is chicken with cashews, pad thai with sugar and ground peanuts and spicy green papaya salad Som Tam. Ok, I have your data in a file. Your order will be ready for shipping in about 20 minutes.
Okay, just to confirm you would like one large order of spaghetti and meatballs and garlic bread, would you like to add anything to drink?Okay, I have your details on file. Your order will be ready for pick-up in about 20 minutes.	Okay, just to confirm that you want one big order of spaghetti, meatballs and garlic bread, would you like to add something for a drink? Ok, I have your data in a file. Your order will be ready for shipping in about 20 minutes.
Okay, I will make sure that there is hot sauce with your order.	Well, I will make sure you have hot sauce in your order.
2 orders of spaghetti, 2 orders of langosi and 2 lasagna?	2 parts spaghetti, 2 langosi and 2 lasagna?
Breakfast burritos with sausage, egg, bacon and cheese, your other order is tortillas pancakes.Okay. I have your personal details on file. Your order will be ready for pick-up in about 20 minutes.	Breakfast burritos with sausage, egg, bacon and cheese. Another order is flatbread pancakes. Okay. I have your personal data. Your order will be ready for shipping in about 20 minutes.
One bean and cheese, one carne asada and one chicken burrito. Got it.	One bean with cheese, one carne asada and one chicken burrito. Clear.
Okay, I have your details on file. Your order will be ready for pick-up in about 20 minutes.	Ok, I have your data in a file. Your order will be ready for shipping in about 20 minutes.
What kind of soup would you like to order for three people?	What kind of soup would you like to order for three people?
How does takeout from Cucina Venti Restaurant sound?Do you want just Lasagna or anything else?	What does the Cucina Venti takeout sound like? Just want lasagna or something else?
The order is sandwiches for three people?	Ordering sandwiches for three?
Okay. I have your personal details on file. Your order will be ready for pick-up in about 20 minutes.	Okay. I have your personal data. Your order will be ready for shipping in about 20 minutes.
Just to confirm you would like to order three bowls of chili soup?"OK. I have your personal details on file. Your order will be ready for pick-up in about 20 minutes"	Just to confirm that you want to order three cups of chili soup? "Okay. I have your personal data. Your order will be ready for shipment in about 20 minutes ""
Ok. Tostadas.	In order. Tostadas.
2 large hot dogs with a side of fries, one mustard Chilli and onions, one just ketchup.Okay, can i have your personal details on file. Your order will be ready for pick-up in about 20 minutes.	Two large hot dogs with fries, one mustard chili and onions, one just ketchup. Okay, may I save your personal data. Your order will be ready for shipping in about 20 minutes.
A Chocolate Brownie?Okay, we have one large Pizza with half Pepperoni and half Mushroom and a Chocolate Brownie, is that correct?Okay, your order will be ready for pickup in 20 minutes.	Chocolate brownie? Okay, we have one big pizza with half pepperoni, half mushrooms and a chocolate brownie, right? Okay, your order will be ready to ship in 20 minutes.
Okay, takeout for 3 pasta got it.	Okay, just take out 3 pasta dishes.
Okay, I have your personal details on file. Your order will be ready for pick-up in about 20 minutes.	Okay, I have your personal details. Your order will be ready for shipping in about 20 minutes.
Just to confirm your first pizza would be large with cheese and sausage and the second pizza would be extra large in size with pepperoni jalapeno sausage tomatoes and chicken. Is that correct?	Just to confirm that your first pizza will be big with cheese and sausage and your second pizza will be very large with tomatoes, pepperoni sausage, jalapenos and chicken. It's right?
Just to confirm you would like to order 2 soups. They are one large broccoli and cheese, one large chicken noodle soup and sourdough bread.Okay. I have your details on file. Your order will be ready for pick-up in about 20 minutes.	Just to confirm that you want to order 2 soups. This is one large broccoli with cheese, one large chicken noodle soup, and sourdough bread. I have your data in a file. Your order will be ready for shipping in about 20 minutes.
Pasta for how many?	How much paste?
Okay, I can help you order takeout. Go ahead with your order.	Okay, I can help you order takeaways. Continue your order.
What kind of pizza you would like to order?	What kind of pizza do you want to order?
Poke is a raw fish salad served as an appetizer in Hawaiian cuisine.	Poke is a raw fish salad that can be used as an appetizer for Hawaiian cuisine.
One greek salad, And a bottle of red wine. Does that sound correct?Okay. I have your personal details on file. Your order will be ready for pick-up in about 20 minutes.	Greek salad, a bottle of red wine. Does it sound correct? I have recorded your personal details. Your order will be ready for delivery in about 20 minutes.
Ok. I have your personal details on file. Your order will be ready for pick-up in about 20 minutes.	In order. I have your personal data. Your order will be ready for shipping in about 20 minutes.
2 bowls of broccolli cheddar with a side of crackers. Anything else?	2 cups broccoli and cheddar with cracker. Anything else?
Just to confirm you would like to order one Tuna Poke Bowl. Is that correct?Okay. I have your personal details on file. Your order will be ready for pick-up in about 20 minutes.	Just to confirm that you want to order a Tuna P bowl. is it? I have recorded your personal details. Your order will be ready for delivery in about 20 minutes.
First Turkey Club sandwich, Chicken salad with Lettuce and Tomato with Ciabatta Roll, and a South Restaurant's Tuna Rare with cheese and three bags of chips. Does that sound correct?Okay. I have your personal details on file. Your order will be ready for pick-up in about 20 minutes.Enjoy your dinner tonight.	The first is the Turkish Club Sandwich, chicken salad with lettuce and tomato with Ciabatta rolls, as well as rare tuna cheese and three bags of French fries from the South Restaurant. Does it sound correct? I have recorded your personal details. Your order will be ready for shelves in about 20 minutes. Enjoy dinner tonight.
I can help you with that. What would you like to order in Italian food?	I can help you. What would you like to order Italian food?
There is the Burger Point that is within 20 minutes from your location.	There is Burger Point 20 minutes from you.
Okay, this is what I have in order: chow mein, orange chicken fried rice, beef and broccoli, egg rolls and a side of wonton soup for two people, is that correct?	Okay, so I'm okay with chow mein, chicken and orange fried rice, beef and broccoli, egg rolls and a side dish of wonton soup for two, right?
Okay BBQ for 2, what would you like to order?	Good barbecue for two, what would you like to order?
One breakfast burrito. Is there anything else?Food for 1 people one breakfast burrito.Ok. I have your personal details on file. Your order will be ready for pick-up in about 20 minutes.	A breakfast burrito. Anything else? One breakfast burrito for one person. I have recorded your personal details. Your order will be ready for delivery in about 20 minutes.
Okay takeout for 3 with hot dogs what would you like with them.	Good takeaway for three with hot dogs whatever you want from them.
What kind of pasta would you like to order?	What kind of pasta do you want to order?
Any sides or drinks with that?Okay. I have your personal details on file. Your order will be ready for pick-up in about 20 minutes.	Is there any aspect or drink? I have recorded your personal details. Your order will be ready for delivery in about 20 minutes.
I can help you order takeout pizza.How many pizzas would you like to order?Okay let's start with the first pizza. What size and toppings would you like?	I can help you order takeaway pizza. How much pizza do you want to order? Okay, let's start with the first pizza. What size and filling do you want?
Got it . You would like to order lamb gyro for one person?	Got it . Do you want to order a lamb gyroscope for one person?
With hand-cut fries.Okay. I have your personal details on file. Your order will be ready for pick-up in about 20 minutes.	Served with hand-cut French fries. I have recorded your personal details. Your order will be ready for delivery in about 20 minutes.
Just to confirm, you would like to order spaghetti with meatballs, pasta, on the sides Italian bread with 2 liter Coca-Cola.You're welcome. Okay. I have your personal details on file. Your order will be ready for pick-up in about 20 minutes.	To confirm, you want to order spaghetti with meatballs, pasta, Italian bread on the sides with 2 liter Coca-Cola. Welcome. Okay. I have your personal data. Your order will be ready for shipping in about 20 minutes.
One salad with house dressing? Sure, I've added that to the order.Okay, Let me confirm what you have? 1 large pizza with one half pepperoni and one half mushroom and one salad with house dressing.Okay, your order will be ready for pick-up in about 20 minutes. Goodbye.	A salad with homemade condiments? Of course, I have added it to the order. Okay, let me confirm what you have? 1 large pizza, add a pepperoni, half of mushrooms and a salad with homemade condiments. Well, your order will be ready in 20 minutes. Goodbye.
Okay, I have your personal details on file. Your order will be ready for pick-up in about 20 minutes.	Okay, I have your personal details. Your order will be ready for shipping in about 20 minutes.
One chicken gyro and a side of spanakopita.Okay. I have your personal details on file. Your order will be ready for pick-up in about 20 minutes.	A chicken gyro and a spanakopita. I have recorded your personal details. Your order will be ready for delivery in about 20 minutes.
What kind of hot dogs would you like to order?	What kind of hot dogs would you like to order?
Yes, added avocado to white rice.Any drinks?	Yes, add avocado to the white rice. Do you have a drink?
Anything else in addition to pork food?Ok. I have your personal details on file. Your order will be ready for pick-up in about 20 minutes.	Is it okay other than pork? I have recorded your personal details. Your order will be ready for delivery in about 20 minutes.
What kind of gyros?	What kind of gyroscope?
Any drinks with that?	Do you have a drink?
You said tomato, ketchup, onions, pickles and I am sorry I missed the last part.	You said tomatoes, ketchup, onions, pickles, sorry I missed the last part.
You got it cheddar cheese burger.That should be ready in about 30 minutes to pick-up.	You have a cheddar burger that needs to be ready in about 30 minutes to be picked up.
Ok. I have your personal details on file. Your order will be ready for pick-up in about 20 minutes.	Ok. I have recorded your personal details. Your order will be ready for delivery in about 20 minutes.
Just to confirm the first one will be barbecue sauce onions and mustard.The second one will be with onions mustard and coleslaw.And the third one will be a taco dog with lettuce, tomato, salsa sour cream and shredded cheese.Ok. I have your personal details on file. Your order will be ready for pick-up in about 20 minutes.You had two burgers well done with everything on them. Sweet potato fries wi…	Just to confirm that the barbecue sauce with onions and mustard will be the first, the onion mustard and coleslaw will be the second, and the tacos with lettuce, tomatoes, salsa, sour cream and grated cheese will be the third. Okay. I have your personal data. Your order will be ready for shipping in about 20 minutes. You had two well done burgers with everything ready. Sweet fries with both.
What kind of pizza would you like?	What kind of pizza do you want?
Okay, I have your personal details on file. Your order will be ready for pick-up in about 20 minutes.	Okay, I have your personal details. Your order will be ready for shipping in about 20 minutes.
Tabasco sauce added to your order.Ok. I have your personal details on file. Your order will be ready for pick-up in about 20 minutes.	Tabasco sauce has been added to your order. I have recorded your personal details. Your order will be ready for delivery in about 20 minutes.
Okay, I have your personal details on file. Your order will be ready for pick-up in about 20 minutes.	Okay, I have recorded your personal details. Your order will be ready for delivery in about 20 minutes.
Barbecue, okay.	BBQ is good.
Just a moment. Your order is chicken parmesan with alfredo, lasagna, beef lasagna and spaghetti.Ok, I have your personal details on file. Your order will be ready for pick-up in about 20 minutes.	Moment. Your order is chicken parmesan with alfredo, lasagna, beef lasagna and spaghetti. Okay, I have your personal details. Your order will be ready for shipping in about 20 minutes.
Okay. We have three orders of double cheeseburgers, three large sweet teas and two orders of large fries?Ok. I have your personal details on file. Your order will be ready for pick-up in about 20 minutes.	Okay. Do we have three orders of double cheeseburgers, three large sweet teas, and two orders of large fries? I have your personal data. Your order will be ready for shipping in about 20 minutes.
Okay, hold on a moment. That was 2 Gyros. First gyro with beef, cream cheese and lettuce. Second, you wanted Taco meat, lettuce, red onion and diced chicken. You also wanted two cokes, is that correct?Great, I have your personal details on file. Your order will be ready for pick-up in about 20 minutes.	Okay, wait. Those are 2 gyroscopes. The first gyroscope for beef, cream cheese and lettuce. Second, you want Taco meat, lettuce, red onion and diced chicken. You still want two coke, right? Very good, I have your profile. Your order will be ready for delivery in about 20 minutes.
Just to confirm, you would like to order pineapple fried rice, small chicken wonton soup and two fresh rolls. Is that correct?Okay. I have your personal details on file. Your order will be ready for pick-up in about 20 minutes.	Just to confirm, you want to order pineapple fried rice, small wonton soup and two fresh rolls. is it? I have recorded your personal details. Your order will be ready for delivery in about 20 minutes.
A side of salad, is that correct?Okay. I have your personal details on file. Your order will be ready for pick-up in about 20 minutes.	Is the side of the salad correct? I have recorded your personal details. Your order will be ready for delivery in about 20 minutes.
Do you want spaghetti with meatballs?	Would you like spaghetti with meatballs?
They come in 2 sizes: medium and large.	They come in two sizes: medium and large.
Two grilled chicken sandwiches with tomatoes, ketchup and pickles. And two large fries and 1 large coke. Is that correct?Okay, I have your details on file. Your order will be ready for pick-up in about 20 minutes.	Two fried chicken sandwiches with tomato, ketchup and pickles. And two large French fries and 1 large coke. It's right? Ok, I have your data in a file. Your order will be ready for shipping in about 20 minutes.
Garlic naan added to the order. Anything else to drink?Okay. I have your personal details on file. Your order will be ready for pick-up in about 20 minutes.	Naan garlic added to order. Anything else to drink? I have your personal data. Your order will be ready for shipping in about 20 minutes.
I will also add an orange juice, does that complete your order?Okay, I have your details on file. Your order will be ready for pick-up in about 20 minutes.	I will also add orange juice so that you can complete your order. Well, I have recorded your details. Your order will be ready for delivery in about 20 minutes.
Just to confirm you would like to order a medium buffalo chicken pizza?Okay. I have your personal details on file. Your order will be ready for pick-up in about 20 minutes.	Just to confirm that you want to order the average buffalo chicken pizza? I have your personal data. Your order will be ready for shipping in about 20 minutes.
One breakfast burrito, anything else?	One breakfast burrito, anything else?
Order cheese sticks with marinara, a large cheeseburger with mayo and ketchup and large fries.I'm sorry Ranch instead of marinara, got it.Okay, I have your personal details on file. Your order will be ready for pick-up in about 20 minutes.	Order cheese sticks with marinara, a large cheeseburger with mayonnaise and ketchup, and large fries. I'm sorry, Ranch instead of marinara, got it. Okay, I have your personal details on file. Your order will be ready for shipping in about 20 minutes.
And A 2 liter of Pepsi to wrap up all the stuff, you got it.Okay. I have your personal details on file. Your order will be ready for pick-up in about 20 minutes.	Pack everything in 2 liters of Pepsi, and you’re done. I have recorded your personal details. Your order will be ready for delivery in about 20 minutes.
Sure, three salads. Two with ranch, one with thousand islands.Okay, I have your details on file. Your order will be ready for pick-up in about 20 minutes.	Of course, three salads. Two with pastures and one with thousands of islands. Okay, I provided your details in the file. Your order will be ready for delivery in about 20 minutes.
What would you like to order in Mexican food?	What would you like to order Mexican food?
Just to confirm your order would be chicken noodle soup, salad with no tomatoes with ranch dressing.	Just to confirm that your order will be chicken noodle soup, no tomato salad and ranch seasoning.
You ordered 1 turkey-avocado crepe with cheddar and 1 Greek Delight crepe.	You ordered 1 Turkey Avocado Cheddar Crepe and 1 Greek Delight Crepe.
One sukiyaki, one order of mus-aka, two small Greek salads, and a side of spanacopita, and one order of baklava. Does that sound correct?Did you want any drinks with that?I have your personal details on file. Your order will be ready for pick-up in about 20 minutes.No problem, enjoy your dinner and have a great weekend.	One sukiyaki, one mus-aka salad, two small Greek salads, one spanacopita and one baklava. Does it sound correct? Would you like a drink? I have your personal details. Your order will be ready for pickup in approximately 20 minutes. No problem, please have dinner and have a nice weekend.
1 diet coke added to the order.Would you like your soup to be spicy or mild spicy.	One kind of Coke was added to the order. Do you want to make the soup spicy or light spicy?
Okay, your soup will be mildly spicy.Okay, I have your details on file. Your order will be ready for pick-up in about 20 minutes.	Well, your soup will be a bit spicy. Well, I have your details. Your order will be ready for delivery in about 20 minutes.
Great, What would you like to order? Please, also provide your preference for restaurant location.,	Great, what do you want to order? Please also provide your preference for the location of the restaurant. ,
Currently we have Coke.	We currently have Coca-Cola.
Okay here's what I have, linguine with white clam sauce a side order of broccoli with Parmesan cheese and a salad. What type of dressing would you like with your salad?	Well, this is what I have, linguine with white clam sauce, broccoli with parmesan cheese and a side dish of salad. Which salad dressing do you want?
1 brownie. Sure, I've added that to the order.Okay. Let me confirm you have: 1 market burrito with black beans and spicy salsa & 1 chicken taco platter with re-fried beans and 1 brownie, is it correct?You are welcome. Your order will be ready for pick-up in about 20 minutes.	1 brownie. Of course, I added this to the order. Let me confirm that you have 1 market burrito with black beans and spicy salsa and 1 platter of chicken re-fried bean tacos and 1 brownie, right? Your order will be ready for shipping in about 20 minutes.
A salad with house dressing. Sure, I've added that to the order.I have 1 market burrito with black beans and spicy salsa and 1 chicken taco platter with re-fried beans and a salad with house dressing.	Salad with homemade dressing. Of course, I added this to the order. I have 1 market burrito with black bean and spicy salsa and 1 platter of chicken refried bean tacos and salad with homemade dressing.
Okay, Hold on just a second. So you wanted one large yellow fish poke bowl, one medium octopus poke Bowl. with soy sauce on the side. Is that correct?	Okay, wait a second. So, you wanted one large yellow fish poke bowl, one medium octopus poke bowl. with soy sauce on the side. It's right?
I have one order of butter chicken, one order of tandoori chicken, one French bean aloo and three orders of naan. Is that correct?Okay, I have your personal details on file. Your order will be ready for pick-up in about 20 minutes.	I have one order of butter chicken, one order of tandoori chicken, one French aloo bean, and three orders of naan. It is right? Okay, I have your personal details. Your order will be ready for shipping in about 20 minutes.
How many gyros?	How many gyroscopes?
Not even a drink to wash it all down with?Alright, looks like you are all set. I have three orders of scallion chicken.Ok. I have your personal details on file. Your order will be ready for pick-up in about 20 minutes.	Not even a drink to wash it all down? Okay, looks like you have everything ready. I have three orders of chicken and onions. Okay. I have your personal data. Your order will be ready for shipping in about 20 minutes.
Pad Thai, spring rolls and what was the last order?	Thai noodles, spring rolls and what's the last order?
1st order fettuccine alfredo with salad, no tomatoes with ranch dressing. 2nd order, spaghetti with meatballs with salad and french dressing. 3rd order, lasagna and salad with ranch dressing?	1st order fettuccine alfredo with salad, no tomatoes with ranch dressing. 2nd order, spaghetti with meatballs with salad and French dressing. 3rd order, lasagna and salad with ranch dressing?
Okay, I have your personal details on file. Your order will be ready for pick-up in about 20 minutes.	Okay, I have recorded your personal details. Your order will be ready for delivery in about 20 minutes.
I order of poki with rice and broccoli with 2 sprites.OK. I have your personal details on file. Your order will be ready for pick-up in about 20 minutes.	I ordered rice and cauliflower with 2 elf crackers. I have recorded your personal details. Your order will be ready for delivery in about 20 minutes.
One order of tandoori chicken, one order of chicken tikka masala and one order of butter chicken and samosas aswell.Okay. I have your personal details on file. Your order will be ready for pick-up in about 20 minutes.	One order of tandoori chicken, one order of tikka masala chicken, and one order of butter chicken and samosas. I have your personal data. Your order will be ready for shipping in about 20 minutes.
You said fruit salad?Fruit salad added to the order.	You say fruit salad? Add fruit salad to the order.
One Pepsi, got it.Okay, I have your personal details on file. Your order will be ready for pick-up in about 20 minutes.	A Pepsi, got it. Okay, I have your personal details. Your order will be ready for delivery in about 20 minutes.
That was simple. Three orders of chicken pasta. Perfect.I have your personal details on file. Your order will be ready for pick-up in 20 minutes.	That's very simple. Three orders of macaroni with chicken. perfect. I have your personal details. Your order will be ready for delivery within 20 minutes.
You would like to place a take out order for Chinese food, right?	You would like to order Chinese food to go, right?
Chicken quesadilla got it.	Got the chicken quesadilla.
I can help with your takeout order for three people what would you like on your pizza.	I can help with your three-person takeaway order, what would you like to eat on pizza.
One pepporoni and black olive.	One pepporoni and a black olive.
One mushroom and sasauge.	One mushroom and sasauge.
Okay. I can help you order some Thai food. How many people are you ordering for?	Okay. I can help you order Thai food. How many people are you ordering for?
Sure, Let me bring it up. Looks like you had two burgers well done with everything on them. Sweet potato fries with both.Looks like you had two burgers well done with everything on them. Sweet potato fries with both.	Of course, let me bring this up. Looks like you had two well done burgers that had everything on them. Sweet fries with both. Looks like you have two well done burgers that have it all. Sweet fries with both.
Pizza sounds good, what would you like on your pizza or pizzas?	Pizza sounds good, what would you like to eat on pizza or pizza?
So one lamb gyro, sprite and a side of fruit?Okay. I have your personal details on file. Your order will be ready for pick-up in about 20 minutes.	So one lamb gyroscope, sprite and fruit side? I have your personal data. Your order will be ready for shipping in about 20 minutes.
Okay, what kind of pizza would you like?	Okay, what kind of pizza do you want?
I can help you with take over, what would you like?	I can help you take responsibility, what would you like?
What kind of soup would you like to order?	What kind of soup would you like to order?
Just to confirm, you would like to order 2 chicken euros.Okay. I have your personal details on file. Your order will be ready for pick-up in about 20 minutes.	Just confirm that you want to order chicken for 2 euros. Ok. I have recorded your personal details. Your order will be ready for delivery in about 20 minutes.
One mimosa added to your order, anything to drink?Okay. I have your personal details on file. Your order will be ready for pick-up in about 20 minutes.	Added one mimosa to your order, something to drink? I have your personal data. Your order will be ready for shipping in about 20 minutes.
Two orders of Tom yum.Three Thai fried rice.1 Nun Tak.And three large cokes. Is that correct?Okay. I have your personal details on file. Your order will be ready for pick-up in about 20 minutes.	Two orders of Tom Yam. Three Thai fried rice, 1 Nun Tak, and three large colas. It is right? I have your personal data. Your order will be ready for shipping in about 20 minutes.
Okay, other one would be with mayonnaise ketchup lettuce and tomato.Just to confirm. You would like to order two large double cheeseburgers. One of them would be with 3 strips of bacon, ketchup and mustard other one would be with mayonnaise, ketchup, lettuce and tomato.Would you like me to add some fries to it?Would you prefer anything to drink?	Okay, the other one will be with mayonnaise, ketchup, lettuce and tomatoes. Just to confirm. You want to order two large double cheeseburgers. One of them will be with 3 strips of bacon, ketchup and mustard, the other with mayonnaise, ketchup, lettuce and tomatoes. Would you like me to add some fries to it? Would you like something to drink?
A bean cheese burrito and a Carne asada burrito.	Bean Cheese Burrito and Cana Shoal Burrito.
So, you would like to order two medium pizzas one with anchovies and one with pineapple. Is that correct?	Therefore, you want to order two medium-sized pizzas, one with anchovies and the other with pineapple. Is that correct?
Okay, and what type of gyros do you want?	Okay, what type of gyroscope do you want?
And one side of mac and cheese and 2 sides of coleslaw. Anything else?"Okay. I have your personal details on file. Your order will be ready for pick-up in about 20 minutes."	“And one side of the macaroni and cheese and two sides of the coleslaw. Anything else?" "Okay. I have your personal data. Your order will be ready for shipping in about 20 minutes. "
Just to confirm, you would like to order two chicken pasta salad with a side of Italian dressing. Is that correct?	Just to confirm, you want to order two chicken macaroni salad and Italian seasoning. Is that correct?
No worries enjoy your pizza.	Don't worry, enjoy your pizza.
I can help you with your takeout order for Chinese food. What would you like to order?	I can help you with ordering Chinese takeaway food. What would you like to order?
I can help with that. What would you like to order in Chinese food?	I can help. What would you like to order Chinese food?
Medium pepperoni and sausage pizza. Anything else?OK. I have your personal details on file. Your order will be ready for pick-up in about 20 minutes.	Medium spicy sausage and sausage pizza. Are there any more? I have recorded your personal details. Your order will be ready for delivery in about 20 minutes.
I can help with that. What would you like to order in Thai food?	I can help with this. What would you like to order from Thai cuisine?
Okay, pasta for 3. Got it.	Okay, 3 pasta. Clear.
3 breakfast burritos with hash browns and 3 coffees to go.Okay. I have your personal details on file. Your order will be ready for pick-up in about 20 minutes.	3 breakfast pancakes, paired with potato pancakes and 3 cups of coffee. Ok. I have recorded your personal details. Your order will be ready for delivery in about 20 minutes.
What kind of salad would you prefer?	Which salad would you prefer?
Let me confirm your order. You would like to order 3 hot dogs with relish mustard and onions. Is that correct?OK, Can I have your personal details on file? Your order will be ready for pick-up in about 20 minutes.	Please allow us to confirm your order. You would like to order 3 mustard and onion flavored hot dogs. It is right? Okay, can I save your personal data? Your order will be ready for shipping in about 20 minutes.
One large water bottle added to your order.Just to confirm you would like to order one medium pizza make chicken sausage, pepperoni and jalapeno peppers and one large water bottle.Okay. I have your personal details on file. Your order will be ready for pick-up in about 20 minutes.	A large kettle has been added to your order. Just confirm that you want to order a medium-sized pizza, including chicken sausage, pepperoni and jalapeno, and a large kettle. I have recorded your personal details. Your order will be ready for delivery in about 20 minutes.
Two sausage and hash brown burritos and anything else?	Two sausages, brown burritos and something else?
How many breakfast burritos and what kind?	How many breakfast burritos and what kind?
One 16-inch extra large Meat Lover's pizza and one 16-inch extra large Supreme pizza. Does that sound right?Okay, I have your personal details on file. Your order will be ready for pick-up in about 20 minutes.	One 16 "Extra Large Meat Lover's Pizza and one 16" Extra Large Supreme Pizza. Sounds right? Okay, I have your personal details. Your order will be ready for shipping in about 20 minutes.
I can help you. What would you like to order for two people?	I can help you. What would you like to order for two people?
Okay. One order of basil chicken, And anything else?	Okay. One order of basil chicken and something else?
You ordered a pasta with salad, and crusty bread in the side and diet coke.Okay. I have your personal details on file. Your order will be ready for pick-up in 20 minutes.	You ordered pasta with salad, crisp bread and diet cola. Okay. I have your personal data. Your order will be ready to ship in 20 minutes.
And onion chutney. Okay. I have your personal details on file. Your order will be ready for pick-up in about 20 minutes.	And onion chutney. Okay. I have your personal data. Your order will be ready for shipping in about 20 minutes.
Breakfast burrito got it.	Breakfast burrito got.
What kind of pizza?	What kind of pizza?
One order of chicken beef quesadilla, one soft shell beef taco without lettuce. Anything else?	A plate of chicken and beef tacos, a plate of soft-shell beef tacos without lettuce. Anything else?
Not even a drink to wash it all down with?Alright, looks like you are all set. I have three orders of scallion chicken.Ok. I have your personal details on file. Your order will be ready for pick-up in about 20 minutes.	Can't you even wash a cup of drink? Well, it looks like you are ready. I have three orders of scallion chicken. I have recorded your personal details. Your order will be ready for delivery in about 20 minutes.
Okay, one Rodeo Burger. What else?	Okay, a cowboy burger. What else?
What kind of hot dogs would you like to order?	What kind of hot dog do you want to order?
Go ahead with your takeout order.	Place a takeout order.
Burgers, Sure.A mushroom burger with pickles/lettuce/tomatoes, a side of french fries and a diet coke.	Burgers, of course. Mushroom Burger with Pickles / Lettuce / Tomatoes, French Fries Garnish and Diet Coke.
Two pulled pork sandwiches and one order of St Louis style ribs, got it.	Two pulled pork sandwiches and an order of St. Louis ribs, you know.
Sure, chips and 2 cokes got it. Will that complete your order?Okay, I have your details on file. Your order will be ready for pick-up in about 20 minutes.	Of course, we got chips and 2 cokes. Will your order be completed? Ok, I have your data in a file. Your order will be ready for shipping in about 20 minutes.
Okay, ordering three large Dr. Peppers to go with your three steak burritos.Your order should be ready in about 45 minutes. Enjoy your meal today.	Okay, order three large Dr Peppers to match your three steak burritos, and your order should be ready in about 45 minutes. I wish you a pleasant meal today.
The second one would be Bruschetta.Okay. I have your personal details on file. Your order will be ready for pick-up in about 20 minutes.	The second will be Bruschetta. I have your personal data. Your order will be ready for shipping in about 20 minutes.
One chicken fettuccine alfredo and any sides with that? Or maybe even a drink?	One chicken fettuccine alfredo and what are the sides to it? Maybe even a drink?
2 chili dogs with ketchup and mustard and 2 more with mustard relish and onions.	2 chili dogs with ketchup and mustard, and 2 chili dogs with mustard and onions.
You said you would like to order some ribs with stuffed baked potatoes?And collard greens?	Did you say you want to order ribs with stuffed baked potatoes? And cabbage greens?
Just to confirm you would like to order, Roast beef and white cheddar panini, blt club,Turkey lettuce tomato and mayo and for sides you would like to order 3 bags baked chips and 3 brownies.Okay, I have your personal details on file. Your order will be ready for pick-up in 20 minutes.	Just to confirm what you want to order, roast beef and white cheddar panini, blt club, turkey salad, tomatoes and mayonnaise, and for side dishes you want to order 3 bags of baked chips and 3 cakes. Okay, I have your personal details on file. Your order will be ready to ship in 20 minutes.
I will add a large Diet Coke to order, anything else?"Okay, I have your personal details on file. Your order will be ready for pick-up in about 20 minutes."	Do I want to order a large Diet Coke? "Well, I have recorded your personal details. Your order will be ready for collection in about 20 minutes."
Your order is spaghetti with meatballs and lasagna with a basket of dinner rolls, is it?	Your order is meatball spaghetti and a basket of dinner roll lasagna, right?
I have your personal details on file. Your order will be ready for pick-up in about 20 minutes.	I have recorded your personal details. Your order will be ready for delivery in about 20 minutes.
Absolutely, what kind of pasta would they like?One order of Fettuccine, Pal-Mini, two orders of Ravioli and 3 sides of Tomato Sauce. Is this correct?	Definitely what kind of pasta you want: one fettuccine, Pal-Mini, two ravioli and three-sided tomato sauce. is this correct?
Just to confirm you would like to order three hamburgers, side of french fries and 3 Budweisers beers.Is that correct?Ok. I have your personal details on file. Your order will be ready for pick-up in about 20 minutes.	Just to confirm that you want to order three burgers, fries and 3 Budweisers. I have your personal data. Your order will be ready for shipping in about 20 minutes.
One plain cheese.	An ordinary cheese.
What kind of soup would you like to order?	What kind of soup would you like to order?
Go ahead with your takeout order.	Continue your takeaway order.
Okay. I have your personal details on file. Your order will be ready for pick-up in about 20 minutes.	Okay. I have your personal data. Your order will be ready for shipping in about 20 minutes.
I will add a small Coca-Cola to your order. Is there anything else?"Okay. I have your personal details on file. Your order will be ready for pick-up in about 20 minutes."	“I'll add some Coca-Cola to your order. Anything else? " "Okay. I have your personal data. Your order will be ready for shipping in about 20 minutes. "
Yeah so you got one large pizza with 1/2 pepperoni and 1/2 mushroom is that correct?	Yes, you have one big pizza with half pepperoni and half mushrooms, right?
Two iced teas. Sure. I've added that to the order.1 turkey-avocado crepe with cheddar and 1 Greek Delight crepe and 2 iced teas.Okay. Your order will be ready for pick-up in about 20 minutes.	Two cups of ice tea. of course. I have added it to my order. 1 turkey avocado crepe with cheddar cheese, 1 greek-style crepe and 2 cups of iced tea. Your order will be ready for delivery in about 20 minutes.
Okay, I have your personal details on file. Your order will be ready for pick-up in about 20 minutes.	Okay, I have recorded your personal details. Your order will be ready for delivery in about 20 minutes.
Sure, let me bring that up.... Looks like you had 1 turkey-avocado crepe with cheddar and 1 Greek Delight crepe. Is that correct?	Of course, let me bring it up. ...It looks like you have 1 turkey avocado crepe with cheddar cheese and 1 Greek-style crepe. Is that correct?
So, just to confirm you would like to order one tuna poke. Is it right?Okay. I have your personal details on file. Your order will be ready for pick-up in about 20 minutes.	So just to confirm that you want to order a tuna poke. Is that right? I have recorded your personal details. Your order will be ready for delivery in about 20 minutes.
Bacon cheeseburger (with mustard and chilli) - order of fries - Mushroom Swiss burger with mayonnaise, lettuce and tomato - order of fries - 2 diet cokes?Okay. I have your personal details on file. Your order will be ready for pick-up in about 20 minutes.	Cheeseburger with bacon (with mustard and chili) - French fries - Swiss mushroom burger with mayonnaise, lettuce and tomatoes - order of fries - 2 diet colas? I have your personal data. Your order will be ready for shipping in about 20 minutes.
Okay, Placing order for 3 gyros plates fries, 3 large coke and extra onion with ketchup on the side.That would be available within 45 minutes.	Okay, place an order to order 3 gyro fries, 3 large cokes and extra onions, and add ketchup on the side. This will be done in 45 minutes.
Gyros. For how many people?	Gyroscopes. For how many people?
So one pork burrito with brown rice with pico de gallo with sour cream.	So, a pork burrito with brown rice and sour cream Picaro.
One order of souvlaki and chicken gyro, lemon chicken orzo soup.Side orders of baklava.And spanakopita.OK. "I have your personal details on file. Your order will be ready for pick-up in about 20 minutes"	An order for grilled meat and chicken gyros, lemon chicken with soup. There is also an order for baklava. There is also spanakopita. Okay. "I have your personal details. Your order will be in about Ready to receive in 20 minutes.""
So your whole wheat bun with lean meat and pickles and cheese order is accepted.	Therefore, your whole wheat bread, lean meat, pickles and cheese are all acceptable.
Okay, so I got chili burger, the Rodeo Burger, two orders of onion rings and order of fries and a 2 L of Mountain Dew?Okay great and before I end it anything else, just to make sure no desserts?Okay. I have your personal details on file. Your order will be ready for pick-up in about 20 minutes.	So I have a chili burger, a Rodeo burger, two orders of onion rings and fries, and 2 liters of Mountain Dew? Okay, great, and before I finish anything else, just to make sure there are no desserts? I have your personal data. Your order will be ready for shipping in about 20 minutes.
I can help you with that. What kind of soup would you like to order?	I can help you with that. What kind of soup would you like to order?
Sure, let me bring that up. Looks like you had 1 market burrito with black beans and spicy salsa and 1 chicken taco platter with refried beans. Is that right?	Of course, let me bring it up. It seems that you have 1 market burrito with black beans and spicy salsa, and 1 taco with fried beans. Is that correct?
Your order is 3 BBQ chicken with ribs.Okay, I have your details on file. Your order will be ready for pick-up in about 20 minutes.	Your order is 3 BBQ chicken with ribs. Ok, I have your data in a file. Your order will be ready for shipping in about 20 minutes.
Just to confirm you would like to order one large supreme pizza with two liters of coke and bread sticks, is that correct?Okay, I have your personal details on file. Your order will be ready for pick-up in 20 minutes.	Just to confirm that you want to order a big supreme pizza with two liters of cola and bread sticks, right? Well, I have provided your personal details in the archive. Your order will be ready for delivery within 20 minutes.
Chilli dog, 2 cheddar hotdog and two cans of Dr pepper. is that your order?	Chili dogs, 2 cheddar hot dogs and 2 cans of Dr. Pepper. Is that your order?
I can help you with that. What would you like to order in barbecue?	I can help you with that. What would you like to order at the barbecue?
Okay, white rice base.	Good white rice
I can help you to order takeout for two people. Go ahead with your order.	I can help you order takeaway for two. Make an order.
Ok, This will just be a second. One enchilada with a large side of guacamole and a large bean burrito.	Okay, this will be a second. One enchilada with a large guacamole side and a large bean burrito.
Okay, this is what I have. One steak burrito with black beans, tomato sauce and guacamole and another burrito with chicken, cilantro rice, pinto beans, guacamole and cheese. Is that correct?	Okay, this is what I have. One steak burrito is served with black beans, ketchup and guacamole, and the other burrito is served with chicken, cilantro rice, pinto beans, guacamole and cheese. Is that correct?
A salad with house dressing. Sure. I've added that to the order.Two burgers, well done with everything on them. Sweet potato fries with both and a salad with house dressing.Okay. Your order will be ready for pick-up in about 20 minutes. Bye.	Homemade salad dressing. Sure. I added this to the order. Two hamburgers, all well done. Sweet potato fries and salad with homemade dressing. Your order will be ready for shipping in about 20 minutes. While.
Just to confirm you would like to order butter chicken with naan and a side of coleslaw, is that correct?Okay, I have your personal details on file. Your order will be ready for pick-up in about 20 minutes.	Just to confirm that you want to order the butter chicken with naan and kale garnish, right? Okay, I have your personal details. Your order will be ready for shipping in about 20 minutes.
I can help you with your takeout order, what would you like to order?	I can help you with a takeout order, what would you like to order?
Looks like you had, 1 large pizza with one half pepperoni and one half mushroom.	It looks like the one you have eaten. There is a big pizza with half pepperoni and half mushrooms.
What would you like to order in Italian food?	What would you like to order Italian food?
I can help you with your order takeout. What would you like to eat?	I can help you process your order. What do you want to eat?
Anything else in addition to pork food?Ok. I have your personal details on file. Your order will be ready for pick-up in about 20 minutes.	Anything else besides pork? I have your personal data. Your order will be ready for shipping in about 20 minutes.
May I suggest Chinese Napa Cabbage Soup?On the side, I would suggest some spring rolls.Your order is Chinese Napa Cabbage Soup with spring rolls on side. Is that correct to order?Okay. I have your personal details on file. Your order will be ready for pick-up in about 20 minutes. Thank you.	Can I suggest Chinese Napa Cabbage Soup? On the side, I can suggest some spring rolls. Your order is Chinese Napa Cabbage Soup with spring rolls next to it. Is the order correct? I have recorded your personal details. Your order will be ready for delivery in about 20 minutes. thank you.
Did you want rice in the burrito?Okay sure thing, a rice burrito. What else?	Did you like rice in a burrito? Good, of course, rice burrito. What else?
One burger with with onion, lettuce, cheese and one burger one with just mustard, ketchup and cheese.	One burger with onions, salad, cheese and one burger with mustard, ketchup and cheese.
Good thinking with a side of fries.OK. I have your details on file. Your order will be ready for pick-up in about 20 minutes.	Good idea with a side dish of fries. OK. I have your data in a file. Your order will be ready for shipping in about 20 minutes.
Okay. I have your personal details on file. Your order will be ready for pick-up in about 20 minutes.	Okay. I have your personal data. Your order will be ready for shipping in about 20 minutes.
3 dinner rolls added to the order.Okay. I have your personal details on file. Your order will be ready for pick-up in about 20 minutes.	3 dinner rolls were added to the order. I have recorded your personal details. Your order will be ready for delivery in about 20 minutes.
Rib sauce on the side has been added to the order.OK. I have your personal details on file. Your order will be ready for pick-up in about 20 minutes.	The rib sauce on the side has been added to the order. determine. I have recorded your personal details. Your order will be ready for delivery in about 20 minutes.
Take out BBQ okay, what would you like to order?	Take out the barbecue, ok, what would you like to order?
Sure, poke bowl. Got it.	Of course, oke the bowl. Got it.
Okay, breakfast with burritos, sounds good. How many burritos would you like to order?	Okay, breakfast and burritos sound good. How many burritos do you want to order?
Okay. I have your personal details on file. Your order will be ready for pick-up in about 20 minutes.	Okay. I have your personal data. Your order will be ready for shipping in about 20 minutes.
For how many people you would like to order Indian food?	How many people would you like to order Indian food for?
Is it Chicago dog, corn dog, and regular all beef hot dog?	Is that a Chicago dog, a corn dog, and a regular beef hot dog?
Food for 2 persons: 2 foot long hoagies, one with ham and cheese club, one teriyaki chicken sandwich.I have your personal details on file. Your order will be ready for pick-up in about 20 minutes.	Food for 2 people: a 2-foot long loaf, a club with ham and cheese, and a braised chicken sandwich. I have your personal details. Your order will be ready for delivery in about 20 minutes.
One vegetable sandwich with lettuce, mustard, tomato, onion, mustard, oil, and vinegar.	One vegetable sandwich with lettuce, mustard, tomato, onion, mustard, oil and vinegar.
You would like to order pork souvlaki, with a salad and a gyro with a diet coke.	You want to order pork souvlaki with salad and gyroscope with diet cola.
Okay. I have your personal details on file. Your order will be ready for pick-up in about 20 minutes.	Okay. I have your personal data. Your order will be ready for shipping in about 20 minutes.
Okay, I can help you order takeout Indian food.	Okay, I can help you order takeaway Indian food.
Okay, food for 2 people: one large Pepperoni Pizza, one 2 liter of Sprite, two Brownies, two Iced Teas.	Okay, food for 2 people: a large pepperoni pizza, a 2-liter sprite, two brownies, two iced teas.
What kind of pasta?	What kind of pasta?
So you would like to order breakfast burritos for 3 people. Is that correct?What kind of Burritos?	Therefore, you want to order breakfast burritos for 3 people. correct? What kind of burrito is it?
Ok. I have your personal details on file. Your order will be ready for pick-up in about 20 minutes.	Ok. I have recorded your personal details. Your order will be ready for delivery in about 20 minutes.
One Diet Coke?Just to confirm you would like to order one chicken thai curry with brown rice and mixed vegetables.One diet coke.Okay. I have your personal details on file. Your order will be ready for pick-up in about 20 minutes.	Coke for weight loss? Just confirm that you want to order a chicken curry, brown rice and mixed vegetables, a meal of coke for weight loss. I have recorded your personal details. Your order will be ready for delivery in about 20 minutes.
Naked ribs?	Bare ribs?
And what would you like to order from the Indian restaurant?	What would you like to order from an Indian restaurant?
With some rice to go along with it, do you know what kind of tacos you wanted?	With some rice, do you know which taco you want?
Just to confirm you would like to order two large bacon, egg and cheese breakfast burritos and the side of guacamole. Is that correct?Okay. I have your personal details on file. Your order will be ready for pick-up in about 20 minutes.	Just to confirm that you want to order two large breakfast burritos with bacon, egg and cheese and guacamole. It is right? I have your personal data. Your order will be ready for shipping in about 20 minutes.
Okay. I have your personal details on file. Your order will be ready for pick-up in 20 minutes.	Okay. I have your personal data. Your order will be ready to ship in 20 minutes.
One steak gyro with tomato, onion, and tzatziki sauce.	Steak gyros with tomatoes, onions and tzatziki sauce.
Okay. I have your personal details on file. Your order will be ready for pick-up in about 20 minutes.	Ok. I have recorded your personal details. Your order will be ready for delivery in about 20 minutes.
Okay, what type of soup?	Okay, what soup?
One large meat lovers pizza,one lasagna, 3 small orders of spaghetti and meatballs.OK. I have your personal details on file. Your order will be ready for pick-up in about 20 minutes.	A big meat lover pizza, a lasagna, 3 small portions of pasta and meatballs. I have recorded your personal details. Your order will be ready for delivery in about 20 minutes.
Hello. I can help you order takeout for sandwiches. Go ahead with the first person to order.	Hello there. I can help you order takeaway sandwiches. Order with the first person.
Okay, so that's two orders of BBQ chicken with french fries and collard greens on the side. Is that correct?I have your details on file and your order will be ready for pickup in 20 minutes.	Okay, here are two orders of barbecue chicken with french fries and kale next to it. correct? I have recorded your details and your order will be ready for delivery within 20 minutes.
Okay. I have your personal details on file. Your order will be ready for pick-up in about 20 minutes.	Ok. I have recorded your personal details. Your order will be ready for delivery in about 20 minutes.
Do you want any drinks with that?	Do you want a drink with this?
Did you want rice in the burrito?Okay sure thing, a rice burrito. What else?	Do you want rice in a burrito? The sure thing is burritos. What else?
Your order is one Pad Thai with shrimp and a side of coconut rice?Okay. I have your personal details on file. Your order will be ready for pick-up in about 20 minutes.	Your order is for a Thai-style stir-fried rice noodle with prawns and coconut rice on one side? Ok. I have recorded your personal details. Your order will be ready for delivery in about 20 minutes.
3 diet sodas added to your order.Okay, I have your personal details on file. Your order will be ready for pick-up in 20 minutes.	There are 3 types of sugar-free sodas added to your order. Okay, I have recorded your personal details. Your order will be ready for delivery within 20 minutes.
One salad with house dressing? Sure. I have added that to the order.1 large pizza with one half pepperoni and one half mushroom.One salad with house dressing.Ok. Your order will be ready for pick-up in about 20 minutes.	One salad with homemade dressing? Sure. I added this to the order: 1 large pizza with half pepperoni and half mushrooms. One salad with homemade dressing. Okay. Your order will be ready for shipping in about 20 minutes.
Take out pizza for three people, Sure thing.	Take out the pizza for three, of course.
Would you prefer garlic fries?Plain fries added to your order.Would you like to have something to drink?Okay. I have your personal details on file. Your order will be ready for pick-up in about 20 minutes.	Would you prefer garlic fries? French fries have been added to your order. Do you want something to drink? Okay. I have your personal data. Your order will be ready for shipping in about 20 minutes.
One side of sour cream, a side of yellow rice, a side of pinto beans and lastly black beans. Anything else?Okay, I have your details on file. Your order will be ready for pick up in 20 minutes.	One side of sour cream, side of yellow rice, side of pinto beans, and finally black beans. Anything else? Ok, I have your data in a file. Your order will be ready to ship in 20 minutes.
Loco moco poi for all three orders with extra soy sauce, got it.	Loco moco poi for all three orders with extra soy sauce, got it.
I have one order of Singapore-style noodles, one spare rib, two egg rolls. Is that correct?Okay, I have your personal details on file. Your order will be ready for pick-up in about 20 minutes.	I have one order of Singapore style noodles, one spare rib, two egg rolls. It is right? Okay, I have your personal details. Your order will be ready for shipping in about 20 minutes.
Water, got it.Okay. I have your personal details on file. Your order will be ready for pick-up in about 20 minutes.Food for 2 people, One large pepperoni pizza - one 2 liter of sprite - one brownie - two iced teas.	Water, I see. I have your personal data. Your order will be ready for shipping in about 20 minutes. Meals for 2 people, one large pepperoni pizza - one 2 liters of sprite - one cake - two iced teas.
I have your personal details on file. Your order will be ready for pick-up in about 20 minutes. Bye.	I have recorded your personal details. Your order will be ready for delivery in about 20 minutes. Goodbye.
I think you said, you need to order BBQ food for three people?	I think you said that you need to order barbecue food for three people?
Large pork fried rice small wonton soup and one large general xiao chicken.Okay. I have your personal details on file. Your order will be ready for pick-up in 20 minutes.	Large pork fried rice, small wonton soup and one large common xiao chicken. Okay. I have your personal data. Your order will be ready to ship in 20 minutes.
Your order is a gyro for 2 people, anything else?	Your order is a gyroscope for 2 people, anything else?
Pasta for 2 persons. 2 plates of chicken parmesan. Right?Okay. I have your personal details on file. Your order will be ready for pick-up in about 20 minutes.	Pasta for 2 people. 2 plates of chicken parmesan. Is that right? I have recorded your personal details. Your order will be ready for delivery in about 20 minutes.
Okay what type of Burrito would you like from Rincon Taqueria?	Okay, what kind of burrito do you want from Rinkon Takeria?
Food for 2 people one green gazpacho, one vegetable lentil soup?Okay, I have your personal details on file. Your order will be ready for pick-up in 20 minutes.	Food for two, a green gazpacho, a vegetable lentil soup? Well, I provided your personal details in the file. Your order will be ready for delivery within 20 minutes.
One pound of chopped BBQ, Large order of cole slaw, Large order of hush puppies, 2 BBQ sandwiches with slaw, 2 Large pepsi's.Ok. I have your personal details on file. Your order will be ready for pick-up in about 20 minutes.	One pound of chopped kebab, Large order of kale, Large order of silence puppies, 2 BBQ sandwiches, 2 large pepsi. Okay. I have your personal data. Your order will be ready for shipping in about 20 minutes.
OK. I have your personal details on file. Your order will be ready for pick-up in about 20 minutes.	Ok. I have recorded your personal details. Your order will be ready for delivery in about 20 minutes.
Okay, what kind of Barbecue?	Okay, what kind of barbecue?
It looks like they're having a special curry chicken.	Looks like they have a special curry chicken.
A salad with house dressing, I have added that to your order. Anything else?Okay, let me confirm, you have two burgers well done with everything on them and sweet potato fries with both burgers and a salad with house dressing. Is that right?Okay. Your order will be ready for pick-up in about 20 minutes.	I added the salad and homemade seasoning to your order. Okay, let me confirm that you have two burgers that are well done. They have all the burgers on them, as well as sweet potato fries and burgers, as well as salads and homemade seasonings. Is it right? Your order will be ready for delivery in about 20 minutes.
Okay. I have your personal details on file. Your order will be ready for pick-up in about 20 minutes.	Okay. I have your personal data. Your order will be ready for shipping in about 20 minutes.
Okay, I have your personal details on file. Your order will be ready for pick-up in about 20 minutes.	Okay, I have your personal details. Your order will be ready for shipping in about 20 minutes.
One bowl of chicken noodle soup, one bowl tomato soup, and bowl of calm chowder.	One bowl of chicken noodle soup, one bowl of tomato soup, and a bowl of calm soup.
You would like to order pat krau pow lusad, One order of yam noodles with spicy beef salad and kai med mau main salad.With ranch dressing?OK. I have your personal details on file. Your order will be ready for pick-up in about 20 minutes.	You want to order pat krau pow lusad, one order of yam noodles with spicy beef salad and basic kai honey mau salad. With ranch sauce? OK. I have your personal data. Your order will be ready for shipping in about 20 minutes.
I have your personal details on file. Your order will be ready for pick-up in about 20 minutes.	I have recorded your personal details. Your order will be ready for delivery in about 20 minutes.
Just to confirm Thai basil sauce with rice and green curry.Would you like to add some meat to it?	Just to confirm the taste of Thai basil paste and rice and green curry. Do you want to add some meat on top?
2 burritos both with whole wheat tofu, sour cream guacamole, and cheese. Anything else?	2 whole wheat tofu burritos, guacamole with sour cream and cheese. Anything else?
Okay. Take out for 3 people.	Ok. Take 3 people.
Three chicken pitas and a large Greek salad.Okay, I have your personal details on file. Your order will be ready for pick-up in about 20 minutes.	Three chicken pita and a large Greek salad. Well, I have your personal details. Your order will be ready for delivery in about 20 minutes.
And what type of soup would you like.	What kind of soup do you want.
You want three breakfast burritos?Okay. I have your personal details on file. Your order will be ready for pick-up in about 20 minutes.	Would you like three burritos for breakfast? I have your personal data. Your order will be ready for shipping in about 20 minutes.
Okay, I have a carne asada burrito one bean and cheese burritos and one mission burrito and a slice of flan and 3 diet Dr.peppers.Okay. I have your details on file. Your order will be ready for pick-up in about 20 minutes.	Okay, I have a carne asada burrito, one bean and cheese burrito, one mission burrito, a flan slice, and 3 Diet Pepper Doctors. I have your data in a file. Your order will be ready for shipping in about 20 minutes.
Okay, ordering 2 mushroom ravioli plates and 2 salads?It looks like that will be ready in about 35 minutes.	Okay, ordering 2 bowls of mushroom ravioli and 2 salads? It looks like they'll be ready in about 35 minutes.
Alright, 2 orders of Babina pasta with light marinara sauce and make a large order of pastini with no sauce.Okay, I have your personal details on file. Your order will be ready for pick-up in 20 minutes.	Well, order 2 servings of Babina pasta and light marinara sauce, and make another sauce-free spaghetti. Your order will be ready for delivery within 20 minutes.
Just to confirm you would like to order Carne Asada fries without guacamole and a 2 liters bottle of orange soda, is that correct?I have your personal details on file. Your order will be ready for pick-up in about 20 minutes.	Just to confirm that you want to order Carne Asada fries without guacamole and 2 liters of orange soda. Is that correct? I have recorded your personal details. Your order will be ready for delivery in about 20 minutes.
He would like one large order of pork fried rice and one chicken finger.	He wants a large amount of pork fried rice and a chicken finger.
What size Pad Thai noodles would you like?	How big of Pad Thai noodles do you want?
Okay, to confirm you would like to order a fried chicken wrap with peanut sauce and a Thai beef sandwich. Is that correct?Okay. I have your personal details on file. Your order will be ready for pick-up in 20 minutes.	Okay, please confirm that you want to order fried chicken wrapped in peanut sauce and Thai beef sandwich. is it? I have recorded your personal details. Your order will be ready for delivery within 20 minutes.
One poke bowl. What would you like in it?	One p bowl. What do you want?
Pizza. What size and what kind?	pizza. What size and which?
Mozzarella sticks.The order is Pasta, Ravioli, and Italian Bread.	Mozzarella sticks. Order - pasta, ravioli and Italian bread.
Two Pork gyros with extra onions, one chicken gyro with no onions, and 2 liters of Mountain Dew. Is this right?	Two pork gyros with extra onion, one chicken without onion gyros and 2 liters of Mountain Dew. It is right?
Would you like anything to drink?	Would you like something to drink?
No worries enjoy your pizza.	Don't worry, enjoy your pizza.
Okay, sure thing. Takeout Chinese food tonight?	Okay, of course. Chinese takeaway food tonight?
Three gyro plates, extra tomatoes, onions and sour cream. Pickles on the side as well as ketchup. Three large cherry cokes. Does that complete your order?Okay. I have your personal details on file. Your order will be ready for pick-up in about 20 minutes.Enjoy your dinner.	Three gyro plates, extra tomatoes, onions and sour cream. Kimchi and ketchup are all beside. Three big cherry cola. Can this complete your order? I have recorded your personal details. Your order will be ready for collection in about 20 minutes, please enjoy dinner.
Okay, this is what I have. Three triple patty burgers with American cheese all with lettuce, tomatoes and one with pickles ketchup and mustard on the side in order of extra large fries, two side salads with ranch and three diet cokes.Okay. I have your personal details on file. Your order will be ready for pick-up in about 20 minutes.	Okay, this is what I have. Three triple patties burgers with American cheese, all with lettuce, tomatoes and one with pickles, ketchup and mustard in order with extra-large fries, two with ranch salad and three diet cola. I have recorded your personal details. Your order will be ready for delivery in about 20 minutes.
I can help you with your takeout order, what would you like to order?	I can help you order takeaway. What do you want to order?
For your takeout order, I have one butter chicken, they're special one non bread and one side salad. Is that correct?Okay. I have your personal details on file. Your order will be ready for pick-up in 20 minutes.	For your takeout order, I have one chicken in oil, special, one without bread and one salad. It is right? I have your personal data. Your order will be ready to ship in 20 minutes.
No pickles on one whopper.Okay. I have your personal details on file. Your order will be ready for pick-up in about 20 minutes.	There are no kimchi on one dish, okay. I have recorded your personal details. Your order will be ready for delivery in about 20 minutes.
Just to confirm you would like to order a large bowl of vegetable soup and a salad with no tomatoes and extra ranch dressing.Ok. I have your personal details on file. Your order will be ready for pick-up in about 20 minutes.	Just to confirm that you want to order a large bowl of vegetable soup and a salad without tomatoes and extra ranch seasoning. I have recorded your personal details. Your order will be ready for delivery in about 20 minutes.
Looks like you had two burgers well done with everything on them. Sweet potato fries with both.	It seems that both of your burgers are doing well. Sweet potato fries.
Okay, I can help you to get some take-out pizza. What size do you want?	Okay, I can help you buy takeaway pizza. What size do you want?
Okay, I have your personal details on file. Your order will be ready for pick-up in about 20 minutes.	Okay, I have your personal details. Your order will be ready for shipping in about 20 minutes.
BBQ. What would you like to order?	barbecue. What would you like to buy (order)?
Okay. Greek takeout for one. Got it.	Okay. Greek takeaway for one. Clear.
Okay, what kind of burritos did you want? Could you repeat that please?	Okay, what kind of burrito do you want? Could you repeat that, please?
Okay. I have your personal details on file. Your order will be ready for pick-up in about 20 minutes.	Ok. I have recorded your personal details. Your order will be ready for delivery in about 20 minutes.
Thanks for your patience, I would like to inform that your order for <num1> <item_name>, with <num2> <drinks> and <num3> <desserts> is placed. You can have it at <pickup_time> as per your <retrieval_type>,	Thank you for your patience. I want to inform you to order <num1> <item_name> with <num2> <drinks> and <num3> <desserts>. You can own it at <pickup_time> according to your <retrieval_type>,
One side of sour cream and one side of black beans, Got it. Anything else?Ok. I have your personal details on file. Your order will be ready for pick-up in about 20 minutes.	The sour cream side and the black bean side, I see. Are there any more? I have recorded your personal details. Your order will be ready for delivery in about 20 minutes.
Got it. extra sauce.Okay. I have your personal details on file. Your order will be ready for pick-up in about 20 minutes.	Got it. Excess sauce. Ok. I have recorded your personal details. Your order will be ready for delivery in about 20 minutes.
Food for 2 people: one large pepperoni pizza, One 2 liters of sprite, One brownie.	Meals for 2 people: one large pepperoni pizza, one 2L Sprite, one cake.
One quart of shrimp fried rice, one quart of Shrimp Lo Mein, 2 Spring Rolls and a side order of Chicken Dumplings. Does that sound correct?Okay. I have your details on file. Your order will be ready for pick-up within 20 minutes.Glad I could help. Enjoy your dinner. Bye.	One quart of shrimp fried rice, one quart of Lo Mein shrimp, 2 spring rolls and chicken dumpling garnish. Sounds right? I have your data in a file. Your order will be ready to ship within 20 minutes. I am glad to help. Enjoy dinner. While.
Just to confirm you would like to order three different kinds of soup.First a pint of minestrone soup.2nd tomato basil soup.And third mushroom and barley soup.With the side of crusty breads.Okay. I have your personal details on file. Your order will be ready for pick-up in about 20 minutes.	Just to confirm that you want to order three kinds of soups, first is a pint of minestrone soup, second is tomato and basil soup, and third is mushroom and barley soup with crusty bread. I have recorded your personal details. Your order will be ready for delivery in about 20 minutes.
So, just 1 meatball marinara sandwich. Anything else?	Therefore, there is only 1 meatball marinara sandwich. Anything else?
Just to confirm you would like to order to gyros with steak cheese pepper and associated seasonings on it?Would you like to order anything to drink like the Greek coffee?Okay. I have your personal details on file. Your order will be ready for pick-up in about 20 minutes.	Just to confirm that you want to order a gyroscope with steak cheese pepper and related seasonings? Do you want to order a drink like Greek coffee? I have recorded your personal details. Your order will be ready for delivery in about 20 minutes.
So, your order is one order of moussaka, 1 order of souvlaki, 1 order of lamb chops, and baklava.I have your personal details on file. Your order will be ready for pick-up in about 20 minutes.	So, your order is one order of moussaka, 1 order of souvlaki, 1 order of lamb and baklava chops. I have your personal data. Your order will be ready for shipping in about 20 minutes.
Sarah's Pizza. Sure, let me bring that up.Looks like you had 1 large pizza with one half pepperoni and one half mushroom.	Sarah's pizza. Of course, let me bring it up, as if you have a big pizza with half pepperoni and half mushrooms.
How many burritos would you like to order?2 bacon breakfast burritos. Is that correct?How many hash browns?	How many burritos do you want to order? 2 breakfast burritos with bacon. It is right? How many hash browns?
And a two liter of Mountain Dew. Sure.Okay. I have your personal details on file. Your order will be ready for pick-up in about 20 minutes.	There are also two liters of mountain dew. Okay, okay. I have recorded your personal details. Your order will be ready for delivery in about 20 minutes.
Can you confirm the number of hot dogs you would like to order?	Can you confirm the number of hot dogs you want to order?
Two Iced Teas? Sure. I've added that to the order.Okay. Let me confirm what you have, two burgers well done with everything on them and sweet potato fries with both burgers and 2 iced teas.Okay. Your order will be ready for pick-up in about 20 minutes.	Two iced teas? Sure. I added this to the order. Let me confirm what you have: two deep-fried burgers, and sweet potato fries with hamburgers and two iced teas. Okay. Your order will be ready for shipping in about 20 minutes.
What type of sandwiches?	What kind of sandwiches?
Yes. I can. What kind of breakfast burritos would you like to order for three people?Just to confirm you would like to have breakfast burritos with scrambled eggs sausage bell peppers, cheese and a coffeeAnd a coffee.	Yes it is. I can. Would you like to order a breakfast burrito for three persons? Just confirm whether you want a breakfast burrito, which includes scrambled eggs, sausage bell peppers, cheese, coffee and coffee.
Just to confirm you would like to order three hot dogs with everything on it, three large fries and three Cherry Cokes."Okay, I have your personal details on file. Your order will be ready for pick-up in 20 minutes".Sure, let me bring that up. Looks like you had 1 market burrito with black beans and spicy salsa and 1 chicken taco platter with refried beans. Is that right?	Just confirm that you want to order three hot dogs with everything on it, three large French fries and three cherry cola. "Well, I have recorded your personal details. Your order will be within 20 minutes Ready to claim." "Of course, let me bring it up. It looks like you have 1 market burrito with black beans and spicy salsa, and 1 taco with fried beans. Isn't it?"
Take out for 2 breakfast burritos, got it. What would you like?	Take out 2 breakfast burritos and got them. what would you like?
Thai food, sure thing.	Thai food, something for sure.
Two cheeseburgers with ketchup only	Two cheeseburgers with ketchup only
Bottle of water added to your order.Would like to add sauce?	A bottle of water has been added to the order. Want to add some sauce?
I will add two servings of masala chai, would you like to add anything else?Ok, I have your personal details on file. Your order will be ready for pick-up in about 20 minutes.	I will add two copies of masala chai, do you want to add anything else? Okay, I have recorded your personal details. Your order will be ready for delivery in about 20 minutes.
So, just a large order of pasta and meatballs, is that right?Okay. I have your personal details on file. Your order will be ready for pick-up in 20 minutes.	So, just a big order of pasta and meatballs, right? I have your personal data. Your order will be ready to ship in 20 minutes.
Okay. Pizza for 2 got it. What would you like on that pizza?	Okay. I got a pizza for two. What would you like from this pizza?
Just to confirm, you would like to order one chicken masala, one chicken and sausage ziti one shrimp florentine, is that correct?	Just to confirm, you want to order a bowl of chicken salad, a bowl of chicken chorizo ​​and a bottle of shrimp Florence, is this correct?
You had 1 market burrito with black beans and spicy salsa and 1 chicken taco platter with refried beans.	You had 1 market burrito with black bean and spicy salsa and 1 platter of fried bean chicken tacos.
Your order will be ready for pickup in about 20 minutes but, let me confirm what you got first okay.So you got one Market burrito with black beans, spicy salsa and one chicken taco platter with Refried beans and also add a side salad to it with house dressing, is that correct?Okay. Your order will be ready for pick-up in about 20 minutes.	Your order will be ready for collection in about 20 minutes, but let me confirm what you can do first, so you get a black bean burrito, spicy salsa and a fried bean chicken taco platter, And added a salad to wear house clothes on it, right? Your order will be ready for delivery in about 20 minutes.
Just to confirm you would like to order a large bowl of vegetable soup and a salad with no tomatoes and extra ranch dressing.Ok. I have your personal details on file. Your order will be ready for pick-up in about 20 minutes.	Just to confirm that you want to order a large bowl of vegetable soup and salad without the tomatoes and extra dressing. I have your personal data. Your order will be ready for shipping in about 20 minutes.
Chicken and beef, sure thing.	Chicken and beef, of course.
So one pork burrito with brown rice with pico de gallo with sour cream.	So one pork burrito with brown rice with pico de gallo and sour cream.
Okay, so two large pepperoni and bacon pizzas with light sauce.Okay, I have your details on file. Your order will be ready for pick-up in about 20 minutes.	So, two large pepperoni and bacon pizzas with a light sauce. Ok, I have your data in a file. Your order will be ready for shipping in about 20 minutes.
One order of chicken Alfredo with extra Alfredo sauce, garlic bread and a 2-liters of Pepsi. Does that sound correct?	One order of Alfredo chicken with additional Alfredo sauce, garlic bread and 2 liters of Pepsi. Does this sound right?
An order of chow main, orange chicken, won ton soup with shrimp, and a 2 liter of pepsi. Is that correct?Okay. I have your personal details on file. Your order will be ready for pick-up in 20 minutes.	The main course, orange chicken, wonton shrimp soup and 2 liters of Pepsi. is it? I have recorded your personal details. Your order will be ready for delivery within 20 minutes.
One diet coke and a poke bowl with chicken.Okay. I have your personal details on file. Your order will be ready for pick-up in about 20 minutes.	A diet cola and a canned chicken. Great. I have recorded your personal details. Your order will be ready for delivery in about 20 minutes.
One foot long with mustard, ketchup, pickles, onions and a side of fries.Will that complete your order? Okay. I have your personal details on file. Your order will be ready for pick-up in about 20 minutes.	One foot long with mustard, ketchup, pickles, onions and fries. Will this complete your order? Okay. I have your personal data. Your order will be ready for shipping in about 20 minutes.
Yes, was that for take out or dine in?	Yes, was it takeaway or lunch?
Just to confirm, you would like to order large bowl of potato soup with bacon, cheese and, bits of steak on it.Okay. I have your personal details on file. Your order will be ready for pick-up in about 20 minutes.	Just to confirm, you want to order a large bowl of potato soup, topped with bacon, cheese and a bit of steak. I have recorded your personal details. Your order will be ready for delivery in about 20 minutes.
How many orders of dumplings?	How many orders of dumplings?
Alright, 2 orders of Babina pasta with light marinara sauce and make a large order of pastini with no sauce.Okay, I have your personal details on file. Your order will be ready for pick-up in 20 minutes.	Okay, 2 orders of Babin pasta with light marinara sauce and a large order of no sauce. Okay, I have your personal details. Your order will be ready to ship in 20 minutes.
One hot dog with mustard relish and sour kraut and one hot dog with mustard and relish, fries and two diet cokes. Is that correct?Okay, I have your details on file. Your order will be ready for pick-up in about 20 minutes.No problem. Enjoy your dinner and have a great weekend.	A hot dog with mustard and chutney, a hot dog with mustard and condiments, french fries and two cola. correct? OK, I have recorded your details. Your order will be ready for delivery in about 20 minutes, no problem. Enjoy dinner and spend a pleasant weekend.
An order of samosas, one order of chicken tikka Masala and order of tandoori chicken. Anything else?Ok, I have your details on file. Your order will be ready for pick-up in about 20 minutes.No problem, enjoy your dinner!	One samosa, one tikka masala chicken and one tandoori chicken. Is there anything else? Okay, I have your details. Your order will be ready for shelves in about 20 minutes. No problem, please have dinner!
Okay. I have your personal details on file. Your order will be ready for pick-up in about 20 minutes.	Okay. I have your personal data. Your order will be ready for shipping in about 20 minutes.
Iced tea is bottled.	Bottled ice tea.
Got it, 2 liter bottle of Pepsi added to your order.So for the last time you would like to order pad Thai noodles with a side of pork fried spring rolls, 2 liter bottle of Pepsi.Okay. I have your personal details on file. Your order will be ready for pick-up in about 20 minutes.	It is understood that a 2 liter bottle of Pepsi has been added to your order. So, for the last time you would like to order spring roll stuffed fried pork noodles, a 2 liter bottle of Pepsi. Okay. I have your personal data. Your order will be ready for shipping in about 20 minutes.
Okay. I have your personal details on file. Your order will be ready for pick-up in about 20 minutes.	Okay. I have your personal data. Your order will be ready for shipping in about 20 minutes.
Bottle of water added to your order.Would like to add sauce?	Add a bottle of water to your order. Do you want to add soy sauce?
Okay, takeout for 2 breakfast burritos, sound good.	Okay, take 2 breakfast burritos, which sounds great.
Indian food for takeout okay, sure thing.	Indian takeaway food, of course.
Gyros for 2 and Greek salad.Okay. I have your personal details on file. Your order will be ready for pick-up in about 20 minutes.	Gyros and 2 Greek salads. Ok. I have recorded your personal details. Your order will be ready for delivery in about 20 minutes.
For your order, I have one small deep dish sausage and mushroom pizza and one small deep dish spinach pizza, is that correct?Okay. I have your personal details on file. Your order will be ready for pick-up in about 20 minutes.	For your order, I have a deep-dish sausage and mushroom pizza, and a deep-dish spinach pizza, right? I have recorded your personal details. Your order will be ready for delivery in about 20 minutes.
You had two burgers well done with everything on them. Sweet potato fries with both.	You had two well-done burgers that had everything Sweet fries with both.
Okay, got it. Two regular bacon, egg and cheese burritos. Would you like to any sides or drinks?Okay. I have your personal details on file. Your order will be ready for pick-up in about 20 minutes.	Okay, got it. Two regular burritos with bacon, egg and cheese. Would you like something or a drink? I have your personal data. Your order will be ready for shipping in about 20 minutes.
What size Pad Thai noodles would you like?	What size Pad Thai noodles would you like?
I can help you with your takeover. What would you like to order?	I can help you with the capture. What would you like to order?
Chilli dog, 2 cheddar hotdog and two cans of Dr pepper. is that your order?	Chili dog, 2 cheddar hot dogs, and two cans of Dr. is this your order?
A chocolate brownie? Sure. I've added that to the order.Okay, let me confirm what you have: 1 turkey-avocado crepe with cheddar and 1 Greek Delight crepe with one brownie.Okay, Your order will be ready for pick-up in about 20 minutes.	Chocolate brownie? Sure. I added this to the order. Okay, let me confirm what you have: 1 turkey avocado crepe with cheddar and 1 greek delight crepe with one brownie. Okay, your order will be ready to ship in about 20 minutes.
Just one moment. To confirm your order. I have one chicken Caesar wrap. One tuna salad wrap and a roast beef fry, is that correct?Okay. I have your personal details on file. Your order will be ready for pick-up in 20 minutes.	Just a moment. Confirm your order. I have a Caesar chicken roll. Is a tuna salad and a roast beef tenderloin correct? I have recorded your personal details. Your order will be ready for delivery within 20 minutes.
Tacos for three people?	Tacos for three?
So I have to salami and mustard sandwiches. Would you like to add anything to this order.OK, I have your personal details on file. Your order will be ready for pick-up in about 20 minutes.	So I have salami and mustard sandwiches. Do you want to add something to this order? Okay, I have your personal details. Your order will be ready for shipping in about 20 minutes.
1 medium decaf and 1 large regular. Is that correct?2 bacon breakfast burritos with extra bacon veggies, extra American cheese and 2 hash browns.And 1 medium decaf and 1 large regular coffee.I have your personal details on file. Your order will be ready for pick-up in about 20 minutes.	1 medium decaffeinated coffee and 1 large regular coffee. It's right? 2 breakfast burritos with bacon with extra bacon vegetables, extra American cheese and 2 potato pancakes, plus 1 medium decaffeinated coffee and 1 large regular coffee. I have your personal data. Your order will be ready for shipping in about 20 minutes.
Let me check on that for you. It looks like they have a variety of two liters and 1 liter bottles as well from the Coke Cola lineup.	Let me check it out for you. Looks like they have a variety of 2L and 1L bottles from the Coke Cola line.
I have your personal details on file. Your order will be ready for pick-up in about 20 minutes.	I have your personal data. Your order will be ready for shipping in about 20 minutes.
For your takeout order, I have one General Tso's Chicken, one order of Shrimp Fried rice and 2 Spring Rolls. Is that correct?Okay. I have your personal details on file. Your order will be ready for pick-up in about 20 minutes.	For your takeaway order, I have a Tso Zongtang chicken, a shrimp fried rice and two spring rolls. is it? I have recorded your personal details. Your order will be ready for delivery in about 20 minutes.
Any drinks?	Got drinks?
A chocolate brownie? Sure. I've added that to the order. Anything else?1 large pizza with one half pepperoni and one half mushroom and a chocolate brownie. Is that right?Okay. Your order will be ready for pick-up in about 20 minutes.	Chocolate brownie? Sure. I added this to the order. Anything else? 1 large pizza with half pepperoni, half mushrooms and chocolate brownie. It's true? Your order will be ready for shipping in about 20 minutes.
What type of noodles?	What kind of noodles?
An order of spaghetti, 5 pieces of garlic bread and a liter of coke. Does that sound right?Okay, I have your personal details on file. Your order will be ready for pick-up in about 20 minutes.	One serving of spaghetti, 5 slices of garlic bread and one liter of Coke. Does it sound good? Okay, I have recorded your personal details. Your order will be ready for delivery in about 20 minutes.
Just to confirm you would like to order can Khanom Chin Nam ngiao, Khanom Chin Nam ya and some cow fat kai. Is that correct?Okay, can I have your details on file? Your order will be ready for pick-up in about 20 minutes.	Just to confirm that you want to order Kan Khanom Chin Nam ngiao, Khanom Chin Nam me, and some kai lard. It is right? Okay, can I have your data in a file? Your order will be ready for shipping in about 20 minutes.
You would like to order pat krau pow lusad, One order of yam noodles with spicy beef salad and kai med mau main salad.With ranch dressing?OK. I have your personal details on file. Your order will be ready for pick-up in about 20 minutes.	You want to order pat krau pow lusad, a plate of yam noodles, spicy beef salad and kai med mau main salad. I have recorded your personal details. Your order will be ready for delivery in about 20 minutes.
One order of buttered chicken, an order of tandoori chicken, with two sides of flat bread. Does that complete your order? Would you like drinks?Okay. I have your personal details on file. Your order will be ready for pick-up in about 20 minutes.	One order of butter chicken, order of tandoori chicken with two sides of the tortilla. Does this complete your order? Do you want a drink? I have your personal data. Your order will be ready for shipping in about 20 minutes.
Would you like to add extra cheese to it?Just to confirm your order would be 3 bacon breakfast burritos and three large cokes.	Do you want to add extra cheese? Just confirm that your order will be 3 bacon breakfast burritos and 3 large colas.
Looks like you had 1 market burrito with black beans and spicy salsa and 1 chicken taco platter with refried beans.	Looks like you had 1 market black bean burrito with spicy salsa and 1 chicken taco platter with fried beans.
Hot and sour chicken soup has been added to your order.Would you like to add something to drink?Okay. I have your personal details on file. Your order will be ready for pick-up in about 20 minutes.	Sour and spicy chicken soup has been added to the order. Do you want to add some drinks? I have recorded your personal details. Your order will be ready for delivery in about 20 minutes.
So one chicken fettuccine and one order of lasagna with an extra side of garlic?	So, what about garlic for a serving of chicken lasagna and a serving of lasagne?
One medium pizza with anchovies and a small pineapple pizza. Is that correct?You would like to order one medium pizza with anchovies and a small pineapple pizza with the side of perogies. Is that correct?"OK. I have your personal details on file. Your order will be ready for pick-up in about 20 minutes."	“One medium sized anchovy pizza and a small pineapple pizza. Right? You would like to order one medium sized pizza with anchovies and a small pizza with pineapple and a side dish. Right?" "Okay. I have your personal data. in file. Your order will be ready for shipping in about 20 minutes. "" "
What kind of soup would you like to order?	What kind of soup would you like to order?
Your orders are three tacos, two enchiladas, and a Mexican jumping bean salad.Ok, "I have your details on file. Your order will be ready for pick-up in about 20 minutes."	Your order is three tortillas, two enchiladas and a Mexican jumping bean salad. Okay, "I have recorded your details. Your order will be ready in about 20 minutes."
Cheese dog?	Cheese dog?
Three taco plates.	Three plates of tacos.
Just to confirm, you would like to order two sausage breakfast burritos. Is that correct?	In confirmation, you would like to order two sausage burritos for breakfast. It's right?
I can help you with your takeout order.	I can help you order takeaway.
Mexican food for take out. For how many people?	Mexican takeaway food. For how many people?
Breakfast burrito take out. Any side dishes or drink?	Takeaway burrito breakfast. Any side dishes or drinks?
I can help you with your takeout order for Indian food. What would you like to order?	I can help you ordering Indian takeaway food. What would you like to order?
Just to confirm. You would like to order two medium breakfast burritos with sausage, egg and cheese.Okay. I have your personal details on file. Your order will be ready for pick-up in about 20 minutes.	Just to confirm. You would like to order two medium breakfast burritos with sausage, egg and cheese. Okay. I have your personal data. Your order will be ready for shipping in about 20 minutes.
There's a minimum charge for that.Just to confirm, you would like to order two split pea soup and one tomato soup. Is that correct?Okay. I have your personal details on file. Your order will be ready for pick-up in about 20 minutes.	The minimum charge is to be confirmed, you have to order two pea soup and one tomato soup. is it? I have recorded your personal details. Your order will be ready for delivery in about 20 minutes.
Okay, Mexican food, what would you like to order?	Okay, Mexican food, what would you like to order?
Take out for 3 hot dogs, sounds nice.	Take out 3 hot dogs, it sounds good.
Ok. I have your personal details on file. Your order will be ready for pick-up in about 20 minutes.	Ok. I have recorded your personal details. Your order will be ready for delivery in about 20 minutes.
Okay. I have your personal details on file. Your order will be ready for pick-up in about 20 minutes.	Ok. I have recorded your personal details. Your order will be ready for delivery in about 20 minutes.
Two Iced Teas? Sure. I've added that to the order.Okay. Let me confirm what you have, two burgers well done with everything on them and sweet potato fries with both burgers and 2 iced teas.Okay. Your order will be ready for pick-up in about 20 minutes.	Two cups of ice tea? of course. I have added it to the order. Ok. Let me confirm your situation. Both burgers are well done, with everything on top, sweet potato fries, two burgers and two cups of ice tea. Your order will be ready for delivery in about 20 minutes.
Two hot dogs with everything on it, one order of mozzarella sticks, too large fries, and 2 large cokes.Okay. I have your personal details on file. Your order will be ready for pick-up in 20 minutes.	Two hot dogs with everything on top, a mozzarella stick, too big french fries and 2 big coke. I have recorded your personal details. Your order will be ready for delivery within 20 minutes.
Okay, what kind of Gyros?	Okay, what kind of gyroscope?
I have your personal details on file. Your order will be ready for pick-up in about 20 minutes.	I have your personal data. Your order will be ready for shipping in about 20 minutes.
1 diet coke added to the order.Would you like your soup to be spicy or mild spicy.	1 Diet Coke has been added to the order. Want your soup to be spicy or slightly spicy?
Sure Indian take-out for how many people?	Surely Indian takeaway food for how many people?
Two Italian salads, one order of Linguine and an order of White Wine. Is that all for tonight?Okay. I have your personal details on file. Your order will be ready for pick-up in 20 minutes.Enjoy your Italian dinner. Goodbye.	Two Italian salads, one order of linguini and one order of white wine. It's all for today? I have your personal data. Your order will be ready to ship in 20 minutes. Enjoy an Italian dinner. Bye.
This week, they have a butter chicken dinner special and vegetable potato special.	They have a special buttered chicken dinner this week and a special vegetable potato.
A couple of yogurt drinks, okay.Okay. I have your personal details on file. Your order will be ready for pick-up in about 20 minutes.	A few yogurt drinks, all right. I have recorded your personal details. Your order will be ready for delivery in about 20 minutes.
16 inch pepperoni sausage with extra bacon and cheese - large Pepsi.Okay. I have your personal details on file. Your order will be ready for pick-up in about 20 minutes.	16 "pepperoni sausage with extra bacon and cheese - large pepsi. I have your personal data. Your order will be ready for shipping in about 20 minutes.
2 beef burritos with mexican style rice, guacamole, salsa and sour cream.Okay. I have your personal details on file. Your order will be ready for pick-up in about 20 minutes.	2 Beef burritos with Mexican-style rice, guacamole, salsa and sour cream. I have recorded your personal details. Your order will be ready for delivery in about 20 minutes.
A cheeseburger and a side of fries correct?	Cheeseburger and French fries, right?
Two sausage and hash brown burritos and anything else?	Two sausages and hash browns, are there others?
Spanish rice.What kind of beans?	Spanish rice. What kind of beans?
Okay. I have your personal details on file. Your order will be ready for pick-up in about 20 minutes.	Ok. I have recorded your personal details. Your order will be ready for delivery in about 20 minutes.
Okay. I have your personal details on file. Your order will be ready for pick-up in about 20 minutes.	Okay. I have your personal data. Your order will be ready for shipping in about 20 minutes.
Two sides Focaccia bread and Bruschettas.	Both sides of Focaccia bread and Bruschettas.
Of course. How many breakfast burritos do you want?	Sure. How many breakfast burritos do you want?
Okay, got it. Would you like to try the mango lassi or masala tea?Okay. I have your personal details on file. Your order will be ready for pick-up in about 20 minutes.	Okay, got it. Would you like to try mango lassi or masala tea? I have recorded your personal details. Your order will be ready for delivery in about 20 minutes.
Okay. I have your personal details on file. Your order will be ready for pick-up in about 20 minutes.	Okay. I have your personal data. Your order will be ready for shipping in about 20 minutes.
One order of Som Tum.Okay. I have your personal details on file. Your order will be ready for pick-up in about 20 minutes.	One Som Tum order. Okay. I have your personal data. Your order will be ready for shipping in about 20 minutes.
Just to confirm, you would like to order breakfast burritos for three people.	Just to confirm, you want to order breakfast burritos for three people.
Okay. Let me confirm you have 1 market burrito with black beans and spicy salsa and 1 chicken taco platter with re-fried beans and a chocolate brownie. Is that correct?Okay. Your order will be ready for pick-up in about 20 minutes.	Ok. Let me confirm that you have a market burrito with black beans and spicy salsa, and a taco fried chicken platter with fried beans and chocolate brownies. is it? Your order will be ready for delivery in about 20 minutes.
Any specific dressing for the salad?	Is there any specific seasoning for the salad?
Okay. I have your personal details on file. Your order will be ready for pick-up in about 20 minutes.	Ok. I have recorded your personal details. Your order will be ready for delivery in about 20 minutes.
And a shrimp and chicken kebab.	And shrimp and chicken kebab.
Just to confirm, your order is OC, chicken teriyaki, eggroll and miso soup.I have your personal details on file. Your order will be ready for pick-up in about 20 minutes.	To confirm, your order is OC, teriyaki chicken, egg roll and miso soup. I have your personal data. Your order will be ready for shipping in about 20 minutes.
And any drinks?	Are there any drinks?
Diet coke added to the order.Okay, I have your personal details on file. Your order will be ready for pick-up in 20 minutes.	Diet coke has been added to the order. Okay, I have your personal details. Your order will be ready to ship in 20 minutes.
Lasagna with mozzarella and Italian sausage got it. Anything else?	It turned out lasagna with mozzarella and Italian sausage. Anything else?
I can help you with your takeout order.	I can help you order takeaway.
Sure Indian take-out for how many people?	Determine how many people in India can take out?
I can help you with your order. What would you like to order in Mexican food?	I can order for you. What would you like to order Mexican food?
You would like to order two devein shrimp fajitas and chicken nachos fajita, is that correct?I have your personal details on file. Your order will be ready for pick-up in about 20 minutes.	You want to order two shrimp tortillas and chicken nachos with Mexican shrimp, right? I have your personal details. Your order will be ready for delivery in about 20 minutes.
Would you like to order 3 hero sandwiches?Yeah. 3 hero sandwiches.	Want to order 3 Hero Sandwiches? 3 hero sandwiches.
Okay, takeout for three people and you would like to have hot dogs, sounds good.	Okay, three people take out, you want to eat a hot dog, it sounds good.
Okay. So to review your order: I have one medium Pad Thai with a water and one medium drunken noodle with a Pepsi, is that correct?Okay. I have your personal details on file. Your order will be ready for pick-up in about 20 minutes.	Okay. So, to review your order: I have one medium Thai cooked pasta with water and one medium drunk pepsi noodles, is that correct? I have your personal data. Your order will be ready for shipping in about 20 minutes.
Just to confirm, you would like to order pineapple fried rice, small chicken wonton soup and two fresh rolls. Is that correct?Okay. I have your personal details on file. Your order will be ready for pick-up in about 20 minutes.	For confirmation, you would like to order pineapple fried rice, a small wonton chicken soup, and two fresh buns. It is right? I have your personal data. Your order will be ready for shipping in about 20 minutes.
Okay. I have your personal details on file. Your order will be ready for pick-up in about 20 minutes.	Ok. I have recorded your personal details. Your order will be ready for delivery in about 20 minutes.
Ok, one large coke.	Okay, a big glass of Coke.
Just to confirm, you would like to order one yellowfin tuna variety poke. Is that correct?I have your personal details on file. Your order will be ready for pick-up in about 20 minutes.	As proof, you want to order one variety of yellowfin tuna pumpkin. It is right? I have your personal data. Your order will be ready for shipping in about 20 minutes.
I heard a side of french fries and a side of sweet fries, is that correct?Okay, I have your personal details on file. Your order will be ready for pick-up in about 20 minutes.	I heard some of the fries and some of the sweet potatoes, right? Okay, I have your personal details. Your order will be ready for shipping in about 20 minutes.
Okay, you wanted to order a pizza for 3?	Okay, you want to order 3 pizzas?
Chicken Pita for all three?	Chicken pita bread for all three?
Take out for 3 hot dogs, sounds nice.	Take out 3 hot dogs, sounds good.
What would you like to order in Chinese food?	What would you like to order Chinese food?
Two large pepperoni and bacon and one order of breadsticks. Anything else?Okay. I have your personal details on file. Your order will be ready for pick-up in about 20 minutes.	Two large pepperoni and bacon and one order of chopsticks. Anything else? I have your personal data. Your order will be ready for shipping in about 20 minutes.
Extra feta cheese on the Greek salad added to the order.So, just to confirm, you would like to order Chicken Souvlaki, Greek salad with extra feta cheese and a slice of pie.Okay. I have your personal details on file. Your order will be ready for pick-up in about 20 minutes.	The order also includes extra feta on the Greek salad. So, to confirm, you want to order chicken Souvlaki, Greek salad and extra feta and a slice of pie. I have recorded your personal details. Your order will be ready for delivery in about 20 minutes.
I got three medium pizzas with pepperoni veggies and cheese.	I got three medium-sized pizzas with pepperoni vegetables and cheese.
Just to confirm, You would like to order one burrito with eggs, potatoes, onions, tomatoes and bacon.For the second one you would like to order with eggs, potatoes, onions and sausage?And for the third you would like to order with eggs, potatoes, onions and tomatoes?Would you like to add any drink?Okay, I have your personal details on file. Your order will be ready for pick-up in about 20 minutes.	Just to confirm, you want to order a burrito of eggs, potatoes, onions, tomatoes and bacon; the second you want to order burritos of eggs, potatoes, onions and sausage; the third Mexican you want to order Burrito eggs, potatoes, onions and tomatoes? Do you want to add some drinks? Well, I have your personal details. Your order will be ready for delivery in about 20 minutes.
The mashed potatoes, gravy collard greens and maybe even a side of french fries. Is this all correct?Okay. I have your personal details on file. Your order will be ready for pick-up in about 20 minutes.	Mashed potatoes, greens with kale sauce, and maybe even fries. Is that all right? I have your personal data. Your order will be ready for shipping in about 20 minutes.
I am sorry 2 regular hot dogs with ketchup and side of fries and a large diet coke. Is that correct?OK. I have your personal details on file. Your order will be ready for pick-up in about 20 minutes.	Sorry, there are 2 regular hot dogs with ketchup and French fries, and plenty of coke. is it? I have recorded your personal details. Your order will be ready for delivery in about 20 minutes.
A large 2L Pepsi, just one?Okay, I have your details on file. Your order will be ready for pick-up in about 20 minutes.	Big 2L Pepsi, just one? Ok, I have your data in a file. Your order will be ready for shipping in about 20 minutes.
Yes. Would you like to have Greek coffee?3 greek coffees added to the order of Souvlaki with Greek salad with feta cheese.Ok. I have your personal details on file. Your order will be ready for pick-up in about 20 minutes.	Yes it is. Do you want to drink Greek coffee? Three types of Greek coffee were added to Souvlaki's order, with Greek salad and feta cheese. I have recorded your personal details. Your order will be ready for delivery in about 20 minutes.
Fried ice cream as well.Okay. I have your personal details on file. Your order will be ready for pick-up in about 20 minutes.	Fried ice cream too. I have your personal data. Your order will be ready for shipping in about 20 minutes.
Let me confirm your order. 1 large pizza with one-half pepperoni and one-half mushroom and one salad with house dressing, is there anything else to add?	Please allow us to confirm your order. 1 large pizza with half pepperoni and half mushrooms and one salad with homemade dressing, what else can you add?
Awesome, so along with all that, you would like to include a brownie too, is that correct?Alright sure thing. So I have one large pepperoni pizza but it's half with mushroom and a brownie, do I have your order correct?Okay. Your order will be ready for pick-up in about 20 minutes.	Great, so along with all that, you'd like to add a cake too, right? Okay, of course. So, I have one big pepperoni pizza, but it is half mushroom and brownie. Did I place your order correctly? Your order will be ready for shipping in about 20 minutes.
Okay, what kind of Mexican food?	Okay, what kind of Mexican food is it?
Okay what type of Burrito would you like from Rincon Taqueria?	Well, what kind of burrito would you like to buy from Rincon Taqueria?
Got it . You would like to order lamb gyro for one person?	Clear . Would you like to order a gyroplane for one person?
Just to confirm 3 large beef burritos and 2 cokes.Would you like to add some sauce to it?	Just to confirm 3 large beef burritos and 2 coca colas. Would you like to add some sauce to them?
I can help you with your Indian food take out order. What would you like to order?	I can help you with ordering Indian takeaway food. What would you like to order?
Sure, I've added one salad with house dressing to the order.You have ordered 1 large pizza with one half pepperoni and one half mushroom and one salad with house dressing. Is it right?Okay. Your order will be ready for pick-up in about 20 minutes.	Of course, I have added a salad with homemade condiments to my order. You ordered a large pizza with half pepperoni and half mushrooms and a salad with homemade condiments. Is it right? Your order will be ready for delivery in about 20 minutes.
Perfect! Let me look that up for you. We are really sorry, we do not have <drinks> and <desserts> of your choice. Hope, we had been of service.,	perfect! Let me check it for you. Sorry, we do not have the <drinks> and <desserts> you selected. Hope, we have been serving. ,
Sure, let me bring that up. You have ordered 1 market burrito with black beans and spicy salsa and 1 chicken taco platter with re-fried beans. Is that right?	Of course, let me bring this up. You ordered 1 market burrito with black beans and spicy salsa and 1 platter of chicken tacos with refried beans. It is right?
Ok, one hot and sour soup.	Okay, hot and sour soup.
I got it. One sec. One serving of broccoli beef with steamed rice ,egg rolls , and 1 coke. Is that correct?Okay. I have your personal details on file. Your order will be ready for pick-up in about 20 minutes.	I understood. Just one second. One serving of beef with broccoli with boiled rice, egg rolls and 1 cola. It is right? I have your personal data. Your order will be ready for shipping in about 20 minutes.
Just to confirm you would like to order one medium pizza with chicken sausage, pepperoni and jalapeno peppers.	Just to confirm that you want to order one medium sized pizza with chicken sausage, pepperoni and jalapeno peppers.
I will be sure, they have Ranch for your salad. Anything else?Ok. I have your personal details on file. Your order will be ready for pick-up in about 20 minutes.	I'm sure they have ranch for your salad. Are there any more? I have recorded your personal details. Your order will be ready for delivery in about 20 minutes.
You would like to order the following. Chicken Masala with house salad and house dressing.Chicken masala with house salad and house dressing.And chicken kababs, 3 order of Baklava. Is that correct?Okay, I have your personal details on file. Your order will be ready for pick-up in about 20 minutes.	You want to order the following. Chicken masala with homemade salad and homemade dressing. Chicken masala with homemade salad and homemade dressing. And chicken kababs, 3 servings of baklava. It is right? Okay, I have your personal details. Your order will be ready for shipping in about 20 minutes.
Yes, 2 cokes have been added to your order. That's it?Okay. I have your personal details on file. Your order will be ready for pick-up in about 20 minutes.	Yes, you have added 2 coke to your order. Is that it? I have recorded your personal details. Your order will be ready for delivery in about 20 minutes.
Extra feta cheese on the Greek salad added to the order.So, just to confirm, you would like to order Chicken Souvlaki, Greek salad with extra feta cheese and a slice of pie.Okay. I have your personal details on file. Your order will be ready for pick-up in about 20 minutes.	Additional feta cheese on Greek salad has been added to the order. So, to confirm, you want to order chicken souvlaki, Greek salad with extra feta, and a slice of pie. I have your personal data. Your order will be ready for shipping in about 20 minutes.
You would like to order 2 spaghetti with meatballs.Caesar salad crispy bread.And a Giletto.I am sorry Gelato."Ok, can I have your details on file. Your order will be ready for pick-up in about 20 minutes."	“You want to order 2 spaghetti with meatballs. Crispy bread with Caesar salad. And Gilletto. I beg your pardon, Gelato. " “Okay, may I save your data. Your order will be ready for shipping in about 20 minutes. ... "" "
Okay, I have your details on file. Your order will be ready for pick-up in about 20 minutes.	Ok, I have your data in a file. Your order will be ready for shipping in about 20 minutes.
You would like to order one cream of broccoli, 1 mushroom soup and one chicken noodle soup. Is that correct?So just to confirm, you would like to order one cream of broccoli, 1 mushroom soup and one chicken noodle soup. All in large size.	You want to order broccoli cream, one mushroom soup, and one chicken noodle soup. So, to confirm, you want to order one broccoli cream, 1 mushroom soup, and one chicken noodle soup. Everything is in large size.
Okay, Just to confirm you would like to order sweet and sour chicken with noodles. Is that correct?OK. I have your personal details on file. Your order will be ready for pick-up in about 20 minutes.	Okay, please confirm that you want to order sweet and sour chicken. is it? I have recorded your personal details. Your order will be ready for delivery in about 20 minutes.
Just to confirm you would like to add souvlaki, with a side Greek salad with feta cheese?Do you like to have two Greek Coffee?	Just to confirm whether you want to add souvlaki with Greek salad and feta cheese. Would you like to have two cups of Greek coffee?
Take out for one, a pork bowl, got it.	Take out one, a pork bowl, and get it.
What sauce?	What sauce?
Okay, do you have a place in mind for your Breakfast Burritos?	Okay, do you have a place for a burrito for breakfast?
I can help with your pickup order.What would you like to order from the Thai restaurant?	I can help with ordering a pickup. What would you like to order in a Thai restaurant?
Two Gyros with no tomatoes.	Two gyros without tomatoes.
Okay, I have your personal details on file. Your order will be ready for pick-up in about 20 minutes.	Okay, I have recorded your personal details. Your order will be ready for delivery in about 20 minutes.
An order of spaghetti, 5 pieces of garlic bread and a liter of coke. Does that sound right?Okay, I have your personal details on file. Your order will be ready for pick-up in about 20 minutes.	Order spaghetti, 5 slices of garlic bread and a liter of cola. Sounds right? Okay, I have your personal details. Your order will be ready for shipping in about 20 minutes.
Okay, ordering three large Dr. Peppers to go with your three steak burritos.Your order should be ready in about 45 minutes. Enjoy your meal today.	Okay, ordering three big Dr. Peppers to your three burrito steaks. Your order should be ready in about 45 minutes. Bon appetit today.
Two grilled chicken sandwiches with tomatoes, ketchup and pickles. And two large fries and 1 large coke. Is that correct?Okay, I have your details on file. Your order will be ready for pick-up in about 20 minutes.	Two grilled chicken sandwiches with tomatoes, ketchup and pickles. There are also two large French fries and a large coke. correct? OK, I have recorded your details. Your order will be ready for delivery in about 20 minutes.
Hi. BBQ food with barbecue chicken and fries. Is this correct?Alright you have one order of BBQ chicken fries.Okay. I have your personal details on file. Your order will be ready for pick-up in about 20 minutes.	Hello there. Grilled food, grilled chicken and French fries. Is this correct? Well, you want to order a barbecue chicken fries. I have recorded your personal details. Your order will be ready for delivery in about 20 minutes.
Okay and how would you like a sandwich?	Okay, how do you want a sandwich?
One chicken gyro and one beef gyro with extra fatted cheese, an order of french fries, peanut bread and a bottle of white wine. Does that sound right?Ok, I have your personal details on file. Your order will be ready for pick-up in about 20 minutes.Enjoy your dinner.	A chicken gyro and a beef gyro are topped with fattened cheese, a French fries, peanut bread and a bottle of white wine. Does it sound good? Okay, I have recorded your personal details. Your order will be ready for collection in about 20 minutes, please enjoy dinner.
Any drinks with that?OK. I have your personal details on file. Your order will be ready for pick-up in about 20 minutes.	Any drinks with this? I have your personal data. Your order will be ready for shipping in about 20 minutes.
2 iced teas?Okay. Let me confirm what you have. 1 market burrito with black beans and spicy salsa and 1 chicken taco platter with refried beans and 2 iced teas.Okay. Your order will be ready for pick-up in about 20 minutes.	2 cups of ice tea? Let me confirm what you have. 1 market burritos with black beans and spicy salsa, 1 taco chicken taco platter and 2 cups of iced tea. Your order will be ready for delivery in about 20 minutes.
Would you prefer a vegetarian or non-vegetarian?	Do you want to be vegetarian or non-vegetarian?
Okay, one breakfast burrito with extra hot sauce and jalepenos and a side of fries. That's it right?	Well, a breakfast burrito with extra hot sauce and jalapenos and a portion of French fries. Yes
I can help you with your takeout order. What would you like from the Greek restaurant?	I can help you with a takeout order. What would you like from a Greek restaurant?
What would you like to order in Indian food for two people?	What would you like to order from Indian cuisine for two?
Can you confirm the number of breakfast burritos?	Can you confirm the number of breakfast burritos?
Looks like you had 1 market burrito with black beans and spicy salsa & 1 chicken taco platter with re-fried beans. Is that right?	It seems that you have 1 market roll with black beans and spicy salsa, and 1 taco with fried beans. Is that correct?
Okay, so I got some burritos with a side order of refried beans and a taco salad and also a Diet Coke, is this all correct and don't forget the large order of burritos.Okay. I have your personal details on file. Your order will be ready for pick-up in about 20 minutes.	Okay, so I bought some burritos with bean paste, taco salad and Coca-Cola on it. All of this is correct. Don’t forget the burritos. I have recorded your personal details. Your order will be ready for delivery in about 20 minutes.
Two hot dogs with everything on it, ketchup tomatoes and pickles with mustard and pepper as well two large order of fries and two large Sprites.	Two hot dogs with everything on top, tomato ketchup, mustard and pepper pickles, two French fries and two big sprites.
Three orders of cream of mushroom soup, bread on the side. Does that complete your order?Okay. I have your personal details on file. Your order will be ready for pick-up in about 20 minutes.	Three orders of mushroom soup and bread cream are on the side. Can this complete your order? I have recorded your personal details. Your order will be ready for delivery in about 20 minutes.
Let me check for you. This will just be a second. A small pizza is about 6 inches.	Let me check for you. It will be a second. Small pizza is about 6 inches.
Is that a total of 3 chicken Gyros or just two?	Is it just 3 chicken gyros or just two?
Two Pork gyros with extra onions, one chicken gyro with no onions, and 2 liters of Mountain Dew. Is this right?	Two pork tops with extra onions, one chicken top with no onions and 2 liters of mountain dew. Is this correct?
I can help you with your takeout order.	I can help you with a takeout order.
What kind of meat would you prefer?	What kind of meat would you prefer?
What kind of gyros do you want?	Which gyroscope do you want?
Any drinks with that?Okay, I have your personal details on file. Your order will be ready for pick-up in about 20 minutes.You were ordering Mexican food?	Are there drinks with this? Okay, I have your personal details on file. Your order will be ready for shipping in about 20 minutes. Have you ordered Mexican food?
Two burritos for takeout one regular chicken and one regular Bean, sure thing.	Two burritos can take out a regular chicken and a regular bean, that’s for sure.
Just to confirm your order large pork fried, small spare rib and 2 egg rolls.	Just to confirm your order, please large fried pork, small ribs and 2 egg rolls.
One moment. 3 beef bean and cheese burritos, 2 steak burritos and 4 chicken burritos.Ok. I have your personal details on file. Your order will be ready for pick-up in about 20 minutes.	For a while, 3 beef beans and cheese burritos, 2 steak burritos and 4 chicken burritos. I have recorded your personal details. Your order will be ready for delivery in about 20 minutes.
You said you would like to order some ribs with stuffed baked potatoes?And collard greens?	Did you say you want to order some roasted potato ribs and kale?
Just to confirm, you would like to order three clam chowder with some drinks.2 liter of Mountain Dew soda.Okay, I have your details on file. Your order will be ready for pick-up in about 20 minutes.	Just to confirm, you want to order three cups of clam chowder and some drinks. 2 liters of mountain dew soda water. Okay, I have your details in the file. Your order will be ready for delivery in about 20 minutes.
Side of salsa, has been added to the order.OK. I have your personal details on file. Your order will be ready for pick-up in about 20 minutes.	The spicy sauce side has been added to the order. determine. I have recorded your personal details. Your order will be ready for delivery in about 20 minutes.
One bacon cheeseburger.I have your personal details on file. Your order will be ready for pick-up in about 20 minutes.	One bacon cheeseburger. I have your personal data. Your order will be ready for shipping in about 20 minutes.
I will add the three house salads to order with ranch dressing one salad without tomatoes.Okay, I have your personal details on file. Your order will be ready for pick-up in about 20 minutes.	I'll add three homemade salads to order with one salad without tomatoes. Okay, I have your personal details. Your order will be ready for shipping in about 20 minutes.
Just to confirm your order would be black fries, Small Greek salad with no tomatoes but with extra Tzatziki sauce?	Just to confirm your order: black fries, a little Greek salad without tomatoes, but with extra tzatziki sauce?
Okay. Thai food, sounds good, what would you like to order?It looks like there's a special on pad Thai for this evening.	Okay. Thai food sounds good, what would you like to order? Looks like there's a special on Thai noodles tonight.
Pulled pork salad okay, got it. Anything else?Any drinks?	Pull the pork salad. Okay, got it. Anything else? Do you have a drink?
Sure, how would you like these burritos?	Of course, do you want these burritos?
Okay, how many breakfast burritos would you like?	Okay, how many breakfast burritos do you want?
One large pan style sausage and mushroom, and one small pan style spinach and mushroom.	A large plate of sausages and mushrooms, a small plate of spinach and mushrooms.
You had 1 market burrito with black beans and spicy salsa and 1 chicken taco platter with refried beans.	You had 1 market burrito with black bean and spicy salsa and 1 platter of fried bean chicken tacos.
They come in small or large size.	They come in small or large sizes.
Your order is a poke, with ice tea and a side salad. Is that right?Okay. I have your personal details on file. Your order will be ready for pick-up in about 20 minutes.	Your order is poke with cold tea and a side dish. It's true? I have your personal data. Your order will be ready for shipping in about 20 minutes.
3 orders of barbecue.	3 orders of kebab.
Okay. I have your details on file. Your order will be ready for pick-up in about 20 minutes.	Okay. I have your data in a file. Your order will be ready for shipping in about 20 minutes.
So, your order is one order of moussaka, 1 order of souvlaki, 1 order of lamb chops, and baklava.I have your personal details on file. Your order will be ready for pick-up in about 20 minutes.	Therefore, your order is a moussaka, a souvlaki, a lamb chop and baklava. I have your personal details. Your order will be ready for delivery in about 20 minutes.
Okay. Thai food, sounds good, what would you like to order?It looks like there's a special on pad Thai for this evening.	Ok. Thai food sounds good, what would you like to order? It seems that Thai food is very special tonight.
Just to confirm you want foot long hot dogs for three people. Is that correct?Do you want it with ketchup and mustard?	Just to confirm that you want hot dogs for three. Do you want it with ketchup and mustard?
Okay, one vegetable Samosa and one meat samosa.	Okay, one vegetable samsa and one meat samsa.
Okay, your soup will be mildly spicy.Okay, I have your details on file. Your order will be ready for pick-up in about 20 minutes.	Okay, your soup will be slightly spicy. Ok, I have your data in a file. Your order will be ready for shipping in about 20 minutes.
Two cheese burgers with pickles, mayo and ketchup, with an order of fries. Anything else?	Two cheese burgers with pickles, mayonnaise and ketchup, with french fries to order. Anything else?
Just to confirm you would like to order three different kinds of soup.First a pint of minestrone soup.2nd tomato basil soup.And third mushroom and barley soup.With the side of crusty breads.Okay. I have your personal details on file. Your order will be ready for pick-up in about 20 minutes.	Just to confirm that you want to order three different types of soup: first a pint of minestrone soup, 2nd tomato basil soup, 3rd mushroom and barley soup. With crispy bread. I have your personal data. Your order will be ready for shipping in about 20 minutes.
pizza for take-out sounds good.	takeaway pizza sounds good.
Okay. Let me confirm what you have: two burgers well done with everything on them and sweet potato fries with both burgers and one brownie?Okay. Your order will be ready for pick-up in about 20 minutes.	Ok. Let me confirm your dishes: Both burgers are well done, with all the burgers on top, one burger and one brownie sweet potato fries? Your order will be ready for delivery in about 20 minutes.
Okay. I have an order of tandoori chicken and green curry chicken, three orders of rice and naan bread. Anything else?I have your personal details on file. Your order will be ready for pick-up in about 20 minutes.	Okay. I have an order of tandoori chicken and green curry chicken, three orders of rice and naan bread. Anything else? I have your personal data. Your order will be ready for shipping in about 20 minutes.
Would you like your iced tea sweetened?2 barbecue sandwiches without coleslaw with order of fries and chopped barbecue plate and sliced barbecue plate and 3 sweetened iced teas.OK. I have your personal details on file. Your order will be ready for pick-up in about 20 minutes.	Want your iced tea to be sweetened? 2 BBQ sandwiches without coleslaw with a serving of fries and a chopped barbecue plate, a chopped barbecue plate and 3 sweetened iced teas OK I have your personal details. Your order will be ready for shipping in about 20 minutes.
Okay, what kind of pizza would you like?	Okay, what kind of pizza do you want?
Just to confirm, you would like to order one BLT, one chip buddy, 2 Ruben's.	As confirmation, you want to order one BLT, one buddy token, 2 Rubens.
2 hot dogs with ketchup, tomatoes, pickles, onions, jalapenos - one order of large fries - one large coca cola. Is that your order?Okay. I have your personal details on file. Your order will be ready for pick-up in about 20 minutes.	2 hot dogs with tomato sauce, tomatoes, pickles, onions, jalapenos-one large fries-one large Coca-Cola. Is that your order? I have recorded your personal details. Your order will be ready for delivery in about 20 minutes.
Veggie lasagna, a Cesar salad, and Cartufo and a diet coke. For one. Is that correct?Okay. I have your personal details on file. Your order will be ready for pick-up in about 20 minutes.No problem. Enjoy your dinner.	Vegetarian Lasagna, Cesar Salad, Cartufo and Diet Coke. For one. is it? I have recorded your personal details. Your order will be ready for delivery in about 20 minutes, no problem. I wish you a pleasant dinner.
What kind of burritos?	What are burritos?
Sure, let me bring that up.... Looks like you had 1 turkey-avocado crepe with cheddar and 1 Greek Delight crepe. Is that correct?	Sure, let me bring that up .... Looks like you had 1 turkey crepe and cheddar avocado and 1 greek delight crepe. It's right?
Do you need any drinks?Do you want to place the previous order? Which was Shrimp fried rice and barber chicken, correct?Okay. I have your personal details on file. Your order will be ready for pick-up in 20 minutes.	Do you need drinks? Do you want to place a previous order? It was shrimp fried rice and a chicken barber, right? I have your personal data. Your order will be ready to ship in 20 minutes.
Lightly toasted garlic bread to add.	Add lightly toasted garlic bread.
Okay, no coleslaw.Okay. I have your personal details on file. Your order will be ready for pick-up in about 20 minutes.	Okay, no cabbage salad. I have your personal data. Your order will be ready for shipping in about 20 minutes.
Three orders of Pad Thai.Okay. I have your personal details on file. Your order will be ready for pick-up in 20 minutes.	Three Pad Thai orders. Okay. I have your personal data. Your order will be ready to ship in 20 minutes.
You had 1 market burrito with black beans and spicy salsa and 1 chicken taco platter with refried beans.	You have 1 market burritos with black beans and spicy salsa, and 1 taco taco and red bean paste.
Pasta.	Pasta.
What would you like to order in Greek food?	What would you like to order from Greek cuisine?
I can help you order takeout. What would you like to eat?	I can help you order takeaway. What would you like to eat?
Just to confirm, you would like to order spaghetti with meatballs, pasta, on the sides Italian bread with 2 liter Coca-Cola.You're welcome. Okay. I have your personal details on file. Your order will be ready for pick-up in about 20 minutes.	Just to confirm, you want to order pasta with meatballs, pasta and pasta with 2 liters of Coca-Cola bread, you're welcome. Ok. I have recorded your personal details. Your order will be ready for delivery in about 20 minutes.
Sure, what type of pasta would you like?	Of course, what kind of pasta do you want?
Order cheese sticks with marinara, a large cheeseburger with mayo and ketchup and large fries.I'm sorry Ranch instead of marinara, got it.Okay, I have your personal details on file. Your order will be ready for pick-up in about 20 minutes.	I ordered a cheese stick made of marinara, a large cheeseburger with mayonnaise and ketchup and large French fries. Sorry, the ranch has replaced marinara. Well, I have your profile on file. Your order will be ready for delivery in about 20 minutes.
Got it, 2 liter bottle of Pepsi added to your order.So for the last time you would like to order pad Thai noodles with a side of pork fried spring rolls, 2 liter bottle of Pepsi.Okay. I have your personal details on file. Your order will be ready for pick-up in about 20 minutes.	Got it, 2 liters of Pepsi was added to your order, so the last time you want to order Thai noodles with pork fried spring rolls, 2 liters of Pepsi. I have recorded your personal details. Your order will be ready for delivery in about 20 minutes.
What kind of sandwiches?	What kind of sandwiches?
Mexican, that's an excellent choice.	Mexico, this is an excellent choice.
Okay. So to review your order: I have one medium Pad Thai with a water and one medium drunken noodle with a Pepsi, is that correct?Okay. I have your personal details on file. Your order will be ready for pick-up in about 20 minutes.	Ok. Therefore, please check your order: I have a medium-sized Pad Thai with water and a medium-sized Pepsi drunk noodle, right? I have recorded your personal details. Your order will be ready for delivery in about 20 minutes.
Just to confirm you would like to order pastrami sandwich and an egg sandwich and 2 coffees.	Just to confirm that you want to order a pastrami sandwich, an egg sandwich and 2 cups of coffee.
2 orders of poke aloha bowls and 4 poke tacos.Okay. I have your personal details on file. Your order will be ready for pick-up in about 20 minutes.	2 orders poke bowl and 4 oke tacos. I have recorded your personal details. Your order will be ready for delivery in about 20 minutes.
1 pepperoni 1 veggie 1 cheese, medium size for all 3. Is it correct?Okay. I have your personal details on file. Your order will be ready for pick-up in about 20 minutes.	1 pepperoni, 1 vegetarian, 1 cheese, all sizes are 3. Is this correct? I have recorded your personal details. Your order will be ready for delivery in about 20 minutes.
Okay, you want to order two large hamburgers, anything else?	Well, you want to order two big burgers, are there any others?
Okay. I have your personal details on file. Your order will be ready for pick-up in 20 minutes.	Okay. I have your personal data. Your order will be ready to ship in 20 minutes.
Hi. Sure thing, will go ahead and resume your takeout order.	Hello there. Of course, please go ahead and resume your takeaway order.
What would you like to order in Greek food?	What would you like to order in Greek cuisine?
Just to confirm you would like to order barbecue spare ribs, chicken wings with pork fried rice, is that correct?	Just to confirm that you want to order barbecue ribs, chicken wings and pork fried rice, right?
2 Tacos, 2 Burritos and 2 Enchiladas.Ok, I have your personal details on file. Your order will be ready for pick-up in about 20 minutes.	2 tacos, 2 burritos and 2 enchiladas. OK, I have your personal details. Your order will be ready for delivery in about 20 minutes.
2 Falafel plates with Tahini sauce - 2 drinks.Okay, I have your personal details on file. Your order will be ready for pick-up in about 20 minutes.	2 bowls of falafel with tahini sauce - 2 drinks Okay, I have your personal details. Your order will be ready for shipping in about 20 minutes.
Okay. I have your personal details on file. Your order will be ready for pick-up in about 20 minutes.	Ok. I have recorded your personal details. Your order will be ready for delivery in about 20 minutes.
An order of tandoori chicken.	One serving of tandoori chicken.
Hi. Okay what kind of Gyros would you like?	Hello. Okay, what kind of gyros would you like?
Okay, do you have any kind of soup in your mind?	Okay, do you have any soup on your mind?
Sure, let me bring that up. Looks like you had two burgers well done with everything on them and sweet potato fries with both burgers. Is that right?	Of course, let me bring this up. Looks like you had two well done burgers with everything on them and sweet potato fries with both burgers. It is right?
One gyro dish and one sukiyaki dish with french fries. Anything else?	One platter of gyroscope and one platter of french fries sukiyaki. Anything else?
Got it. Any drinks with that?	Got it. Do you have a drink?
I will add a side of cheese garlic bread to your order.	I will add a side of cheese garlic bread to your order.
Fries, diet Coke and a regular Coke has been added to your order.Okay. I have your personal details on file. Your order will be ready for pick-up in about 20 minutes.	French fries, diet coke and regular coke have been added to the order. I have recorded your personal details. Your order will be ready for delivery in about 20 minutes.
Ok. I have your personal details on file. Your order will be ready for pick-up in about 20 minutes.	Ok. I have recorded your personal details. Your order will be ready for delivery in about 20 minutes.
Okay. I have your personal details on file. Your order will be ready for pick-up in about 20 minutes.	Ok. I have recorded your personal details. Your order will be ready for delivery in about 20 minutes.
I have your personal details on file. Your order will be ready for pick-up in about 20 minutes.	I have your personal data. Your order will be ready for shipping in about 20 minutes.
Your order was 1 large pizza with one half pepperoni and one half mushroom.	Your order is a large pizza with half pepperoni and half mushrooms.
1 salad with house dressing ? Sure. I've added that to the order. Anything else?Okay. Let me confirm what you have. 1 market burrito with black beans and spicy salsa and 1 chicken taco platter with refried beans and 1 salad with house dressing.Okay. Your order will be ready for pick-up in about 20 minutes.	1 salad with homemade condiments? of course. I have added it to the order. Are there any more? Let me confirm what you have. 1 market burrito with black beans and spicy salsa, 1 taco chicken taco and red bean paste, and 1 salad with indoor seasoning. Your order will be ready for delivery in about 20 minutes.
Okay. I have your personal details on file. Your order will be ready for pick-up in about 20 minutes.	Ok. I have recorded your personal details. Your order will be ready for delivery in about 20 minutes.
Two chorizo breakfast burritos with hot salsa and sour cream, With two orange juices. Does that sound correct?Okay. I have your personal details on file. Your order will be ready for pick-up in about 20 minutes.	Two sausage breakfast burritos with hot salsa and sour cream, served with two orange juices. Does it sound correct? I have recorded your personal details. Your order will be ready for delivery in about 20 minutes.
Baked potato and diet coke has been added to the order.Okay, I have your personal details on file, your order will be ready in 20 minutes.You were ordering Italian food?	Baked potatoes and diet cola have been added to the order. Okay, I have recorded your personal details, and your order will be ready within 20 minutes. Are you ordering Italian food?
Okay, one order of egg drop soup large.	Okay, one big order of egg drip soup.
I have your personal details on file. Your order will be ready for pick-up in about 20 minutes.	I have your personal data. Your order will be ready for shipping in about 20 minutes.
2 large burritos with sausage, egg and cheese?Okay. I have your personal details on file. Your order will be ready for pick-up in about 20 minutes.	2 large burrito with sausage, egg and cheese? I have recorded your personal details. Your order will be ready for delivery in about 20 minutes.
How about the Dapper Dog on 417 Castro Street, San Francisco.	How about Dapper Dog at 417 Castro Street, San Francisco.
What kind of gyros do you want?	What gyroscopes do you need?
What sauce would you prefer?	What kind of seasoning do you want?
Okay. I have an order for two beef burritos with a large Baja Blast. Does that complete your order?Okay. I have your personal details on file. Your order will be ready for pick-up in about 20 minutes.	Ok. I ordered two beef burrito and a large Baja Blast. Can this complete your order? I have recorded your personal details. Your order will be ready for delivery in about 20 minutes.
Green peppers, onions and mushrooms for toppings.	Green peppers, onions and mushrooms serve as toppings.
Is this for take out?	Is this taken out?
1 order of ribs and 1 order of bbq chicken.	1 spare ribs and 1 barbecue chicken.
Okay, can I have your personal details on file. Your order will be ready for pick-up in about 20 minutes. Is there anything else that I can help you with?	Okay, can I save your personal data. Your order will be ready for shipping in about 20 minutes. How else can I help you?
Okay, I have your personal details on file. Your order will be ready for pick-up in about 20 minutes.	Okay, I have recorded your personal details. Your order will be ready for delivery in about 20 minutes.
Okay. I have your personal details on file. Your order will be ready for pick-up in about 20 minutes.	Ok. I have recorded your personal details. Your order will be ready for delivery in about 20 minutes.
A stack of ribs for two, and a dozen of the barbecue wings. Does that complete your order?OK. I have your personal details on file. Your order will be ready for pick-up in about 20 minutes.	A row of ribs can hold two barbecue ribs and twelve barbecue ribs. Can your order be completed in this way? I have recorded your personal details. Your order will be ready for delivery in about 20 minutes.
One order of meat lasagna and one vegetarian lasagna and an order of sauteed veggies for both with two diet cokes. Anything else?OK. I have your personal details on file. Your order will be ready for pick-up in about 20 minutes.	One order of meat lasagna, one vegetarian and one vegetable stew for both with two Diet Coca-Colas. Anything else? I have your personal data. Your order will be ready for shipping in about 20 minutes.
Okay. I have your personal details on file. Your order will be ready for pick-up in about 20 minutes.	Okay. I have your personal data. Your order will be ready for shipping in about 20 minutes.
Okay, I have your details on file. Your order will be ready for pick-up in about 20 minutes.	Ok, I have your data in a file. Your order will be ready for shipping in about 20 minutes.
What Chinese food were you thinking of ordering?	What Chinese food would you like to order?
6 piece chicken buffalo wings and two medium low sugar lemonades have been edited on your order.	6 pieces of buffalo chicken wings and two medium low sugar lemonades have been edited to your order.
And silverware, got it.Okay. I have your personal details on file. Your order will be ready for pick-up in about 20 minutes.	There are also silverware, I see. I have recorded your personal details. Your order will be ready for delivery in about 20 minutes.
Ok, one large coke.	Okay, one big coke.
Okay, so I got some burritos with a side order of refried beans and a taco salad and also a Diet Coke, is this all correct and don't forget the large order of burritos.Okay. I have your personal details on file. Your order will be ready for pick-up in about 20 minutes.	Okay, so I have some burritos with a side of fried beans and tacos, and a diet cola, all right, and don't forget the big burrito order. I have your personal data. Your order will be ready for shipping in about 20 minutes.
Okay, placing an order for 3 steak breakfast burritos and 3 Dr. Peppers.What size Dr. Peppers are they?	Okay, please order 3 steak breakfast burritos and 3 Dr. Peppers. What are their sizes?
What meat would you prefer for the white rice Teriyaki?	What kind of meat do you want with white rice teriyaki?
One BBQ sandwich with a side coleslaw, barbecue wings and a side of baked beans.Ok. I have your personal details on file. Your order will be ready for pick-up in about 20 minutes.	A grill sandwich with coleslaw, grilled wings and a side of baked beans. I have recorded your personal details. Your order will be ready for delivery in about 20 minutes.
Okay. I have your personal details on file. Your order will be ready for pick-up in about 20 minutes.	Okay. I have your personal data. Your order will be ready for shipping in about 20 minutes.
Okay. I have your personal details on file. Your order will be ready for pick-up in about 20 minutes.	Ok. I have recorded your personal details. Your order will be ready for delivery in about 20 minutes.
Take out pizza personal pan size sausage mushroom onion garlic and what was the last topping you wanted?	Take out the sausage, mushroom, onion, garlic and garlic in a personal pot of pizza. What is the last topping you want?
The second one is called Moonsoon Thai cuisine restaurant.	The second is the Moonsoon Thai restaurant.
One order of mozzarella sticks.Okay. I have your personal details on file. Your order will be ready for pick-up in 20 minutes.	A plate of mozzarella cheese sticks. I have recorded your personal details. Your order will be ready for delivery within 20 minutes.
I have your personal details on file. Your order will be ready for pick-up in about 20 minutes.	I have recorded your personal details. Your order will be ready for delivery in about 20 minutes.
One large fries added to the order.	A large serving of French fries was added to the order.
Tabasco sauce added to your order.Ok. I have your personal details on file. Your order will be ready for pick-up in about 20 minutes.	Tabasco sauce has been added to your order. I have your personal data. Your order will be ready for shipping in about 20 minutes.
Just to confirm, you would like to order one baked cheese tortellini and fettuccine alfredo pasta.Ok, I have your personal details on file. Your order will be ready for pick-up in about 20 minutes.	As confirmation, you want to order baked cheese tortellini and fettuccine alfredo pasta. Okay, I have your personal details. Your order will be ready for shipping in about 20 minutes.
You have six burritos three of them with chicken and two of them with beef and one of them with pork with three large Cokes, is that correct?I have your personal details on file. Your order will be ready for pick-up in about 20 minutes.	You have six burritos, three of them with chicken, two of them with beef and one of them with pork with three large Cokes, right? I have your personal data. Your order will be ready for shipping in about 20 minutes.
Okay, this is what I have. Two orders of spaghetti and meatballs with Parmesan cheese, a side tossed salad with Italian dressing and a bottle of white wine. Is that right?Okay. I have your personal details on file. Your order will be ready for pick-up in about 20 minutes.	Okay, this is what I have. Two orders of spaghetti and meatballs with parmesan cheese, salad with Italian dressing, and a bottle of white wine. It's true? I have your personal data. Your order will be ready for shipping in about 20 minutes.
Two orders of large curry with a side of white rice got it.	It turned out two orders of large curry with white rice garnish.
I can help you with your takeout order, what kind of burgers would you like to order?	I can help you with a takeout order, what kind of burgers would you like to order?
2 large mushroom pizzas. Would you like to add anything else to this order? Sides or drinks?	2 large mushroom pizzas. Do you want to add other content to this order? Noodles or drinks?
What would you like with your butter chicken dinner special?	Would you like a butter chicken dinner special?
A stack of ribs for two, and a dozen of the barbecue wings. Does that complete your order?OK. I have your personal details on file. Your order will be ready for pick-up in about 20 minutes.	A stack of ribs for two and a dozen barbecue wings. Does this complete your order? I have your personal data. Your order will be ready for shipping in about 20 minutes.
So, will that be three breakfast burritos?	So, will that be three breakfast burritos?
Looks like you had 1 turkey-avocado crepe with cheddar and 1 Greek Delight crepe.	It looks like you have a turkey avocado crepe with cheddar cheese and a Greek-style crepe.
One french onion soup and one avacado soup will that complete your order?OK. I have your personal details on file. Your order will be ready for pick-up in about 20 minutes.	Can one French onion soup and one Avacado soup complete your order? I have recorded your personal details. Your order will be ready for delivery in about 20 minutes.
Okay, takeout for 3 pasta got it.	Okay, takeaway for 3 pasta, got it.
Just to confirm you would like to order one large beef gyro with a side of Greek sauce, is that correct?Okay, I have your personal details on file. Your order will be ready for pick-up in about 20 minutes.	Just to confirm that you want to order a big beef gyroscope with Greek sauce, right? Well, I have provided your personal details in the archive. Your order will be ready for delivery in about 20 minutes.
Just to confirm you would like to add souvlaki, with a side Greek salad with feta cheese?Do you like to have two Greek Coffee?	Just to confirm that you want to add souvlaki garnished with Greek salad and feta cheese? Would you like two Greek coffees?
Sure, let me bring that up looks like you had 1 turkey-avocado crepe with cheddar and 1 Greek Delight crepe. is that right?	Of course, let me propose a crepe that looks like you have 1 turkey avocado crepe with cheddar cheese and 1 Greek-style crepe. Is that correct?
No pickles on one whopper.Okay. I have your personal details on file. Your order will be ready for pick-up in about 20 minutes.	No pickles on one whopper. I have your personal data. Your order will be ready for shipping in about 20 minutes.
You had 1 large pizza with one half Pepperoni and one half Mushroom.	You have a big pizza with half pepperoni and half mushrooms.
Okay, takeout for 3 Italian style.	Okay, take 3 Italian styles.
One bean and cheese one carne asada and one chicken with a side of sour cream, black beans and yellow rice.OK. I have your personal details on file. Your order will be ready for pick-up in about 20 minutes.	One beans and cheese, one carne asada and one chicken with sour cream, black beans and yellow rice. OK. I have your personal data. Your order will be ready for shipping in about 20 minutes.
Okay, ordering 2 mushroom ravioli plates and 2 salads?It looks like that will be ready in about 35 minutes.	Okay, ordered 2 plates of mushroom ravioli and 2 salads? It looks like it will be ready in 35 minutes.
Chicken quesadilla got it.	It was a chicken quesadilla.
Okay, One hot dog and a side of fries.Okay. I have your personal details on file. Your order will be ready for pick-up in about 20 minutes.	Okay, a side of hot dogs and French fries. I have recorded your personal details. Your order will be ready for delivery in about 20 minutes.
Just to confirm, you would like to order prawn coconut curry and a bowl of chicken curry?Would you like to add steamed rice?Steamed rice added to the order. What kind of chicken curry would you prefer?Would it be butter chicken or chicken tikka masala?	To confirm, would you like to order a shrimp and coconut curry and a plate of chicken curry? Would you like to add boiled rice? Boiled rice has been added to the order. Which type of chicken curry would you prefer: butter chicken or chicken tikka masala?
Looks like you had two burgers well done with everything on them. Sweet potato fries with both.	Looks like you had two well done burgers that had everything on them. Sweet fries with both.
Okay. I have your personal details on file. Your order will be ready for pick-up in about 20 minutes.	Ok. I have recorded your personal details. Your order will be ready for delivery in about 20 minutes.
Ok, Two large pizzas.	Okay, two big pizzas.
Okay, I got it. You want two double cheeseburgers with extra pickles and one large chicken sandwich and a 2 L of Coke. Is that correct?Okay. I have your personal details on file. Your order will be ready for pick-up in about 20 minutes.	Knowing that you need two double cheeseburgers with pickles and a large chicken sandwich and 2 liters of Coke. is it? I have recorded your personal details. Your order will be ready for delivery in about 20 minutes.
2 orders of fries and cokes.Okay. I have your personal details on file. Your order will be ready for pick-up in about 20 minutes.	2 servings of French fries and coke. Great. I have recorded your personal details. Your order will be ready for delivery in about 20 minutes.
For how many people and what's the size of the pizza?	How many people are there and what is the size of the pizza?
To confirm I have one medium buffalo chicken pizza.I have your details on file and your order will be ready for pick up in 20 minutes.	To confirm I have one medium buffalo chicken pizza. I have your details on file and your order will be ready to ship in 20 minutes.
Sorry, I forgot about it. And a bottle of red wine.	sorry I forgot. And a bottle of red wine.
1 large pizza with one half pepperoni and one half mushroom 2 ice teas and a crazy bread.Okay. Your order will be ready for pick-up in about 20 minutes.	1 large pizza, add half pepperoni and half mushrooms, 2 iced tea and a crazy bread. Your order will be ready for delivery in about 20 minutes.
Okay. Hold on just a second. One order of spanakopita, lamb shanks and bacopa?Okay. I have your personal details on file. Your order will be ready for pick-up in about 20 minutes.	Okay. Wait a second. One order: Spanakopita, Lamb and Bacopa? I have your personal data. Your order will be ready for shipping in about 20 minutes.
Any specific dressing for the salad?	Any special salad dressing?
They have American Veggie rolls.	They have American vegetable rolls.
3 medium cokes, anything else?Okay. I have your personal details on file. Your order will be ready for pick-up in about 20 minutes.	3Medium coke, is there anything else? I have recorded your personal details. Your order will be ready for delivery in about 20 minutes.
Just to confirm, you would like to order two tandoori chicken and one butter chicken.Would you like to add some naan?Would you prefer plain naan or garlic naan or butter naan?Plain Naan.Would you like to have anything to drink?Okay. I have your personal details on file. Your order will be ready for pick-up in about 20 minutes.	Just to confirm, you would like to order two tandoori chickens and one buttered chicken. Want to add some naan? Do you prefer plain naan or garlic naan or butter naan? Simple naan. Do you want something to drink? Okay. ... I have your personal data. Your order will be ready for shipping in about 20 minutes.
I heard a side of french fries and a side of sweet fries, is that correct?Okay, I have your personal details on file. Your order will be ready for pick-up in about 20 minutes.	I heard French fries on one side and sweet French fries on one side, right? Well, I have your personal details for the record. Your order will be ready for delivery in about 20 minutes.
Just to confirm you would like to order, Roast beef and white cheddar panini, blt club,Turkey lettuce tomato and mayo and for sides you would like to order 3 bags baked chips and 3 brownies.Okay, I have your personal details on file. Your order will be ready for pick-up in 20 minutes.	Just to confirm that you want to order, roast beef and white cheddar, panini, blt club, turkish lettuce, tomato and mayonnaise, and you want to order 3 bags of baked fries and 3 chocolate cakes. Your order will be ready for delivery within 20 minutes.
One with bacon and one with ketchup, that's it.	One with bacon, one with ketchup, that's all.
A bowl of Miso soup, Hanasaki and a diet coke. Does that complete your order?Okay. I have your personal details on file. Your order will be ready for pick-up in about 20 minutes.You're welcome. Enjoy your pork.	A bowl of miso soup, Hanasaki and diet cola. Can this complete your order? I have recorded your personal details. Your order will be ready for pick-up in about 20 minutes. Enjoy your pork.
2 Italian sandwiches with everything.Okay, I have your personal details on file. Your order will be ready for pick-up in about 20 minutes.	2 Italian sandwiches with everything. Okay, I have your personal details. Your order will be ready for shipping in about 20 minutes.
Okay. I have your personal details on file. Your order will be ready for pick-up in about 20 minutes.	Ok. I have recorded your personal details. Your order will be ready for delivery in about 20 minutes.
6 tacos, okay. Anything else?Just 6 tacos.Okay. I have your personal details on file. Your order will be ready for pick-up in about 20 minutes.	6 tortillas, good. There are also 6 tacos, okay. I have recorded your personal details. Your order will be ready for delivery in about 20 minutes.
One Carne Asada burrito Ok, Any other preferences?	A Carne Asada Burrito Okay, any other preferences?
Okay, I have your personal details on file. Your order will be ready for pick-up in about 20 minutes.	Okay, I have recorded your personal details. Your order will be ready for delivery in about 20 minutes.
With a side salad, okay.I have your personal details on file. Your order will be ready for pick-up in about 20 minutes.	Served with salad, okay. I have your personal details. Your order will be ready for delivery in about 20 minutes.
Your order was 1 large pizza with one half pepperoni and one half mushroom.	You ordered 1 large pizza with half pepperoni and half mushrooms.
I have your personal details on file. Your order will be ready for pick-up in about 20 minutes.	I have recorded your personal details. Your order will be ready for delivery in about 20 minutes.
What kind of pasta?	What kind of pasta?
What kind of Greek food you like to order?	What kind of Greek food do you like to order?
How many sausage breakfast burritos would you like to order?	How many sausage burritos for breakfast would you like to order?
To confirm your order. I have one order spaghetti with a Coke. The second order ravioli with a garlic bread side and a coke. And the last order is spaghetti with a water, Is that correct?I have your personal details on file and your order will be ready for pick up in 30 minutes.	Confirm your order. I have one order of spaghetti and cola. Ravioli of the second order with garlic bread and cola. And the last order is spaghetti with water, right? I have your personal details and your order will be ready to ship in 30 minutes.
I have your details on file. Your order will be ready for pick-up in about 20 minutes.	I have your details. Your order will be ready for delivery in about 20 minutes.
Okay, Placing an order for 3 large beef Gyros.	Okay, place an order for 3 big beef gyros.
Would you like anything else besides your Greek salad?	Apart from Greek salad, do you want anything else?
One large pan style sausage and mushroom, and one small pan style spinach and mushroom.	One large sausage and mushroom in a skillet and one small spinach and mushroom in a skillet.
Okay, I have your personal details on file, your order will be ready for pickup in about 20 minutes.	Okay, I have recorded your personal details, and your order will be ready for delivery in about 20 minutes.
Okay, this is what I have. Three triple patty burgers with American cheese all with lettuce, tomatoes and one with pickles ketchup and mustard on the side in order of extra large fries, two side salads with ranch and three diet cokes.Okay. I have your personal details on file. Your order will be ready for pick-up in about 20 minutes.	Okay, this is what I have. Three triple American cheese burgers, all with lettuce, tomatoes and one with salted ketchup and mustard, plus extra large fries, two ranch salads, and three Diet Coke. I have your personal data. Your order will be ready for shipping in about 20 minutes.
What would you prefer in Greek food?	What would you like to eat in Greek cuisine?
So you want to order General Tso's chicken with a side of fried rice, and a small fried chicken wings with puff fried rice and two cans of Sprite.Okay. I have your personal details on file. Your order will be ready for pick-up in about 20 minutes.	So, you want to order General Tso's chicken with fried rice garnish and small fried chicken wings with puff fried rice and two cans of Sprite. Okay. I have your personal data. Your order will be ready for shipping in about 20 minutes.
Sure. how many gyros?	of course. How many gyroscopes?
Ok, breakfast burritos. Sound good.	Okay, breakfast burrito. sounds good.
One hot dog with ketchup, one hot dog with coleslaw and a hot dog with lettuce, tomato, and cheese with salsa.	A hot dog with ketchup, a hot dog with coleslaw and a hot dog with lettuce, tomatoes and cheese with salsa.
Yes, calamari.	Yes, squid.
One mushroom and sasauge.	One mushroom and barbecue.
Diet coke added to the order.You wanted regular lamb gyro with extra Tzatziki sauce and no tomatoes. Also a side of fries and diet coke?Okay. I have your personal details on file. Your order will be ready for pick-up in about 20 minutes.	Diet Coca-Cola has been added to the order. You wanted a regular lamb gyroscope with extra tzatziki sauce and no tomatoes. Another side dish with French fries and Diet Coke? I have your personal data. Your order will be ready for shipping in about 20 minutes.
Okay here's what I have, linguine with white clam sauce a side order of broccoli with Parmesan cheese and a salad. What type of dressing would you like with your salad?	Okay, here's what I have: linguini with white clam sauce, broccoli parmesan garnish, and salad. What dressing would you like to add to the salad?
Sure, you want to order some take out for one person?	Of course, do you want to order one person's takeaway?
Just to confirm you would like to order hot dog for yourself.	Just to confirm that you want to order hot dogs yourself.
Burritos for how many people?	How many people are there in burritos?
Okay takeout for 3 with hot dogs what would you like with them.	Okay, bring three hot dogs, what would you like to eat.
Hello. I can help with your order takeout. Go ahead with the first order.	Hello there. I can pick up your order for you. Continue with the first order.
Okay, take out for hot dogs, sounds good.	Okay, take it out and eat a hot dog, it sounds good.
Okay, what kind of burritos?	Okay, what kind of burrito?
Your orders are three gyros. one with taco meat, 1 chicken, is that correct?Okay. I have your personal details on file. Your order will be ready for pick-up in about 20 minutes.	Your order is three gyroscopes. one with meat tacos, 1 chicken, right? I have your personal data. Your order will be ready for shipping in about 20 minutes.
Full rack of ribs. A bucket of hot wings. A BBQ salad, mashed potatoes, french fries and a 2-liter of Dr. Pepper. Anything else to add to this feast?OK. I have your personal details on file. Your order will be ready for pick-up in about 20 minutes.	A complete rack of spare ribs. A bucket of hot wings. Barbecue salad, mashed potatoes, French fries and 2 liters of Dr. Pepper. Is there anything else to add to this banquet? I have recorded your personal details. Your order will be ready for delivery in about 20 minutes.
I will add a bottle of water to your order. Anything else?Okay. I have your personal details on file. Your order will be ready for pick-up in 20 minutes.	I will add a bottle of water to your order. Anything else? I have your personal data. Your order will be ready to ship in 20 minutes.
2 sides of refried beans.	2 noodles with bean paste.
Okay. I have your personal details on file. Your order will be ready for pick-up in about 20 minutes.	Ok. I have recorded your personal details. Your order will be ready for delivery in about 20 minutes.
One pulled pork sandwich, one pulled chicken sandwich and two large orders of fries. Does that sound correct?Okay, I have your personal details on file. Your order will be ready for pick-up in about 20 minutes.	One pork sandwich, one chicken sandwich, and two large fries. Sounds right? Okay, I have your personal details. Your order will be ready for shipping in about 20 minutes.
I will add vanilla ice cream to order, Anything else?Ok, I have your personal details on file. Your order will be ready for pick-up in about 20 minutes.	I'll add vanilla ice cream to my order, anything else? Okay, I have your personal details. Your order will be ready for shipping in about 20 minutes.
Okay, just to confirm, you would like to order Chicken Souvlaki, Greek salad and a slice of pie. Is that correct?	Okay, please confirm, you want to order chicken Souvlaki, Greek salad and a slice of pie. Is that correct?
How many hot dogs?	How many hot dogs?
We have a salad with yogurt, onions and tomatoes.	We have a salad with yogurt, onions and tomatoes.
You need 2 orders of lo mein and 2 orders sweet and sour chicken, is that correct?	You need 2 portions of lo mein and 2 portions of sweet and sour chicken, right?
One large french fries added to the order.You said, you wanted coke, Is that correct?	One large French fries have been added to the order. You said you wanted a Coke, right?
What kind of sandwiches?	What kind of sandwich?
Alright, great. You got it. Taco salad with 5 enchiladas and fried rice?Okay. I have your personal details on file. Your order will be ready for pick-up in about 20 minutes.	Good Excellent. Have you received it. Taco salad with 5 enchiladas and fried rice? I have your personal data. Your order will be ready for shipping in about 20 minutes.
One plain cheese.	One simple cheese.
And egg rolls added.Okay. I have your personal details on file. Your order will be ready for pick-up in about 20 minutes.	And added egg rolls. I have recorded your personal details. Your order will be ready for delivery in about 20 minutes.
I will add a bottle of water to your order. Anything else?Okay. I have your personal details on file. Your order will be ready for pick-up in 20 minutes.	I will add a bottle of water to your order. Are there any more? I have recorded your personal details. Your order will be ready for delivery within 20 minutes.
A large breakfast burrito, with steak cheese and egg with hot sauce and a large Dr. Pepper. Does that complete your order?"OK. I have your personal details on file. Your order will be ready for pick-up in about 20 minutes."	“Big breakfast burrito with steak, cheese and egg with hot sauce and big Dr. Pepper. Does this complete your order? " "Okay. I have your personal data. Your order will be ready for shipping in about 20 minutes. "" "
Okay, you would like to order two gyros and two large Diet Cokes. Anything else?Okay. I have your personal details on file. Your order will be ready for pick-up in about 20 minutes.	Okay, you want to order two gyroscopes and two big Diet Coke. Are there any more? I have recorded your personal details. Your order will be ready for delivery in about 20 minutes.
Okay, I have a large pepperoni and mushroom pizza in order of garlic bread sticks with marinara sauce. Anything else?	Well, I have a big pepperoni and mushroom pizza, in the order of garlic bread sticks with marinara sauce. Anything else?
Okay, here's what I have. One hot dog with mustard, a side order of onion rings and a 2 L of Pepsi."OK. I have your personal details on file. Your order will be ready for pick-up in about 20 minutes."	Well, this is what I have. A hot dog with mustard sauce, an onion ring and an order of 2 liters of Pepsi. 20 minutes. """
2 medium burgers with lettuce on a whole wheat with tomato on the side and a side order of french fries.Okay. I have your personal details on file. Your order will be ready for pick-up in about 20 minutes.	2 medium burgers with whole wheat salad with tomatoes on the side and fries garnished. Okay. I have your personal data. Your order will be ready for shipping in about 20 minutes.
I will add an order of coconut rice to your order. Anything else?"OK. I have your personal details on file. Your order will be ready for pick-up in about 20 minutes."	“I will add an order of coconut rice to your order. Anything else?" "Okay. I have your personal data. Your order will be ready for shipping in about 20 minutes. "
Okay, I have your personal details on file. Your order will be ready for pick-up in about 20 minutes.	Okay, I have your personal details. Your order will be ready for shipping in about 20 minutes.
Looks like you had 1 market burrito with black beans and spicy salsa and 1 chicken taco platter with refried beans, is that right?	Looks like you had 1 market burrito with black bean and spicy salsa and 1 platter of chicken tacos with fried beans, right?
Okay, This is what I have. One pizza meat lovers Style with bacon sausage and pepperoni, One cheese pizza and for the third Pizza you would like pineapple ham and bacon. Would you like to add anything to drink?	Ok, this is what I have. One pizza, meat lovers. Combine sausage with bacon and pepperoni, one cheese pizza, and for a third pizza, you want pineapple ham and bacon. Anything you want to add to your drink?
So just to confirm, you would like to order a large pizza with pepperoni and mushrooms and a two liter pepsi, right?I have your personal details on file. Your order will be ready for pick-up in about 20 minutes.	So, to confirm, you want to order a large pepperoni and mushroom pizza and a 2L Pepsi, right? I have your personal data. Your order will be ready for shipping in about 20 minutes.
Just to confirm you would like to order to Chicago-style hot dogs. Is that correct?Still, anything to drink?Okay. I have your personal details on file. Your order will be ready for pick-up in 20 minutes.	Just to confirm that you want to order Chicago-style hot dogs. Can you still have something to drink? I have your personal data. Your order will be ready to ship in 20 minutes.
One carne asada burrito with a side of sour cream with black beans and yellow rice.Okay. I have your personal details on file. Your order will be ready for pick-up in about 20 minutes.	A carne Asada burrito with sour cream on one side with black beans and yellow rice. Great. I have recorded your personal details. Your order will be ready for delivery in about 20 minutes.
Yes one moment. Just to confirm, you would like to order 2 pizzas.Just to confirm, you would like to order 2 pizzas.	Yes, one moment. For confirmation, you would like to order 2 pizzas. For confirmation, you would like to order 2 pizzas.
Your 2nd order is half rack chicken breast barbecued with macaroni and cheese and and baked potato.Your 3rd order is half rack chopped barbecue with coleslaw and baked potato.	Your second order is half-rack chicken breast grilled with macaroni, cheese and baked potatoes. Your third order is a half rack chopped barbecue of coleslaw and baked potatoes.
Two fish salads with cheese and 2 large cokes.Okay. I have your personal details on file. Your order will be ready for pick-up in about 20 minutes.	Two kinds of fish salad with cheese and 2 large cola. I have recorded your personal details. Your order will be ready for delivery in about 20 minutes.
1 salad with house dressing ? Sure. I've added that to the order. Anything else?Okay. Let me confirm what you have. 1 market burrito with black beans and spicy salsa and 1 chicken taco platter with refried beans and 1 salad with house dressing.Okay. Your order will be ready for pick-up in about 20 minutes.	1 salad with homemade dressing? Sure. I added this to the order. Anything else? Let me confirm what you have. 1 market burrito with black beans and spicy salsa, 1 chicken taco with sauteed beans and 1 salad with homemade dressing. Okay. Your order will be ready for shipping in about 20 minutes.
Amazing! Could you please, specify the number of <item_name>, <extras>, <drinks> and <desserts>. Please, also provide confirmation to your extras.,	Amazing! Could you please provide the number of <item_name>, <extras>, <drinks> and <desserts>. Please also provide confirmation for your additional services ...
1 veal and 1 chicken gyro.	1 veal and 1 chicken gyroscope.
Soup, What kind?	What soup?
What kind of sandwiches and any side orders?	What sandwiches and any side orders?
Just to confirm, you would like to order two large double cheeseburgers.	In confirmation, you want to order two large double cheeseburgers.
Okay. I have your personal details on file. Your order will be ready for pick-up in about 20 minutes.	Okay. I have your personal data. Your order will be ready for shipping in about 20 minutes.
Chicken Tikka Masala is a favorite. As well as Samosas. Tandoori chicken is another fan favorite.	Chicken Tikka Masala is a favorite. So is Samosa. The tandoori chicken is another fan favorite.
Okay. I have your personal details on file. Your order will be ready for pick-up in about 20 minutes.	Okay. I have your personal data. Your order will be ready for shipping in about 20 minutes.
What kind of meat would you prefer for the breakfast burritos?	What meat would you like for a breakfast burrito?
Just to confirm you would like to order 2 liter bottle of coke and 3 spicy ahi poke dishes.Okay. I have your personal details on file. Your order will be ready for pick-up in about 20 minutes.	Just to confirm that you want to order a 2 liter bottle of Coke and 3 cups of spicy Ahi poke dishes. I have recorded your personal details. Your order will be ready for delivery in about 20 minutes.
You would like it made with yellow fin tuna and you would like only soy sauce and sesame oil. Is that correct?Okay. I have your personal details on file. Your order will be ready for pick-up in 20 minutes.	You want to make it with yellow tuna and only soy sauce and sesame oil. It is right? I have your personal data. Your order will be ready to ship in 20 minutes.
Okay. I have your personal details on file. Your order will be ready for pick-up in about 20 minutes.	Okay. I have your personal data. Your order will be ready for shipping in about 20 minutes.
I will add a Diet Pepsi to your order."Okay. I have your personal details on file. Your order will be ready for pick-up in about 20 minutes."	I will add Diet Pepsi to your order. "Okay. I have recorded your personal details. Your order will be ready in about 20 minutes."
Thai food you say, okay.Pad Thai or Green Papaya Salad?Pad Thai.Medium Coke to go along with it, you got. Is that all?Okay, I have your personal details on file. Your order will be ready for pick-up in about 20 minutes.	You say thai food is good. Pad Thai or Green Papaya Salad? Pad thai, medium coca-cola, will go with her. It's all? Okay, I have your personal details. Your order will be ready for shipping in about 20 minutes.
Your 2nd order is half rack chicken breast barbecued with macaroni and cheese and and baked potato.Your 3rd order is half rack chopped barbecue with coleslaw and baked potato.	Your 2nd order is a grilled half chicken breast with pasta, cheese and baked potatoes. Your third order is BBQ chopped in half with coleslaw and baked potatoes.
Okay, food for 2.	Okay, you can eat 2 foods.
Yes, you can add a side salad.	Yes, you can add a side dish to the salad.
Sure, how would you like these burritos?	Of course, how do you like these burritos?
Okay, one vegetable Samosa and one meat samosa.	Well, a vegetable samosa and a meat samosa.
Okay, I can help you order takeout. Go ahead with your order.	Okay, I can help you order takeaway. Make an order.
Okay, Gyros. I got it.What toppings would you like on this Gyro?	Okay, Gyros. I understood. What fillings do you want for this gyroscope?
Two orders of orange chicken - 2 orders of shrimp fried rice - 2 cokes with chopsticks?Okay. I have your personal details on file. Your order will be ready for pick-up in about 20 minutes.	Two orders of orange chicken - 2 orders of shrimp fried rice - 2 cola with chopsticks? I have your personal data. Your order will be ready for shipping in about 20 minutes.
With beef sure thing and another order of Pad Thai with shrimp, you got it.	With beef and another order of Pad Thai with shrimp, you will succeed.
Poki comes with rice.	Poki comes with rice.
Okay. I have your personal details on file. Your order will be ready for pick-up in 20 minutes.	Ok. I have recorded your personal details. Your order will be ready for delivery within 20 minutes.
Just one person?	Just one person?
You would like to order one carne asada burrito, chicken chimichanga. A side of yellow rice, pinto beans and black beans. Is that correct?"OK. I have your personal details on file. Your order will be ready for pick-up in about 20 minutes."	You want to order a macaroni shallow roll burrito, chicken chimichanga. One side of yellow rice, pinto beans and black beans. Is that correct? OK. I have your personal details. Your order is ready and you can choose -Completed in about 20 minutes. """
What kind of soup?	What kind of soup?
2-liter sodas are available.Pepsi.	2 liter carbonated drinks available. Pepsi.
Okay, I can help you order takeout Indian food.	Okay, I can help you order Indian takeaway food.
One side of orange juice and one coffee.Okay. I have your personal details on file. Your order will be ready for pick-up in about 20 minutes.	One side of orange juice and one cup of coffee. I have your personal data. Your order will be ready for shipping in about 20 minutes.
Yes, absolutely. What would you like to order for takeout and for how many people?	Yes, that's true. What takeaway would you like, how many people are there?
What kind of BBQ you like?	What kind of barbecue do you like?
Third order will be another regular gyro, no tzatziki sauce, Mayonnaise instead and with an order of fries as well, you got it.	The third order is another ordinary gyroscope. There is no tzatziki sauce, but mayonnaise, and a portion of French fries.
Okay, it was 1 large pizza with one half pepperoni and one half mushroom. Is that correct?	Okay, that's a big pizza with half pepperoni and half mushrooms in it. Is that correct?
Just to confirm you would like to order Pad Thai which is not too spicy.Dumpling.Salad and green tea.Okay, I have your personal details on file. Your order will be ready for pick-up in about 20 minutes.	Just to confirm that you want to order Pad Thai that is not too spicy, Pieces, Salad and Green Tea. Okay, I have your personal details. Your order will be ready for shipping in about 20 minutes.
Okay. I have your personal details on file. Your order will be ready for pick-up in about 20 minutes.	Okay. I have your personal data. Your order will be ready for shipping in about 20 minutes.
Just one person?	Just one person?
Okay, so I have one pork bowl. Anything else?Okay. I have your personal details on file. Your order will be ready for pick-up in about 20 minutes.	Okay, I have a pork bowl. Are there any more? I have recorded your personal details. Your order will be ready for delivery in about 20 minutes.
I can help you with your takeout order for Indian food. What would you like to order?	I can help you order Indian food. What would you like to buy (order)?
Okay, I have your personal details on file. Your order will be ready for pick-up in about 20 minutes.	Okay, I have your personal details. Your order will be ready for shipping in about 20 minutes.
Okay. I have your personal details on file. Your order will be ready for pick-up in about 20 minutes.	Ok. I have recorded your personal details. Your order will be ready for delivery in about 20 minutes.
Okay. I have your personal details on file. Your order will be ready for pick-up in about 20 minutes.	Ok. I have recorded your personal details. Your order will be ready for delivery in about 20 minutes.
Side salad to go along with it?Okay, I have your details on file. Your order will be ready for pick-up in about 20 minutes.	With salad side dishes? Well, I have your details on file. Your order will be ready for delivery in about 20 minutes.
Okay, Hold on just a second. So you wanted one large yellow fish poke bowl, one medium octopus poke Bowl. with soy sauce on the side. Is that correct?	Okay, wait a minute. Therefore, you need a large yellow fish bowl and a medium-sized octopus bowl. Is it right that there is soy sauce next to it?
So to review order I have three quesadillas with a side of beans and rice, one large Spanish rice and 6 beef tacos. Is that correct?Okay. I have your personal details on file. Your order will be ready for pick-up in 20 minutes.	So, to check the order, I have three tortillas with a side of beans and rice, a layer of large Spanish rice and six beef tortillas. is it? I have recorded your personal details. Your order will be ready for delivery within 20 minutes.
Two hot dogs with ketchup and mustard. Anything else?Ok. I have your personal details on file. Your order will be ready for pick-up in about 20 minutes.	Two hot dogs with ketchup and mustard. Anything else? I have your personal data. Your order will be ready for shipping in about 20 minutes.
Okay, placing an order for 2 servings of Lasagna. Enjoy your meal!	Okay, placing an order for 2 servings of lasagna. Bon Appetit!
Okay. I have your personal details on file. Your order will be ready for pick-up in about 20 minutes.	Ok. I have recorded your personal details. Your order will be ready for delivery in about 20 minutes.
Okay, I have a burger with cheddar cheese, tomato, lettuce and relish.Okay. I have your personal details on file. Your order will be ready for pick-up in about 20 minutes.	Well, I have a burger with cheddar cheese, tomato, lettuce and delicious. I have recorded your personal details. Your order will be ready for delivery in about 20 minutes.
Do you want ice water?	Do you want ice water?
1 with Hashbrown eggs, bacon and sausage. 1 with eggs, bacon, and Hashbrowns and 1 with eggs cheese and Hashbrowns. Will that complete your order?Okay. I have your personal details on file. Your order will be ready for pick-up in about 20 minutes.	1 with hash brown egg, bacon and sausage. 1 with eggs, bacon and hash browns and 1 with egg cheese and hash browns. Will this complete your order? I have your personal data. Your order will be ready for shipping in about 20 minutes.
Okay. I have your details on file. Your order will be ready for pick-up in about 20 minutes.	Okay. I have your data in a file. Your order will be ready for shipping in about 20 minutes.
Okay. I have your personal details on file. Your order will be ready for pick-up in about 20 minutes.	Okay. I have your personal data. Your order will be ready for shipping in about 20 minutes.
Just to confirm, you would like to order three duck soups. Is that correct?Okay, I have your personal details on file. Your order will be ready for pick-up in about 20 minutes.	Just to confirm, you want to order three duck soup. correct? Okay, I have recorded your personal details. Your order will be ready for delivery in about 20 minutes.
Just to confirm, you would like to order two sausage breakfast burritos. Is that correct?	Just to confirm, you want to order two sausage breakfast burritos. Is that correct?
So, here is your order, food for 2 persons: 2 plates of spaghetti, 2 bread rolls with extra butter, 2 cokes, is that correct?I have your personal details on file. Your order will be ready for pick-up in about 20 minutes.	So, here is your order for 2 people: 2 plates of pasta, 2 rolls with butter, and 2 cola. Is that correct? I have your personal details filed. Your order will be ready for delivery in about 20 minutes.
What kind of meat would you prefer?	What kind of meat do you want to eat?
I'm sorry did you say three burritos?	Sorry, did you say three burritos?
Okay. I have your personal details on file. Your order will be ready for pick-up in about 20 minutes.	Okay. I have your personal data. Your order will be ready for shipping in about 20 minutes.
Okay, other one would be with mayonnaise ketchup lettuce and tomato.Just to confirm. You would like to order two large double cheeseburgers. One of them would be with 3 strips of bacon, ketchup and mustard other one would be with mayonnaise, ketchup, lettuce and tomato.Would you like me to add some fries to it?Would you prefer anything to drink?	Well, the other is mayonnaise, ketchup, lettuce and tomato. You want to order two large double cheeseburgers. One of them can be served with 3 strips of bacon, ketchup and mustard, and the other can be served with mayonnaise, ketchup, lettuce and tomatoes. Would you like me to add some french fries? Would you like something to drink?
Just to confirm you would like to order hot dogs for three people.What kind of hot dogs would you like to order?	Just to confirm that you want to order hot dogs for three. What kind of hot dogs would you like to order?
Okay, One moment.Pasta with clam sauce, with a side of caesar salad and crispy garlic bread plus a bottle of white wine. Is that your order?	Okay, just a minute. Pasta with clam sauce, Caesar salad and crispy garlic bread, plus a bottle of white wine. Is this your order?
Okay, What kind of pizza were you looking for?	Ok, what kind of pizza were you looking for?
One salad with house dressing? Sure. I've added that to the order. Anything else?Okay. Let me confirm what you have, two burgers well done with everything on them. Sweet potato fries with both And one salad with house dressing.Okay. Your order will be ready for pick-up in about 20 minutes. Your welcome. Goodbye.	One salad with homemade dressing? Sure. I added this to the order. Anything else? Let me confirm you have two burgers, well done, with everything on them. Sweet French fries with both AND one salad with homemade dressing. Okay. Your order will be ready for shipping in about 20 minutes. Welcome. Bye.
OK, Takeout for two, What are you in the mood for?	Okay, Takeaway for two, what's your mood?
Okay, I have your personal details on file. Your order will be ready for pick-up in about 20 minutes.	Okay, I have your personal details. Your order will be ready for shipping in about 20 minutes.
Okay. I have a well-done burger with lettuce tomato onions and Special Sauce, Is there anything else you would like to add to order?Ok. I have your personal details on file. Your order will be ready for pick-up in about 20 minutes.	Ok. I have a well-made burger with lettuce, tomato, onion and special sauce. Would you like to order other dishes? I have recorded your personal details. Your order will be ready for delivery in about 20 minutes.
Ok. I have your personal details on file. Your order will be ready for pick-up in about 20 minutes.	Ok. I have recorded your personal details. Your order will be ready for delivery in about 20 minutes.
Okay, and what would you like to order? Can I get a bowl of shrimp curry? And a bowl of chicken curry, please. With a 2-L bottle of Sprite. NC. A bowl of plain rice and that's it.One shrimp curry, and one chicken curry. A litre of sprite, and side bowl of rice. Is that correct?	Okay, what would you like to order? Can I have a bowl of shrimp curry? And a plate of chicken curry, please. With 2 liter Sprite bottle. NC. A bowl of plain rice and that's it. One shrimp curry and one chicken curry. A liter of sprite and a side bowl of rice. It's right?
One medium pan full of muscles in marinara sauce will that complete your order?OK. I have your personal details on file. Your order will be ready for pick-up in about 20 minutes.	A medium-level pot filled with pickled kimchi muscles, so that you can complete your order? I have recorded your personal details. Your order will be ready for delivery in about 20 minutes.
I will add a Diet Pepsi to your order."Okay. I have your personal details on file. Your order will be ready for pick-up in about 20 minutes."	I'll add Diet Pepsi to your order. "Okay. I have your personal data. Your order will be ready for shipping in about 20 minutes. "
Food for 2 people: one large pepperoni pizza, One 2 liters of sprite, One brownie and two iced teas.Ok, I have your personal details on file. Your order will be ready for pick-up in about 20 minutes.	Food for 2 people: 1 pepperoni pizza, 1 2-liter Sprite, 1 brownie and 2 cups of iced tea. Well, I have your personal details. Your order will be ready for delivery in about 20 minutes.
Okay, I have your personal details on file. Your order will be ready for pick-up in about 20 minutes.	Okay, I have recorded your personal details. Your order will be ready for delivery in about 20 minutes.
Ok, hot dogs for how many?	Ok, how many hot dogs for?
Looks like you had two burgers well done with everything on them. Sweet potato fries with both.	It seems that both of your burgers are doing well. Sweet potato fries.
Chips and cheese dip got it, anything else?	Any chips and cheese sauce, anything else?
One order of chicken Alfredo with extra Alfredo sauce, garlic bread and a 2-liters of Pepsi. Does that sound correct?	A plate of chicken Alfredo with extra Alfredo sauce, garlic bread and 2 liters of Pepsi. Does it sound correct?
Okay, so you want one Chili dog and French Fires and a small Mountain Dew, is that correct?It will be ready in 15 minutes, enjoy your meal.	So you want one chili dog, French Fires and a little Mountain Dew, right? It will be ready in 15 minutes, enjoy your meal.
One salad with house dressing, okay.Alright. So, I have 1 large pizza with one half pepperoni and one half mushroom and a salad with house dressing.Okay. Your order will be ready for pick-up in about 20 minutes.	One salad with homemade dressing, good. So I have 1 large pizza with half pepperoni and half mushrooms and a salad with homemade dressing. Your order will be ready for shipping in about 20 minutes.
Three large cokes, got it.Okay, I have your personal details on file. Your order will be ready for pick-up in about 20 minutes.	Three big cocaines, okay. Okay, I have your personal details. Your order will be ready for shipping in about 20 minutes.
You want three breakfast burritos?Okay. I have your personal details on file. Your order will be ready for pick-up in about 20 minutes.	Would you like three breakfast burritos? I have recorded your personal details. Your order will be ready for delivery in about 20 minutes.
Food for 2 people: one large pepperoni pizza, One 2 liters of sprite, One brownie.	Food for 2 people: 1 pepperoni pizza, 1 2-liter Sprite, 1 brownie.
Okay, barbecue. Got it.	Okay, barbecue. Got it.
Two hot dogs with everything on it, ketchup tomatoes and pickles with mustard and pepper as well two large order of fries and two large Sprites.	Two hot dogs with all there is, ketchup, tomatoes and pickles with mustard and pepper, plus two large orders of fries and two large sprites.
Okay, I have a family size lasagna and a side order of garlic bread.Okay, your order will be ready for pick up in 35 minutes. Enjoy your meal.	Okay, I have a lasagna for the whole family and a garlic bread side dish. Okay, your order will be ready to ship in 35 minutes. Bon Appetit.
One boerewors hotdog with fried onions.Okay. I have your personal details on file. Your order will be ready for pick-up in about 20 minutes.	One boerewors hot dog with fried onions. Okay. I have your personal data. Your order will be ready for shipping in about 20 minutes.
2 Iced Teas ? Sure, I've added that to the order.Okay, let me confirm what you have. 1 market burrito with black beans and spicy salsa and 1 chicken taco platter with refried beans and 2 ice teas.Okay, your order will be ready for pick-up in about 20 minutes.	2 iced tea? Of course, I have added it to the order. Well, let me confirm what you have. 1 market burrito with black beans and spicy salsa, and 1 taco chicken taco with fried beans and 2 cups of ice tea. Well, your order will be in place in about 20 minutes.
Okay, how spicy would you like those?	Okay, how sharp would you like to be?
Sure, let me bring that up. Looks like you had 1 turkey-avocado crepe with cheddar and 1 Greek Delight crepe. Is that right?	Of course, let me bring it up. It looks like you have a turkey avocado crepe with cheddar cheese and a Greek-style crepe. Is that correct?
Ok. I have your personal details on file. Your order will be ready for pick-up in about 20 minutes.	In order. I have your personal data. Your order will be ready for shipping in about 20 minutes.
Just to confirm, you order is two burritos (one chicken and one beef); an enchilada with refried beans, chips and salsa.Okay, I have your personal details on file. Your order will be ready for pick-up in about 20 minutes.	Just to confirm, you order two burritos (one chicken and one beef); enchilada with fried beans, chips and salsa. Okay, I have your personal details. Your order will be ready for shipping in about 20 minutes.
Just to confirm, your order would be 3 regular hot dogs and fries.What do you prefer small or large fries?Small fries.Would you like to add any drink?Ok, I have your personal details on file. Your order will be ready for pick-up in about 20 minutes.	Just for confirmation, your order will be 3 regular hot dogs and fries. Which fries do you prefer, small or large? Small fries. Want to add a drink? Okay, I have your personal details. Your order will be ready for shipping in about 20 minutes.
Just to confirm you would like to order two sandwiches.1st Reuben sandwich and corn beef sandwich.2nd corned beef sandwich. Is that correct?Okay. I have your personal details on file. Your order will be ready for pick-up in about 20 minutes.	Just to confirm that you want to order two sandwiches: the first Reuben sandwich and the corn beef sandwich; second sandwich with corned beef. It is right? I have your personal data. Your order will be ready for shipping in about 20 minutes.
Ok, pasta sounds good.	Okay, the pasta sounds good.
And what would you like on your pizza?	What would you like from pizza?
To confirm your order. I have one Turkey with Cranberry Sauce and Turkey Gravy on white Bread, the second order is a Caprese with Mozzarella, Tomato, Basil and Balsamic with two lemonades. Anything else?Okay. I have your personal details on file. Your order will be ready for pick-up in about 20 minutes.	Confirm your order. I have a turkey with cranberry sauce and Turkish gravy on a white bread, and the second order is caprese with mozzarella cheese, tomatoes, basil and balsamic vinegar with two lemonade. Are there any more? I have recorded your personal details. Your order will be ready for delivery in about 20 minutes.
Alright a side of onion rings. Anything else?Okay. I have your personal details on file. Your order will be ready for pick-up in about 20 minutes.	Okay, a piece of onion rings. Anything else? I have your personal data. Your order will be ready for shipping in about 20 minutes.
Okay, what kind of burger?	Okay, what kind of burger?
Ok, that was a large steak burrito, with everything extra cheese. Hot sauce and Jalapenos on the side with a large Cherry Coke, is that correct?OK. I have your personal details on file. Your order will be ready for pick-up in about 20 minutes.	Okay, that's a big steak burrito with a lot of extra cheese in it. Hot sauce and jalapenos and a chunk of cherry cola next to it, right? I have recorded your personal details. Your order will be ready for delivery in about 20 minutes.
Yes, there is coke.	Yes, there is coke.
Burgers, yes?Burgers, yes?Go ahead with your order.	Hamburg, isn't it? Hamburg, isn't it? Continue to place orders.
OK. I have your personal details on file. Your order will be ready for pick-up in about 20 minutes.	Ok. I have recorded your personal details. Your order will be ready for delivery in about 20 minutes.
One lasagna with meat sauce with 2 meat balls, one vegetable lasagna, one spaghetti with two meatballs, with sourdough bread and 3 cannolis.Okay. I have your personal details on file. Your order will be ready for pick-up in about 20 minutes.	A lasagna with meat sauce and 2 meatballs, a vegetable lasagna, a spaghetti with two meatballs, sourdough bread and 3 pancakes. I have recorded your personal details. Your order will be ready for delivery in about 20 minutes.
With a side salad, okay.I have your personal details on file. Your order will be ready for pick-up in about 20 minutes.	With a side dish, good. I keep your personal data. Your order will be ready for shipping in about 20 minutes.
What kind of pizza and what size?	What kind of pizza and what size?
One large red curry and two pad Thai?I have your personal details on file. Your order will be ready for pick-up in about 20 minutes.	One big red curry and two Thai pads? I have your personal data. Your order will be ready for shipping in about 20 minutes.
Looks like you had two burgers well done with everything on them. Sweet potato fries with both. Is that right?	Looks like you had two well done burgers that had everything on them. Sweet fries with both. It is right?
Okay. I have your personal details on file. Your order will be ready for pick-up in about 20 minutes.	Ok. I have recorded your personal details. Your order will be ready for delivery in about 20 minutes.
Ok. I have your personal details on file. Your order will be ready for pick-up in about 20 minutes.	Ok. I have recorded your personal details. Your order will be ready for delivery in about 20 minutes.
One chicken gyro. Anything else?	A chicken gyroscope. Anything else?
Barbecue food for three people?	Barbecue food for three people?
Pasta for how many?	How much pasta?
You said you wanted a cheese ravioli and one order of Penne alla Vodka. Is it all?Anything to drink?	You said that you want a cheese ravioli and a macaroni ala vodka. All? Can you drink something?
Two double cheese burgers, and one bacon double. Does that sound right?Okay. I have your personal details on file. Your order will be ready for pick-up in about 20 minutes.	Two double cheeseburgers and one double bacon. Does it sound good? I have recorded your personal details. Your order will be ready for delivery in about 20 minutes.
Okay and how would you like your burgers and what would you like on it?	Okay, how would you like your burgers and what would you like on them?
Okay, Do you have a place in mind for Greek food or would you like me to search?How does Olives Greek Cafe sound for take out?Okay, What would you like from Olives Greek cafe?	Okay, are you looking for some Greek food, or are you looking for me? How does the takeaway sound of Olives Greek Cafe? Well, what do you want from Olives Greek cafe?
I can help you with your takeover. What would you like to order?	I can help with your acquisition. What would you like to buy (order)?
Okay, got it. You would like to order one spicy chicken burrito with rice and beans and an order of chips and cheese dip.	Okay, got it. You want to order a spicy chicken burrito with rice and beans, and a potato chip and cheese dip.
Okay, so I have one chili cheese hot dog with a side of chili and cheese and a Mountain Dew.Okay, your order will be ready to pick up in about 15 minutes, enjoy your meal.	Okay, I have a chili cheese hot dog with chili and cheese on it, and a mountain dew. Well, your order will be ready within 15 minutes, please enjoy.
Two hot dogs with mustard chili onions and slaw, with a side of fries. And a foot long hot dog with mustard and chili with fries. And an extra order of onion rings. Does that complete your order?Ok. I have your personal details on file. Your order will be ready for pick-up in about 20 minutes.	Two hot dogs with mustard, onion and chili and fries. And a foot-long hot dog with mustard and chili with fries. And an additional order of onion rings. Does this complete your order? I have your personal data. Your order will be ready for shipping in about 20 minutes.
2 medium sized trays of lasagna.	2 medium-sized lasagna trays.
Just to confirm you would like to order one BLT sandwich without pickles.Okay. I have your personal details on file. Your order will be ready for pick-up in 20 minutes.	Just to confirm that you want to order a BLT sandwich without pickles. I have recorded your personal details. Your order will be ready for delivery within 20 minutes.
Okay, one burrito.	Okay, one burrito.
Okay, what would you like to order from the Italian restaurant?	Okay, what would you like to order from an Italian restaurant?
Extra pickles and extra red onions?One would be Reuben rye bread.The last one would be straw meat on rye bread with a lot of mustard.	Extra pickles and extra red onions? One of them is Reuben rye bread, the last one is straw meat on rye bread with a lot of mustard.
One breakfast burrito, anything else?	A breakfast burrito, any others?
Would you like anything to drink?	Would you like something to drink?
Anything else? "OK. I have your personal details on file. Your order will be ready for pick-up in about 20 minutes"."OK. I have your personal details on file. Your order will be ready for pick-up in about 20 minutes".	Anything else? "Okay. I have your personal data. Your order will be ready to ship in about 20 minutes. ”“ ““ Okay. I have your personal data. Your order will be ready to ship. pickup in about 20 minutes "" ".
One pasta primavera with dinner rolls on the side and a tossed salad. Is that correct?Okay. I have your personal details on file. Your order will be ready for pick-up in about 20 minutes.	One primavera pasta with dinner scones on the side and salad tossed. It is right? I have your personal data. Your order will be ready for shipping in about 20 minutes.
Just to confirm, you order is two burritos (one chicken and one beef); an enchilada with refried beans, chips and salsa.Okay, I have your personal details on file. Your order will be ready for pick-up in about 20 minutes.	Just to confirm, you ordered two burritos (one chicken and one beef); a burrito with fried beans, french fries and salsa. Okay, I have your personal details. Your order will be ready for delivery in about 20 minutes.
For two people?	For two people?
Hello, okay what kind of pizza?	Hello, what is a good pizza?
Okay you got it, Your order will be ready for pick-up in about 20 minutes.	Okay, you see, your order will be ready for delivery in about 20 minutes.
Okay. I have your personal details on file. Your order will be ready for pick-up in about 20 minutes.	Ok. I have recorded your personal details. Your order will be ready for delivery in about 20 minutes.
"Okay. I have your personal details on file. Your order will be ready for pick-up in about 20 minutes"Looks like you ordered one large pizza with pepperoni and mushroom.	Okay. I have your personal data. Your order will be ready to ship in about 20 minutes. ”“ Looks like you ordered one large pepperoni and mushroom pizza. ”
I have Fazoli's Mimmo's Pizza and Pasta, Cafe Pasta.	I have Mimmo's Fazoli pizza and pasta, pasta in the cafe.
Honey mustard. Anything else?	Honey mustard. Anything else?
Okay, you wanted to order burgers for 3 people. Is that correct?	Okay, you wanted to order burgers for three. It's right?
One - medium pepperoni pizza, is that correct?I have your personal details on file. Your order will be ready for pick-up in about 20 minutes.	One is a medium sized pepperoni pizza, right? I have your personal data. Your order will be ready for shipping in about 20 minutes.
Just one moment. BLT on a ciabatta bun with bacon lettuce and tomato, A turkey with Swiss cheese and a hoagie with American cheese with lettuce and ham and 3 cokes.BLT on a ciabatta bun with bacon lettuce and tomato, a turkey with Swiss cheese and a hoagie with American cheese with lettuce and ham and 3 cokes.Okay. I have your personal details on file. Your order will be ready for pick-up in abou…	Just a moment. BLT is served with cheese bread with bacon, lettuce and tomatoes, turkey with Swiss cheese and American cheese with lettuce and ham and 3 pieces of cola. American cheese with lettuce, ham and 3 pieces of cola. I have recorded your personal details. Your order will be ready for delivery in about 20 minutes.
What type of pasta?	What type of pasta?
1 pork gyro with no cheese?	1 pork gyro without cheese?
I have your personal details on file. Your order will be ready for pick-up in about 20 minutes.	I have recorded your personal details. Your order will be ready for delivery in about 20 minutes.
Okay 1 lb of pulled pork with mild BBQ sauce and that is looking like all that will float your boat for the day is that correct.Okay great so I got 1 lb of pulled pork with mild BBQ sauce do you want anything else.Okay. I have your personal details on file. Your order will be ready for pick-up in about 20 minutes.	Well, 1 pound of pork and mild barbecue sauce looks great, very good, I took 1 pound of pork and mild barbecue sauce, do you want anything else. I have recorded your personal details. Your order will be ready for delivery in about 20 minutes.
For how many people and what kind of burgers you would like to order?	For how many people and what hamburgers would you like to order?
Got it. This is for three people.Okay, I have your personal details on file. Your order will be ready for pick-up in about 20 minutes.	Clear. This is for three people. Okay, I have your personal details. Your order will be ready for shipping in about 20 minutes.
How many sausage breakfast burritos would you like to order?	How many sausage breakfast burritos would you like to order?
What size did you want the pizza?Okay. So, that was one large Italian sausage, pepperoni and with extra cheese. With bread sticks on the side. Was that correct?Ok. I have your personal details on file. Your order will be ready for pick-up in about 20 minutes.	What size pizza do you need? So it was one big Italian sausage, pepperoni and some cheese. With breadsticks on the side. Was that correct? I have your personal data. Your order will be ready for shipping in about 20 minutes.
Two iced teas? Sure. I've added that to the order.1 large pizza with one half pepperoni and one half mushroom.And 2 ice teas.Okay. Your order will be ready for pick-up in about 20 minutes.	Two iced teas? Sure. I added this to the order: 1 large pizza with half pepperoni and half mushrooms and 2 ice teas. Okay. Your order will be ready for shipping in about 20 minutes.
To confirm your order, I have one with beef and white cheddar. Is that correct?Okay. I have your personal details on file. Your order will be ready for pick-up in about 20 minutes.	To confirm your order, I have a beef and white cheddar cheese. is it? I have recorded your personal details. Your order will be ready for delivery in about 20 minutes.
Any sides or drinks with that?Okay. I have your personal details on file. Your order will be ready for pick-up in about 20 minutes.	Any parties or drinks with this? I have your personal data. Your order will be ready for shipping in about 20 minutes.
A beef burrito wrapped with guacamole. You got it.	Beef burrito wrapped in guacamole. Have you received it.
What kind of BBQ?	What kind of barbecue?
Pasta, what kind and for how many people?	What pasta and for how many people?
Roast duck curry for the entree and side of jasmine rice.	The main course of jasmine rice and roast duck curry.
I have your personal details on file. Your order will be ready for pick-up in about 20 minutes.	I have your personal data. Your order will be ready for shipping in about 20 minutes.
Sure, let me bring that up. It looks like you had two burgers with sweet potatoes on them on both. Is that correct?	Of course, let me bring it up. It looks like you have two burgers with sweet potatoes on them. Is that correct?
Okay, a side of sour cream. How about a drink?	Okay, a little sour cream. How about a drink?
Egg sausage bacon cheese light hot sauce on the side with sour cream lettuce and tomato and light cheese on the side, do I have your order correct?"Okay. I have your details on file. Your order will be ready for pick-up in about 20 minutes."	There are egg sausage bacon cheese light chili sauce and sour cream lettuce and tomato next to it, and light cheese. Is my order correct? "Okay. I have your details. Your order will be ready and you can choose-in It will be completed in about 20 minutes."""
Okay, one garlic bread as sides with coke and diet coke added to the order.Okay. I have your personal details on file. Your order will be ready for pick-up in about 20 minutes.	Okay, garlic coke bread and diet coke are added to the order. I have your personal data. Your order will be ready for shipping in about 20 minutes.
Indian, got it.	Indian, got it.
Baked potato and diet coke has been added to the order.Okay, I have your personal details on file, your order will be ready in 20 minutes.You were ordering Italian food?	Baked potatoes and diet coke have been added to the order. Okay, I have your personal details, your order will be ready in 20 minutes. Have you ordered Italian food?
Just to confirm, you wanted regular lamb gyro with extra Tzatziki sauce and no tomatoes. Also a side of fries.	Just to confirm, you want regular lamb gyros with extra Tzatziki sauce and no tomatoes. It is also a side of French fries.
One salad with house dressing? Sure. I've added that to the order.Two burgers and sweet potato fries with both one salad?Okay, your order will be ready for pick-up in about 20 minutes.	A salad with homemade condiments? of course. I have added two burgers and sweet potato fries and a salad to my order? Well, your order will be ready in about 20 minutes.
Would you like a miso soup with that?	Want miso soup with that?
And what type of soup would you like.	And what kind of soup do you want.
Just to confirm, you would like to order breakfast burrito?	Just to confirm, would you like a breakfast burrito?
You got a chocolate brownie. Sure thing.You got it so you have one large pizza with half pepperoni and half mushroom and a chocolate brownie, anything else?	You have chocolate brownie. Sure. Have one big pizza with half pepperoni, half mushrooms and chocolate brownie, anything else?
I will add a 2 liter of Coke to your order, Anything else?Okay, I have your personal details on file. Your order will be ready for pick-up in about 20 minutes.Enjoy your pizzas. Good bye.	I will add 2 liters of Coca-Cola to your order, is there anything else? Okay, I have your personal details. Your order will be ready for shipping in about 20 minutes. Enjoy your pizza. Bye.
One bacon cheeseburger.I have your personal details on file. Your order will be ready for pick-up in about 20 minutes.	A bacon cheeseburger. I have your personal details. Your order will be ready for delivery in about 20 minutes.
Two liter bottles of Pepsi has been added to the order.Okay. I have your personal details on file. Your order will be ready for pick-up in about 20 minutes.	Two-liter bottles of Pepsi have been added to the order. I have your personal data. Your order will be ready for shipping in about 20 minutes.
Would you like to order chicken curry?	Would you like chicken curry?
Two bottled waters.Your total is $25."OK. I have your personal details on file. Your order will be ready for pick-up in about 20 minutes."	Two bottles of water. Your total price is $25. "Okay. I have recorded your personal details. Your order will be ready for collection in about 20 minutes."
Broccoli huh, you got it. Okay, sure thing.Okay. I have your personal details on file. Your order will be ready for pick-up in about 20 minutes.	Broccoli, you see. Okay, for sure things. I have recorded your personal details. Your order will be ready for delivery in about 20 minutes.
Okay, what kind of toppings would you like on your pizza?	Okay, what kind of filling do you want to add to your pizza?
3 large pizzas okay what kind?	How about 3 large pizzas?
A regular gyro, everything on it and order fries to go along with that, great.	An ordinary gyroscope, everything on it and French fries are great.
What would you like to order for two people?	What would you like to order for two?
Just to confirm you would like to order one large and one small white rice with oyster sauce and moo goo gai pan.Okay. I have your personal details on file. Your order will be ready for pick-up in about 20 minutes.	Just to confirm that you want to order one big and one small white rice oyster sauce and moo goo gai pan. I have recorded your personal details. Your order will be ready for delivery in about 20 minutes.
Two orders of orange chicken - 2 orders of shrimp fried rice - 2 cokes with chopsticks?Okay. I have your personal details on file. Your order will be ready for pick-up in about 20 minutes.	Two orders of orange chicken-2 orders of shrimp fried rice-2 Coke with chopsticks? I have recorded your personal details. Your order will be ready for delivery in about 20 minutes.
Hot dogs for three to take out. Chips, burritos and three coca-cola?Okay. I have your personal details on file. Your order will be ready for pick-up in about 20 minutes.	Three hot dogs takeaway. Potato chips, burritos and three Coca-Cola? I have recorded your personal details. Your order will be ready for delivery in about 20 minutes.
"OK. I have your personal details on file. Your order will be ready for pick-up in about 20 minutes."	"Okay. I have your personal details. Your order will be ready to ship in about 20 minutes." ""
What would you like to order in Thai food?	What would you like to order from Thai cuisine?
Yes, they have tandoori chicken but there is no special for tandoori chicken.Okay, one order of tandoori chicken. Anything else?Okay, I have your personal details on file. Your order will be ready for pick-up in about 20 minutes.	Yes, they have tandoori chicken, but there is nothing special about tandoori chicken. Okay, one order of tandoori chicken. Anything else? Okay, I have your personal details. Your order will be ready for shipping in about 20 minutes.
OK. I have your personal details on file. Your order will be ready for pick-up in about 20 minutes.	Ok. I have recorded your personal details. Your order will be ready for delivery in about 20 minutes.
What kind of sandwich would you like to order?	What kind of sandwich do you want to order?
Just to confirm you would like to order two sandwiches.1st Reuben Sandwich with Sauerkraut Mustard and an order of fries.I'm sorry no Lettuce, I mean less tomatoes and mayonnaise.Okay. I have your personal details on file. Your order will be ready for pick-up in 20 minutes.	Just to confirm that you want to order two sandwiches: Ruben's 1st Sauerkraut and Mustard Sandwich and French fries. Sorry, no salad, I mean less tomatoes and mayonnaise. Okay. I have your personal data. Your order will be ready to ship in 20 minutes.
Looks like you had 1 Turkey-avocado crepe with cheddar and 1 Greek Delight Crepe. Is that right?	Looks like you had 1 turkey and avocado cheddar crepe and 1 Greek delight crepe. It is right?
May I suggest Chinese Napa Cabbage Soup?On the side, I would suggest some spring rolls.Your order is Chinese Napa Cabbage Soup with spring rolls on side. Is that correct to order?Okay. I have your personal details on file. Your order will be ready for pick-up in about 20 minutes. Thank you.	May I recommend Chinese napa cabbage soup? By the way, I would recommend some spring rolls. Your order is Chinese napa cabbage soup with spring rolls. Is this the correct order? I have your personal data. Your order will be ready for shipping in about 20 minutes. Thank you.
Okay. I have your personal details on file. Your order will be ready for pick-up in about 20 minutes.	Okay. I have your personal data. Your order will be ready for shipping in about 20 minutes.
Just to confirm you would like to order 3 gyros, Three Sprite and a side of octopus. Is that correct?OK. "I have your personal details on file. Your order will be ready for pick-up in about 20 minutes"	Just confirm that you want to order 3 gyroscopes, 3 Sprites and an octopus noodles. Are you sure? "I have your personal details. Your order will be ready for collection in about 20 minutes." "
Looks like you had two burgers well done with everything on them. Sweet potato fries with both.	Looks like you had two well done burgers that had everything on them. Sweet fries with both.
One salad with house dressing? Sure. I've added that to the order. Anything else?Okay. Let me confirm what you have, two burgers well done with everything on them. Sweet potato fries with both And one salad with house dressing.Okay. Your order will be ready for pick-up in about 20 minutes. Your welcome. Goodbye.	A salad with homemade condiments? of course. I have added it to the order. Are there any more? Let me confirm what you have, both burgers are well done. With two sweet potato fries, and a salad with home decoration. Great. Your order will be ready for delivery in about 20 minutes. You're welcome. Goodbye.
Sounds good, would you like any drinks with that?	Sounds great, would you like something to drink?
Soup. What kind?	soup. which type?
One large pizza got it.	It turned out to be one big pizza.
Okay. I have your personal details on file. Your order will be ready for pick-up in about 20 minutes.	Okay. I have your personal data. Your order will be ready for shipping in about 20 minutes.
Okay. I have your personal details on file. Your order will be ready for pick-up in about 20 minutes.	Okay. I have your personal data. Your order will be ready for shipping in about 20 minutes.
Okay. what would you prefer in pork?	Okay. what would you prefer in pork?
Okay, you want some takeout poke for one person. Is that correct?	Okay, you want to make some takeaway stamps for a person. Is that correct?
A salad with house dressing? Sure. I've added that to the order.1 turkey-avocado crepe with cheddar and 1 Greek Delight crepe and a salad with a house dressing.Okay. Your order will be ready for pick-up in about 20 minutes.	Homemade salad? Sure. I added this to the order: 1 turkey crepe and cheddar avocado, 1 Greek delight crepe and homemade dressing salad. Your order will be ready for shipping in about 20 minutes.
Sure, let me bring that up. Looks like you had two burgers well done with everything on them and sweet potato fries with both burgers. Is that right?	Of course, let me bring it up. It seems that both of your burgers are doing well, and both burgers are making sweet potato fries. Is that correct?
Ok. I have your personal details on file. Your order will be ready for pick-up in about 20 minutes.	In order. I have your personal data. Your order will be ready for shipping in about 20 minutes.
Sweetened or unsweetened?	Sweetened or unsweetened?
Your order is one Pad Thai with shrimp and a side of coconut rice?Okay. I have your personal details on file. Your order will be ready for pick-up in about 20 minutes.	Is your order one pad thai with shrimp and coconut rice? I have your personal data. Your order will be ready for shipping in about 20 minutes.
Simulated Taskmaster Bot Taskmaster Bot to order food here for your help. Tell us your retrieval type prefernces i.e. Dine-in, Take out or Home Delivery.,	The simulated foreman robot is here to order food for help. Tell us your preference for the type of pick-up, that is, dine-in, take-out or home delivery. ,
A small deep dish sausage and spinach pizza.Ok, I have your details on file. Your order will be ready for pick-up in about 20 minutes.	A small deep-dish sausage and spinach pizza. Well, I have your details. Your order will be ready for delivery in about 20 minutes.
Okay, I'll get a six pack of miller light bread sticks and a large Caesar salad.	Okay, I'll take six packs of light millbread sticks and a large Caesar salad.
2 chicken fettuccine alfredo and one order of chicken Parmesan and one 2 liter of mountain dew.Okay. I have your personal details on file. Your order will be ready for pick-up in about 20 minutes.	2 chicken fettuccine alfredo, one order of chicken parmesan and one 2 liters of mountain dew. Okay. I have your personal data. Your order will be ready for shipping in about 20 minutes.
Chicken with black bean sauce, moo goo gai pan.3 spring rolls.And a pint of wonton soup with fortune cookies.	Chicken with black bean sauce, pan mu-gu-gai, 3 spring rolls and a pint of fortune cookie wonton soup.
I can help you with your pizza order. What would you like?	I can help you order pizza. What would you like?
Ok burritos.	Okay, burrito.
I can help you with your takeout order, what would you like to order from the Italian restaurant?	I can provide you with takeaway food. What would you like to order from an Italian restaurant?
2 ice teas. Sure. I've added that to the order.Okay. Let me confirm what you have: 1 turkey-avocado crepe with cheddar and 1 Greek Delight crepe and 2 ice teas.Okay. Your order will be ready for pick-up in about 20 minutes.	2 iced teas. Sure. I added this to the order. Let me confirm what you have: 1 turkey crepe and cheddar avocado, 1 Greek delight crepe, and 2 iced teas. Okay. Your order will be ready for shipping in about 20 minutes.
What kind of pasta would you like to order?	What kind of pasta do you want to order?
Your side dish is a coleslaw, corn on the cob and baked beans.Okay. I have your personal details on file. Your order will be ready for pick-up in about 20 minutes.	Your side dishes are coleslaw, corn on the cob and baked beans. I have recorded your personal details. Your order will be ready for delivery in about 20 minutes.
Okay, I have a pizza with bacon pineapple ham and pepperonis. Is there anything else I can help you with?Okay, I have your personal details on file. Your order will be ready for pick-up in about 20 minutes.	Well, I have a bacon pineapple ham and pepperoni pizza. Is there anything else I can help you with? Well, I have recorded your personal details. Your order will be ready for delivery in about 20 minutes.
2 iced teas, sure. I've added that to the order.1 large pizza with one half pepperoni and one half mushroom and 2 iced teas.Okay. Your order will be ready for pick-up in about 20 minutes.	Of course, 2 iced teas. I added this to the order: 1 large pizza with half pepperoni and half mushrooms and 2 iced teas. Okay. Your order will be ready for shipping in about 20 minutes.
Okay. I have your personal details on file. Your order will be ready for pick-up in about 20 minutes.	Ok. I have recorded your personal details. Your order will be ready for delivery in about 20 minutes.
One diet coke, will that complete your order?Ok, I have your personal details on file. Your order will be ready for pick-up in about 20 minutes. Thank you.	Can a Coke complete your order for you? Okay, I have recorded your personal details. Your order will be ready for delivery in about 20 minutes. thank you.
3 large pizzas okay what kind?	3 big pizzas, okay?
Yes, actually they do have sangria.Ok. I have your personal details on file. Your order will be ready for pick-up in about 20 minutes.	Yes, they actually do have sangria. I have recorded your personal details. Your order will be ready for delivery in about 20 minutes.
2 pepsies got it.Okay. I have your personal details on file. Your order will be ready for pick-up in 20 minutes.	I drank 2 pee. I have recorded your personal details. Your order will be ready for delivery within 20 minutes.
Okay. I have your details on file. Your order will be ready for pick-up in about 20 minutes.	Okay. I have your data in a file. Your order will be ready for shipping in about 20 minutes.
Okay, what kind of burritos?	Okay, what's this burrito?
Just to confirm you would like to order three hamburgers, side of french fries and 3 Budweisers beers.Is that correct?Ok. I have your personal details on file. Your order will be ready for pick-up in about 20 minutes.	Just to confirm that you want to order three hamburgers, French fries and three Budweiser beers. Is this correct? I have recorded your personal details. Your order will be ready for delivery in about 20 minutes.
Take out for one, a pork bowl, got it.	Take out for one, the pork bowl, got it.
Okay, placing your order for aSpaghetti plate with Italian bread and cheese packets on the side and large coke.	Okay, place an order to order a plate of spaghetti, with Italian bread and cheese bag on it, and big coke.
Cheese dog?	Cheese dog?
Sarah's Pizza. Sure, let me bring that up.Looks like you had 1 large pizza with one half pepperoni and one half mushroom.	Sarah's Pizza. Of course, let me bring this up. Looks like you had 1 large pizza with half pepperoni and half mushrooms.
Would you like anything else besides your Greek salad?	Would you like something else besides Greek salad?
Okay, so I got one shrimp burrito with white rice, black beans and pico de gallo.	Okay, so I gave a shrimp burrito with white rice, black beans and millet noodles on it.
So one lamb gyro, sprite and a side of fruit?Okay. I have your personal details on file. Your order will be ready for pick-up in about 20 minutes.	What about a lamb top, sprite, and a side fruit? I have recorded your personal details. Your order will be ready for delivery in about 20 minutes.
OK. I have your personal details on file. Your order will be ready for pick-up in about 20 minutes.	IN ORDER. I have your personal data. Your order will be ready for shipping in about 20 minutes.
What would you like to order in Thai food?	Would you like Thai food?
Okay, you want some takeout poke for one person. Is that correct?	Okay, you want to buy takeaway for one person. It's right?
Pepper added to the order.You would like to order 4 fried wantons, a seafood cup and a side of rice with pepper. Is that correct?Okay. I have your personal details on file. Your order will be ready for pick-up in about 20 minutes.	Pepper is added to the order. You want to order 4 fried wontons, a seafood cup and one side of rice noodles with pepper. is it? I have recorded your personal details. Your order will be ready for delivery in about 20 minutes.
Cheesy bread is available.Delivery is about 30 to 45 minutes.Thank you, enjoy your pizza.I recommend the chicken masala.Awesome side dishes, I recommend roti and chicken satay.	Provide cheese bread. Delivery time is approximately 30 to 45 minutes. Thank you for enjoying the pizza. I recommend chicken masala. Great side dishes, I recommend grilled meat and chicken satay.
Okay. I have your personal details on file. Your order will be ready for pick-up in about 20 minutes.	Okay. I have your personal data. Your order will be ready for shipping in about 20 minutes.
You would like to add ketchup, Tomatoes, mustard, jalapenos.	You want to add ketchup, tomatoes, mustard, jalapeno.
Did you said you want to add a house salad?Okay. Let me confirm you have two burgers well done with everything on them. Sweet potato fries with both. And a house salad.Okay. Your order will be ready for pick-up in about 20 minutes.	Do you mean to add homemade salad? Let me confirm that both of your burgers are doing well. Sweet potato fries. There is also house salad. Ok. Your order will be ready for delivery in about 20 minutes.
One with bacon and one with ketchup, that's it.	One with bacon, one with tomato sauce, that's it.
Okay. I got it, would you prefer some Nan?	Okay. I get it, do you prefer Nan?
One large order of crab rangoon and Peking ravioli. How about the drinks?	One large order of Crab Rangoon and Peking Ravioli. How about drinks?
Okay, take out for 3. What would you like to order?	Okay, get it for 3. What do you want to order?
One chocolate brownie! Sure. I've added that to the order.OK. Let me confirm what you have. 1 turkey avocado crepe with cheddar and 1 Greek Delight crepe.1 turkey avocado crepe with cheddar and 1 Greek Delight crepe.And one chocolate brownie. Is that right?OK. Your order will be ready for pick-up in about 20 minutes. Your welcome. Goodbye.	A chocolate brownie! of course. I have added it to the order. determine. Let me confirm what you have. 1 slice of cheddar cheese turkey avocado crepe and 1 Greek flavor crepe. 1 slice of cheddar cheese turkey avocado crepe and 1 Greek delight crepe, and 1 chocolate brownie. Is it right? Your order will be ready for delivery in about 20 minutes. You're welcome. Goodbye.
2 liter coke got it.OK, I have your personal details on file. Your order will be ready for pick-up in about 20 minutes.	I received 2 liters of coke. Okay, I have your personal details. Your order will be ready for shipping in about 20 minutes.
2 liter bottles of coke, got it.Okay. I have your personal details on file. Your order will be ready for pick-up in about 20 minutes.	It's in a 2 liter Coke bottle, that's okay. I have recorded your personal details. Your order will be ready for delivery in about 20 minutes.
What is your order and What is your restaturant location,	What is your order and what is the location of your restaurant,
Sour cream, ketchup and a side of fries, got it.Okay, I have your personal details on file. Your order will be ready for pick-up in about 20 minutes.	Sour cream, ketchup and fries, I see. Okay, I have your personal details. Your order will be ready for shipping in about 20 minutes.
2 sides of yellow rice got it. Anything else?OK, I have your personal details on file. Your order will be ready for pick-up in about 20 minutes.	I got both sides of the yellow rice. Anything else? Okay, I have recorded your personal details. Your order will be ready for delivery in about 20 minutes.
Okay, I'll order two large pepperoni bacon pizzas some cheese bread and a large 2 liter Mountain Dew is that correct?Okay you ready order will be ready for pickup in about 35 minutes.	Okay, I'll order two large pepperoni and bacon pizzas, some cheese bread, and a large 2L Mountain Dew, right? Okay, the finished order will be ready to ship in about 35 minutes.
Clam chowder soup, gumbo soup, a side of kale and tahini salad. Okay. I have your personal details on file. Your order will be ready for pick-up in about 20 minutes.	Clam soup, gumbo soup, cabbage and tahini salad. Okay. I have your personal data. Your order will be ready for shipping in about 20 minutes.
Just to confirm, you would like to order one BLT, one chip buddy, 2 Ruben's.	Just to confirm, you want to order 1 BLT, 1 chip partner, and 2 Ruben's.
Okay, I have a pizza with bacon pineapple ham and pepperonis. Is there anything else I can help you with?Okay, I have your personal details on file. Your order will be ready for pick-up in about 20 minutes.	Okay, I have a pizza with bacon, ham, pineapple and pepperoni. How else can I help you? Okay, I have your personal details. Your order will be ready for shipping in about 20 minutes.
Just to confirm you would like to order barbecue spare ribs, chicken wings with pork fried rice, is that correct?	Just to confirm that you want to order spare BBQ ribs, chicken wings with pork, fried rice, right?
One large red curry and two pad Thai?I have your personal details on file. Your order will be ready for pick-up in about 20 minutes.	One big curry and two Thai fried noodles? I have your personal details. Your order will be ready for delivery in about 20 minutes.
What kind of bbq?	What kind of barbecue?
What kind of Italian food?	What is italian food?
Okay, just to confirm. You would like to order one spaghetti with garlic toast and a Coca-Cola, is that correct?Okay, I have your details on file. Your order will be ready for pick-up in about 20 minutes.	Okay, just to confirm. You want to order one spaghetti with garlic toast and coca cola, right? Ok, I have your data in a file. Your order will be ready for shipping in about 20 minutes.
Food for 2 people: - one large pepperoni pizza - one 2 liter of sprite - two brownies - two iced teas.Ok. I have your personal details on file. Your order will be ready for pick-up in about 20 minutes.	Meals for 2 people: - one large pepperoni pizza - one 2 liter sprite - two cakes - two iced teas. Okay. I have your personal data. Your order will be ready for shipping in about 20 minutes.
Is there any particular dish for the barbecue?	Are there any special dishes for barbecue?
Okay. Your order is 2 pad Thai, 2 large noodle and 2 spring rolls?	Ok. Your order is 2 Thai fried noodles, 2 large noodles and 2 spring rolls?
Alright for drinks they have a soda, tea, and water.	Good for drinks, they have soda, tea and water.
One moment. 3 beef bean and cheese burritos, 2 steak burritos and 4 chicken burritos.Ok. I have your personal details on file. Your order will be ready for pick-up in about 20 minutes.	One moment. 3 beef and cheese burritos, 2 steak burritos and 4 chicken burritos. Okay. I have your personal data. Your order will be ready for shipping in about 20 minutes.
Okay, what would you like to order from the Chinese restaurant?	Ok, what would you like to order in a Chinese restaurant?
1 chicken gyro with extra sauce, a Greek salad, Souvlaki, and a side salad with no anchovies. Is that correct?Okay. I have your personal details on file. Your order will be ready for pick-up in about 20 minutes.No problem. Enjoy your dinner.	1 chicken gyroscope with extra sauce, Greek salad, souvlaki and anchovy-free side dish. It is right? I have your personal data. Your order will be ready for shipping in about 20 minutes. No problems. Enjoy dinner.
One large of chicken noodle soup, large order of veggie soup, and a cup of tomato soup with a side salad with ranch dressing. Does that complete your order?	One large portion of chicken noodle soup, a large order of vegetable soup, and a cup of tomato soup with ranch salad. Does this complete your order?
Okay, this is what I have one order of shrimp pad Thai, one order of chicken Pasta Thai for two people, is that correct?	Okay, this is the Thai prawn pad for two people, and one Thai chicken spaghetti dish for two people, right?
What is the restaurant name in <res_loc> and give your pickup time and price range options,	What is the name of the restaurant in <res_loc> and indicate pickup time and price range options,
One Diet Coke?Just to confirm you would like to order one chicken thai curry with brown rice and mixed vegetables.One diet coke.Okay. I have your personal details on file. Your order will be ready for pick-up in about 20 minutes.	One Diet Coke? Just to confirm that you want to order one chicken Thai curry with brown rice and vegetable mixture. One Diet Coke. Okay. I have your personal data. Your order will be ready for shipping in about 20 minutes.
Anything to drink?	any drinks?
Okay, pizza. Got it. What would you like to order?	Okay, pizza. Clear. What would you like to order?
One salad with house dressing? Sure. I've added that to the order.Two burgers and sweet potato fries with both one salad?Okay, your order will be ready for pick-up in about 20 minutes.	One salad with homemade dressing? Sure. I added this to the order. Two burgers and sweet potato fries with one salad? Okay, your order will be ready to ship in about 20 minutes.
I have your personal details on file. Your order will be ready for pick-up in about 20 minutes.	I have recorded your personal details. Your order will be ready for delivery in about 20 minutes.
I can help you with your takeout order for Mexican food.	I can help you order Mexican food.
What kind of soup?	What kind of soup?
What type of noodles?	What type of noodles?
Okay, I'll order you two beef, bean and cheese burritos with no lettuce or onions.Okay, your order will be ready in about 20 minutes for pick up.	Okay, I'll order you two beef, bean and cheese burritos without lettuce or onions. Okay, your order will be ready in 20 minutes and will be picked up.
Yes, they have a wide variety of burgers as well as turkey patties and other options.	Yes, they have a wide variety of burgers as well as turkey patties and other options.
Ok. I have your personal details on file. Your order will be ready for pick-up in about 20 minutes.	Ok. I have recorded your personal details. Your order will be ready for delivery in about 20 minutes.
I apologize One Order of mousaka.Okay. I have your personal details on file. Your order will be ready for pick-up in about 20 minutes.	I apologize for the One Order of Mousaka. Okay. I have your personal data. Your order will be ready for shipping in about 20 minutes.
Looks like you had two burgers and Sweet potato fries.	It seems that you have two burgers and fries.
I can help you with your takeout order.I found a restaurant nearby that serves Gyros, what type of Gyros did you want to order?	I can provide you with takeaway ordering service. I found a restaurant nearby that supplies gyroscopes. Which type of gyroscope would you like to order?
Looks like you had two burgers well done with everything on them. Sweet potato fries with both.	Looks like you had two well done burgers that had everything on them. Sweet fries with both.
You would like to order 1 pad Thai, spring rolls and large sweetened tea. Is that correct?Okay. I have your personal details on file. Your order will be ready for pick-up in 20 minutes.	You would like to order 1 Thai leaf, spring rolls and a large sweet tea. It is right? I have your personal data. Your order will be ready to ship in 20 minutes.
Pastitsio, got it.You would like to order one platter of euro, one serving moussaka and one serving of Pastitsio.Ok. I have your personal details on file. Your order will be ready for pick-up in about 20 minutes.	Pastitsio, get it. You want to order a plate of Euros, a mousse and a Pastitsio.Ok. I have recorded your personal details. Your order will be ready for delivery in about 20 minutes.
Okay, for your order I have three Chicken Enchiladas. 1 chicken Burrito and 2 chicken Tacos, Mushroom Huaraches and two cheese Enchiladas and one Chips and Guacamole. Would you like anything else?Okay. I have your personal details on file. Your order will be ready for pick-up in about 20 minutes.	Well, according to your order, I have 3 chicken enchiladas. 1 burrito and 2 tacos, mushroom waarachi cheese and 2 cheese enchiladas and 1 potato chip and guacamole. Do you want anything else? I have recorded your personal details. Your order will be ready for delivery in about 20 minutes.
I can help you with your Chinese food takeout order what would you like?	I can help you with ordering Chinese takeaway food. What would you like?
Lightly toasted garlic bread to add.	Lightly toast the garlic bread to add.
Ok, hot dogs for take out for 1.	Okay, hot dogs are going to be eaten.
I have your personal details on file. Your order will be ready for pick-up in about 20 minutes.	I have your personal data. Your order will be ready for shipping in about 20 minutes.
What kind of barbecue? Anything else?	What kind of barbecue? Anything else?
Okay sure, what kind of burrito?	Okay, of course, what kind of burrito?
Medium pizza with mushrooms and bacon and a bottle of coke.Okay, I have your personal details on file. Your order will be ready for pick-up in about 20 minutes.	Medium-sized pizza with mushrooms and bacon and a bottle of coke. Okay, I have your personal details. Your order will be ready for delivery in about 20 minutes.
Okay, breakfast burritos for how many?	Okay, how many burritos for breakfast?
Larry's grill. Sure, let me bring that up. Looks like you had two burgers well done with everything on them. Sweet potato fries with both. Is that right?	Larry's grill. Of course, let me bring it up. It seems that both of your burgers are doing well. Sweet potato fries. Is that correct?
Sure, Let me bring that up. Looks like you had 1 turkey avocado crepe with cheddar and 1 Greek Delight crepe.Looks like you had 1 turkey avocado crepe with cheddar and 1 Greek Delight crepe.	Of course, let me bring this up. Looks like you had 1 turkey avocado crepe with cheddar and 1 Greek Delight crepe. Looks like you had 1 turkey avocado crepe with cheddar and 1 Greek Delight crepe.
Okay. What type of gyros?	Okay. What are gyroscopes?
How many gyros would you like?	How many gyroscopes do you want?
Sure, what type of Chinese food would you like?	Of course, what kind of Chinese food do you want?
Okay. I have your personal details on file. Your order will be ready for pick-up in about 20 minutes.	Ok. I have recorded your personal details. Your order will be ready for delivery in about 20 minutes.
Two large Dr.Peppers and one Coke, okay I got it.Okay. I have your details on file. Your order will be ready for pick-up in about 20 minutes.	Two big Dr. Peppers and one Coca-Cola, okay, I get it. I have your data in a file. Your order will be ready for shipping in about 20 minutes.
Just to confirm you would like to order Pad Thai which is not too spicy.Dumpling.Salad and green tea.Okay, I have your personal details on file. Your order will be ready for pick-up in about 20 minutes.	Just to confirm that you want to order the not too spicy Pad Thai, dumplings, salad and green tea, well, I have your personal details for the record. Your order will be ready for delivery in about 20 minutes.
Three orders of breakfast burrito.	Three orders of breakfast burrito.
"Okay. I have your personal details on file. Your order will be ready for pick-up in about 20 minutes."	"Okay. I have your personal details. Your order will be ready to ship in about 20 minutes." ""
Okay, One large nacho Supreme.OK. I have your personal details on file. Your order will be ready for pick-up in about 20 minutes.	Well, a big nachos supreme. I have recorded your personal details. Your order will be ready for delivery in about 20 minutes.
What would you like to order in Chinese food?	What would you like to order from Chinese cuisine?
1 large bowl of new England clam chowder, one bowl of veggie noodle, and another bowl of potato soup. Would that complete your order?Okay. I have your personal details in my file. Your order will be ready for pick-up in about 20 minutes.	1 large bowl of New England clam soup, one bowl of vegetarian noodles, and another bowl of potato soup. Will this complete your order? I have your personal details in my file. Your order will be ready for shipping in about 20 minutes.
Provide the extras, drinks and desserts you want to add,	Provide additional services, drinks and desserts that you want to add,
Just to confirm, Chicken with cashew nuts. Is that correct?Okay, I have your personal details on file. Your order will be ready for pick-up in about 20 minutes.	Just to confirm, chicken with cashews. It is right? Okay, I have your personal details. Your order will be ready for shipping in about 20 minutes.
Would you like any sides or drinks with these orders?	Would you like any side dishes or drinks to accompany these orders?
Okay sure, what kind of burrito?	Okay, what kind of burrito is that?
Included two Sweet Iced Teas.Okay, I have your personal details on file. Your order will be ready for pick-up in about 20 minutes.	Includes two cups of sweet ice tea. Well, I have recorded your personal details. Your order will be ready for delivery in about 20 minutes.
One side of sour cream, one black beans and last yellow rice added.Okay, I have your personal details on file. Your order will be ready for pick-up in about 20 minutes.	One side of the sour cream, one black beans and the last yellow rice. Okay, I have your personal details. Your order will be ready for shipping in about 20 minutes.
Okay, one BBQ take out.	Okay, one takeaway barbecue.
"OK. I have your personal details on file. Your order will be ready for pick-up in about 20 minutes."	"Okay. I have recorded your personal details. Your order will be ready in about 20 minutes."
Cooked shrimp. Okay.	Cooked shrimp. Ok.
Rigatoni in tomato sauce?Would you like to add additional pepper to it?	Rigatoni in tomato sauce? Want to add more pepper?
Italian for 3.	Italian for 3 people.
Okay, you want to order some Thai food for two? what would you like to have?	Okay, do you want to order Thai food for two? What would you like?
Okay. I have your personal details on file. Your order will be ready for pick-up in about 20 minutes.	Okay. I have your personal data. Your order will be ready for shipping in about 20 minutes.
Just to confirm you would like to order one pulled pork sandwich and one large order of fries. Is that correct?"Okay. I have your personal details on file. Your order will be ready for pick-up in 20 minutes".	“Just to confirm that you want to order one pork sandwich and one large order of fries. Right?" "Okay. I have your personal data. Your order will be ready for shipping in 20 minutes. ” "
What would you like to order takeout for two people?	Do you want to order takeaway dishes for two?
Okay, 3 gyros. Anything else? Any specific toppings?	Okay, 3 gyros. Anything else? Any special toppings?
Ok. Extra long Chilli cheese dog with ketchup & relish, hot dog with mustard, relish and ketchup, regular hot dog with extra ketchup. Is there anything else?Okay. I have your personal details on file. Your order will be ready for pick-up in about 20 minutes.	Ok. Chili cheese dog with long ketchup and seasoning, hot dog with mustard, seasoning and ketchup, regular hot dog with ketchup. Anything else? I have recorded your personal details. Your order will be ready for delivery in about 20 minutes.
Just to confirm, you would like to order one large Beef and Broccoli and 2 egg rolls. Is that correct?I have your personal details on file. Your order will be ready for pick-up in about 20 minutes.	As confirmation, you want to order one large beef and broccoli and 2 egg rolls. It is right? I have your personal data. Your order will be ready for shipping in about 20 minutes.
You want a hamburger with bacon and blue cheese, correct?	You want a burger with bacon and blue cheese, right?
I can help you. What would you like to order for two people?	I can help you. What would you like to order for two?
Noted. Okay, I have your personal details on file. Your order will be ready for pick-up in about 20 minutes.	famous. Okay, I have recorded your personal details. Your order will be ready for delivery in about 20 minutes.
What would you like to order in Italian food and for how many people?	How many people would you like to order Italian food?
How many gyros?	How many gyroscopes?
Okay, Takeout what would you like?	Ok, Takeout what would you like?
Small garlic bread?	Little garlic bread?
One bowl of lamb vindaloo, Punjabi chicken curry and a bowl of mixed vegetable curry and 2 liter bottle of Pepsi, is that correct?It looks like that will be ready in about 35 minutes.	One bowl of lamb vindaloo, Punjabi chicken curry, a bowl of vegetable curry, and a 2 liter bottle of Pepsi, is that correct? It looks like it will be ready in about 35 minutes.
Just one brownie okay sure thing you got itYour order will be ready for pick-up in 20 minutes.	Just one cake, okay, of course you got it. Your order will be ready to ship in 20 minutes.
How about butter chicken and garlic naan?	How about creamy chicken and garlic naan?
Good thinking with a side of fries.OK. I have your details on file. Your order will be ready for pick-up in about 20 minutes.	Served with French fries to think. Ok. I have your details. Your order will be ready for delivery in about 20 minutes.
Okay. I have your details on file. Your order will be ready for pick-up in about 20 minutes.	Ok. I have your details. Your order will be ready for delivery in about 20 minutes.
Just to confirm you would like to order one chicken breakfast burrito and one sausage breakfast burrito, non spicy.	Just to confirm that you want to order one chicken breakfast burrito and one sausage burrito for breakfast, not spicy.
Teriyaki seasoning. Got it.	Teriyaki seasoning. Got it.
Okay, I have your personal details on file. Your order will be ready for pick-up in about 20 minutes.	Okay, I have your personal details. Your order will be ready for shipping in about 20 minutes.
Barbecue food for three people?	BBQ for three?
[truncated: 1,225 more rows]
