# Supplementary material for: GenPADS: Reinforcing politeness in an end-to-end dialogue system
Source: PLoS One. 2023 Jan 6;18(1):e0278323. doi: 10.1371/journal.pone.0278323 (PMC9821416; doi:10.1371/journal.pone.0278323)
Supplement: S1 Data — (ZIP) [file pone.0278323.s001.zip › GenPADS_Data_Sample/Sample_GenDD/G-Dataset/food-ordering_generator_bot_val.csv]

input_text	target_text
Two large pepperoni and bacon and one order of breadsticks. Anything else?Okay. I have your personal details on file. Your order will be ready for pick-up in about 20 minutes.	Two large pepperoni and bacon and one breadstick. Are there any more? I have recorded your personal details. Your order will be ready for delivery in about 20 minutes.
Okay. I have your personal details on file. Your order will be ready for pick-up in about 20 minutes.	Okay. I have your personal data. Your order will be ready for shipping in about 20 minutes.
I can help you with your pizza order. What would you like?	I can order pizza for you. what would you like?
Just to confirm you would like to order three large bowls of chicken noodle soup and 3 Diet Cokes.Okay. I have your personal details on file. Your order will be ready for pick-up in about 20 minutes.	Just to confirm that you want to order three large bowls of chicken noodle soup and three diet Coke. I have recorded your personal details. Your order will be ready for delivery in about 20 minutes.
"Okay. I have your personal details on file. Your order will be ready for pick-up in about 20 minutes"Looks like you ordered one large pizza with pepperoni and mushroom.	"Okay. I have recorded your personal details. Your order will be ready for collection in about 20 minutes." ""It looks like you ordered a large pizza with pepperoni and mushrooms. "
Rib sauce on the side has been added to the order.OK. I have your personal details on file. Your order will be ready for pick-up in about 20 minutes.	Added ribs sauce to the side. OK. I have your personal data. Your order will be ready for shipping in about 20 minutes.
3 people for chinese food what would you prefer in Chinese food?	3 people for Chinese food, which Chinese food would you prefer?
My apologies, a 2 litre.OK. I have your personal details on file. Your order will be ready for pick-up in about 20 minutes.Enjoy your Indian food! Goodbye.	My apologies, 2 liters. OK. I have your personal data. Your order will be ready for shipping in about 20 minutes. Enjoy Indian food! Bye.
Okay, Greek food sounds good.	Okay, Greek food sounds good.
Just to confirm, You would like to order a medium pan of baked ziti pasta.OK. I have your personal details on file. Your order will be ready for pick-up in about 20 minutes.	As proof, you would like to order a medium baked ziti pasta. OK. I have your personal data. Your order will be ready for shipping in about 20 minutes.
Okay, what type of noodles would you like?	Okay, what kind of noodles do you want?
Hot dogs. Is this for take out?	hot dog. Is this taken out?
Okay. What would you like to order from the Greek restaurant?	Ok. What would you like to order from a Greek restaurant?
Ok, I have your personal details on file. Your order will be ready for pick-up in about 20 minutes.	Okay, I have your personal details. Your order will be ready for shipping in about 20 minutes.
Just to confirm your order, you would like to order 2 pad Thai, one Drunken Noodles and three Water bottles. Is that correct?Okay. I have your personal details on file. Your order will be ready for pick-up in 20 minutes.	Just to confirm your order, you want to order 2 Thai pads, one drunk noodles, and three water bottles. It is right? I have your personal data. Your order will be ready to ship in 20 minutes.
Just to confirm you would like to order; one order of fettuccine alfredo pasta, one order of shrimp with linguine sauc and one order of linguine and white clam sauce.Okay. I have your personal details on file. Your order will be ready for pick-up in about 20 minutes.	Just to confirm that you want to place an order; one order of fettuccine alfredo pasta, one order of shrimp with linguine sauce, and one order of linguine and white clam sauce. Okay. I have your personal data. Your order will be ready for shipping in about 20 minutes.
1 Pepsi added to the order. Ok. I have your personal details on file. Your order will be ready for pick-up in about 20 minutes.	1 Pepsi has been added to the order. Ok. I have recorded your personal details. Your order will be ready for delivery in about 20 minutes.
One vegetable sandwich with lettuce, mustard, tomato, onion, mustard, oil, and vinegar.	A plate of vegetable sandwiches, including lettuce, mustard, tomatoes, onions, mustard, oil and vinegar.
Slicked pork?	Pork pork?
"Okay. I have your personal details on file. Your order will be ready for pick-up in about 20 minutes."	"Okay. I have your personal details. Your order will be ready to ship in about 20 minutes." ""
Your would like to 5 egg rolls order of rice, Sweet and sour chicken. Is that right?Would you like to add any drink?	You want to order 5 egg rolls with rice, sweet and sour chicken. is it? Do you want to add some drinks?
My apologies, a 2 litre.OK. I have your personal details on file. Your order will be ready for pick-up in about 20 minutes.Enjoy your Indian food! Goodbye.	Sorry, I want 2 liters. I have recorded your personal details. Your order will be ready for collection in about 20 minutes, please enjoy your Indian food! Goodbye.
6 hot dogs with ketchup and mustard packs and 1 coke. Is that correct?Ok, I have your personal details on file. Your order will be ready for pick-up in about 20 minutes.	6 hot dogs with ketchup and mustard sauce and 1 coke. correct? I have recorded your personal details. Your order will be ready for delivery in about 20 minutes.
2 with beef, 1 with chicken and cheese, rice, lettuce, tomatoes and hot sauce. Is that correct?Any drinks?	2 beef, 1 chicken and cheese, rice, lettuce, tomatoes and hot sauce. correct? Do you have a drink?
One raw fish salad, a Hawaii style poke bowl, anything else?Okay. I have your personal details on file. Your order will be ready for pick-up in about 20 minutes.	A raw fish salad, a Hawaiian-style oke bowl, any other? I have recorded your personal details. Your order will be ready for delivery in about 20 minutes.
Ok, one hot and sour soup.	Okay, one hot and sour soup.
One lamb biryani, okay.	A lamb biryani, all right.
Okay, I have your personal details on file. Your order will be ready for pick-up in about 20 minutes. Bye, See you later.	Okay, I have your personal details. Your order will be ready for shipping in about 20 minutes. Bye, see you later.
One Ahi poki bowl, A california poki bowl, And one salmon poki bowl. Would you like any drinks with your order?"Okay. I have your personal details on file. Your order will be ready for pick-up in about 20 minutes."	An Ahi poki bowl, a California poki bowl, and a salmon poki bowl. Would you like a drink when you order? "Okay. I have your personal details. Your order will be ready for delivery in about 20 days .minute."""
Sure, let me bring that up. Looks like you had two burgers and sweet potato fries with both burgers. Is that right?	Of course, let me bring it up. It looks like you have two burgers and two burgers with sweet potato fries. Is that correct?
Only one order of lasagna?Okay. I have your personal details in our file. Your order will be ready for pick-up in about 20 minutes.	Only one serving of lasagna? Great. I have your personal information in my file. Your order will be ready for delivery in about 20 minutes.
Okay, I have a steak and cheese burrito with extra sour cream Tomatoes Jalapenos and Mild Salsa on the side and a large Coke.Okay, I have your personal details on file. Your order will be ready for pick-up in about 20 minutes.	Okay, I have a steak and cheese burrito with sour cream, Tomatoes, Jalapenos and Soft salsa, and a large cola. Okay, I have your personal details. Your order will be ready for shipping in about 20 minutes.
Two people, you say?	You say two people?
Okay bbq food, what kind?	Okay barbecue food, which one?
What would you prefer in Italian cuisine?	What do you want Italian food?
Okay. I have your personal details on file. Your order will be ready for pick-up in about 20 minutes.	Okay. I have your personal data. Your order will be ready for shipping in about 20 minutes.
I can help you order Chinese takeout. How many people will you be ordering for?	I can help you order Chinese takeaway food. How many people will you order for?
Would you prefer beef or chicken burger?	Would you prefer a beef or chicken burger?
Okay. I have your personal details on file. Your order will be ready for pick-up in about 20 minutes.	Ok. I have recorded your personal details. Your order will be ready for delivery in about 20 minutes.
Hot dogs? How many and what kind?	hot dog? How many kinds?
Okay, two lemonades.I have your personal details on file. Your order will be ready for pick-up in about 20 minutes.	Okay, two lemonades. I have your personal data. Your order will be ready for shipping in about 20 minutes.
Okay, I have one order for a burrito and an order of fried rice and what kind of meat would you like on the taco salad?	Okay, I want a burrito and a fried rice. What kind of meat would you like on the taco salad?
What size Caesar salad?	What is the size of the Caesar salad?
Okay, one large pepperoni pizza with bacon. Anything else?	Okay, a big pepperoni pizza with bacon. Anything else?
Okay, breakfast with burritos, sounds good. How many burritos would you like to order?	Okay, breakfast with burritos sounds good. How many burritos do you want to order?
Three camping style burritos, 2 mineral water, one coke, and a side of ketchup. Does that sound correct? Anything else?	Three camping burritos, two mineral water, one coke and one ketchup. Does it sound correct? Anything else?
So just 3 breakfast burritos or more?	So are there only 3 or more breakfast burritos?
Let me confirm your order. You would like to order one clam chowder soup; chicken noodle soup and the side of grilled cheese sandwich?	Let me confirm your order. Would you like to order a clam chowder soup; chicken noodle soup and grilled cheese sandwich side?
Three large steak burritos, three orders of Coke, and 2 large fries.Okay, I have your details on file. Your order will be ready for pick-up in about 20 minutes.	Three big steak burritos, three cola and two big fries. Well, I provided your details in the file. Your order will be ready for delivery in about 20 minutes.
Just to confirm you would like to order one BLT sandwich without pickles.Okay. I have your personal details on file. Your order will be ready for pick-up in 20 minutes.	Just to confirm that you want to order one BLT sandwich without pickles. Okay. I have your personal data. Your order will be ready to ship in 20 minutes.
Okay, What kind of Mexican food?	Okay, what's the Mexican food?
What would you like to order in Italian food and for how many people?	What would you like to order from Italian cuisine and for how many people?
Yes I can what would you like to order in soup?	Yes, can I have some soup?
Okay, and one large coke with that. That's it right?Okay. I have your personal details on file. Your order will be ready for pick-up in about 20 minutes.	Okay, and another great cocaine. It's right? I have your personal data. Your order will be ready for shipping in about 20 minutes.
You would like to order 3 Gyros with sour cream and packets of ketchup, large fries, 3 large ice tea and two order of mozzarella sticks.	You want to order 3 gyroscopes with sour cream and a packet of ketchup, large French fries, 3 large ice teas and 2 mozzarella cheese sticks in order.
Is there anything else you would like to add to your order of spaghetti?	Is there anything else you would like to add to your spaghetti order?
Let me repeat the order. So it's 1 chili cheese dog, one large Chicago-style dog extra relish, One jumbo New York dog and three waffle fries. Is that correct?Okay. I have your personal details on file. Your order will be ready for pick-up in about 20 minutes.	Let me repeat the order. Therefore, it is 1 chili cheese dog, 1 large Chicago-style dog, 1 giant New York dog and 3 waffles. is it? I have recorded your personal details. Your order will be ready for delivery in about 20 minutes.
One order of lasagna, one order of shrimp with angel hair pasta and one order of fettuccine alfredo.Okay. I have your personal details on file. Your order will be ready for pick-up in about 20 minutes.	One order of lasagna, one order of shrimp with angel hair paste, and one order of fettuccine alfredo. Okay. I have your personal data. Your order will be ready for shipping in about 20 minutes.
Okay. Your orders are two orange chicken with shrimp fried rice. 1 Barber chicken with shrimp fried rice, with two Pepsi's and a Sprite.Okay. I have your personal details on file. Your order will be ready for pick-up in about 20 minutes.	Okay. Your orders are two orange chicken with shrimp fried rice. 1 Chicken Barber with Shrimp Fried Rice, 2 Pepsi and Sprite. Okay. I have your personal data. Your order will be ready for shipping in about 20 minutes.
Two people, you say?	Two people, you say?
Okay, 8 hot dogs.Okay. I have your personal details on file. Your order will be ready for pick-up in 20 minutes.	Okay, there are 8 hot dogs. I have recorded your personal details. Your order will be ready for delivery within 20 minutes.
Would you prefer small or large french fries?	Would you prefer small or large fries?
Ok, so 1 Chicken Bacon Ranch pizza and one Barbecue Chicken pizza both large, is that correct?Alright, how about anything to drink it down?Ok, I have your details on file. Your order will be ready for pick-up in about 20 minutes.	So 1 ranch chicken and bacon pizza and one BBQ chicken pizza are great, is that right? Okay, how about something to drink this? Ok, I have your data in a file. Your order will be ready for shipping in about 20 minutes.
Your order is two large bacon pizzas with light sauce and a cheese bread.	Your order is two large bacon pizzas with light sauce and cheese bread.
"OK. I have your personal details on file. Your order will be ready for pick-up in about 20 minutes."	"Okay. I have your personal details. Your order will be ready to ship in about 20 minutes." ""
One medium pan full of muscles in marinara sauce will that complete your order?OK. I have your personal details on file. Your order will be ready for pick-up in about 20 minutes.	Will one medium skillet full of muscle in marinara sauce complete your order? Okay. I have your personal data. Your order will be ready for shipping in about 20 minutes.
You had 1 market burrito with black beans and spicy salsa and 1 chicken taco platter with refried beans.	You had 1 market burrito with black bean and spicy salsa and 1 platter of fried bean chicken tacos.
Just to confirm you would like to order 2 soups. They are one large broccoli and cheese, one large chicken noodle soup and sourdough bread.Okay. I have your details on file. Your order will be ready for pick-up in about 20 minutes.	Just to confirm that you want to order 2 soups. They are a large broccoli and cheese, a large chicken noodle soup and sourdough dough. I have your details. Your order will be ready for delivery in about 20 minutes.
Ok. I have your details on file. Your order will be ready for pick-up in about 20 minutes.	In order. I have your data in a file. Your order will be ready for shipping in about 20 minutes.
One order of meat lasagna and one vegetarian lasagna and an order of sauteed veggies for both with two diet cokes. Anything else?OK. I have your personal details on file. Your order will be ready for pick-up in about 20 minutes.	A meat lasagna and a vegetarian lasagna, and a stir-fried vegetable with two diet cola. Are there any more? I have recorded your personal details. Your order will be ready for delivery in about 20 minutes.
Okay, placing an order for 2 servings of Lasagna. Enjoy your meal!	Okay, place an order for 2 servings of lasagna. Please enjoy!
2 bacon cheeseburgers and 2 orders of fries. Is there anything else to add to this order?Okay. I have your personal details on file. Your order will be ready for pick-up in about 20 minutes.	2 bacon cheeseburgers and 2 french fries. Is there anything else to add to this order? I have recorded your personal details. Your order will be ready for delivery in about 20 minutes.
Two regular Cokes and one Diet Coke or Pepsi, sure thing.Okay. I have your personal details on file. Your order will be ready for pick-up in about 20 minutes.	Yes, two regular Coke and one Diet Coke or Pepsi. I have recorded your personal details. Your order will be ready for delivery in about 20 minutes.
One Long Island hot dog with extra mustard, and a Coney Island hot dog with no pickles, and extra relish, and I'll make sure they add a fist full of mustard packets. Does that complete your order?"Okay, can I have your details on file. Your order will be ready for pick-up in about 20 minutes."Awesome, have a great night and enjoy your dinner.	“One Long Island hot dog with extra mustard and a Coney Island hot dog with no pickles and extra flavor, and I'll make sure they add a fist full of mustard bags. Will this complete your order? " I have your data. Your order will be ready for shipping in about 20 minutes. "" Excellent, have a good night and enjoy dinner. "
They come in 2 sizes: medium and large.	They are available in 2 sizes: medium and large.
What kind of soup would you prefer?	What kind of soup do you want?
Ok, I have your details on file. Your order will be ready for pick-up in about 20 minutes.	Ok, I have your data in a file. Your order will be ready for shipping in about 20 minutes.
"OK. I have your personal details on file. Your order will be ready for pick-up in about 20 minutes".	"Okay. I have your personal details. Your order will be ready for shipment in about 20 minutes."
Two Iced Teas.Sure. I've added that to the order.	Two iced teas. I added this to the order.
Okay bbq food, what kind?	How about grilling food?
Okay, I have your personal details on file. Your order will be ready for pick-up in about 20 minutes.	Okay, I have your personal details. Your order will be ready for shipping in about 20 minutes.
You would like two lamb gyros. Is that correct?	You need two lamb gyros. It's right?
I have found Spawned and Pho Hoa Noodle Soup.	I found spawning and pho noodle soup.
3 ham cheese and eggs, hash browns on the side and a large pot of coffee. Anything else?Okay. I have your personal details on file. Your order will be ready for pick-up in about 20 minutes.	3 ham, cheese and eggs, potato pancakes and a large can of coffee. Anything else? I have your personal data. Your order will be ready for shipping in about 20 minutes.
One white bread.Okay. I have your personal details on file. Your order will be ready for pick-up in about 20 minutes.	A white bread. I have recorded your personal details. Your order will be ready for delivery in about 20 minutes.
What Mexican dish would u like?	What Mexican food would you like?
1 chopped plate, 1 sliced plate -2 bbq, sandwiches without slaw -an order of hush puppies -3 and sweetened iced teas.Okay. I have your details on file. Your order will be ready for pick-up in about 20 minutes.	1 shredded plate, 1 thinly sliced ​​plate-2 grilled, sandwiches without salad-a batch of puppies-3 and sweetened iced tea. I have your details. Your order will be ready for delivery in about 20 minutes.
Lasagna with meat sauce, meatballs, sour dough bread, and one Canolli for dessert. Does that complete your order?Okay, I have your personal details on file. Your order will be ready for pick-up in 20 minutes.	Lasagna with meat sauce, meatballs, sourdough bread and a doughnut. Can your order be completed in this way? Okay, I have recorded your personal details. Your order will be ready for delivery within 20 minutes.
Hot dogs for 3, got it. What would you like with it?	3 hot dogs, got it. What do you want?
Okay, how would you like these hot dogs?	Okay, do you want these hot dogs?
I order of poki with rice and broccoli with 2 sprites.OK. I have your personal details on file. Your order will be ready for pick-up in about 20 minutes.	I order pokey with rice and broccoli with 2 sprites. OK. I have your personal data. Your order will be ready for shipping in about 20 minutes.
2 Beef Tongue Quesadilla and one Chicken Mole Enchiladas, is it correct?Ok. I have your details on file. Your order will be ready for pick-up in about 20 minutes.	2 beef tongue quesadillas and 1 chicken mole enchilada, right? I have your details. Your order will be ready for delivery in about 20 minutes.
2 diet cokes have been added to your order. Does that complete your order for today?Okay. I have your personal details on file. Your order will be ready for pick-up in about 20 minutes. Goodbye.	2Diet Coke has been added to your order. Can you complete your order today? I have recorded your personal details. Your order will be ready for delivery in about 20 minutes. Goodbye.
Okay, what type of soup?	Okay, what kind of soup?
Ok. I have your details on file. Your order will be ready for pick-up in about 20 minutes.	Ok. I have your details. Your order will be ready for delivery in about 20 minutes.
Okay. I have your personal details on file. Your order will be ready for pick-up in about 20 minutes.	Ok. I have recorded your personal details. Your order will be ready for delivery in about 20 minutes.
Okay. I have your details on file. Your order will be ready for pick-up in about 20 minutes.	Ok. I have your details. Your order will be ready for delivery in about 20 minutes.
And 3 chocolate chip cannolis.	And 3 chocolate chip cannoli.
Okay. I have your personal details on file. Your order will be ready for pick-up in about 20 minutes.	Ok. I have recorded your personal details. Your order will be ready for delivery in about 20 minutes.
I can help you with your takeout order. What would you like to order?	I can help you with a takeout order. What would you like to order?
Croutons and add spice.Ok, I have your personal details on file. Your order will be ready for pick-up in about 20 minutes.	Croutons and add spices. Okay, I have your personal details on file. Your order will be ready for shipping in about 20 minutes.
Two bacon cheese burgers and two orders of fries. Does that complete your order?Okay. I have your personal details on file. Your order will be ready for pick-up in about 20 minutes.	Two burgers with cheese and bacon and two servings of fries Does this complete your order? I have your personal data. Your order will be ready for shipping in about 20 minutes.
Okay, I'll order you two beef, bean and cheese burritos with no lettuce or onions.Okay, your order will be ready in about 20 minutes for pick up.	Okay, I ordered two beef, beans and cheese burritos, without lettuce or onions. Okay, your order will be ready in about 20 minutes and can be picked up.
And silverware, got it.Okay. I have your personal details on file. Your order will be ready for pick-up in about 20 minutes.	And silverware, okay. I have your personal data. Your order will be ready for shipping in about 20 minutes.
Looks like you had two burgers well done with everything on them. Sweet potato fries with both. Is that right?	It seems that both of your burgers are doing well. Sweet potato fries. Is that correct?
What size did you want the pizza?Okay. So, that was one large Italian sausage, pepperoni and with extra cheese. With bread sticks on the side. Was that correct?Ok. I have your personal details on file. Your order will be ready for pick-up in about 20 minutes.	How big do you want the pizza? Great. So it was a big Italian sausage, pepperoni and extra cheese. There are bread sticks on the side. correct? I have recorded your personal details. Your order will be ready for delivery in about 20 minutes.
1 extra large supreme pizza, cheesy bread sticks and a 2 litres bottle of orange soda, is that correct?Okay. I have your personal details on file. Your order will be ready for pick-up in about 20 minutes.	1 oversized supreme pizza, cheesy bread sticks and 2 liter orange soda bottle, right? I have recorded your personal details. Your order will be ready for delivery in about 20 minutes.
House salad. Sure. I've added that to the order.	Homemade salad. Sure. I added this to the order.
Just to confirm you would like to order 2 orders of Khao pad fried rice, one pad Thai and 3 Coca-Cola.Okay, I have your details on file. Your order will be ready for pick-up in about 20 minutes.	Just to confirm that you want to order 2 Khao pad fried rice, 1 Thai fried rice and 3 Coca-Cola. Okay, I have provided your details in the archive. Your order will be ready for delivery in about 20 minutes.
Okay, I'll get you a six pack of Budweiser. That will be ready in about 30 minutes for pick up.That will be ready in about 30 minutes for pick up.	Well, I'll give you six packs of Budweiser beer. That will be ready for delivery in about 30 minutes. That will be ready for delivery in about 30 minutes.
A Diet Coke to go along with it, Okay anything else?Is this just for one person?Okay. I have your personal details on file. Your order will be ready for pick-up in about 20 minutes.	Diet Coke, okay, anything else? Is it just for one person? Okay. I have your personal data. Your order will be ready for shipping in about 20 minutes.
Provide us the number of <item_name>, <extras>, <drinks> and <desserts> you need.	Give provide us with the required number of <item_name>, <extras>, <drinks> and <desserts>.
Okay, what kind of burger?	Okay, what kind of hamburger?
How many hash browns?	How many potato pancakes?
I have 2 large hot dogs with a side of fries so far.	I still have 2 large hot dogs with french fries garnished.
Anything else like Naan?Just to confirm you would like to order one order of Chicken Masala, Butter Chicken and a side order of Samosa. Is that correct?Okay. I have your details on file. Your order will be ready for pick-up in about 20 minutes.	Anything else like Naan? Just to confirm that you want to order one order of Chicken Masala, Chicken Buttered, and an additional order of Samosa. It is right? I have your data in a file. Your order will be ready for shipping in about 20 minutes.
Just to confirm you would like to order one Samosa, Butter chicken and Roti. Is that correct?Okay, I have your personal details on file. Your order will be ready for pick-up in about 20 minutes.	Just to confirm that you want to order one samsa, buttered chicken and roti. It is right? Okay, I have your personal details. Your order will be ready for shipping in about 20 minutes.
Mexican take out. Got it, what would you like to order?	Mexico take it out. Got it, what do you want?
I can help you with your take over for one person, what would you like from the Italian restaurant?	I can help you take over an Italian. What do you want from an Italian restaurant?
And Guacamole too, Right?Okay. I have your personal details on file. Your order will be ready for pick-up in about 20 minutes.	There is also guacamole, right? I have recorded your personal details. Your order will be ready for delivery in about 20 minutes.
Okay you got it, Your order will be ready for pick-up in about 20 minutes.	Okay, your order will be ready to ship in about 20 minutes.
Pastitsio, got it.You would like to order one platter of euro, one serving moussaka and one serving of Pastitsio.Ok. I have your personal details on file. Your order will be ready for pick-up in about 20 minutes.	Pastizio, I see. You would like to order one plate of Euros, one serving of moussaka and one serving of pastizio. I have your personal data. Your order will be ready for shipping in about 20 minutes.
Your order is chicken chow mein, with egg rolls, chicken noodle soup."OK. I have your personal details on file. Your order will be ready for pick-up in about 20 minutes."	Your order is Chicken Chow Maine, Egg Rolls and Chicken Noodle Soup. "Okay. I have your personal data. Your order will be ready for shipping in about 20 minutes. "
Okay. I have your personal details on file. Your order will be ready for pick-up in about 20 minutes.	Ok. I have recorded your personal details. Your order will be ready for delivery in about 20 minutes.
2 foot long hot dogs one with mustard chili and onions and one with mustard and chili with 2 orders of fries, got it.	Hot dogs 2 feet long, one with mustard and onions and the other with mustard and chili with 2 servings of fries, got it.
You would like to place a take out order for Chinese food, right?	You want to order a Chinese meal, right?
2 orders of spaghetti, 2 orders of langosi and 2 lasagna?	2 servings of spaghetti, 2 servings of langosi and 2 lasagna?
Looks like you had 1 turkey-avocado crepe with cheddar and 1 Greek Delight crepe.	Looks like you had 1 turkey avocado crepe with cheddar and 1 Greek Delight crepe.
Large chicken soup, a small salad and a large Diet Coke with crackers.Okay. I have your personal details on file. Your order will be ready for pick-up in 20 minutes.	Large chicken soup, small salad and large Diet Coke with crackers. Okay. I have your personal data. Your order will be ready to ship in 20 minutes.
Okay, one order of egg drop soup large.	Okay, a big plate of egg drop soup.
One gyro sandwich with sauce on the side, one order of misaka, one order of oven baked lamb with potatoes and 3 orders of baklava. Is that correct?Okay. I have your personal details on file. Your order will be ready for pick-up in about 20 minutes.	One gyro sandwich with sauce, one Misaka, one oven-roasted lamb with potatoes and 3 baklava. is it? I have recorded your personal details. Your order will be ready for delivery in about 20 minutes.
"OK. I have your personal details on file. Your order will be ready for pick-up in about 20 minutes".	"OK. I have recorded your personal details. Your order will be ready for collection in about 20 minutes "".
Fettuccine Alfredo.For the second person, you would like to order chicken masala and angel hair.For the third person, you would like to order linguine with white clam sauce. Is that correct?	Fettuccine Alfredo. For the second person, you want to order chicken masala and angel hair. For a third person, you want to order a linguine with white clam sauce. It's right?
One Carne Asada breakfast burrito, no guacamole, side order of tortilla chips with cheese, 2-liter bottle of Orange Soda?Okay. I have your personal details on file. Your order will be ready for pick-up in about 20 minutes.	One Carne Asada breakfast burrito, no guacamole, tortilla chips with cheese, 2 liter bottle of orange soda? I have your personal data. Your order will be ready for shipping in about 20 minutes.
Okay. I have your personal details on file. Your order will be ready for pick-up in about 20 minutes.	Ok. I have recorded your personal details. Your order will be ready for delivery in about 20 minutes.
A full rack of ribs, chicken soup of the day and baked beans.	A full basket of ribs, chicken soup of the day, and baked beans.
Okay, I have your personal details on file. Your order will be ready for pick-up in about 20 minutes.	Okay, I have recorded your personal details. Your order will be ready for delivery in about 20 minutes.
You would like to order one cream of broccoli, 1 mushroom soup and one chicken noodle soup. Is that correct?So just to confirm, you would like to order one cream of broccoli, 1 mushroom soup and one chicken noodle soup. All in large size.	You want to order a broccoli cream, 1 mushroom soup and 1 chicken noodle soup. Is that correct? So, please confirm that you want to order a broccoli cream, 1 mushroom soup and 1 chicken noodle soup. All are big.
Would you like cream and sugar with those coffees?One Sausage and Egg Burrito and one vegetarian Burrito and two hot coffees with cream and sugar. Does this sound correct?Okay, I have your personal details on file. Your order will be ready for pick-up in about 20 minutes.	Would you like cream and sugar for your coffee? One sausage and egg burrito, one vegetarian burrito, and two hot coffees with cream and sugar. Sounds right? Okay, I have your personal details. Your order will be ready for shipping in about 20 minutes.
Ok. I have your personal details on file. Your order will be ready for pick-up in about 20 minutes.	Ok. I have recorded your personal details. Your order will be ready for delivery in about 20 minutes.
Ok, King size burrito steak got it.	Okay, got a king size burrito steak.
Hello. A very warm welcome to you. I'm a simulated Taskmaster Bot to order food. Would you like to Dine-in, Take out or have Home Delivery ,	Hi. I greet you cordially. I am a Taskmaster bot to order food. Want to dine, pick up or order home delivery,
Just to confirm, you would like to order breakfast burrito?	To confirm, would you like to order a burrito for breakfast?
Clam chowder soup, gumbo soup, a side of kale and tahini salad. Okay. I have your personal details on file. Your order will be ready for pick-up in about 20 minutes.	Clam chowder soup, thick soup, kale and tahini salad. Ok. I have recorded your personal details. Your order will be ready for delivery in about 20 minutes.
One chocolate brownie? Sure. I've added that to the order.1 turkey-avocado crepe with cheddar and 1 Greek Delight crepe and one brownie.Okay. Your order will be ready for pick-up in 20 minutes.	A chocolate brownie? of course. I have added it to my order. 1 turkey avocado crepe with cheddar cheese, 1 fudge crepe and 1 brownie. Your order will be ready for delivery within 20 minutes.
Okay, Alfredo sauce for that pasta, Anything else?Okay, I have your personal details on file. Your order will be ready for pick-up in about 20 minutes.	Okay, Alfredo sauce for that pasta, anything else? Okay, I have your personal details on file. Your order will be ready for shipping in about 20 minutes.
Burrito with salsa and sour cream on the side, is that right?Ok, I have your personal details on file. Your order will be ready for pick-up in about 20 minutes.	Burrito with salsa and sour cream on the side, right? Okay, I have your personal details. Your order will be ready for shipping in about 20 minutes.
Chicken lo mein, spare ribs and two servings of tastu ramen. Anything else?Okay. I have your personal details on file. Your order will be ready for pick-up in about 20 minutes.You're welcome. Enjoy your dinner.	Two servings of chicken lo mein, ribs and Tastur ramen. Are there any more? I have recorded your personal details. Your order will be ready for pick-up in about 20 minutes. I wish you a pleasant dinner.
Only one order of lasagna?Okay. I have your personal details in our file. Your order will be ready for pick-up in about 20 minutes.	Just one order of lasagna? I have your personal data in our file. Your order will be ready for shipping in about 20 minutes.
Two cheeseburgers with ketchup only	Two cheeseburgers with only ketchup
Your order is, a side of hot dog, large fried and a large coke. is that correct?I have your personal details on file. Your order will be ready for pick-up in about 20 minutes.	Your order: hot dog, large fried and large cola. it is right? I have your personal data. Your order will be ready for shipping in about 20 minutes.
Okay. I have your personal details on file. Your order will be ready for pick-up in about 20 minutes.	Ok. I have recorded your personal details. Your order will be ready for delivery in about 20 minutes.
Just to confirm you would like to order beef shish kebabs. Chicken tandoori. And green chicken curry.Would you like to try some naan?What kind plain or garlic?	Just to confirm that you want to order beef kebabs. chicken soup. There is also green curry chicken. Would you like to taste it? What is ordinary or garlic?
To confirm your order, I have one ham and swiss on whole grain with mustard. One flatbread sandwich with feta cucumber red pepper lettuce tomato and tzatziki sauce and two sweet tea's. Is that correct?Okay. I have your personal details on file. Your order will be ready for pick-up in about 20 minutes.	To confirm your order, I will add a little mustard and ham to the whole wheat. A bread sandwich with cucumber, cucumber, red pepper, lettuce, tomato and tzatziki sauce, and two cups of sweet tea. is it? I have recorded your personal details. Your order will be ready for delivery in about 20 minutes.
Okay, How about chicken slouvaki skewers?Okay, 3 chicken slouvaki. Okay. I have your personal details on file. Your order will be ready for pick-up in about 20 minutes.	Okay, how about chicken skewers? Okay, 3 chicken slowaki. Okay. I have your personal data. Your order will be ready for shipping in about 20 minutes.
Yes, they come with organic soy sauce, is that okay for you?Okay, you required two tuna poke and one octopus poke and a side of soy sauce to go along with it.Okay, I have your details on file. Your order will be ready for pick-up in about 20 minutes.	Yes, they come with organic soy sauce, right? Well, you need two tuna poke and an octopus poke and a soy sauce to match it, well, I have your details. Your order will be ready for delivery in about 20 minutes.
Okay, what kind of soup?	Okay, where's the soup?
For your takeout order I have one well done burger with ketchup lettuce tomatoes pickles and onion. For the second Burger it is medium well with ketchup lettuce tomatoes pickles and onions with two orders of french fries and 2 Diet Coke. Is that correct?Okay, I have your personal details on file. Your order will be ready for pick-up in about 20 minutes.	According to your takeaway order, I have a well-made burger with tomato sauce, lettuce, tomatoes, pickles and onions. For the second burger, it was served with tomato sauce, lettuce, tomatoes, pickles and onions, with two French fries and two Coca-Cola. correct? Okay, I have recorded your personal details. Your order will be ready for delivery in about 20 minutes.
1 Pepsi added to the order. Ok. I have your personal details on file. Your order will be ready for pick-up in about 20 minutes.	1 Pepsi added to order. In order. I have your personal data. Your order will be ready for shipping in about 20 minutes.
So, Two Gyro's and a hot cheese salad?Okay. I have your personal details on file. Your order will be ready for pick-up in about 20 minutes.	So Two Gyro's and Hot Cheese Salad? I have your personal data. Your order will be ready for shipping in about 20 minutes.
Okay, What type of takeout would you like?	Okay, what kind of takeaway do you want?
Okay, I got it. Your order is two king-size burritos, everything in it and an order of Taco plate. Is there anything more else to order?	I understand that your order is for two extra-large burritos, everything inside and a Taco plate. Is there anything else I need to order?
Gyro with tomatoes, Sour cream and jalapenos, Large order of fries, Large cherry folk.Okay, I have your personal details on file. Your order will be ready for pick-up in 20 minutes.	Gyros with tomatoes, sour cream and jalapenos, French fries, large cherry wood. Well, I have your personal information on file. Your order will be ready for delivery within 20 minutes.
The Chinese restaurant only has Diet Coke. Is that okay?I will add two Diet Cokes to order anything else.Okay. I have your personal details on file. Your order will be ready for pick-up in 20 minutes.	The Chinese restaurant only has Diet Coke. May I? I will add two Diet Coca-Cola to order other products. I have recorded your personal details. Your order will be ready for delivery within 20 minutes.
So, your order is, two orders of spaghetti with meatballs, with two large cokes and 2 bread with butter, is that correct?Okay. I have your personal details on file. Your order will be ready for pick-up in about 20 minutes.	So your order: two orders of spaghetti with meatballs, two large colas and two breads and butter, is that correct? I have your personal data. Your order will be ready for shipping in about 20 minutes.
One large french fries added to the order.You said, you wanted coke, Is that correct?	A large piece of French fries was added to the order. You said, you want Coke, right?
3 hot dogs one with saurkraut, one with mustard and ketchup and one with chilli will that complete your order?OK. I have your personal details on file. Your order will be ready for pick-up in about 20 minutes.	3 hot dogs, one with sauerkraut, one with mustard and ketchup, one with chili, can you complete your order? I have recorded your personal details. Your order will be ready for delivery in about 20 minutes.
Okay. I'll place an order for one mushroom burger, one Swiss cheese burger and what was the last one?	Okay. I will order one mushroom burger, one Swiss cheese burger and which one is the last one?
Okay, just to confirm you would like one Carne Asada Breakfast Burrito with no guacamole, one Bacon breakfast Burrito, and one Chorizo breakfast Burritos all right.Ok, I have your details on file. Your order will be ready for pick-up in about 20 minutes.	Okay, please make sure you want a Carne Asada breakfast burrito without guacamole, a bacon breakfast burrito, and a sausage breakfast burrito. Your order will be ready for delivery in about 20 minutes.
So just to confirm you would like to order chimichangas and 2 liter bottle of coke.Ok. I have your personal details on file. Your order will be ready for pick-up in about 20 minutes.	Therefore, please confirm that you want to order chimichangas and a 2 liter bottle of Coke. I have recorded your personal details. Your order will be ready for delivery in about 20 minutes.
What would you prefer vegetarian or non-vegetarian Indian food?	Do you want to eat vegetarian or non-vegetarian Indian food?
One ham sandwich with mustard and mayonnaise.	A ham sandwich with mustard and mayonnaise.
I can help you with your take-out order. What would you like to order from the Indian restaurant?	I can help you with a takeout order. What would you like to order from an Indian restaurant?
First order, a chicken burrito with rice and beans and second order spicy beef burrito with rice with a side of chips with guacamole and spicy salsa.	The first order is a chicken burrito with rice and beans, and the second order is a spicy beef burrito with rice, guacamole and spicy salsa.
Okay, so far I have butter chicken with extra green peppers with extra plain rice, is that correct?Ok, I have your personal details on file. Your order will be ready for pick-up in about 20 minutes.	Well, so far, I have butter chicken, extra green peppers and extra plain rice, right? Your order will be ready for delivery in about 20 minutes.
Okay. I have your personal details on file. Your order will be ready for pick-up in about 20 minutes.	Okay. I have your personal data. Your order will be ready for shipping in about 20 minutes.
Ok. I have your personal details on file. Your order will be ready for pick-up in about 20 minutes.	In order. I have your personal data. Your order will be ready for shipping in about 20 minutes.
Take out for one person any type of food in a particular item?	Bring out any of a certain kind of food for a person?
A large order of garlic knots and pasta for three?Okay, I have your details on file. Your order will be ready for pick-up in about 20 minutes.	Large order of garlic knots and pasta for three? Okay, I have your data. Your order will be ready for shipping in about 20 minutes.
Okay, so, two pulled pork sandwiches and a medium Hi-C drink. Is that all for today?Okay. I have your personal details on file. Your order will be ready for pick-up in about 20 minutes.	So, two pork sandwiches and a medium Hi-C drink. It's all for today? I have your personal data. Your order will be ready for shipping in about 20 minutes.
And the bread pudding and the three cans of diet Pepsi, of course, you got it.Okay, I have your personal details on file. Your order will be ready for pick-up in about 20 minutes.	And bread pudding and three cans of Diet Pepsi, of course you got. Okay, I have your personal details on file. Your order will be ready for shipping in about 20 minutes.
I can help you with your order takeout. What would you like to eat?	I can help you with the delivery of your order. What would you like to eat?
What would you like to order in Chinese food?	What would you like to order Chinese food?
3 Steak Tacos with everything on it, two orders of Spanish rice and 3 large Cokes. Is that right?"Okay. I have your personal details on file. Your order will be ready for pick-up in about 20 minutes."	“3 tacos with everything, two orders of Spanish rice and 3 large colas. Right?" "Okay. I have your personal data. Your order will be ready for shipping in about 20 minutes. " ""
You said you would like to have fries and coke.I have your personal details on file. Your order will be ready for pick-up in about 20 minutes.	You said you wanted fries and cola. I have your personal data. Your order will be ready for shipping in about 20 minutes.
Ok, pasta sounds good.	Okay, the pasta sounds good.
Okay, you wanted to order burgers for 3 people. Is that correct?	Yes, you want to order a burger for 3 people. Is that correct?
The order is sandwiches for three people?	Did you order a sandwich for three people?
Full rack of ribs. A bucket of hot wings. A BBQ salad, mashed potatoes, french fries and a 2-liter of Dr. Pepper. Anything else to add to this feast?OK. I have your personal details on file. Your order will be ready for pick-up in about 20 minutes.	Full ribbed rack. A bucket of hot wings. BBQ salad, mashed potatoes, French fries and 2 liters of Dr. Pepper. What else can you add to this holiday? I have your personal data. Your order will be ready for shipping in about 20 minutes.
Do you need any sauces like ketchup?Okay. I have your details on file. Your order will be ready for pick-up in about 20 minutes.	Do you need sauces like ketchup? I have your data in a file. Your order will be ready for shipping in about 20 minutes.
Okay, what type of noodles would you like?	Okay, what kind of noodles do you want?
So, your order is 3 large beef gyros with lettuce and tomatoes, and a side of ranch and shredded cheese, is that correct?	So, your order is 3 large beef gyros, lettuce and tomatoes, and one side of ranch and shredded cheese, right?
Okay hot dog sounds good. How many? And what type of hot dog would you like?	Okay, hot dog sounds good. How many? What kind of hot dog do you want?
Also, an order of macaroni and cheese?Any dessert?	Do you have any orders for macaroni and cheese? Do you have desserts?
3 breakfast burrito."OK. I have your personal details on file. Your order will be ready for pick-up in about 20 minutes."	Burrito for 3 breakfasts. "Okay. I have your personal data. Your order will be ready for shipping in about 20 minutes. "
Okay. I have your personal details on file. Your order will be ready for pick-up in 20 minutes.	Okay. I have your personal data. Your order will be ready to ship in 20 minutes.
Okay. I have your personal details on file. Your order will be ready for pick-up in about 20 minutes.	Okay. I have your personal data. Your order will be ready for shipping in about 20 minutes.
Okay. Takeout for 3. Sounds good.	Okay. Takeout 3. Sounds good.
You would like to order chicken fettuccine Alfredo with garlic bread and 2-liter of Mountain Dew. Is that correct?Okay. I have your personal details on file. Your order will be ready for pick-up in about 20 minutes.	You want to order Alfredo chicken fettuccine with garlic bread and 2 liters of Mountain Dew. It is right? I have your personal data. Your order will be ready for shipping in about 20 minutes.
What would you prefer in BBQ food?	What is your preferred barbecue meal?
One diet coke, will that complete your order?Ok, I have your personal details on file. Your order will be ready for pick-up in about 20 minutes. Thank you.	One Diet Coke, will this complete your order? Okay, I have your personal details on file. Your order will be ready for shipping in about 20 minutes. Thank you.
You have six burritos three of them with chicken and two of them with beef and one of them with pork with three large Cokes, is that correct?I have your personal details on file. Your order will be ready for pick-up in about 20 minutes.	You have six burritos, three of them are chicken, two are beef, another is pork, and there are three large colas, right? I have your personal details. Your order will be ready for delivery in about 20 minutes.
Okay, so I have one chili cheese hot dog with a side of chili and cheese and a Mountain Dew.Okay, your order will be ready to pick up in about 15 minutes, enjoy your meal.	Okay, I have a Chili Cheese Hot Dog with Chili Cheese and Mountain Dew. Okay, your order will be ready to ship in about 15 minutes, enjoy your meal.
I can help you with your take out order for Mexican food, what would you like to order?	I can help you order Mexican takeaway food. What would you like to order?
Sure, let me bring that up. Looks like you had 1 large pizza with one-half pepperoni and one-half mushroom.	Of course, let me bring it up. It looks like you have a large pizza with half pepperoni and half mushrooms.
Okay, octopus with wasabi, salmon with fish raw and one vegetarian avocado.Ok, I have your personal details on file. Your order will be ready for pick-up in about 20 minutes.	Okay, octopus with wasabi, salmon with raw fish, and one veggie avocado. Okay, I have your personal details. Your order will be ready for shipping in about 20 minutes.
Ok. I have your personal details on file. Your order will be ready for pick-up in about 20 minutes.	In order. I have your personal data. Your order will be ready for shipping in about 20 minutes.
Okay, I have your personal details on file. Your order will be ready for pick-up in about 20 minutes.	Okay, I have your personal details. Your order will be ready for shipping in about 20 minutes.
You wish to order take out food?	Do you want to order food to go?
Just to confirm you would like to order chicken parmesan with panna cotta.	Just to confirm that you want to order chicken with parmesan and panna cotta.
Looks like you had 1 market burrito with black beans and spicy salsa & 1 chicken taco platter with re-fried beans. Is that right?	Looks like you had 1 market black bean burrito with spicy salsa and 1 chicken taco dish with refried beans. It is right?
Okay. I have your personal details on file. Your order will be ready for pick-up in about 20 minutes.	Ok. I have recorded your personal details. Your order will be ready for delivery in about 20 minutes.
One large order of crab rangoon and Peking ravioli. How about the drinks?	A large batch of crab Rangoon and Beijing wontons. How about the drink?
And the second burger?	And the second burger?
Fries, pickles, extra mayo and ketchup. Right?Okay. I have your personal details on file. Your order will be ready for pick-up in about 20 minutes.	Fries, pickles, mayonnaise and ketchup. Right? I have your personal data. Your order will be ready for shipping in about 20 minutes.
I can help you order takeout pizza.How many pizzas would you like to order?Okay let's start with the first pizza. What size and toppings would you like?	I can help you order takeaway pizza. How many pizzas do you want to order? Well, let's start with the first pizza. What size and topping do you want?
Side of corn and wings.Any drinks?	Side of corn and wings. Do you have a drink?
Okay. Hold, this will just be a second. Your orders are two large pizzas with chicken jalapenos, pepperoni, tomatoes.Okay, I have your personal details on file. Your order will be ready for pick-up in about 20 minutes.	Okay. Wait, it will be a second. Your orders are two large pizzas with chicken jalapenos, pepperoni and tomatoes. Okay, I have your personal details. Your order will be ready for shipping in about 20 minutes.
Awesome, what kind of burrito would you like?	Great, what kind of burrito would you like?
With some rice to go along with it, do you know what kind of tacos you wanted?	Do you know what tacos you need with rice?
Sure, barbecue for 3. What would you like to order?	Of course, a barbecue for 3 people. What would you like to order?
One large pizza with anchovies, mushrooms, peppers and what was the last part?	A big pizza with anchovies, mushrooms, peppers, and what's in the end?
I will add two sides of BBQ beans as well as two sides of coleslaw.Okay. I have your personal details on file. Your order will be ready for pick-up in 20 minutes.	I will add two sides of the BBQ beans as well as two sides of the coleslaw. Okay. I have your personal data. Your order will be ready to ship in 20 minutes.
Okay, I have your personal details on file. Your order will be ready for pick-up in about 20 minutes.	Okay, I have recorded your personal details. Your order will be ready for delivery in about 20 minutes.
I have your personal details on file. Your order will be ready for pick-up in 20 minutes.Okay, so something a little bit Mexican Cuisine?	I have recorded your personal details. Your order will be ready for shelves within 20 minutes. Okay, so, is Mexican food a bit?
Two orders of tandoori chicken, one order of poha and an order of rogan josh for two people. Anything else?OK, I have your personal details on file. Your order will be ready for pick-up in about 20 minutes.	Two people want to eat two ordered tandoori chickens, one ordered Poha chicken and one ordered Logan Josh. Anything else? Okay, I have recorded your personal details. Your order will be ready for delivery in about 20 minutes.
What would you like to order in Mexican food?	What would you like to order Mexican food?
To confirm I have one medium buffalo chicken pizza.I have your details on file and your order will be ready for pick up in 20 minutes.	Confirm that I have a medium buffalo chicken pizza. I have archived your details and your order will be ready to be picked up within 20 minutes.
2 orders of spaghetti and meatballs, Will that complete your order?Okay, I have your personal details on file. Your order will be ready for pick-up in about 20 minutes.	2 orders of spaghetti and meatballs. Will this complete your order? Okay, I have your personal details. Your order will be ready for shipping in about 20 minutes.
Okay. I have your personal details on file. Your order will be ready for pick-up in about 20 minutes.	Ok. I have recorded your personal details. Your order will be ready for delivery in about 20 minutes.
Po' Boy sandwich, a pastrami on rye, and a french cheese steak and three Fanta sodas with a large order of tater tots and fries. Is that correct?Okay, I have your personal details on file. Your order will be ready for pick-up in about 20 minutes.	Po'Boy sandwich, rye pastrami, French cheese steak and three Fanta sodas, with plenty of French fries and fries. correct? Okay, I have recorded your personal details. Your order will be ready for delivery in about 20 minutes.
Take out for a breakfast burrito for one. Any side dishes or drinks?	Take out a breakfast burrito. Are there any side dishes or drinks?
I have one order of chicken tikka masala and one order of punjabi lamb curry. Anything else?	I want a chicken Indian curry and a Punjabi lamb curry. Anything else?
Okay, so some barbecue chicken with a side of mashed potatoes and maybe a little bit of vegetables on the side, anything else you want to add?	Okay, so, on the mashed potato side of some barbecue chicken, maybe a little bit of vegetables here, do you want to add anything else?
Burritos for how many people?	Burrito for how many people?
Ok, I have your personal details on file. Your order will be ready for pick-up in about 20 minutes.	Okay, I have your personal details. Your order will be ready for delivery in about 20 minutes.
And what would you like on your pizza?	What would you like to eat on pizza?
Okay, Placing an order for 3 large beef Gyros.	Okay, placing an order for 3 large beef gyros.
Just to confirm your order is Chicken soup with extra chicken, carrots, tomatoes and, rice.	Just to confirm that your order is for chicken soup and extra chicken, carrots, tomatoes and rice.
Ok. What type of pizza?	In order. What pizza?
I can help you with your order, what would you like on your sandwich?	I can help you order, what would you like from your sandwich?
Bacon sausage egg burrito with hash browns two of them. Got it.	Two of the bacon sausage burrito with hash browns. Got it.
Okay, soup for two. Correct?	Okay, soup for two. Correct?
I have your personal details on file. Your order will be ready for pick-up in about 20 minutes.	I have your personal data. Your order will be ready for shipping in about 20 minutes.
Okay. Order of Linguine Caesar salad and two Coronas is that correct?Okay, your order will be ready for pickup in about 45 minutes. Enjoy your meal.	Ok. Is it correct to order linguine Caesar salad and two corona? Well, your order will be ready in about 45 minutes. Please enjoy.
What type of burrito would you like to order?	What kind of burritos do you want to order?
Take out for one, and what would you like?	Get it for one, but what would you like?
Okay, I have your personal details on file. Your order will be ready for pick-up in about 20 minutes.	Okay, I have recorded your personal details. Your order will be ready for delivery in about 20 minutes.
Chicken gyro with no tomatoes and extra tzatziki sauce and order of fries, okay.	Chicken giro without tomatoes, with extra tzatziki sauce and fries, okay.
Okay, Hot dogs with ketchup and onions.Okay, I have your personal details on file. Your order will be ready for pick-up in about 20 minutes. Thank you.	Okay, hot dogs with ketchup and onions. Okay, I have your personal details. Your order will be ready for delivery in about 20 minutes. thank you.
Four regular hot dogs with mustard chili and onions, small fries and a large diet coke.Okay. I have your personal details on file. Your order will be ready for pick-up in about 20 minutes.	Four regular hot dogs with mustard, chili and onions, small fries, and a large diet cola. I have your personal data. Your order will be ready for shipping in about 20 minutes.
Ok. I have your personal details on file. Your order will be ready for pick-up in about 20 minutes.	Ok. I have recorded your personal details. Your order will be ready for delivery in about 20 minutes.
Sure, let me bring that up. Looks like you had 1 market burrito with black beans and spicy salsa and 1 chicken taco platter with refried beans. Is that right?	Of course, let me bring this up. Looks like you had 1 market black bean burrito with spicy salsa and 1 chicken taco platter with fried beans. It is right?
What kind of soup would you prefer? Just to confirm you would like to have a large clam chowder with some crispy bread crumbs.	Which soup would you prefer? Just to confirm that you want to eat a large clam chowder with crispy bread crumbs.
I have your personal details on file. Your order will be ready for pick-up in about 20 minutes.	I have recorded your personal details. Your order will be ready for delivery in about 20 minutes.
Okay, Do you have a place in mind for Greek food or would you like me to search?How does Olives Greek Cafe sound for take out?Okay, What would you like from Olives Greek cafe?	Okay, do you have a place for Greek food or would you like me to look? What does Greek cafe Olives sound like takeaway? Ok, what do you want from Olives Greek Cafe?
Okay. I have orange chicken with a large order of fried rice and a side order of egg rolls is that correct?	Ok. I have orange chicken and plenty of fried rice, and a plate of egg rolls. Is that correct?
What would you prefer in Thai food?	What would you like to eat in Thai food?
You would like to order the following. Chicken Masala with house salad and house dressing.Chicken masala with house salad and house dressing.And chicken kababs, 3 order of Baklava. Is that correct?Okay, I have your personal details on file. Your order will be ready for pick-up in about 20 minutes.	You want to order the following products. Masala chicken with house salad and house dressing. Masala chicken with house salad and house dressing. There are also 3 orders for chicken kababs and baklava. correct? Okay, I have recorded your personal details. Your order will be ready for delivery in about 20 minutes.
So, your order is, two orders of spaghetti with meatballs, with two large cokes and 2 bread with butter, is that correct?Okay. I have your personal details on file. Your order will be ready for pick-up in about 20 minutes.	So, your order is, two spaghetti with meatballs, two large cola and two butter with bread. Is it correct? I have recorded your personal details. Your order will be ready for delivery in about 20 minutes.
Two Iced Teas.Sure. I've added that to the order.	Two cups of ice tea. of course. I have added it to the order.
I have your personal details on file. Your order will be ready for pick-up in about 20 minutes.	I have recorded your personal details. Your order will be ready for delivery in about 20 minutes.
Just to confirm you would like to order pulled pork sandwich and half slab of ribs is that correct?Ok. I have your personal details on file. Your order will be ready for pick-up in about 20 minutes.	Just to confirm that you want to order pulled pork sandwiches and half ribs is correct? I have recorded your personal details. Your order will be ready for delivery in about 20 minutes.
Okay. I have your personal details on file. Your order will be ready for pick-up in about 20 minutes.	Ok. I have recorded your personal details. Your order will be ready for delivery in about 20 minutes.
I have your personal details on file. Your order will be ready for pick-up in about 20 minutes. Bye.	I have your personal data. Your order will be ready for shipping in about 20 minutes. While.
One burrito with rice with a Coke.Okay. I have your personal details on file. Your order will be ready for pick-up in about 20 minutes.	One burrito with rice and cola. Okay. I have your personal data. Your order will be ready for shipping in about 20 minutes.
Chinese takeout and anything else?	Are there any other Chinese takeaways?
I have your personal details on file. Your order will be ready for pick-up in about 20 minutes.	I have your personal data. Your order will be ready for shipping in about 20 minutes.
I would like to like to order food for one person?Euros for one person. What kind?	I want to order food for one person? One person's euro. which type?
A side of pork fried spring rolls added to your order, anything else?Just to confirm, would like to order pad Thai noodles?A side of pork fried spring rolls.Anything to drink?	Added fried pork pancake to order, anything else? To confirm, would you like to order stuffed Thai noodles? A bar of fried pork pancake. Anything to drink?
I can help you order takeout. How many people will you be ordering for?	I can help you order takeaway. How many people do you want to order?
No, just one size.	No, there is only one size.
2 liter coke.Okay. I have your personal details on file. Your order will be ready for pick-up in about 20 minutes.	2 liters of coke. I have your personal data. Your order will be ready for shipping in about 20 minutes.
Roast beef with white cheddar panini, a BLT club, and a turkey with lettuce, tomatoes on wheat, with three bags of baked chips and 3 brownies, anything else?Okay. I have your personal details on file. Your order will be ready for pick-up in 20 minutes.	Roast beef with white cheddar cheese panini, BLT club and turkey with lettuce, tomato tomatoes, three bags of roasted potato chips and 3 brownies, is it okay? I have recorded your personal details. Your order will be ready for delivery within 20 minutes.
Okay, I have your personal details on file. Your order will be ready for pick-up in about 20 minutes.	Okay, I have recorded your personal details. Your order will be ready for delivery in about 20 minutes.
So one chicken fettuccine and one order of lasagna with an extra side of garlic?	So one chicken fettuccine and one order of garlic lasagna?
You would like Coke for two people, is that correct?Okay. I have your personal details on file. Your order will be ready for pick-up in about 20 minutes	You want a Coca-Cola for two, right? I have your personal data. Your order will be ready for shipping in about 20 minutes.
Okay, you got it BBQ food.	Okay, you have a barbecue.
There is a small and a large.	There are big and small.
And for your last sandwich?	And for your last sandwich?
I can help you order pasta for takeout. Go ahead with the first person's order.	I can help you order takeaway pasta. Continue to execute the first-person command.
A barbecue platter for 3 people?	BBQ dish for 3 people?
Pasta for three. Is that for taking out?Any side dishes?	Pasta three. Is that taken out? Are there any side dishes?
Two orders of chicken tikka masala, anything else?	Two orders for chicken tikka masala, are there any others?
Hot and sour chicken soup has been added to your order.Would you like to add something to drink?Okay. I have your personal details on file. Your order will be ready for pick-up in about 20 minutes.	Hot and sour chicken soup has been added to your order. Would you like to drink something? Okay. I have your personal data. Your order will be ready for shipping in about 20 minutes.
3 breakfast burritos with hash browns and 3 coffees to go.Okay. I have your personal details on file. Your order will be ready for pick-up in about 20 minutes.	3 breakfast burritos with potato pancakes and 3 takeaway coffees. Okay. I have your personal data. Your order will be ready for shipping in about 20 minutes.
I apologize One Order of mousaka.Okay. I have your personal details on file. Your order will be ready for pick-up in about 20 minutes.	Sorry, mousaka is the first order. I have recorded your personal details. Your order will be ready for delivery in about 20 minutes.
I'm sorry the second order was that pad Thai?	Sorry, the second order is for the Thai-style fried pho?
What would you like to order in Italian?	What would you like to order in Italian?
One order of chicken beef quesadilla, one soft shell beef taco without lettuce, nachos and cinnamon cues and a sweet tea. Does that complete your order?Okay, I have your personal details on file. Your order will be ready for pick-up in about 20 minutes.	One order of chicken beef quesadillas, one soft beef tacos without salad, cinnamon nachos and kievs and sweet tea. Is your order completed? Okay, I have your personal details. Your order will be ready for shipping in about 20 minutes.
Okay, I have your personal details on file. Your order will be ready for pick-up in about 20 minutes.	Okay, I have recorded your personal details. Your order will be ready for delivery in about 20 minutes.
Okay. I have your personal details on file. Your order will be ready for pick-up in about 20 minutes.	Ok. I have recorded your personal details. Your order will be ready for delivery in about 20 minutes.
Okay. I have your personal details on file. Your order will be ready for pick-up in about 20 minutes.	Ok. I have recorded your personal details. Your order will be ready for delivery in about 20 minutes.
One butter chicken and a side of rice and a coke.Ok. I have your personal details on file. Your order will be ready for pick-up in about 20 minutes.	A butter chicken, rice and cola side. I have recorded your personal details. Your order will be ready for delivery in about 20 minutes.
Would you like any sides or drinks with that?Okay, I have your order for two large pepperoni pizzas. Does that complete your order?Okay. I have your personal details on file. Your order will be ready for pick-up in about 20 minutes.Enjoy your dinner.	Would you like some side dishes or drinks for this? Okay, I have an order for two large pepperoni pizzas. Does this complete your order? I have your personal data. Your order will be ready for shipping in about 20 minutes. Enjoy your dinner.
Half an order of samosas, one order of butter chicken, anything else?OK. I have your personal details on file. Your order will be ready for pick-up in about 20 minutes.	Half ordering samosas, one ordering butter chicken, anything else? I have your personal data. Your order will be ready for shipping in about 20 minutes.
Just to confirm, You would like to order a medium pan of baked ziti pasta.OK. I have your personal details on file. Your order will be ready for pick-up in about 20 minutes.	Just to confirm, you want to order a medium pot of macaroni and cheese. I have recorded your personal details. Your order will be ready for delivery in about 20 minutes.
I will add an order of coleslaw and one order of potato salad. Anything else?	I want to add a coleslaw and a potato salad. Anything else?
A side of orzo and a side of fruit salad.Okay. I have your personal details on file. Your order will be ready for pick-up in about 20 minutes.	Orzo and fruit salad. Okay. I have your personal data. Your order will be ready for shipping in about 20 minutes.
Okay. I have your personal details on file. Your order will be ready for pick-up in about 20 minutes.	Okay. I have your personal data. Your order will be ready for shipping in about 20 minutes.
Okay. I have your personal details on file. Your order will be ready for pick-up in about 20 minutes.	Okay. I have your personal data. Your order will be ready for shipping in about 20 minutes.
I got it. Beef with no tomato and onion. And one lamb with everything.Okay. I have your personal details on file. Your order will be ready for pick-up in about 20 minutes.	I understood. Beef without tomatoes and onions. And one lamb with everything. I have your personal data. Your order will be ready for shipping in about 20 minutes.
One pepporoni and black olive.	A pepperoni and black olives.
Okay, sure thing. Let me see what you got. Okay, your last order from Sarah's pizza was 1 large pizza with one half pepperoni and one half mushroom.Okay, your last order from Sarah's pizza was 1 large pizza with one half pepperoni and one half mushroom.	Okay, for sure things. Let me see what you got. Okay, what you recently ordered from Sara’s Pizza is a large pizza with half pepperoni and half mushrooms.
What style of burritos would you prefer?	What style of burrito would you prefer?
Just to confirm you would like to order one chicken gyro and one lamb gyro with Tzatziki sauce and 2 iced teas. Is that correct?You would like to order one chicken gyro and one lamb gyro with Tzatziki sauce and 2 iced teas. Is that correct?Okay, I have your personal details on file. Your order will be ready for pick-up in about 20 minutes.	Just to confirm that you want to order one chicken gyroscope and one lamb gyroscope with tzatziki sauce and 2 iced teas. You would like to order one chicken gyroscope and one lamb gyroscope with tzatziki sauce and 2 iced teas. It is right? Okay, I have your personal details. Your order will be ready for shipping in about 20 minutes.
Sure, let me bring that up. Looks like, you had 1 market burrito with black beans and spicy salsa and 1 chicken taco platter with refried beans. Is that right?	Of course, let me bring it up. It looks like you have 1 burrito with black beans and salsa, and 1 chicken taco and red bean paste. Is that correct?
Okay. I have your personal details on file. Your order will be ready for pick-up in about 20 minutes.	Okay. I have your personal data. Your order will be ready for shipping in about 20 minutes.
Okay, so your order is 6 burritos three of them with chicken and two of them with beef and one of them with pork.You also need 3 large drinks, what style of drinks would you like?	So, your order is 6 burritos, three of them with chicken, two of them with beef and one with pork. You also need 3 large drinks, what style of drinks do you want?
Just to confirm you would like to order one beef Lasagna.Okay, I have your personal details on file. Your order will be ready for pick-up in about 20 minutes. You're welcome. Bye.	Just to confirm that you want to order a beef lasagna, well, I have your personal details. Your order will be ready for delivery in about 20 minutes. You're welcome. Goodbye.
Cheese, bacon, sausage with bits of pancakes and maple syrup dip.Okay. I have your personal details on file. Your order will be ready for pick-up in about 20 minutes.	Cheese, bacon, sausage, pancakes and maple syrup dip. Great. I have recorded your personal details. Your order will be ready for delivery in about 20 minutes.
Okay, I have a Chimichanga with no guacamole, a carne asada burrito with no guacamole and order of Menudo.Okay, I have your details on file. Your order will be ready for pick-up in about 20 minutes.	Okay, I have chimichanga without guacamole, burrito carne asada without guacamole, and Menudo's order. Okay, I have your data in a file. Your order will be ready for shipping in about 20 minutes.
Fried chicken or Barbecue chicken or Do you want both?	Fried chicken or barbecue chicken or both?
So just to confirm you would like to order three porks.Okay. I have your personal details on file. Your order will be ready for pick-up in about 20 minutes.	So just to prove it, you want to order three pork. Okay. I have your personal data. Your order will be ready for shipping in about 20 minutes.
Are there any specific ingredients you would like in the breakfast Burritos or just three breakfast Burritos?	Are there any special ingredients you'd like to make for a breakfast burrito or just three breakfast burritos?
Okay, so I got Tandoori chicken, Chicken Tikka, Chicken Tikka masala, Papa Lou.	Okay, so I bought Tandoori Chicken, Tikka Chicken, Tikka Curry Chicken, Papa Lou.
Take out for 2, got it. What would you like?	I took it out for 2, got it. What would you like?
You said you wanted a cheese ravioli and one order of Penne alla Vodka. Is it all?Anything to drink?	You said you wanted cheese ravioli and one order of Penne alla vodka. It's all? Anything to drink?
Cheese, bacon, sausage with bits of pancakes and maple syrup dip.Okay. I have your personal details on file. Your order will be ready for pick-up in about 20 minutes.	Cheese, bacon, sausage with pieces of pancake and maple syrup sauce. I have your personal data. Your order will be ready for shipping in about 20 minutes.
Okay. I have your personal details on file. Your order will be ready for pick-up in about 20 minutes.	Okay. I have your personal data. Your order will be ready for shipping in about 20 minutes.
Okay. I have your personal details on file. Your order will be ready for pick-up in about 20 minutes.	Ok. I have recorded your personal details. Your order will be ready for delivery in about 20 minutes.
Would you like one or two orders of french fries?	Would you like one or two orders of fries?
Okay. I have your personal details on file. Your order will be ready for pick-up in about 20 minutes.	Okay. I have your personal data. Your order will be ready for shipping in about 20 minutes.
And any drinks?	What drinks?
Do you want spaghetti with meatballs?	Do you want spaghetti with meatballs?
The second one is called Moonsoon Thai cuisine restaurant.	The second one is called Moonsoon Thai Food Restaurant.
Okay, gyros got it.	Okay, the gyroscopes get it.
Ok. I have your personal details on file. Your order will be ready for pick-up in about 20 minutes.	In order. I have your personal data. Your order will be ready for shipping in about 20 minutes.
What kind of soup would you like to order?	What kind of soup would you like to order?
So to confirm your order, I have one turkey sub with cheese mayo lettuce tomato, a side of fries and a Diet Coke, Is that correct?Okay, I have your personal details on file. Your order will be ready for pick-up in about 20 minutes.	So, to confirm your order, I have one turkey with cheese, mayonnaise, tomatoes, lettuce, fries and diet cola, right? Okay, I have your personal details. Your order will be ready for shipping in about 20 minutes.
Okay, sure thing one salad with house dressing. What sizes small, large or just the standard size?	Okay, make sure a salad with home decoration. What is the size of small, large or only standard size?
And one side of mac and cheese and 2 sides of coleslaw. Anything else?"Okay. I have your personal details on file. Your order will be ready for pick-up in about 20 minutes."	There is also the mac and cheese side, and the coleslaw side. Are there any others? "Okay. I have recorded your personal details. Your order will be ready for pickup in about 20 minutes."
So what would you like from the Chinese restaurant?	So what would you like from a Chinese restaurant?
Okay, that order will be ready in about 30 minutes.	Okay, the order will be ready within 30 minutes.
I can help you with your takeout order. What would you like to order from the Thai restaurant?	I can help you with a takeout order. What would you like to order in a Thai restaurant?
You would like to order one carne asada burrito, chicken chimichanga. A side of yellow rice, pinto beans and black beans. Is that correct?"OK. I have your personal details on file. Your order will be ready for pick-up in about 20 minutes."	“You want to order one burrito carne asada, chicken chimichanga. Side of yellow rice, pinto beans and black beans. Right?" "Okay. I have your personal data on file. Your order will be ready for picking. after about 20 minutes. "" "
Cherry cola, alright. You got it. For all three drinks?Okay. I have your personal details on file. Your order will be ready for pick-up in about 20 minutes.	Cherry cola, good. Have you received it. For all three drinks? I have your personal data. Your order will be ready for shipping in about 20 minutes.
I have your personal details on file. Your order will be ready for pick-up in 20 minutes.Okay, so something a little bit Mexican Cuisine?	I have your personal data. Your order will be ready to ship in 20 minutes. Okay, so some Mexican food?
One order of mozzarella sticks.Okay. I have your personal details on file. Your order will be ready for pick-up in 20 minutes.	One order of mozzarella sticks. Okay. I have your personal data. Your order will be ready to ship in 20 minutes.
Okay cool, barbecue for your team, you got it.	Okay, kebab for your team, you get it.
Okay. I have your personal details on file. Your order will be ready for pick-up in about 20 minutes.	Ok. I have recorded your personal details. Your order will be ready for delivery in about 20 minutes.
Just to confirm, your order is 3 hot dogs with ketchup and mustard.Do you want it to be chili cheese dogs?Ok, I have your personal details on file. Your order will be ready for pick-up in about 20 minutes.	For confirmation, your order is 3 hot dogs with ketchup and mustard. Would you like it to be chili-cheese mastiffs? Okay, I have your personal details. Your order will be ready for shipping in about 20 minutes.
I have found Spawned and Pho Hoa Noodle Soup.	I found Spawned and Pho Hoa noodle soup.
Pasta, okay. What kind?	Pasta, good. which type?
Sure, let me bring that up. Looks like you had 1 market burrito with black beans and spicy salsa and 1 chicken taco platter with refried beans.	Of course, let me bring this up. Looks like you had 1 market black bean burrito with spicy salsa and 1 chicken taco platter with fried beans.
Just to confirm you would like to order pasta for two people, Is it correct?	Just to confirm that you want to order pasta for two people, right?
How many hash browns?	How many pancakes?
A bean cheese burrito and a Carne asada burrito.	Bean cheese burrito and burrito from Karne asada.
Just to confirm you would like to order can Khanom Chin Nam ngiao, Khanom Chin Nam ya and some cow fat kai. Is that correct?Okay, can I have your details on file? Your order will be ready for pick-up in about 20 minutes.	Just to confirm the food you want to order, you can order Khanom Chin Nam ngiao, Khanom Chin Nam ya and some beef fat kai. Yes, okay, can I archive your details? Your order will be ready for delivery in about 20 minutes.
Sorry, I forgot about it. And a bottle of red wine.	Sorry, I forgot about that. And a bottle of red wine.
3 large Cokes added to your order. Anything else?Okay. I have your personal details on file. Your order will be ready for pick-up in about 20 minutes.	Added 3 large colas to your order. Anything else? I have your personal data. Your order will be ready for shipping in about 20 minutes.
Okay, may I know if you want any drinks with that?Okay, I have your personal details on file. Your order will be ready for pick-up in about 20 minutes.	Okay, may I ask if you want a drink with this? Okay, I have your personal details on file. Your order will be ready for shipping in about 20 minutes.
Any drinks or sides with that?	Any drinks or side effects?
Anything else like Naan?Just to confirm you would like to order one order of Chicken Masala, Butter Chicken and a side order of Samosa. Is that correct?Okay. I have your details on file. Your order will be ready for pick-up in about 20 minutes.	Is it someone like Naan? Just confirm that you want to order a chicken Masala, butter chicken and a Samosa side dish. is it? I have your details. Your order will be ready for delivery in about 20 minutes.
Lamb, tomato and onion all three of those Euros. Is that correct?	Lamb, tomatoes and onions cost these three euros. Is that correct?
Yes, I can. What would you like to order in Thai food?How about pad pie noodles?	I can. What would you like to order on Thai food?
What would you like to order in Italian food?	What would you like to order from Italian cuisine?
Okay hot dog sounds good. How many? And what type of hot dog would you like?	Okay, hot dogs sound good. How many? What type of hot dog do you want?
You would like two lamb gyros. Is that correct?	You want two lamb tops. Is that correct?
One french dip with a side of fries, one Reuben on rye with extra sauerkraut with a side salad with ranch dressing and one club sandwich, hold the tomatoes, and a side of fries. And three large Cokes. Does that sound correct?Okay. I have your personal details on file. Your order will be ready for pick-up in 20 minutes.No problem, enjoy your dinner and have a great weekend.	A French dipping sauce with French fries, a Reuben rye with extra sauerkraut, a salad with ranch dressing and a club sandwich, tomatoes, and a French fries. And three big coke. Does it sound correct? I have recorded your personal details. Your order will be ready for shelves within 20 minutes. No problem, please have dinner and have a nice weekend.
Okay, pad thai.	Okay, Thai style fried pho.
Your order total is $50.Okay, I have your personal details on file. Your order will be ready for pick-up in about 20 minutes.	Your order amount is $ 50. Okay, I have your personal details. Your order will be ready for shipping in about 20 minutes.
Third order will be another regular gyro, no tzatziki sauce, Mayonnaise instead and with an order of fries as well, you got it.	The third order will be another regular gyroscope, without tzatziki sauce, instead of mayonnaise and also with the order of fries, you received it.
Is it Chicago dog, corn dog, and regular all beef hot dog?	Are they Chicago dogs, corn dogs and regular whole beef hot dogs?
Okay. I have your personal details on file. Your order will be ready for pick-up in about 20 minutes.	Okay. I have your personal data. Your order will be ready for shipping in about 20 minutes.
Ok. I have your details on file. Your order will be ready for pick-up in about 20 minutes.	In order. I have your data in a file. Your order will be ready for shipping in about 20 minutes.
Yes, a Chicago-style pizza is available. You got it, anything else?	Yes, we can provide Chicago-style pizza. You see, is there anything else?
Okay, so you want two large pepperoni and bacon pizza's, with cheese bread and a side of 2 Litter of Mountain Dew, is that correct.Okay. I have your personal details on file. Your order will be ready for pick-up in 20 minutes.	So you want two large pepperoni and bacon pizzas with cheese bread and a 2 liter side of Mountain Dew, that's right. I have your personal data. Your order will be ready to ship in 20 minutes.
2 bean burritos and a side of Siracha and one large tortilla and anything else?Okay, can I have your personal details on file. Your order will be ready for pick-up in 20 minutes.	2 bean burritos, shirachi side, one large flatbread, and something else? Okay, may I save your personal data. Your order will be ready to ship in 20 minutes.
Okay. I have your personal details on file. Your order will be ready for pick-up in about 20 minutes.	Ok. I have recorded your personal details. Your order will be ready for delivery in about 20 minutes.
I can help you order Chinese takeout. How many people are you ordering for?	I can help you order Chinese takeaway food. How many people are you ordering for?
Okay, so I got curry and a side order of rice and possibly a large order of a drink.Do you know exactly what you would like to drink it all down with?	So I have a curry, a rice side dish, and possibly a large drink order. Do you know exactly what you would like to wash it all down with?
Just to confirm you would like to order three large Bacon Eggs Sausage and Cheese Burrito with a side of Guacamole Mild Salsa, Hot Salsa, and Sour Cream, is that correct?"Okay, can I have your details on file. Your order will be ready for pick-up in about 20 minutes."	Please confirm that you want to order three bacon, egg sausage and cheese burritos with guacamole, mild salsa, hot salsa and sour cream. Is it correct? You will be able to pick up the goods in about 20 minutes. """
One dish of beef and broccoli with an egg roll and white rice. A plate of Mogo with white rice and a shrimp special with fried rice.Okay. I have your personal details on file. Your order will be ready for pick-up in about 20 minutes.	One dish of beef and broccoli with egg roll and white rice. Mogo plate with white rice and shrimps with fried rice. Okay. I have your personal data. Your order will be ready for shipping in about 20 minutes.
2 beef burritos with mexican style rice, guacamole, salsa and sour cream.Okay. I have your personal details on file. Your order will be ready for pick-up in about 20 minutes.	2 beef burritos with Mexican rice, guacamole, salsa and sour cream. Okay. I have your personal data. Your order will be ready for shipping in about 20 minutes.
Okay, Thai food sounds good, what would you like to order?	Okay, Thai food sounds good, what would you like to order?
Awesome!, before, proceeding further, could you specify the restaurant name also in <restaurant_loc> with pickup time and your price range preference?,	marvelous! Before proceeding, can you specify the restaurant name, pick-up time and your price range preference in <rest_loc>? ,
Okay. Let me confirm you have 1 market burrito with black beans and spicy salsa and 1 chicken taco platter with re-fried beans and a chocolate brownie. Is that correct?Okay. Your order will be ready for pick-up in about 20 minutes.	Okay. Let me confirm that you have 1 market burrito with black beans and spicy salsa and 1 platter of chicken tacos with refried beans and chocolate brownie. It is right? Your order will be ready for shipping in about 20 minutes.
I can help with your Chinese takeout order. what would you like to order?	I can help with your Chinese takeaway order. What would you like to buy (order)?
Just to confirm Thai basil sauce with rice and green curry.Would you like to add some meat to it?	Just to set Thai basil sauce with rice and green curry. Would you like to add some meat to it?
Would you like a drink with that?Ok, I have your details on file. Your order will be ready for pick-up in about 20 minutes.	Do you want to have a drink? Well, I have your details. Your order will be ready for delivery in about 20 minutes.
What type of wings would you like to order, and how many?	What type of wings do you want to order and how many?
Vegetable samosa, tandoori chicken, small naan, caviar.Okay. I have your personal details on file. Your order will be ready for pick-up in 20 minutes.	Vegetable samsa, tandoori chicken, small naan, caviar. I have your personal data. Your order will be ready to ship in 20 minutes.
I will add a two liter of Coke and A2 liter of Diet Coke to your order. Anything else?Ok, I have your personal details on file. Your order will be ready for pick-up in about 20 minutes.	I will add two liters of Coke and A2 liters of Diet Coke to your order. Is there anything else? Okay, I have recorded your personal details. Your order will be ready for delivery in about 20 minutes.
Three taco plates.	Three taco plates.
Black beans. Got it. Ok. I have your personal details on file. Your order will be ready for pick-up in about 20 minutes.	Black beans. Got it. Ok. I have recorded your personal details. Your order will be ready for delivery in about 20 minutes.
Fried ice cream as well.Okay. I have your personal details on file. Your order will be ready for pick-up in about 20 minutes.	Fried ice cream is also good. I have recorded your personal details. Your order will be ready for delivery in about 20 minutes.
One pulled pork sandwich, one pulled chicken sandwich, one order of ribs and two large order of fries and that will do it.Anything to drink it all down with or are you good with that?Ok, I have your personal details on file. Your order will be ready for pick-up in about 20 minutes.	One braised pork sandwich, one braised chicken sandwich, one order of ribs, and two large orders of fries and you're done. With what can you wash it all down, or is it good for you? Okay, I have your personal details. Your order will be ready for shipping in about 20 minutes.
Cherry Coke added to the order.Okay, I have your personal details on file. Your order will be ready for pick-up in about 20 minutes.	Cherry Coke has been added to the order. Okay, I have your personal details. Your order will be ready for shipping in about 20 minutes.
Just to confirm your first order would be lasagna with salad that has no tomatoes but has Italian dressing.Second order would be Fettuccine Alfredo with salad and ranch dressing.	Just to confirm that your first order is a salad without tomato sauce but with Italian seasoning, and your second order is spaghetti alfredo with salad and ranch seasoning.
It looks like the Indian restaurant has a special on tandoori chicken and green curry chicken.Okay, and how many orders of rice and naan bread?	It looks like the Indian restaurant has a signature dish of tandoori chicken and green curry chicken. OK, how many orders of rice and naan bread?
One salad with house dressing? Sure. I've added that to the order.1 market burrito with black beans and spicy salsa and 1 chicken taco platter with refried beans.And one salad with house dressing.Okay. Your order will be ready for pick-up in about 20 minutes.	One salad with homemade dressing? Sure. I added this to the order: 1 market burrito with black beans and spicy salsa, 1 platter of chicken tacos with fried beans, and one salad with homemade dressing. Okay. Your order will be ready for shipping in about 20 minutes.
Sure, What would you like to order in Italian food.	Certainly what you want to order from Italian cuisine.
What kind of fish would you like?	What kind of fish do you want?
Euros, okay. How many years old?	Euros, all right. How old?
One large chicken noodle soup, A house salad with ranch, And a large coke. Is that correct?Okay, I have your personal details on file. Your order will be ready for pick-up in about 20 minutes.	A big chicken noodle soup, a house salad with a ranch, and a big coke. correct? Okay, I have recorded your personal details. Your order will be ready for delivery in about 20 minutes.
One sausage ravioli. Anything else?	A sausage ravioli. Anything else?
Okay. We have an order of barbecue chicken and a side order of barbecue ribs, a side order of french fries, a side salad and a 1 liter of Diet Coke.Okay. I have your personal details on file. Your order will be ready for pick-up in about 20 minutes.	Ok. We have a barbecue chicken and a barbecue rib, a french fries, a salad and a 1-liter diet coke. I have recorded your personal details. Your order will be ready for delivery in about 20 minutes.
Okay, just to confirm you would like one Carne Asada Breakfast Burrito with no guacamole, one Bacon breakfast Burrito, and one Chorizo breakfast Burritos all right.Ok, I have your details on file. Your order will be ready for pick-up in about 20 minutes.	Okay, just to confirm that you want one Carne Assada breakfast burrito without guacamole, one bacon breakfast burrito and one chorizo ​​breakfast burrito. Ok, I have your data in a file. Your order will be ready for shipping in about 20 minutes.
And the bean burrito?	Do you have bean burritos?
Looks like you had two burgers well done with everything on them. Sweet potato fries with both.	It seems that both of your burgers are doing well. Sweet potato fries.
Would you like crackers for the soups?1 bowl of Clam Chowder, 1 bowl of low fat chicken noodle, one order of Brick Chili, a 2 liter bottle of Pepsi and some additional crackers. Is that right?Okay. I have your personal details on file. Your order will be ready for pick-up in 20 minutes.	Do you want cookies for soup? 1 bowl of clam C chowder, 1 bowl of low-fat chicken noodles, an order of chili sauce, 2 liter bottle of Pepsi and some other biscuits. Is that right? I have recorded your personal details. Your order will be ready for delivery within 20 minutes.
And one order of chicken fried rice and two egg rolls, anything else?	Another order of chicken fried rice and two egg rolls?
What kind of pizza you would like to order?	What kind of pizza do you want to order?
Just to confirm that you would like to order 3 Polish Boy hot dogs. Is that correct?Ok. I have your details on file. Your order will be ready for pick-up in about 20 minutes.	Just to confirm that you want to order 3 Polish boy hot dogs. is it? I have your details. Your order will be ready for delivery in about 20 minutes.
One chocolate brownie? Sure. I've added that to the order. Anything else?Okay, Let me confirm what you have: 1 large pizza with one half pepperoni and one half mushroom and brownie.Your order will be ready for pick-up in about 20 minutes.	One chocolate brownie? Sure. I added this to the order. Anything else? Ok, let me confirm you have: 1 large pizza with half pepperoni, half mushrooms and brownie. Your order will be ready for shipping in about 20 minutes.
No, tomatoes got it.Ranch on the side.	No, the tomatoes got this ranch on the side.
Two Coney dogs and 2 Chicago dogs.OK. I have your personal details on file. Your order will be ready for pick-up in about 20 minutes. Thank you.	Two Connie dogs and two Chicago dogs. I have recorded your personal details. Your order will be ready for delivery in about 20 minutes. thank you.
Two egg rolls, a large pork fried rice, as well as a small Wong Tong soup. Alright, and it will do it for you today?Okay, I have your details on file. Your order will be ready for pick-up in about 20 minutes.	Two egg rolls, large fried rice with pork, and a little Wong Tong soup. Okay, and will he do it for you today? Ok, I have your data in a file. Your order will be ready for shipping in about 20 minutes.
Okay. I have your personal details on file. Your order will be ready for pick-up in about 20 minutes.	Ok. I have recorded your personal details. Your order will be ready for delivery in about 20 minutes.
Just to confirm, Would you like to order a large cheeseburger with tomatoes, Pickles, Cheese, Lettuce?What would you like to drink?	Just to confirm, would you like to order a big burger with tomatoes, kimchi, cheese, lettuce? What would you like to drink?
Okay, 1 lamb, two chicken, with pesto, lettuce and tomato on all three, does that complete your order?Ok. I have your personal details on file. Your order will be ready for pick-up in about 20 minutes.You're welcome. Enjoy your dinner!	Okay, one lamb, two chickens, plus pesto, lettuce and tomatoes, all three? I have recorded your personal details. Your order will be ready for pick-up in about 20 minutes. I wish you a happy dinner!
Any additional items like fries and drinks?	Do you have French fries and drinks?
Would you like any sides or drink?	Would you like something or a drink?
You want 2 orders of sweet and sour chicken, two orders of shrimp fried rice, four spring rolls and a 2 liter of Mountain Dew. Is that correct?Perfect, and any dessert?I have your personal details on file. Your order will be ready for pick-up in about 20 minutes.	You need 2 orders of sweet and sour chicken, 2 orders of shrimp fried rice, 4 spring rolls and 2 liters of Mountain Dew. correct? Perfect, is there any dessert? I have recorded your personal details. Your order will be ready for delivery in about 20 minutes.
2 iced teas? Sure. I've added that to the order.1 large pizza with one half pepperoni and one half mushroom and 2 ice teas?Okay. Your order will be ready for pick-up in about 20 minutes.	2 iced teas? Sure. I added this to my order: 1 large pizza with half pepperoni, half mushrooms and 2 ice teas? Your order will be ready for shipping in about 20 minutes.
What type of pasta?	What kind of pasta?
Okay. I have your personal details on file. Your order will be ready for pick-up in about 20 minutes.	Okay. I have your personal data. Your order will be ready for shipping in about 20 minutes.
Just to confirm breakfast burritos for 2 people?	Just to confirm the breakfast burrito for 2 people?
Okay. I have your personal details on file. Your order will be ready for pick-up in about 20 minutes.	Okay. I have your personal data. Your order will be ready for shipping in about 20 minutes.
Hello, okay what kind of pizza?	Hi, okay, what's the pizza?
I will add two servings of masala chai, would you like to add anything else?Ok, I have your personal details on file. Your order will be ready for pick-up in about 20 minutes.	I'll add two servings of masala tea, would you like to add anything else? Okay, I have your personal details on file. Your order will be ready for shipping in about 20 minutes.
Euros, okay. How many years old?	Euro, good. How many years?
Just to confirm you would like to order pastrami sandwich and an egg sandwich and 2 coffees.	Just to confirm that you want to order a pastrami sandwich, an egg sandwich and 2 cups of coffee.
Hello, what type of poke do you need?	Hello, what type of poke do you need?
Two hot dogs with sauerkraut and mustard on one, and mustard and ketchup on the other. Is that correct?Okay. I have your personal details on file. Your order will be ready for pick-up in about 20 minutes.	Two hot dogs with sauerkraut and mustard on one and mustard and ketchup on the other. It is right? I have your personal data. Your order will be ready for shipping in about 20 minutes.
The food is ready in approximately 30 minutes.	The food is ready in about 30 minutes.
Okay, pasta for 3. Got it.	Okay, 3 for pasta.
Just to confirm, you would like to order turkey club sandwich with bacon cheddar cheese vinegar, olives with Italian bread.	Just to confirm, you want to order a Turkish club sandwich with bacon cheddar vinegar, olives and Italian bread.
Ok, what kind of poke bowls?	Okay, what kind of oke bowl?
Hot dogs. What kind?	hot dog. which type?
Two beef burritos and a side of nachos.	Two beef burritos and one corn flakes.
Side of salsa, has been added to the order.OK. I have your personal details on file. Your order will be ready for pick-up in about 20 minutes.	Added salsa side to order. OK. I have your personal data. Your order will be ready for shipping in about 20 minutes.
Just to confirm you would like to order one BLT sandwich.Do you have any preference in terms of pickles, condiments?	Just to confirm that you want to order a BLT sandwich, do you have any preference for kimchi and condiments?
Your order is, a side of hot dog, large fried and a large coke. is that correct?I have your personal details on file. Your order will be ready for pick-up in about 20 minutes.	Your order is for one side of a hot dog, fried chunks and a chunk of Coke. correct? I have recorded your personal details. Your order will be ready for delivery in about 20 minutes.
I can help you with your takeout order for Indian food. What would you like to order from the Indian restaurant?	I can help you ordering Indian takeaway food. What would you like to order from an Indian restaurant?
One pulled pork sandwich, one pulled chicken sandwich, one order of ribs and two large order of fries and that will do it.Anything to drink it all down with or are you good with that?Ok, I have your personal details on file. Your order will be ready for pick-up in about 20 minutes.	One pulled pork sandwich, one pulled chicken sandwich, one rib and two large fries can do this. Your order will be ready for delivery in about 20 minutes.
Okay, have one hot dog with chili cheese and mustard relish and onions on the side.Okay. I have your personal details on file. Your order will be ready for pick-up in about 20 minutes.	Okay, have one hot dog with chili cheese, mustard and onions. I have your personal data. Your order will be ready for shipping in about 20 minutes.
Just to confirm your order, chili cheese hot dog and sour kraut?Thank you, Would you like to add anything to drink?	Just to confirm your order, chili cheese hot dog and sour kraut? Thank you, do you want to add something to the drink?
You got it cheddar cheese burger.That should be ready in about 30 minutes to pick-up.	You bought a cheddar cheese burger and it should be ready in about 30 minutes.
One order of alu matar, one order of alu saag and one vegetable biryani?Okay. I have your details on file and your order will be ready in 20 minutes.	One order of alu matar, one order of alu saag and one vegetable biryani? I have your details and your order will be ready in 20 minutes.
One chocolate brownie? Sure. I've added that to the order.1 turkey-avocado crepe with cheddar and 1 Greek Delight crepe and one brownie.Okay. Your order will be ready for pick-up in 20 minutes.	One chocolate brownie? Sure. I added this to the order: 1 turkey crepe and cheddar avocado, 1 greek delight crepe and one brownie. Your order will be ready to ship in 20 minutes.
How many pasta salads and what kind?	How many pasta salads and which ones?
Three orders of pad Thai.Okay. I have your personal details on file. Your order will be ready for pick-up in about 20 minutes.	Three orders for pad Thailand. Great. I have recorded your personal details. Your order will be ready for delivery in about 20 minutes.
I can help you are take out. How many people will you be ordering?	I can help you get it. How many people will you order?
Just to confirm, you would like to order one chicken masala, one chicken and sausage ziti one shrimp florentine, is that correct?	Just to confirm, you want to order one masala chicken, one chicken and ziti sausage, one Florentine shrimp, is that correct?
Just one moment. To confirm your order. I have one chicken Caesar wrap. One tuna salad wrap and a roast beef fry, is that correct?Okay. I have your personal details on file. Your order will be ready for pick-up in 20 minutes.	Just one moment. Confirm your order. I have one Caesar chicken wrapper. One tuna salad wrapper and fried roast beef, is that correct? I have your personal data. Your order will be ready to ship in 20 minutes.
And for your last sandwich?	Do you have your last sandwich?
Okay. I have your personal details on file. Your order will be ready for pick-up in about 20 minutes.	Okay. I have your personal data. Your order will be ready for shipping in about 20 minutes.
A beef burrito wrapped with guacamole. You got it.	Beef burritos, wrapped in guacamole. you are right.
One bowl of chicken noodle soup, one bowl tomato soup, and bowl of calm chowder.	A bowl of chicken noodle soup, a bowl of tomato soup and a bowl of calming chowder.
A side of pork fried spring rolls added to your order, anything else?Just to confirm, would like to order pad Thai noodles?A side of pork fried spring rolls.Anything to drink?	Did you add pork fried spring rolls to your order? Just confirm it, would you like to order Thai noodles? One side of pork fried spring rolls. Can you drink something?
Just to confirm you would like to order one beef burritos, meat, and potato burrito 1 liter of Coca-Cola. Is that correct?I have your details on file. Your order will be ready for pick-up in about 20 minutes.	Just to confirm that you want to order one beef burrito, meat and potato burrito 1 liter of Coca Cola. It's right? I have your data in a file. Your order will be ready for shipping in about 20 minutes.
Sure, let me bring that up. Looks like you had one large Pizza with 1/2 Pepperoni and 1/2 Mushroom. Is that correct?	Of course, let me bring it up. It looks like you have a large pizza with 1/2 pepperoni and 1/2 mushroom. Is that correct?
Okay, anything else apart from tandoori chicken?Just to confirm your order is 2 tandoori chicken.Okay. I have your personal details on file. Your order will be ready for pick-up in about 20 minutes.	Okay, besides the tandoori chicken, do you need to confirm that you are ordering 2 pieces of tandoori chicken? I have recorded your personal details. Your order will be ready for delivery in about 20 minutes.
Yes, they have a wide variety of burgers as well as turkey patties and other options.	Yes, they have a variety of burgers as well as turkey patties and other choices.
I got it. One sec. One serving of broccoli beef with steamed rice ,egg rolls , and 1 coke. Is that correct?Okay. I have your personal details on file. Your order will be ready for pick-up in about 20 minutes.	I know. 1 second. A plate of broccoli beef with steamed rice, egg rolls and 1 cup of coke. is it? I have recorded your personal details. Your order will be ready for delivery in about 20 minutes.
What would you like to have for dinner?	What would you like for dinner?
Okay, Hot dogs with ketchup and onions.Okay, I have your personal details on file. Your order will be ready for pick-up in about 20 minutes. Thank you.	Okay, hot dogs with ketchup and onions. Okay, I have your personal details. Your order will be ready for shipping in about 20 minutes. Thank you.
So 3 burgers in total?	So, only 3 hamburgers?
For the second you would like to order a veg lasagna, four pieces of sourdough bread and 2 cannolis, is that correct?Is it spelled as C A N N O L I?Yes, 2 cannoli added to the order.Okay. I have your personal details on file. Your order will be ready for pick-up in about 20 minutes.	The second time you want to order vegetable lasagne, four slices of sourdough bread and 2 cannoli, right? Is it written as C A N N O L I? Yes, 2 cannoli have been added to the order. Okay. I have your personal data. Your order will be ready for shipping in about 20 minutes.
Sure, barbecue for 3. What would you like to order?	Of course, to barbecue. 3. What would you like to order?
I would like to like to order food for one person?Euros for one person. What kind?	I want to order food for one person? Euro per person. Which one?
Take out for two people. Soup. Any side dishes or drinks?	Take out two people. soup. Are there any side dishes or drinks?
Okay, I have your personal details on file. Your order will be ready for pick-up in about 20 minutes.	Okay, I have your personal details. Your order will be ready for shipping in about 20 minutes.
With breadsticks and two large Cokes?Okay, I have your personal details on file. Your order will be ready for pick-up in about 20 minutes.	With the breadsticks and two big colas, well, I recorded your personal details in the file. Your order will be ready for delivery in about 20 minutes.
2 chicken subs with mayonnaise, mustard, tomatoes, mustard, lettuce, jalapenos, cucumbers, salt and pepper - 2 dr Peppers.Okay. I have your personal details on file. Your order will be ready for pick-up in 20 minutes.	2 chicken substitutes with mayonnaise, mustard, tomatoes, mustard, lettuce, jalapeno peppers, cucumbers, salt and pepper - 2 others. Peppers. Okay. I have your personal data. Your order will be ready to ship in 20 minutes.
I have your personal details on file. Your order will be ready for pick-up in about 20 minutes.	I have your personal data. Your order will be ready for shipping in about 20 minutes.
Okay, got it. Caesar salad on the side will that complete your order. Is it right?Okay, I have your details on file. Your order will be ready for pick-up in about 20 minutes.	Okay, got it. A side Caesar salad will complete your order. Ok, I have your data in a file. Your order will be ready for shipping in about 20 minutes.
Yes, I can. What would you like to order in Thai food?How about pad pie noodles?	Yes I can. What would you like to order from Thai cuisine? How about pie noodles?
You want two large pepperoni pizzas with mushroom, a side of bread sticks and 2 liters of Sprite.	You need two large mushroom pepperoni pizzas, a piece of bread, and 2 liters of sprite.
Okay, just to confirm, you would like to order Chicken Souvlaki, Greek salad and a slice of pie. Is that correct?	Okay, just for confirmation, you want to order chicken souvlaki, greek salad and a slice of pie. It's right?
Orange chicken, chow mein, wonton, and fried rice.	Orange chicken, fried noodles, wontons and fried rice.
Just to confirm, you would like to order three clam chowder with some drinks.2 liter of Mountain Dew soda.Okay, I have your details on file. Your order will be ready for pick-up in about 20 minutes.	To confirm, you would like to order a three clam chowder with drinks. 2 liters Mountain Dew Soda. Okay, I have your data. Your order will be ready for shipping in about 20 minutes.
So, that will be one meatball marinara sandwich with a side of potato chips?Okay. I have your personal details on file. Your order will be ready for pick-up in about 20 minutes.	So, is it going to be a meatball and marinara sandwich with potato chips? I have your personal data. Your order will be ready for shipping in about 20 minutes.
It looks like you had one turkey avocado crepe with cheddar and one Greek delight crepe, is that correct?	Looks like you had one turkey avocado crepe with cheddar and one Greek crepe, is that correct?
1 medium pizza with bell peppers and anchovies, a side order of wings and two water bottles. Does that sound correct?	1 medium pizza with bell peppers and anchovies, wings and 2 bottles of water. Does this sound right?
Take out for 2, got it. What would you like?	Take out 2 and get it. what would you like?
I have two orders of tandoori chicken and one order of Indian lamb Curry, anything else?	I have two orders of tandoori chicken and one order of Indian lamb curry, anything else?
Is there anything else you would like to add to your order of spaghetti?	Do you still want to add a spaghetti order?
Just to confirm you would like to order three hot dogs with everything on it, three large fries and three Cherry Cokes."Okay, I have your personal details on file. Your order will be ready for pick-up in 20 minutes".Sure, let me bring that up. Looks like you had 1 market burrito with black beans and spicy salsa and 1 chicken taco platter with refried beans. Is that right?	Just to confirm that you want to order three hot dogs, three large fries, and three cherry colas. “Okay, I have your personal data. Your order will be ready for shipping in 20 minutes. " ". Of course, let me bring this up. Looks like you had 1 market burrito with black bean and spicy salsa and 1 platter of chicken and fried bean tacos.
You wish to order Mexican food for take out, Correct?	You want to order Mexican food to go, right?
So 2 orders of chicken noodles soup?Ok, I have your details on file. Your order will be ready for pick-up in about 20 minutes. Thank you.	So, 2 orders of chicken noodle soup? Okay, I have your data. Your order will be ready for shipping in about 20 minutes. Thank you.
I will add a side of cheese garlic bread to your order.	I will add some cheese and garlic bread to your order.
Okay, any preferences for this pizza?	Okay, do you have any preferences for this pizza?
What kind of burgers are you looking for?	What kind of burger are you looking for?
Okay. I have your personal details on file. Your order will be ready for pick-up in about 20 minutes.	Ok. I have recorded your personal details. Your order will be ready for delivery in about 20 minutes.
I can help you with that. What would you like to order in barbecue?	I can help you. What would you like to order at the barbecue?
Awesome, so along with all that, you would like to include a brownie too, is that correct?Alright sure thing. So I have one large pepperoni pizza but it's half with mushroom and a brownie, do I have your order correct?Okay. Your order will be ready for pick-up in about 20 minutes.	Great, so besides these, you also want to add a brownie cake, is this correct? So I have a big pepperoni pizza, but half of it is mushrooms and brownies. Is my meal correct? Your order will be ready for delivery in about 20 minutes.
You need 2 orders of lo mein and 2 orders sweet and sour chicken, is that correct?	You need 2 orders of lo mein and 2 orders of sweet and sour chicken, right?
Okay. I have one Gyro with the sauce on the side, one order of masak and one order of pasitzio.	Ok. I have a gyroscope with seasonings, a plate of masak and a plate of pastitzio.
Okay. I have your personal details on file. Your order will be ready for pick-up in about 20 minutes.	Ok. I have recorded your personal details. Your order will be ready for delivery in about 20 minutes.
It looks like the Indian restaurant has a special on tandoori chicken and green curry chicken.Okay, and how many orders of rice and naan bread?	It seems that the specialty of this Indian restaurant is Tandoori Chicken and Green Curry Chicken. Okay, how many servings of rice are there? cake?
Your would like to 5 egg rolls order of rice, Sweet and sour chicken. Is that right?Would you like to add any drink?	Would you like to order 5 Egg Rice Rolls, Sweet and Sour Chicken. Do you want to add a drink?
Let me check what kind of salads they have.Watermelon, Paneer & Mung Salad.Heirloom Tomatoes & Idiappam.And a regular house salad with your choice of dressing.	Let me check their salad types: watermelon, Paneer and Mung salads, heirloom tomatoes and Idiappam, as well as regular homemade salads, with a choice of seasonings.
Two hot dogs with sauerkraut and mustard on one, and mustard and ketchup on the other. Is that correct?Okay. I have your personal details on file. Your order will be ready for pick-up in about 20 minutes.	Two hot dogs, one is sauerkraut and mustard, the other is mustard and ketchup. is it? I have recorded your personal details. Your order will be ready for delivery in about 20 minutes.
2 burritos both with whole wheat tofu, sour cream guacamole, and cheese. Anything else?	2 burritos, whole wheat tofu, sour cream guacamole and cheese. Anything else?
Okay. I have your personal details on file. Your order will be ready for pick-up in about 20 minutes.	Ok. I have recorded your personal details. Your order will be ready for delivery in about 20 minutes.
What kind of hot dogs would you prefer?	Which hot dogs would you prefer?
Three orders of bbq ribs, three orders of medium fries and 3 coca colas.Ok, I have your personal details on file. Your order will be ready for pick-up in about 20 minutes.	Three orders of BBQ ribs, three orders of medium fries and 3 orders of Coke. Okay, I have your personal details. Your order will be ready for shipping in about 20 minutes.
One order of Som Tum.Okay. I have your personal details on file. Your order will be ready for pick-up in about 20 minutes.	One order Som Tum. I have recorded your personal details. Your order will be ready for delivery in about 20 minutes.
