# Supplementary material for: GenPADS: Reinforcing politeness in an end-to-end dialogue system
Source: PLoS One. 2023 Jan 6;18(1):e0278323. doi: 10.1371/journal.pone.0278323 (PMC9821416; doi:10.1371/journal.pone.0278323)
Supplement: S1 Data — (ZIP) [file pone.0278323.s001.zip › GenPADS_Data_Sample/Sample_PADD/flights_pol_annotated_data.csv]

text	labels
Hi.	3
Let me check on that for you.	2
I have found an evening flight for departure. Will this work for you?	3
Enjoy your flight and bye.	2
Okay.	2
What seating class do u prefer?	2
Awesome. Alright, you're all set then.	3
Okay. Perfect.	2
All right. That sounds good. Go ahead and print those for me, then.	3
Okay, I'll take it.	2
Okay, round trip.	2
Can you please book it for me?	3
No, nothing else. Thank you so much and have a great day.	3
I got it. Is there more?	2
Thank you for the information.	3
Okay, let me look.	2
No, I would really prefer a nonstop or one stop flight.	2
Hi, How can I help you?	3
Okay, I will find the best flight for you.	2
I would like to find a commercial airline flight.	2
Thank you.	3
9 p.m.	0
Great ! So I have found a flight departing Paris at 10:10 a.m. and arriving at San Francisco at 12:35 p.m. Will that work for you?	3
Okay.	2
Bye, see you later.	3
Does this sound good?	2
Okay, That that sounds pretty good.	2
Thanks. Bye.	3
And layovers?	0
Correct.	0
I would like to leave today.	3
What is your budget?	0
I like economy seating.	2
Overnight? Is that not nonstop? What do you mean by overnight?	2
You will leave at 7:45 AM.	1
You would like to go to Madrid. Where are you flying from?	3
You've got it.	1
It is at 6:46 p.m.	0
It departs at 6:45 p.m. and arrives at 6:06 a.m.	0
I need to book a round-trip flight from LA to Paris.	1
Okay.	2
That'll be fine.	1
Okay.	2
That sounds good. What about for the return?	2
Sure thing. What else?	2
I need two tickets.	1
Alright. Let's do Alaska.	2
Would you like get any other information?	3
Okay, great! Let me look for a flight for you.	2
I would like to go in first class.	3
What do you have for the return flight?	0
Okay, How about American?	2
Business class, please.	3
Yes.	2
This will just be a second	0
Delta, American, United or Virgin America.	0
I'd like to fly out on June 10th.	3
And I would like to return on the 6th of March.	2
Great. That sounds good. What about the return?	3
Do you have a flight on Lufthansa out of Houston?	2
Awesome. I'll be waiting for those, and I'll check that out, and I'm glad you could help me today. Thank you.	3
Hi. I'm looking for a round trip commercial airline flight from San Francisco - Boston.	3
Until the 13th.	0
I would like to find a flight that is going to Tours, France.	2
Can you book the flight for me, Please?	3
Yes.	2
No.	1
Yes, I can. I want to depart in the morning of May 8th, and I want to arrive back on May 12th.	2
First class.	0
I'm looking for one that serves alcohol on the flight.	2
You got it, it's done and I emailed you the information.	2
Okay, How much is it?	2
Yeah.	2
Sure thing, you can carry two with a maximum of 60 pounds each.	2
Will that work for you?	2
Yes.	2
That is one set of flights.	0
Okay.	2
Do you have a price range? I found a flight with United airlines at $496.	2
Thanks, Can you book that for me, please?	3
Hi.	3
Yes.	2
With a 1 hour and 38 minute layover in Newark.	0
Okay, anything else?	2
Yes, I would, please.	3
I need to get to San Diego tonight using John F Kennedy International Airport.	1
Okay, do you have a preferred class you'd like to sit in?	3
Okay and what time of the day would you like to depart and return?	3
Okay.	2
X 50m Flight thousand a non stop how does that sounds great. 9 pi have a city $4 it is for 5.	2
Morning flight.	2
Would you like me to book the tickets for you?	3
That's acceptable.	1
There will be a layover.	0
Leaving at 3:45 p.m. Enjoy your flight sir. Have a great trip.	2
When will you return?	0
From where you would like to go?	2
Departing at 3:00 pm or later, please.	3
I would like help getting a flight from LA to Amsterdam.	3
Yes.	2
Alright, we got some flights for you.	2
Okay.	2
There's also a $1089 flight leaving at 6:35 AM with one-stop.	1
Any time will work for you, okay, I will find your flight now.	2
Perfect.	0
Lufthansa.	0
The earliest I can see today was for at 4:30 p.m.	2
And preferably nonstop.	2
But for the other one it is $1,383. Both are economy class.	1
Sunday September no, Sunday Oh, sorry. I'm looking at the wrong calendar. Sunday, September 3rd through the 8th.	3
That's it. I just need to know what airlines I have available to fly on for each flight?	2
Heathrow Airport.	0
Thank you.	3
Is there anything else I can help you with?	2
All right. Let's book it and send me the details, please.	3
Which airport in NYC?	2
And for the return trip, what are the times?	2
Alright, great. You're all set then.	2
Hi, how can I help you?	3
Hello.	3
Yes, I would like.	2
I found a flight for you, Spirit airlines departs at 9:20 PM – arrives at 10:04 AM.	2
Hello.	3
Do you have a price limit?	2
May 1st, 2017.	0
Yes.	2
They're only two non-stop flights. One is at 9:15 p.m. and the other one is at 11:15 p.m.	0
Yeah, that would be fine. How about the return?	2
Would you like me to book it for you?	3
Well, I take that back.	2
Okay. We have both the outbound flight on Air France and the return flight on Swiss Airline. Anything else?	2
8:30 AM will be great.	2
For what days?	2
One moment, please.	3
When would you like to take the flight?	3
I prefer economy class. I'd prefer to leave in the morning before 10:00 a.m.	3
The best deal that I found is $401 ticket with American Airlines to sleep at 8:20 AM and arrives at 9 PM and it has one stop for 2 hours and 16 minutes, how does this sound to you?	2
Thank you.	3
Nope, nothing.	2
All right, awesome. I guess that's it. Thank you for your help.	3
Okay.	2
Okay.	2
Okay, that's fine.	2
It's a non-stop flight.	0
Hold on.	2
I need 9:10 AM one.	1
That works for me.	0
Alright. It needs to be business class, and preferably serving drinks.	2
Alright, I'll take it. Please send me the details via email.	2
Goodbye.	2
Is that 200 return?	2
What are you looking for in your flight?	2
Alright I found a flight departing at 1:49 p.m. with American Airlines.	2
August 3, 2015 to August 5, 2017. Just 2 days.	0
Okay.	2
What class of travel would you prefer?	3
Sounds good.	2
Okay.	2
I would like help finding a flight to Paris.	3
First-class.	0
I would like the former, please.	3
Thank you so much for all those details. I appreciate it.	3
Okay great.	2
No problem, I see that you're in Seattle. Is that where you want to fly out from?	2
Bye.	2
I just want to recap you're going from LAX to Houston and you want to leave today on June 22nd and return in five days on Monday, June 26th. Is that correct?	3
Do you prefer non-stop or layover?	2
All right.	2
Okay nonstop?	2
I have an American flight leaving at 6:30 a.m. that has one stop for 49 minutes it arrives in Seattle at 12:24 p.m. and the price of the ticket is $2,036 does this suit your needs?	2
The cheapest will start at $973.	1
Do you want first class or coach?	1
Okay, that one's going to work. I'll take it.	2
What class would you prefer to fly?	3
Okay.	2
I see that you're in Houston, Texas. Is that where you want to fly out from?	2
This will just be a second.	0
Sure. Hold on for a moment. I found a seat on American Airlines for $ 410.	2
Okay.	2
It will cost you $848.	0
Okay, is that all?	2
To New York City At JFK airport, you will leave at 12:40 PM and arrive in JFK at 8:57 PM. You're welcome, sounds good.	2
Sounds good to me.	3
And does that flight serve cocktails?	2
Hello.	3
That'll work.	1
You're welcome.	2
Hello. How can I help you?	3
Yes, book it.	2
Could you say that again? Did you say 4:00 p.m.?	3
Probably the price.	2
I need business class with a budget of $2,000.	1
$5896.	0
Is this a round-trip flight or one way?	2
Okay.	2
Great. Are these nonstop flights?	3
Delta is priced at $352.	0
There are 2 times 5:35 pm and 7:35 pm.	0
I would like to fly business class. And I would like there to be no layovers.	3
7:05 AM	0
Yeah, That is fine.	2
Leaves Phoenix at 9:56 a.m. and arrives in Oakland at 11:56 a.m.	0
There are layovers.	0
I have located a departing flight at 11:55 P.M and landing in Houston at 5:11 A.M.	1
What's the details?	2
Okay.	2
Great. And I'm looking for an economy class seat.	3
No problem. Let me check that for you.	2
Sorry, What did you say?	3
Okay and will this just be yourself?	2
Okay. And what's the price? Okay. Could you book that for me?	3
Hello, How can I help you?	3
Yes, Please. In the afternoon would be great.	2
Yeah, and I need the latest possible flight because I got to leave late. So, the latest possible flight on that date.	2
What days would you like to leave?	3
Thank you.	3
That'll be it.	1
Hi. How can I help you?	3
Hi, how can I help you?	3
Okay, the flight that goes through London would be good.	2
Yeah, I'm going to need it on March 3rd. I'd prefer to fly out in the morning sometime before 11:00 a.m, if at all possible.	3
Yes.	2
Hi. How can I help you?	3
Have a safe trip.	2
May 2nd.	0
There is a 7:05 AM flight tomorrow morning with Alaska Airlines that is non stop for $556. How does that sound to you so far?	2
I'll go for economy.	1
At Baltimore arrival and leaving?	0
No. That's all I needed.	1
There's nothing earlier in the day than 8:00 PM?	2
That sounds like a great deal. I'll take it.	2
Okay, The cheapest nonstop flight will be $1772.	2
I would like the price to be under $2,000.	2
Okay, I will sent the details to your email.	2
The first one and the morning one.	2
Thanks.	3
How can I help you?	2
From Seattle to Chicago.	2
This will take at least a minute. Hold. I have found a flight this flight has a stop in JFK New York International Airport for 2 hours and 39 minutes and departs San Francisco at 9:25 p.m.	2
Okay. I'll book it.	2
No.	1
Hi.	3
Is there anything else you need?	2
And arrive in Seattle at 12:32 A.M. the next day.	2
Okay.	2
Thank you. Have a good day.	3
I'll choose the American Airlines.	1
And non-stop if possible.	0
Have a nice day.	2
Sure.	2
How many layovers?	0
Booking flight. Do you need anything else?	2
You can go ahead and just book it now.	2
I'd like to find a round trip commercial airline flight from the USA to Madrid.	3
Hi.	3
Perfect. What type of cabin class would you like?	3
Would you prefer a non-stop or a one-stop flight.	3
I'm looking for a round-trip ticket from Sacramento to Salt Lake City leaving in the morning and return in 5 days.	2
On which day?	2
Bye. Thank you so much.	3
Thanks for booking the tickets. Bye.	3
Yeah. That'd be great.	2
Got it, let me put something together for you One moment.	2
Okay, sounds good.	2
Goodbye.	2
Not for your return flight.	1
I'm sorry the cost just $388.	3
You, too.	2
Okay, that's fine.	2
Let me send you the flight details.	2
And when will you be returning?	2
Which New York City Airport will you be flying out of?	2
What else can you tell me?	2
Air New Zealand has a flight leaving at 5 p.m. on May 21st for $1,396 round trip, does this sound good?	2
You will fly out with Alaska airlines at 12 PM.	1
Okay. I can book these flights for you and send you the confirmation to your email.	2
How can I help you?	2
For the return, I have found a flight departing New York at 7:50 AM has a layover in Las Vegas arriving Los Angeles at 4:17 PM.	2
Economy class, Please.	2
Hello.	3
I'd like to fly coach.	3
Perfect, thank you.	3
This will just be a second.	0
I found a nonstop flight.	1
I need help finding a flight to Seattle, Washington.	1
Yes, same preferences.	2
No, thank you.	3
Okay.	2
Thank you!	3
Hello.	3
No. That's it.	1
What city in Puerto Rico?	2
Knoxville.	0
Is that round-trip for both tickets?	2
You bet.	2
Hello.	3
Okay. Sounds good.	2
You're welcome.	2
Okay, I guess I'll do the other flight that has a layover in Moscow instead of the two layovers. How much is that ticket?	2
May 26th.	0
I like it and book now.	2
Okay.	2
Okay. And what about the return flight?	2
Okay, that's fine.	2
I found a flight for you.	1
And what days are you looking to fly out?	2
Okay.	2
Is there anything else I can help you with?	2
What dates?	0
Okay. And how long's the layover?	2
Okay. Anything else?	2
Hi, how can I help you?	3
The cheapest round trip ticket is $630 with Wow airlines that has one stop and the total flight time is 13 hours and 40 minutes. That leaves at 9:50 pm and arrives at 8:30 pm. There is another flight that is more expensive but it is in the afternoon and it is $1077. It leaves at 1:56 pm. What is your preference?	2
Great. I'll send you the details.	3
I'll choose Delta.	1
Yes, please.	3
How many people?	0
For the return flight, I only have a 2:40 p.m flight.	1
Yes.	2
There is a 24 hour layover in Chicago.	0
Those are the earliest first-class.	0
Hold on.	2
What dates are you looking to fly?	2
Okay, the outbound flight and return flight have been booked. Still anything else I can help you with?	2
For which days?	2
The return flight leaves at 5:15 a.m. and arrives back in New York at 11:27 a.m. it has one stop for 47 minutes and has all the other same requirements as your other flight will this work for you?	2
Okay, hold on.	2
Yeah, I'd like it to be business class, and I want them to be nonstop flights.	2
The price for the round trip is $352. Would you like me to book it?	3
Okay. What else?	2
Do they have Wi-Fi?	0
Hi, I need a flight from Sacramento to Seattle-Tacoma.	3
Can you go ahead and book it?	2
I would like to fly economy and less than $1,200 round trip.	2
The fight with the shortest layover is $15,198 per ticket and it has one-stop for an hour and 3 minutes however there is one less expensive Ticket available for $7,996 but it has two stops and the total flight time is 19 hours and 40 minutes versus the other flight time of 14 hours.	2
For your departing flight, how does 6 a.m sound?	2
Let me check that for you.	2
Hello, I'd like help finding a flight from Sacramento to Denver.	3
Southwest, if possible.	2
Hello!	3
Okay, great! Did you want any particular airline?	2
Thank you.	3
Okay, that sounds great. And what time does it return?	2
Thank you for your information	3
Where is your flight destination?	2
You are all set, enjoy your flight.	2
Will this work for you?	2
Lots of flights are available sir.	2
Do you have anyone travelling along with you?	2
That's fine.	1
That works.	0
American airlines.	0
Bye-bye.	2
I do have a 5:30 a.m. departing on Saturday from Boston, is that okay?	2
Up to how much do you want to spend?	2
That is it.	0
That sounds good.	2
Yes. I would like to fly United, first class.	2
Okay.	2
I'm going to be leave on February 22nd and I want to come back on February 25th.	1
The 10:55 flight.	0
Do you want to leave in the morning or afternoon flight?	2
After 3:00 p.m.	0
Return date?	0
Hi.	3
Is that a layover?	2
I'd like to return on the following Sunday.	3
Miami, Florida, okay. When would you like to leave?	3
Okay, I need a flight that departs on the 28th.	2
I don't have a preference. But, I would like a window seat.	3
I want to leave	1
Your total for this business class trip with Delta is $1083.	2
Okay, what else?	2
And arrive in Houston at 6:35 P.M.	2
I found a seat on American Airlines for $2,939.	1
Anything else?	2
Then you will arrive back home at 6:30 PM well before 10:00 PM. Sounds good?	2
Have a safe trip.	2
Sure, there is a nonstop flight leaving Los Angeles at 4:35 p.m. and arriving in Chicago at 10:43 p.m.	2
There are no more morning flights for today. I can try to book a afternoon or evening flight. Is that okay?	2
Okay, let me look. Just one moment.	2
Is that okay?	2
December 22nd.	0
Great.	3
Okay.	2
Oh, okay. I misunderstood you. 6:50 AM, did you say?	2
I found a seat on Air France for $2,417.	1
Can you confirm that the flight has Wi-Fi then?	2
I would like first class. I'd like non-stop if possible.	3
Okay, got it. What time did you wish to depart from Belgium?	2
Yeah.	2
No problem, What else?	2
I would also like it to be a business class.	2
Hi Assistant, I'd like to book a trip on a commercial airline flight from Sacramento to Denver. And I would like to leave today and return in 2 days. And I would like to leave as late as possible. Can you help me?	3
Okay and when do you want to leave?	2
Works good.	2
The price is $1906.	0
Okay. Thank you very much. Have a great day.	3
I can help you get to Paris, What days would you like to go and what days would you like to get back?	3
So, what's the cheapest flight?	2
Okay and what else?	2
That's fine.	1
Goodbye.	2
Okay, that sound great. I would love to travel with that.	2
Yes.	2
American.	0
You have two flights available each for $3,948 round trip one leaving at 7 p.m and one leaving at 8 p.m.	1
Thank you.	3
Southwest.	0
Thank you so much.	3
Internet Wi-Fi is a must.	2
May I know, do you have any preferences in return flight?	2
That does include round trip ticket.	1
$1,000.	0
Not more than $2,000.	1
That's okay. I'm a very rich man.	2
Thank you.	3
What else are you looking for on your flight?	2
Yes, That's where I want to fly out from.	2
Okay, cheapest prices start at $541.	2
Hi, I need to find a round-trip flight from Miami to San Fransisco.	3
Yes.	2
I'd like help scheduling a round-trip airline trip from Seattle to New York City.	3
Is it a round-trip flight or one way?	2
08:15	0
You´re welcome.	1
Okay.	2
Yeah.	2
How many stops would you like?	3
That's correct.	1
Total for the trip is $1618 for an economy seat with Turkish.	1
Thank you.	3
The main city in Maine, I'd like their main airport, please.	3
Hi. How can I help you?	3
What is the best price?	0
I'll like to depart and return as latest as possible, please.	3
I need to leave today and return in 2 days. Find me a Earliest possible flight.	2
Great, Thank you so much for your help today.	3
And you will be arriving back in Sacramento at 10:16 PM.	1
Is that what you mean?	2
Did you have a time preference?	2
No problem.	1
I want the cheapest fare I can get.	1
Hi Assistant, Good evening. I'm looking for a round trip commercial airline flight. Can you help me out with that?	3
11:00 P.M.	0
How many stops?	0
A round-trip ticket and I am traveling from May 21st to May 24th.	1
Great.	3
Yes.	2
You will arrive back to Newark at 2:55 p.m.	1
No, the 10:00 one.	1
Hi. How can I help you?	3
That'll work.	1
I'll be traveling from Los Angeles to Salt Lake City, and I need to leave today and return in 2 days. And really, the earliest-possible flight that is available today is good.	2
I have found a nonstop flight departing Sacramento at 11:55 p.m. arrive in Chicago at 5:54 a.m. this is an overnight flight.	1
You will be back in Seattle at 11:04 AM.	1
Munich, Germany.	0
Sure, for the return flight there are no late evening flights available, the latest is 5:58 p.m.	2
Hello, how can I help you?	3
That's fine.	1
Talk to you next time.	2
Great, 8:30?	3
Sure, no problem.	2
What else?	2
Yeah, I'm looking for a round trip flight from Los Angeles to Salt Lake City, please.	3
Okay, How many tickets do you need?	2
Okay. Here are the details.	2
There are 2 times 8:45 AM or 10:25 AM.	0
This is a trip to visit a friend, so I need it fast.	2
Anything else I can look for while finding these flights?	2
Both the tickets are with Virgin Airline and a total ticket will be $549.	2
What seating class would you like?	3
No. I also need business class, please.	3
Hi. I'm looking for a round-trip flight from Sacramento to Chicago leaving today and returning on July 19th as late as possible on each day.	3
Fly as cheap. Is that what you said?	2
Talk to you next time.	2
Okay. Is there anything else to say?	2
Okay. What are those dates?	2
How much is one ticket cost?	2
Sure.	2
Let's go with 11:10 p.m.	0
Thank you so much.	3
Yes.	2
JFK.	0
And what about the return trip?	2
Help me finding a round-trip flight from Los Angeles to Houston as soon as possible because I have to leave today and will return back at the earliest possible time after 2 days.	2
I found a flight departing at 4:35 P.M, non-stop with British Airways.	1
When would you like to go to Barcelona?	3
Okay.	2
I found a flight that leaves New York City at 5 o'clock p.m. and arrives in Las Vegas at 10:21 p.m.	2
And what airline?	2
Okay.	2
Let me see what I can find for you.	2
I thought you said 9:25 am.	1
Have a great day and safe journey.	2
And you will arrive in Miami at 7:30 p.m.	1
That works for me. Yes, please, thank you very much.	3
Okay.	2
How can I help you?	2
Okay. I'll book it for you. Enjoy your flight.	2
Okay.	2
And arrive in Los Angeles at 3:55 P.M.	2
How can I help you?	2
Sure thing at what dates?	2
I would like to fly economy.	2
One moment for returning info.	2
Do you have any other preferences?	2
Okay.	2
Which you would like to choose?	2
When you arrive they will weigh your bag.	1
How much will the ticket be?	2
That'll work.	1
Okay.	2
And I'm looking to spend around $300 for first class.	2
I found a round-trip flight for $1,281, that leaves at 6 AM and you arrive at 6:45 PM with two layover stops.	2
Yeah, go ahead and do that.	2
You would departs Miami at 10:06 A.M.	0
I'd like my seat to be in business class. And if the flight can be on Delta?	3
Okay, alright and what's the fare?	2
Sure. Please send me confirmation and thank you. Goodbye.	3
Excellent. Do you need help with anything else?	3
I would like to sit in coach.	3
Alright.	2
American?	0
May I know your travel dates?	2
Fantastic.	2
Hello, Can you give me some specifications?	3
Yes.	2
Thank you, bye-bye.	3
How about $740 leaving at 7 PM non-stop with Wi-Fi.	2
Nonstop flight.	0
You're welcome.	2
Which class would you like to fly?	3
Perfect. Thank you.	3
Correct. A round trip, I'd like to leave this Saturday morning and I'm staying exactly for 1 week. I'd like a plane with Wi-Fi, first class and United Airlines if possible.	3
Alright, anything else?	2
Okay, great.	2
Roundtrip, please.	3
The next cheapest flight is $2,800 for 8:07 a.m with two stops.	1
Okay. I've booked.	2
What time?	0
Where would you like to go?	3
Can I help you with anything else?	2
Anything else I can assist you with?	2
Yes, plenty with American Airlines.	2
Just one moment.	0
Yes, If that's me I'm working tonight right.	2
Cool.	2
I'm also looking to fly out in the morning.	1
With business class I have found a nonstop flight departing Sacramento at 6:55 a.m. arriving Seattle at 9 a.m.	2
Just one, please.	3
Yeah, I'm leaving from Sacramento. And I'm going to Houston.	2
Okay, I'll book that flight for you hold on while I get your return flight details. You will be leaving on Friday March 3rd at 2:02 p.m. with Frontier Airlines.	2
Yeah, that's great! That's perfect.	2
The flight arrives in London at 6:50 a.m.	0
Book the second one.	2
Yes, let me check that for you.	2
Okay, And the return flight?	2
Thank you.	3
Yes. I'm looking to depart tomorrow, December 1st and arrive back on December 5th. I'm looking for a flight that's economy class and departing in the afternoon.	2
That sounds perfect. Do you have anything as early as as possible?	2
Total price is $530.	0
No.	1
You're welcome.	2
Like around what time?	2
Is there any economy seats left?	2
Let me check.	2
How about first-class nonstop?	2
No, that's all. Thank you so much.	3
You're welcome.	2
How many layovers will I have for this flight?	2
Okay.	2
No.	1
Okay, do you prefer any time to leave and return?	3
I would like help finding a flight to New York City.	3
I'll be returning on March 5th.	1
Its with Loft Airlines.	0
Okay. Thank you.	3
Okay, See you like to go to Atlanta?	3
Great.	3
Alright you're all booked.	2
Yes, it's okay for me.	2
Yes.	2
Would you like to know the price for this roundtrip flight?	3
Total for this Economy flight with American is $507.	2
Sure, You have a flight at 10:30 pm.	2
Preferably, a business-class flight.	0
Let me find that.	2
Okay, can I go ahead and book that?	2
Perfect, thank you.	3
Yeah, actually at 10:50 p.m. there is a flight available that is only a dollar more expensive how about that?	2
Nonstop is cheaper.	1
How can I help you?	2
Nonstop is not possible with Delta.	1
For the return trip, you'll leave at 4:30 PM and arrives at 12:50 PM. It is also a non-stop for 5 hours and 20 minutes.	2
And would you like to travel by economy or business-class?	3
I will book that for you now.	1
If you would say it here, that would be phenomenal.	1
Can I also book a second ticket on that flight for a child?	2
The flight leaves at 12:12 AM.	0
For the return, I have found a one-stop flight departing Seattle at 6: 15 a.m. and arriving Sacramento 11:03 a.m.	1
All right.	2
Okay.	2
Which class would you like to fly?	3
Okay.	2
Thank you so much.	3
Nope, that should be it for me.	2
I'm sorry. Can you repeat?	3
That's good. I think those are all my preferences.	2
Allow me a moment to look into this for you.	2
Yeah, that's fine.	2
Goodbye	2
Yes, please. But where are the stops?	3
One second.	0
Okay.	2
Well, thank you for your help today with this.	3
Goodbye.	2
Thank you.	3
I'm sorry, what?	3
I would like it to be nonstop. But it's okay if there is a layover.	3
Okay, I have a flight departing Seattle at 9:55 a.m. that has a layover in Atlanta for 3 hours and 7 Minutes, departing Atlanta at 8:40 p.m. and landing in Jacksonville at 9:54 p.m.	2
Okay, let me check to see what flights are available.	2
For the return flight you can leave at 9:55 AM for non-stop flight or at 2:20 PM also a non-stop flight.	1
I'm going to be from March 4th until the 10th.	1
Is that morning, evening or night?	2
What are the options?	0
I can do that. Is that all?	2
One second.	0
Are you okay with that?	1
Okay.	2
The evening.	2
Which flight would you like to book?	3
Yes, that sounds right. And I'd like to leave as early as as possible.	2
You, too.	2
How can I help you?	2
On wed Feb 15 you'll leave SFO at 8:50 AM and arrive in Charlotte at 4:45 PM for a 3 hour layover. And then fly from 8:15 PM and arrive in NYC at 10 PM.	2
8:15 AM	0
That sounds all right. I was looking for a flight that leaves today in the morning but we're past the morning. So that sounds like the best I can get. I'm hoping that it's a non stop?	3
Yes. This is correct.	2
Anything around $1,500 or $2,000.	2
Thank you.	3
The least expensive is Areoflot.	0
Yes, free Wi-Fi.	2
You're all set. Tickets are booked. Enjoy your flight.	2
And I want economy plus class.	1
Okay and what else?	2
It's done and I emailed you the itinerary. Is there anything else I can do for you?	2
Thank you. Have a good day.	3
Maximum $700 price.	0
Hi. I need help selecting a flight.	3
Price for this one way with American Airlines is $299.	2
When did you want to come back to Houston?	0
Do you have a class you like to fly with?	2
United.	0
Seems to be a connection issue.	2
The return flight can be at 7:10 pm.	0
Thank you.	3
Yeah, I'd like to fly out on the 24th of March and fly back on the 31st of March, preferably leaving in the morning on both dates.	3
Okay, what else?	2
Departs at 6:35 p.m and arrives at 9:25 p.m.	0
Sure thing.	2
Great, Can you help me book a ticket on American Airlines?	3
Okay, that will work. And I'd like business class.	2
Leaves at 9:50 p.m.	0
Okay, no problem would you prefer at least expensive or Non-Stop?	3
What are your travel dates?	2
I have a flight which is costing about 453 dollars at 8:59 am.	1
Okay, flights to Moscow when will you be traveling?	2
Sunday, February 12th.	0
Okay.	2
Hello. Can you help me in booking a round trip flight from San Francisco to Salt Lake City?	3
A layover is fine.	1
A round trip flight from Sacramento to Denver?	0
I guess that'll do.	2
Hi. I need help booking a round-trip flight.	3
What is the price range, please?	3
Yes, that's right.	2
Alaska Airlines.	2
Okay, you will arrive in Orlando at 12:07 PM.	2
Okay, cool.	2
In the morning.	2
That is fine.	1
No delta is not one of the airlines.	1
Excellent.	2
Okay. Hold on.	2
Okay, what airline is that?	2
Okay.	2
You will leave at 7:15 p.m.	1
Yeah. I'm looking to leave on Sunday the 11th and returning 5 days later on the 16th.	2
Can you give me a departure time in the afternoon?	2
And what did you say about times?	2
Bye.	2
What is your return date?	0
Hi. How can I help you?	3
Can you give me some specifications?	2
That sounds good. What's the return?	2
Hello. Yes, sure I'll help you. Can you tell me the dates of your travel?	3
I found 3 flights with TAP Portugal. These are 2 stop flights.	1
I found a flight for 1066$ leaving at 11:30 a.m. non stop with the 1 hour 40 minutes travel time.	1
Is there anything else?	2
There are no nonstop flights.	1
Okay, I have found a flight which departs Los Angeles at 6:45 PM and arrives Denver at 10:05 PM will this work for you?	3
Hoping that the flight comes together well.	2
Alright. JFK and American airlines.	2
Where are you going?	0
I'll send you an email confirmation with your flight details.	3
Thanks so much.	3
Okay just to confirm you're looking for a flight out from Houston to Paris correct?	2
$7,712 leaving at 6:40 P.M. with Air France Delta with non-stop and total trip is 7 hours and 25 minutes.	1
$17.	0
Tickets prices would be $2,417.	2
Okay.	2
Hi. How can I help you?	3
That'll be fine.	1
Business class, please.	3
Yes, both ways.	2
Okay, I'll keep the Monday flight.	2
And on Saturday, you will be leaving at 8:45 a.m. and arriving at 11:44 a.m. and that is with American Airlines as well.	2
Alright.	2
Can you please suggest me a flight?	3
Two weeks after March 15th, so I'm thinking April 2nd.	2
Yes, roundtrip.	2
Yes. I'm looking to fly to Charlotte, North Carolina on on May 7th until May 11th. I'm looking for an economy class seat.	2
If it is non-stop flight, that would be great. Otherwise it will be okay. And it should not be a long layover time, it should be short.	1
I'd like it to be in business class, and I'd like a seat near the window or next to the window.	3
Where in Florida?	2
Okay	2
Thank you, I'll take it.	3
Is there anything else about the fight?	2
Hi.	3
I said United if you can, otherwise I need whatever's available.	1
Aisle seats.	0
The cheapest flight I found it for $12,542.	1
I need to fly from March 21st, and I'll fly back on March 28th.	1
Okay.	2
Do you need help with anything else?	2
When will you be traveling and what preferences do you have for the flight?	0
Okay, Wed, Feb 1st?	2
Then arrive in London at 7:25 AM the next day.	0
I will now search for that one, Please hold for a moment.	2
Thanks.	3
Find me a cheap business class flight.	2
I have found a flight departing Seattle at 8:10 a.m. this flight has a layover in Minneapolis for 1 hour and 30 minutes.	1
Do you prefer non stop or layover?	2
How does that sound?	2
Yes, there is one layover and charotte.	2
Yes, Seattle, that's correct.	2
I prefer the economy.	2
Correct.	0
The return flight will come back at 6 p.m.	0
You're welcome.	2
Okay. That's fine.	2
Will that work for you?	2
Okay. And how about the return?	2
Okay, what are those dates?	2
Total cost is $2641.	0
Bye for now!	2
I would like to leave this Sunday, and return five days later.	3
Alright, anything else?	2
Bye.	2
Thank you.	3
I'd like to fly out early morning and have a late flight on the return flight.	3
Thank you.	3
I found a flight that departs at 1:50 pm and you return at 8:53 pm.	1
Yeah. One-stop would be preferred just as long as the price difference isn't too much.	2
$240.	0
Okay, why don't we try from April 8th and return on April 16th?	2
Okay. Great. I need business class, please.	3
Okay. That sounds perfect. And are these nonstop flights?	2
It is the most economical choice, all the others are longer flights.	0
Hi. I need help finding a round-trip ticket for a commercial airline flight.	3
I need to book a flight to Berlin, Germany on February 22nd.	1
Round-trip cost for this flight is $842.	0
Do you have a price preference?	2
Okay.	2
What seating class do you prefer?	2
Yeah, I need to leave today and return on the 17th. I'd like to leave and return as late as possible.	3
Yes. I would like to fly United, first class. And I was thinking about leaving from maybe starting next Saturday to the following Friday.	3
Okay, let me check.	2
That sounds perfect. Can I book that, please?	3
Okay, I'll send you the information thank you. Bye.	3
March 20th, 2017.	0
Same preferences?	0
My preferences would be a nonstop flight and just economy class is totally fine. And if I could book a flight with WiFi, that would be great.	2
What is the pricing?	0
There is one non stop for $3,387.	0
Okay, would you like the same preferences for your return flight?	3
There are two times to leave 6:41 am and 10:43 am, which one?	0
Yes.	2
There is a nonstop flight departing Denver at 8:05 p.m. with the same Airlines and the cost would remain $289 by booking with American.	1
Okay. What kind of aircraft is that?	2
American Airlines.	0
Let's book that.	2
I think that's it.	2
I would like the departure and return in 4 days.	2
No, there are no flights are there without a layover.	1
Want to depart tomorrow and return Monday the 29th.	1
Is there anything else?	2
Applicated return flight at 7:50 a.m. and Landing back at 9:37 a.m.	0
Same preferences.	0
Well, I'd like the flight to be non-stop if that's possible. And is 4:05 like the earliest you could find for a flight?	3
Yeah, I'm looking for a flight.	2
Looking for help to book the cheapest round-trip airline flight between Sacramento and Seattle.	2
Hello, how may I help you?	3
Would you like to book that?	3
You're welcome.	2
That's it.	0
Okay the outbound flight departing Houston at 8:10 a.m. and arriving in Rome at 9:10 a.m.	2
There is one first class nonstop flight with American airlines.	0
Yes, that will work.	2
I would like a morning flight as well.	3
Hi.	3
7:00 AM	0
Enjoy your flight! Bye.	3
Goodbye.	2
The total for this first-class flight with United is $11984. Sounds good?	3
What class would you like to fly?	3
For the return flight, it departs Miami at 9:15 AM and lands back in Seattle at 7:55 PM.	2
Sounds good.	2
Around 12:00 noon would be fine.	2
Do you prefer non stop or layover?	2
Yes.	2
In first class there is nothing available under $2,000, would you like me to look in business or economy?	3
Hello. I would like you to help me in finding a flight to Raleigh, North Carolina.	3
You're departing on Sunday, March 4th at 6:15 p.m and returning on March 9th at 10:30 p.m.	1
How can we narrow down your options?	2
Under $900? Okay, I can find that,	2
Oh, Seattle.	2
And arriving in Denver at 12:21 a.m.	0
I would also like for there to be less than three layovers.	3
One moment.	0
I found one flight for $9864.	1
I am looking to book a multi-city flight.	1
You will leave at 2:29 PM.	1
I want the most expensive thing there is.	1
Hi, how can I help you today?	3
Sounds good.	2
Does that work?	2
Thanks. Have a great day. Goodbye.	3
You're welcome.	2
Alright, what else can you tell me?	2
For both ways?	2
Okay. That will work perfectly.	2
Is this going to be a one-way flight or round-trip flight?	2
Have a nice day.	2
Okay, There will be another 6 hour layover in Moscow. And you will arrive in Los Angeles at 1:15 PM. Let me send you the flight details.	2
Okay, I will find that flight for you.	2
Do you prefer non-stop or layover?	2
Okay, That is fine.	2
Thank you very much for you help.	3
I prefer economy.	2
Coach seats. No, thank you.	3
There is only one time to leave with Jetblue. It's at 7 AM. You will have a 4 hour and 14 minute layover in long beach. You will then arrive in JFK at 10 PM.	2
Of course, I just booked the last one for you.	2
Any other preferences?	2
Okay, I found a flight.	2
You're all set, have a great day!	2
Okay, its the trip for 4 days.	2
Okay, the best-priced one is $603 with American Airlines leaving at 6:25 A.M. or 7 A.M. or 9:50 A.M.	2
What did you say?	2
Bye.	2
That's fine. How many layovers on the trip back?	2
Sounds pretty good.	2
Do you prefer a price range?	2
Okay, it's booked.	2
How does that sound to you?	2
Economy premium would be good.	1
Great choice and then last question? Do you want a morning or evening flight?	3
Okay. Can you go ahead and book that for me?	2
I have found one-stop flight that is departing New York at 9 p.m with a layover in Atlanta and arrives Kingston at 6:30 p.m.	1
Hold on just a second.	2
I would like to find a flight from Seattle to San Diego.	3
Alright. There are two airlines to choose from: Delta or American?	2
Sent to your email.	2
Okay.	2
I need a nonstop flight.	1
Thank you.	3
Yes.	2
Okay. Any other assistance?	2
I found a flight for you.	1
Cool, is that one an economy class flight?	3
And then from Houston to Orlando on June 5th.	2
Okay, where will you be departing from?	2
And can I get a window seat if possible?	2
Evening, Okay, That will work. Thank you.	3
Looks like the prices for those planes are ranging from $408 to $780.	2
Thank you.	3
I do.	1
Houston on April 1st because I have a conference for work on that thing. I would like to go to Orlando after the conference ends on April 3rd, so I can visit family there.	2
Yes.	2
I would love morning flight.	3
Okay.	2
Yes, please.	3
One moment.	0
Great. Did you need any further assistance?	3
And I need a flight from the 8th to the 15th of March.	1
5:45 p.m.	0
Thank you.	3
For both.	2
Okay, What about the return trip?	2
The price ranges from $500 to $800.	0
Okay, as long as I get to leave today is totally fine.	2
That's correct.	1
Is this okay?	2
Hi, I need to book a flight from Houston, a round-trip flight from Houston to Amsterdam.	3
Sure!	2
You are saving $100.	1
The cheapest flight is 702$ leaving at 11:30 AM nonstop.	1
That would be perfect.	1
Thank you.	3
Non-stop flight?	0
Hello.	3
I need to find some coach seating. And, a layover is fine.	2
No, I'm not.	1
I want to flight to san francisco to denver.	1
So that will be at 10:50 AM and $134 for roundtrip.	2
What about my return flight?	2
Okay.	2
Hello.	3
Yeah, I'll take that, too.	2
What date are you looking to depart?	2
Is this a round trip or one way?	2
You're welcome, have a safe flight.	2
Okay.	2
Bye.	2
Do you want to fly United back as well?	2
And you will arrive in LaGuardia at 10 AM, the next day.	2
Sure thing. When would you like to leave?	3
Okay, I booked it.	2
Okay. What's the total travel time?	2
Hello. I'm in Seattle, and I need to book a flight to Philadelphia.	3
From Los Angeles.	0
Okay, one moment.	2
Okay, there is only one time to leave with United at 11:40 AM. Is that okay?	2
You're all set. Enjoy your flight.	2
There are no direct flights. Do you want to check in business?	2
Round trip.	0
Hi, how can I help you?	3
Departs at 11:15 am.	0
Non-stop, I understand.	2
1:50 PM. for a 3 hour layover.	0
1 hour.	0
Business.	0
Yes, I'll do that. Would you like me to mention that to you now or just email it to you?	3
Awesome, thanks.	3
You're welcome. Bye.	2
I will be leaving on April 2nd and I will be returning on April 10th of 2017.	1
What is your return date?	0
How does that sound?	2
Okay. For all of my flights, I want economy. I need to leave in the morning.	2
Leaving in the afternoon?	2
Hello. I'm looking for a flight to Barcelona.	3
Okay, I have booked the flight for you from Houston to Paris leaving Saturday February 24th and returning Sunday February 26th.	2
Okay.	2
Sure. Let me help you to find it.	2
Do you prefer a specific time to leave?	2
I need help finding a non-stop flight from Sacramento to Chicago.	1
Do you prefer morning flight or afternoon flight?	3
You're welcome.	2
I found a flight for $1,711 round trip with that leaves at 6:50 a.m. and you will arrive at your destination at 11:55 a.m. with two layover stops.	2
And when would you like to return like at what time of day?	3
Bye.	2
Okay, sounds good. The price for that flight is $414 that leaves at 7.05 p.m.	2
I need a first-class ticket on that flight that leaves at 6:00 a.m.	1
You too. Thank you.	3
Okay.	2
Do you want to fly economy, business or first class?	1
How can I help you?	2
Can you find a flight to Philadelphia for me?	2
I'm sorry, can you repeat your request?	3
Sure, one window seat. You are all set.	2
I need to fly out tomorrow August 11th and then fly back on August 14th.	1
Hi.	3
When will you be leaving?	0
Okay, I'll book them for you, have a great flight.	2
Below $200.	0
For the first flight, do you prefer A.M or P.M.	3
Do you want to get this flight?	2
6:00 AM	0
Let me get it.	2
You will have a 4 hour layover in London.	1
Okay.	2
Great, enjoy your trip to Rome. Thank you, goodbye.	3
Economy class seats, please. I don't need anything fancy.	3
How can I help you?	2
And the price should be less than $2,000 for the round-trip.	1
Layover in Chicago ORD.	0
What is the return date?	0
That sounds good. What are my options for seating class?	2
And I do not mind driving or renting a car to make the last part.	1
All right, thank you. You, too.	3
Thank you so much.	3
Would you prefer a non-stop flight?	3
How does that sound?	2
Gotcha.	2
Okay great. So it looks like you'll be flying on Frontier leaving at 7 p.m. and arriving at 5 p.m.	2
Alright, perfect. Thank you.	3
I need help finding a flight to Madrid, Spain.	1
I would like help in finding a flight to Germany.	3
Okay.	2
Will those work for you?	2
Thank you.	3
Yes, please.	3
Hi Assistant, I would like help finding a flight to Philadelphia.	3
Can you tell me the name of airline?	2
Hi.	3
Enjoy your flight.	2
How many tickets do you need?	2
That's perfect.	0
Okay, is there a specific time?	2
Non-stop.	0
Hi.	3
If you can be a non-stop by prefer that but one stop max.	1
I need a window seat.	1
Great. I appreciate that. Thank you.	3
Thank you.	3
Same economy.	0
Yes.	2
I need business class and I would like non-stop, please.	3
Oh, you are very helpful, thank you so so much.	3
I'm looking to fly on Delta Airlines.	1
Alright, You will leave at 12:40 PM.	2
I'm looking for an economy class.	1
No, But I want business class.	1
Hello, how can I help you?	3
Can you give me some specifications? What is your price limit?	2
JFK.	0
Is there anything else I can help you with today?	2
Okay, I see that you are in New York right now is that where you want to leave from?	2
I'm open, but no more than, you know, $400.	1
Yes, booking flight.	2
There are only two flights.	0
Nope. Just the ones I've said so far.	2
In this march?	0
Do you want me to go ahead and book the tickets for you?	2
Sunday night.	2
I'd like to book a round trip flight from Houston to Amsterdam.	2
That sounds perfect. Do you mind booking that for me?	3
Which day then?	2
Sure thing, when would you like to fly?	3
The total for this first class flight is $6684.	0
Okay, what are the dates you are planning on traveling?	2
There are 3 flights.	0
Do you prefer non stop or layover?	2
Negotiable.	0
I have Delta Airlines, departs at 9:10 AM – arrives at 5:01 AM. Your return flight departs at 10:00 AM – arrives at 1:05 PM.	1
What is the closest airport to it?	0
Yes, please, non-stop.	3
Goodbye.	2
$2,600.	0
Okay, please tell me now what preferences you want me to search for on this flight?	2
It's a price of $838.	0
Yes, I'm looking for not more than one stop.	2
Perfect, so it looks like Montego Bay from New York is about $396 for economy, if that's something you were looking for.	2
I found a flight that leaves at 10 a.m for $792 and has a one layover in Honolulu.	1
What return date?	0
Okay, That sounds good. And what about a return flight?	2
So, I found one flight that cost about $500 for round trip leaves LAX at 9:50 P.M.	2
After 7:00 PM only.	0
Yes, that's great.	2
What else can you tell me?	2
Please send me the details.	2
The least number.	0
And what were the dates again?	2
Ok. Are layovers okay?	2
Okay, what are the dates?	2
Okay, Great so you're all set to fly on Jet Blue at 9:42 p.m. Tonight have a great flight sir.	3
Allow me a moment to look into this for you. This will just be a second.	2
Where's the seat?	0
Both going there and coming back?	0
Okay, great.	2
Great.	3
Okay. That sounds good. Can you book that for me?	3
I'm trying to book a flight today and returning in 4 days from San Francisco to Berlin.	1
Yes, it's great. Thank you.	3
Okay, I'll book this and email you the Itinerary.	2
Thank you.	3
Yes. One way and non-stop, please. If that's possible.	3
Okay, anything else?	2
When is your date of journey?	0
There are also 3 in Seattle.	0
Are we still connected?	1
The return flight departs The Bahamas at 3:50 p.m, you would lend back in New York at 7:49 a.m.	2
Yes. Thank you.	3
Let me see what I can find. This will just be a second.	2
From LA to Miami.	0
Yes, please.	3
Does that mean Friday or Saturday?	2
Perfect, I'll take it.	2
Yes.	2
Oh, No. I'm talking about the first flight.	2
Correct, Yes.	2
It's not important.	1
Alright, You only have one option at $1809 for nonstop with these preferences.	2
Alright. That sounds good.	2
Is that all?	2
Thank you.	3
Hi, I'm looking to get a flight to Seattle, Washington.	3
Okay, sure. Do you have preferences for the flight?	2
I found a flight at 6 a.m. there is a 40 minute layover in Salt Lake City does that work?	2
Okay, everything sounds good. Thank you.	3
Let me check for you, hold on just a second.	2
Yes, email me.	2
Hi. How can I help you?	3
I'd also like for the flight to be nonstop.	2
It leaves at 8:35 AM.	0
Okay I found one.	2
Yes, Let them worry about this. I will be purchasing this and sending you the Dayton area to your email.	2
American.	0
I'll be sending you the details now.	1
Okay, got it.	2
10:10 a.m.	0
There is a 1 hour and 23 minute layover in Dallas and you'll arrive in Portland at 2:39 p.m.	2
Okay.	2
Cheap price.	0
Anything, that's important to you.	2
It will be me and my wife.	0
What is your price limit?	0
Window seat and first class. What else?	0
First class, please.	3
Would you like premium business class or first class?	3
Thank you.	3
Okay.	2
You will have a 7 hours layover in Newark.	1
Virgin America Airlines, please.	3
There is a flight that departs at 9:35 pm from New York City Airport and arrives at Kingston at 6:40 pm.	1
Alright, Bye.	2
Okay, morning times for both Mar 10 and 20?	2
So, Those are my basic details.	2
Let's do the first one.	0
Okay and what else?	2
I'd like to leave on Friday evening.	3
I found a window seat would you want me to purchase this for you.	3
Okay.	2
What else?	2
Okay. How's the food on Air Canada?	2
Hello, I need a flight, round-trip.	3
Do you prefer a nonstop flight?	2
The price round trip is $21,742.	0
Okay, got it.	2
I will choose economy flight economy seating and our timings will be after 5:00 p.m, And if I get a non-stop flight, that will be great and I will chill the Konami fly economy seating and the timing will be on 5:50 and if I get to.	2
I found a flight for you with Alaska airlines which departs at 3:40 P.M and arrives at 11:59 P.M.	2
Hi. I'd like to book a flight, please.	3
When would you like to travel?	3
Have a safe trip.	2
Let me see what I can find.	2
I can find a flight with economy seating.	1
Dollars?	0
Economy and I'd like to leave as early as possible on both legs.	2
Until next time.	2
You got it enjoy your flight.	2
New York City.	0
Tomorrow morning. Is there anything else?	2
Bye.	2
Okay, what class of travel would you prefer?	3
Yes. Right.	2
Is that everything?	2
Alright, cool. That would be on American Airlines. How's that sound?	2
Your return flight leaves at 6:15 a.m.	1
Thank you so much.	3
Anything else?	2
Do you have a departing flight that only has one layover?	2
Alright, I'll send you the flight details.	2
And what else?	2
The morning flight.	2
There are Delta and United airlines flights.	0
Okay. Your trip has been booked.	2
Goodbye.	2
American I choose.	0
Hello, I need a round trip commercial flight from Sacramento to Denver.	3
There is a 2 hour layover in New York.	0
One second.	0
Okay. That'll work. Go ahead, and book that for me. Can you?	3
Hello, how may I help you?	3
There is a nonstop flight leaving Chicago at 6 a.m. and arriving in LA at 8:27 a.m.	1
Anything more?	2
I will take 9:50 AM flight.	1
Hi, How can I help you?	3
Free wi-fi or pay per use?	1
Yes.	2
Okay and your return date is?	2
I need to go to Houston then to Orlando and then back to Los Angeles.	1
I see that you live in New York, is that where you want to fly out from?	2
Did you say 11:10 PM?	1
What time does it leave?	0
Okay and what else?	2
I'm looking for a round-trip airline flight from Los Angeles to Denver. Leaving today and coming back on June 30th. Both in the afternoon, please.	3
What seating class do u prefer?	2
Thank you.	3
That'll work.	1
Shall I look for you now?	2
The earliest would be 12:35 PM.	0
I would like to fly to Orlando, Florida.	3
I found many fights that are available is there any preference that you have for your flight or Airline?	2
Thank you.	3
Okay. That's pretty good timing and everything seems to be well rounded. It sounds good.	2
Thank you.	3
Okay.	2
And I'd like for the flight to depart in the evening.	2
Enjoy your trip.	2
Alright, then you're going to be leaving at 12:05 PM from Salt Lake City.	2
Nothing else today.	2
Yeah. 7:30 AM.	2
That sounds perfect.	2
Great. And the return?	3
Nassau?	0
Okay, you would like a flight leaving from Sacramento to Denver leaving today. Coming back in 4 days and leaving at the earliest time, is that correct?	3
Thank you.	3
Please tell me now what preferences you want me to search for on this flight.	2
That's okay.	2
Okay. You will arrive in SFO at 7 PM.	2
And then you will arrive in madrid at 8:35 AM the next day.	2
Just let me know what flights you found and we'll see if there's anything we need to narrow down.	2
Hello, I would like help finding a flight. I want to go to Copenhagen, Denmark.	3
Sounds good.	2
Yep, that's going to be on April 8th.	2
What kind of seating?	2
I'll take the 6:00 AM one.	1
One layover is okay with you?	2
Cool.	2
Does that include meals?	2
Southwestern would be my preferred choice.	2
Hello, How can I help you?	3
Perfect.	0
There is a 9:34 AM non-stop flight for $1463. Will that work?	2
Okay, sounds good.	2
That's all.	1
Yeah, I'm looking for round trip flight from New York City to Jamaica leaving today and coming back August 22nd. Earliest time of day possible on both flights, please.	3
The round-trip cost $2,792.	0
Thanks, bye.	3
You will be at Boston, the next day at 12:07 AM.	1
And my travel dates are April 14th through April 17th.	2
Okay, I will be right back with you.	2
What class would you prefer to fly?	3
What time of day did you want to leave?	2
March 22nd to March 25th to leave in the morning.	0
Is there anything else?	2
February 17th.	0
What class are you looking at?	2
Under $300?	0
Alright, thank you.	3
Okay, sounds good. Please book that one for me and send me the confirmation email and bye.	2
I would like it to be under $500.	2
I'd like to leave in a couple of days, on the 5th.	2
It's $842 this is the cheapest.	2
Yes.	2
Alright so United, yes?	2
Okay, 10:40 A.M.	2
There's a flight that leaves at 8:30 a.m. from San Diego and arrives in New York City at 6:40 P.M.	1
Thanks for your help.	3
You will arrive in Columbus at 4:14 pm.	1
Okay, let me look that up for you.	2
Okay. Can you go ahead and book that?	2
Okay that sounds cool.	2
Not bad. Sounds good.	2
See you later.	2
See you later.	2
Anything else?	2
Okay, goodbye.	2
Do you have any other preferences for this flight?	2
That sounds good to me.	2
Do you have any further questions?	2
Yeah.	2
Okay, I will send you a confirmation to your email. Have a safe flight.	2
I would like to go to Rome.	3
I'll just do economy class.	1
Yeah, That sounds pretty good. What to do?	2
8:32 AM	0
I don't think so.	1
Is there anything else I can help you with?	2
If possible I'd like to keep it under $1,000.	1
Yes. I would like to depart in the morning hours.	3
6:30 a.m., Please.	2
Do you prefer a non-stop flight?	2
And when are you planning on coming home?	2
I would like help finding a flight to San Francisco.	3
Can you help me find that?	2
Business class, I don't care if there's a layover.	2
Okay, What else?	2
Non stop or layoff?	0
Did you want to go to Montego Bay or Kingston in Jamaica?	2
Okay, perfect. That actually works really well and is the return flight a non-stop as well?	2
Just one.	0
What airline would you like to fly?	3
Hold on just a second.	2
Is that the cheapest?	2
You're welcome. Enjoy your trip, bye.	3
What are those dates?	0
With return flight on business class for round trip is $2,274.	1
Great, I'll book that part and get the return flight details to you.	3
Hello. How can I help you?	3
Hi. How can I help you?	3
I can check this for you. When would you like to leave?	3
Do you want to come back on April 29th?	2
I'm sorry, I'm having a hard time hearing you.	3
Okay.	2
Something in the economy class and if you can get me a flight on Delta, that'd be perfect.	2
You got it.	1
Not perfect.	1
Economy class then?	1
Sound good?	2
That'll be all.	1
And what time does that flight leave?	2
That sounds great.	2
Alright, let's book it.	2
I would like help finding a flight to Berlin.	3
You're all set.	0
Thank you.	3
Okay.	2
The afternoon, please.	3
Yep.	2
Thank you.	3
I would like help finding a flight to London, England. I really need to meet up with some friends and acquaintances in London.	3
Okay, Business class.	2
Okay, perfect.	2
Okay, what else?	2
Hello, how can I help you?	3
There is only one time to fly from Houston to Orlando. It's with United at 7:38 p.m.	1
Okay, any other preferences?	2
Okay, where are you going?	2
That's it and please, email me the details of the flights. Thank you.	3
I need to fly out tomorrow, July 11th and return on July 13th.	1
How about on the way back?	2
Alright.	2
Okay, I can look for that as well, anything else?	2
Okay.	2
$3,970.	0
This is first class and the ticket price is $1,149.	2
Enjoy your flight.	2
All right. Thank you.	3
An evening flight, is that all?	2
Do you have any other preferences?	2
Wednesday, April 19th.	0
Well, thank you. It's very kind. I need to leave today, and I want to get back in 3 days. And optimally, I would leave in the morning for both the departure and the return.	3
Is that okay?	2
Hello.	3
I would like to leave on March 10th and be back on March 15th.	2
I will prefer leaving in the afternoon.	2
You will have a 1 hour and 50 minute layover in Istanbul and you will be back in Los Angeles at 4:45 p.m.	2
I'd like to fly from JFK.	3
The tickets have been booked and the details have been emailed to you.	2
Alright, thanks.	3
Bye.	2
March 18th to 20th.	0
Do u prefer non stop or layover?	2
Okay, sure thing. It looks like the prices are pretty cheap, $200 for a non-stop flight, leaving at 4:25 PM.	2
Okay.	2
One moment.	0
Thank you very much.	3
I found a flight departing at 11:30 AM with American Airlines with one stop in Chicago.	1
Okay.	2
Any preferences for this flight?	2
I need it for today and I need to come back in 4 days.	1
Yes.	2
Yes.	2
How can I help you?	2
When will you be traveling from Seattle to Boston?	0
Okay. Sure. Where in the Bahamas? Nassau?	2
Okay, That sounds good then.	2
A round-trip for 5 days. Latest flights possibly for both.	0
Give me a AM, the earlier the better.	2
Goodbye.	2
Today.	0
I can help you with your flight search when will you be traveling to Amsterdam?	3
I need one ticket.	1
Okay, can you book that for me?	3
Hi, how can I help you?	3
Perfect, your tickets have been purchased and sent to you via email.	2
Okay, then any airlines will do.	2
Awesome! You are all set.	3
I would like to leave on April 20th, 2017 and return on April 27th, 2017.	3
The flight that I found leaves Tuesday at 3:35 p.m., from Los Angeles and arrives in Barcelona at 11 p.m.	2
Okay, you tell me like what legs the specifics of both like flight legs.	2
You would like to leave from LaGuardia sometime in the morning.	2
Next week, Monday.	2
Okay, I will send you the flight details now.	2
And what is your return date?	2
Well, I was trying to find a flight to get to Philly.	2
Yes. That sounds fine.	2
What times would you like to leave?	3
Okay, when would you like to leave?	3
Okay, I will book that for you now.	2
Do you have price reference?	1
Okay and for which dates?	2
Did you have dates in mind?	2
Round trip price with a 1 layover in Dallas.	2
Oh, okay. What's the total travel time?	2
I'd like to get an economy class.	2
No, that's all.	1
From April 15th to April 30th and do you have any preferences for this fight?	2
Economy class is okay.	2
I found a flight for $626 leaving at 7:50 a.m and you should arrive at your destination at 12:04 p.m.	1
Thank you.	3
I'm departing tomorrow, December 1. And I'm going to return on December 4th, Monday.	2
Alright. The 6 AM flight will have a 32 minutes layover in Detroit.	2
No.	1
Nothing else.	2
The return flight will be at 11:15 am with one stop.	0
Right.	2
I have another flight departing at 5:38 PM this evening this flight also has one stop.	2
You are all set. Enjoy your flight.	2
Looks like there are plenty of flights.	2
Great. Yep.	3
I'd like the cheapest that you can find.	2
Is there any flights available on that date in the morning?	2
I want to leave on March 18th and will come back on March 20th.	1
I have found one stop flight departing New York at 9 pm, Has a layover in Atlanta for 9 hours and 9 minutes arriving Nassau at 10:46 am. This is an over night flight.	2
Okay, book it.	2
Okay. That sound's good.	2
I'd prefer that any flight would be after 6:00 AM.	2
Great. Have a great day.	3
Richard 5:30 a.m. alright. And what is the ticket price?	2
Good.	3
Bye.	2
See you later.	2
Correct, They are coach.	0
You will have a 2 hour and 35-minute layover in NYC.	1
This will be with Delta Airlines.	2
Which type of seating class do you prefer?	3
Yes, That is the cheapest one.	2
Would you prefer a business class or economy?	3
Hold on just a second.	2
The tickets have been booked and the details have been emailed to you.	2
Okay, see you.	2
Sounds good.	2
Okay, great. And where is the stop?	2
Do you want to leave in the morning or afternoon flight?	2
I appreciate it, thank you.	3
Is economy class okay?	2
I'll be traveling April 15th and returning April 25th.	1
Hello.	3
I would like to leave on February 15th.	2
Okay, thank you.	3
Economy.	1
Okay, perfect!	2
It is going to be on Turkish Airlines.	1
For what days?	2
Anything else you need?	2
Yes.	2
So no longer business, is that okay?	2
Hi, how can I help you today	3
Can you confirm the dates of the travel?	2
Thank you.	3
Your welcome, enjoy your flight.	2
Okay, I have found a trip for you with American Airlines that total cost is $836. Would you like to hear the various different departure times?	3
Hello, how can I help you?	3
Goodbye!	2
No, that will be all.	1
I can help you book a flight from Seattle, Washington to Orlando, Florida.	2
Is there any way for me to get a window seat?	2
Hi. I'd like help booking a round-trip from Miami to London.	3
You will arrive in Baltimore at 4:37 P.M.	1
Any preferences for this flight?	2
Okay, flights from Houston, Texas to Madrid.	2
There are no non-stop flights.	1
I think that's everything.	2
Yeah, do you have a nonstop?	2
It's possible.	1
Delta.	0
I found a flight leaving at 8 A.M for 237$ non stop with a total travel time of 3 hours. OK, Details sent to your email have a safe flight.	2
And how long are the layovers?	2
Atlanta Georgia.	0
Okay	2
Nonstop.	0
Do you have a business class? The economy's fine, I guess.	2
2 hours and 40 minutes.	0
Thank you.	3
I'd like a round-trip commercial airline flight from Los Angeles to Denver.	2
Did you want to leave in the morning or afternoon flight?	2
The return flight leaves at 6:05 AM and arrives at 10:24 AM. And it has one-stop for 45 minutes. How does that sound?	2
That is correct.	0
Hi, how can I help you?	3
Okay. Does it have any layovers?	2
And I'd like to leave in the morning for both depart and return.	2
Do you have any preferences for the flight?	2
Does this matter?	2
I'm in New York City.	1
You got it, I'll book it for you now.	2
March 19th.	0
Okay.	2
Sounds good.	2
The time frame or the time?	0
Awesome, that's good timing for me.	3
What time would you like to leave for the return flight.	3
Arrives LA at 10 PM.	0
Yes. It's a 3-day trip.	2
Today this evening.	2
You got it, so there is a flight with United that has the same preferences non-stop as well.	2
Okay.	2
Keep smiling and have a good day.	2
I need to fly from Miami to London.	1
Okay, can I get one with just one layover, then?	2
Okay.	2
Hello. I need to find a flight from San Francisco to Chicago. Flying out today and returning on January 27th.	3
I will be going from August 1st to August 8th.	1
Hello.	3
There is actually only one flight.	0
And when would you like to return?	3
One second.	0
I'm coming back on April 19th.	1
I live in Houston.	1
Okay. Thank you.	3
Okay, Thank you.	3
You will leave at 6:00 a.m.	1
I found a seat on JetBlue that departs at 7:56 p.m and total travel time on that is 3 hours 49 minutes flight time. Is that ok for you?	2
Around what time would you like to leave?	3
To what city?	2
Okay, what are your preferences for this flight?	2
I'll be leaving on March 27th and returning on March 30th.	1
When are you coming back?	0
How many tickets do you need?	2
Okay, Thank you.	3
Okay. I could only find 1 to 2 stop flights.	2
Okay, I'll take it. Please send me the details.	2
Do you prefer non stop or layover?	2
Alright, what can you tell me?	2
Hi.	3
Thanks a lot.	3
I would like to book this flight, please.	3
When would you like to leave?	3
Is that the return flight, also?	2
At New York City.	2
Cool. Thank you.	3
I'd like to leave on March 10th and return on March 17th.	2
And you would like it to be less than $600, anything else?	2
Okay, thank you.	3
It's roundtrip.	0
And both of these flights are non stop.	1
Awesome. Thank you.	3
I will book that flight for you.	1
Okay.	2
I found that flight for you at least tonight at 7:30 p.m and arrives in Denver at 10:58.	2
Sound's good too.	2
Unfortunately, there are no flights with zero layovers in business class?	2
Which one?	2
Do you prefer a specific seating?	2
On Delta Airlines.	0
Hello!	3
Tell me about them.	2
Okay, What types of seats are those?	2
I've actually found a Delta flight with a 1 hour 46 minute layover in Atlanta for $1,121	1
There is O'Hare International or Midway International?	1
I found 3 flights before 9:00 a.m.	1
I found a flight that leaves at 6 am and lands at 10 am with one layover stop that cost $755.	1
Would you like to book your return flight?	3
Economy.	1
In the afternoon, please.	3
That sounds pretty good. What's the airline?	2
Thanks. I hope I will. See you later.	3
Okay, that's the cheapest flight. For your return flight would you like to come back late as well?	3
I have two flights with Delta leaving at 3:20 p.m and 7:33 p.m both for $1559.	1
That sounds good.	2
The total for this round-trip economy flight with Delta is $1101.	1
The cheapest first class ticket would be $975 with united airlines.	1
Okay, so you said you would like it to be a non-Stop flight and you would like to fly on Delta Airlines.	3
I was only able to find one non-stop morning flight on March 18th.	1
San Francisco.	0
Okay.	2
Is that round trip or one way?	2
And, I need to fly on April 2nd and return on April 8th.	2
No preferences. Oh yes, I have one preference. I would like it to be first class to fly.	2
Return flight departs at 8:40 am and arrives at 10 am.	0
Okay and what is the price for the business class, please?	3
Okay. 8:55 P.M. You will arrive in London at 3:15 P.M.	2
I would like two first-class tickets, please.	3
Can I get a window seat?	2
What day is that exactly?	2
No, that'll be all.	1
Yes in the evening the return flight is 12:40 p.m or 10:50 p.m.	2
How much is the ticket?	2
I would like help finding a flight to Brussels.	3
Hello. How can I help you?	3
1 hour 38 minutes.	0
Alright. Sounds good.	2
Direct.	0
Jake Hagood okay home which is okay. I'm home anytime you expect to my destination.	2
Would 10:50 a.m. flight work for you?	2
I would like the departure and return time to be in the evening.	2
One moment, please.	3
Tell me your preferences about the flight?	2
Anything else?	2
8:45 a.m, please.	2
Okay.	2
Can you please confirm the dates of your travel?	3
Okay, can you book that flight for me? What time does it arrive in Barcelona?	3
I would take economy premium.	1
Have a great day.	2
I will be leaving on February 3rd.	1
What is the cheapest available?	2
Correct.	0
I'd like it to be nonstop, and I'd like it to be the cheapest flight.	3
Hello, how can I help you?	3
Alright! Which are they?	2
Thank you.	3
Would you be able to help me to book those economy-class tickets?	3
I would like help finding a round trip flight to Manchester, New Hampshire.	3
I found a round-trip flight for $709 that leaves at 9:10 a.m. with one layover.	1
Make sure it's the cheapest and has Wi-Fi.	2
All right, that one sounds great, too.	3
Okay, I can help you with your flight search to Miami. You're in Seattle, Washington right?	2
One flight for $9211 at 7:50 p.m with one stop.	0
Perfect.	0
You're welcome. I will send you the confirmation to your email. Have a safe flight. Talk to you next time, Bye.	3
How can I help you?	2
Okay.	2
On Feb 23, you will leave at 9:55 p.m. and arrive in SFO at 12:10 a.m.	2
Could you get the earliest?	3
It departs at 8:30 am and arrives in Atlanta at 4:22 pm.	0
I would like it to be a non-stop flight.	2
Hold on.	2
This will just be a second.	0
I'd like to leave in the morning.	3
Okay.	2
Do you prefer AM or PM?	2
Okay.	2
The return flight for that is at 5:29 p.m. Would you like me to book this flights for you?	3
You said it was $100 more, but how much is it?	2
That's the total cost or the cost per ticket?	0
There are no airports in Anaheim.	1
Okay, sounds good. Any other preferences?	2
Okay.	2
Okay, first class. Got it, anything else?	2
Okay, and what about the return?	2
10:18 AM	0
Bye.	2
At 5:25 p.m.	0
I'm looking for under $500 per ticket.	1
I'm looking to leave on March 30th and return on April 2nd.	1
Hold on.	2
Yeah.	2
The cheapest starts at $2175 for round trip.	1
Wi-Fi and they correct?	2
Thanks.	3
Goodbye.	2
I'll send your itinerary now.	1
Okay, for that tickets price are starting at $1,929, the next ticket above that is $3,499.	2
My return date is March the 1st, 2017.	1
And when would you like to return?	3
Please sort your search results. I would like the cheapest flight possible, please.	3
Wi-Fi	0
All right. It's early, but expected.	2
Okay, from Seattle to Miami, right?	2
Is this for a round trip flight or one way?	2
$3,262 at 5:20 p.m.	0
Yeah, definitely. I'm flying out of LAX and into Houston.	2
Leaving on February 11th and returning on February 22nd.	0
Thank you so much.	3
Yeah, I'd like help finding a commercial flight to the London, UK.	2
Hi, I need help finding a round trip ticket from San Francisco to Boston, please.	3
Hi. I would like to book a round-trip commercial airline flight from Los Angeles, California to Denver, Colorado. And I would like it to depart today and return in 2 days. I would like the departure time for return. And depart to be as latest as possible.	3
That's okay.	2
No. Thank you.	3
Okay.	2
Do you have any other preferences?	2
Something that's near the restroom.	2
Okay, the return trip is a separate ticket it leaves at 8 a.m. and arrives at 4:30 p.m.	2
I have found an overnight flight departing Los Angeles at 6:30 pm has a layover in Istanbul for 13h 45m and arrives Madrid at 10:50 am.	1
Thank you.	3
First-class seating, please.	3
Okay, can you work out some way to get me there? There's got to be a way to fly from San Francisco to Jamaica.	3
I'm looking for a round-trip flight from San Francisco to the Bahamas, please.	3
Perfect.	0
Okay, what about your flight?	2
Two adult tickets.	2
What else can you tell me?	2
And then any cabin class?	2
I'll be leaving tomorrow and coming back on the 5th.	1
Thank you.	3
That's the cheapest in one stop flight.	1
This will work for me. Can you book it?	3
Can you give me the the parting times for both flights?	2
See you later.	2
Yeah, I think I want to leave New York in the morning to arrive in California pretty early, and I want to leave California around 10:00 AM.	2
If possible, can we try to make them direct flights?	2
Bye. Until next time.	2
Okay, let me see what I can find.	2
6 hours 45 minutes.	0
You're welcome.	2
Okay.	2
Alright, what are the dates that you want to travel on?	2
I need to leave today and return on sixth. I need to leave and return in the evening.	1
Okay.	2
Hello, I need to find a commercial airline flight.	3
The cheapest flight is $175 one way with Frontier Airlines leaving at 10:10 a.m. 16 hour 15 minutes with one stop that is 10 hours endeavor.	2
Okay, no problem.	2
Yes.	2
It is at 7:50 AM. Is that okay for you?	2
There are several airlines for you to travel. They are united, Delta, American united.	2
Thank you. Bye.	3
What seating class would you like?	3
Hey, I'd like to find a flight to San Diego.	3
I'm looking for a round-trip air flight. I need to leave San Francisco, and I'm headed out to Boston in this awful Boston weather. I need to leave, today. And come back 4 days later. I'll be headed out in the morning for both flights. And it would be great if you could find something that fits that.	3
I found a flight that leaves New York City at 3:30 PM and arrives in Miami at 7:02 PM.	1
One way flight?	0
What time of day do you want to leave?	2
For one way.	2
You are leaving Seattle Washington on March 15th at 11:55 PM and arriving in New York City at 10:13 AM. For the flight home you are leaving Monday, March 20th at 5:54 PM and arriving home at 12:48 AM. You will be flying American Airlines and the price of the ticket is $1,056.	2
Yes.	2
Okay. I'll take the layover, Then.	2
Here is the flight detail for the cheapest American airlines flight.	2
I can help you with that. When and where will you be travelling?	3
Non-stop is preferred if I can get it.	0
Thank you.	3
Great. What's the price for this ticket?	3
8 A.M, 4:29 P.M, or 7:56 P.M.	0
Okay.	2
Do you need anything else?	2
You will then leave from JFK at 5:30 PM on Mar 30.	1
Hi user. I can help you with that, what day would you like to leave?	3
Well, I'd rather have coach, but if economy is available, that's fine.	2
I would also like to leave on the 5th of March and return on the 10th of March.	2
Hi, how can I help you?	3
Emailing now.	1
What seating class do you prefer?	2
You will be flying with Virgin America.	0
Alright, I found a flight departing at 10:55 AM with United, there are two layovers, one in Newark and the other in Dublin.	2
Alright, 2:50 and 5:00. And how about the return flight?	2
Tegel.	0
Hi.	3
Shall i book this now?	2
That's correct.	1
Okay.	2
What preferences do you have for this flight?	2
Nope. Only Delta and Alaska.	2
That's it.	0
Okay.	2
Okay.	2
Bye.	2
One.	0
Okay, business class but, I need to leave and return as late as possible.	2
Sacramento to Chicago, is that correct?	2
Bye.	2
I found a flight that leaves New York City at 3:45 p.m and arrives in San Francisco at 7:31 p.m.	1
I'd like to find a flight.	2
Okay, there is a nonstop flight. Do you want?	2
Nice.	2
How can I help you?	2
On the way back you'll leave at 3:30 PM and arrive in Los Angeles at 6:40 PM.	2
Can you confirm the number of adults?	2
6:45 p.m.	0
How can I help you?	2
Okay, Go ahead.	2
I'm going to be leaving on the 4th of March, and I hope to come back on 10th.	2
That sounds great!	2
Okay, Do you have a specific class and time that you want to fly?	2
To LAX. What else?	0
Take care.	2
That's okay. Are there at least any one layover available?	2
What class would you like to fly?	3
And what else?	2
That should work. Is that the only choice?	2
Did you want any type of cabin?	2
I have found an overnight nonstop flight, departing Los Angeles at 4:10 p.m. and arriving London at 10:40 a.m.	1
Nonstop.	0
Got it.	2
Anything else?	2
Is there anything else I can do for you?	2
Great, do you have any other questions?	3
I can hear myself on your end. Please plug in a headset or I will have to cancel this session.	2
Great!	3
What are your preferences for the flight?	2
I'd like a seat by the window.	2
Okay, excellent. And that's coach class?	2
Yeah. I want it to be a straight flight. But the travel time is completely like important to me.	2
Afternoon flight.	0
Nonstop or the least amount of layovers, If possible.	0
That would be great.	2
The cheapest possible flight is $4,326 and also leaves at 8:55 p.m. one stop.	1
Nothing else for today. Thank you.	3
Yes, each flight has one layover.	2
Okay, I have booked these flights.	2
There is only one time.	0
Have a great day, enjoy your trip.	2
You're welcome.	2
All right. Thank you. Goodbye.	3
I found a seat on Alaska airlines for $916.	1
Do you have one for under $5,000?	1
Okay, I'll go with 5:44 AM one.	2
I will leave in the morning.	1
Alright.	2
Yeah, that's fine.	2
The total for this round trip with Air France is $947.	1
Okay.	2
Nonstop?	0
And how long were you planning to stay?	2
I'll take the 12.35 p.m. flight.	1
Yeah. Can you help me book a round trip flight from Seattle to Chicago?	3
Okay.	2
And I would like the price to be under $5,000.	2
Hello!	3
Okay.	2
Thank you, Bye.	3
Is its a round trip flight to Philadelphia or one way?	2
I'm going to leave on April 14th and come back on April 17th.	1
Yes, please.	3
Hello, how may I help you?	3
On Wednesday of the following week.	0
Wonderful, that sounds great.	3
Okay. Leaving around the same time?	2
I was able to find two tickets for under 2,000 with only 1 layover.	1
Non-stop as well.	0
Yes, It is business class.	2
goodbye then.	2
And the departing flight from Rome, Italy is going to be Lufthansa Airlines.	1
I understand. They are actually the same price	2
I would like to fly with American or United or Delta.	2
$625.	0
Let me send you the flight details.	2
How can I help you?	2
Is that okay?	2
Are there any other choices that's shorter flight time?	2
And also the flight if I have a nonstop flight, then it will be the additional advantage.	2
I will send you a confirmation.	1
I'd like to have a window seat.	3
Okay, so I would have to order through their website?	2
I would like help finding a flight to the Dominican Republic.	3
That's all.	1
Tacoma. And I want the flight to be an afternoon flight.	2
When does it arrive at the both stops?	0
I apologize there are no non-stop flights from Seattle Washington to Fort Myers International Airport.	3
Arriving at 4:40 p.m.	0
Is that all?	2
There is a flight for $431 leaving at 7 a.m. with JetBlue and it is non-stop.	1
Do you have a pricing range?	2
Thank you.	3
Yes, I want to leave on the 20th of April and return on the 26th of April.	2
Nothing else today. That covers everything I need today. Thank you very much.	3
Leave in the morning, that's easy to find.	2
Alright.	2
This is a United flight, one stop.	2
Yes, I would like to spend $2,000 to $6,000 for my trip.	2
No non-stop flights. Is that okay?	2
When are you planning to Berlin?	0
I will now find your flight.	1
Is it a one-way ticket or are you returning?	2
How about San Francisco to New York?	2
Are you leaving today?	0
And one with the least amount of layovers. I want it to leave early in the morning.	2
My destination is Boston, Massachusetts.	1
Perfect.	0
No.	1
You will fly back at 10:45 PM.	2
Have a good day.	2
Departs at 4:30 PM and arrives at 6:37 PM. Prices $1185.	0
Okay.	2
What was that?	0
I'd like first class.	2
Hi. How can I help you?	3
Okay, Where are you heading to?	2
12:00 p.m.	0
Seattle, Washington.	2
No problem, tell me your preferences for this flight.	2
I'll go with the First class one.	1
Yes.	2
Yes, you can go ahead and book that for me. Thank you.	3
Your details have been emailed.	2
And I would prefer it if I get something in the evening timing after 5:00.	2
What February?	0
7:10 AM, 8:45 AM, or 10:40 AM.	0
There are no flights to Manchester, New Hampshire.	1
I can help you with your flight search.	2
Correct.	0
Goodbye.	2
Hello Assistant, how are you today?	3
Goodbye.	2
You're welcome.	2
How can I help you?	2
Okay, let me send you the details for you.	2
What else can you tell me?	2
KLM.	0
Hello.	3
Okay. I'll take that flight then.	2
I do not, but my other preferences are no layovers and in an aisle seat.	2
Looking for you.	2
What else?	2
Oh! I'm sorry about that.	3
Hello, I need a commercial flight from San Francisco to Salt Lake City, please.	3
That works for me.	0
Okay.	2
The lowest fare would be helpful.	2
I can make it work.	1
Well, give me a moment then. I have to redo the search since that was not included.	2
Sounds good, book it.	2
You will arrive in Amsterdam at 8:15 AM.	1
I'm happy to help you book your plane tickets today. I'm showing you located in Los Angeles right now, do you want to fly out of LAX?	3
Okay, I'll take it.	2
Oh wow, nonstop dropped below $2000 for those dates.	2
Can I have business class?	2
All right, Thank you.	3
I'm looking to get it some time next week, maybe the 10th and I'd like to come back the 24th.	3
A few layovers.	2
Hi Assistant, I need help in finding a flight to Dublin, Ireland.	3
That's okay.	2
And my other preference is I need a business class flight.	2
Okay. Do the Delta have any executive class?	2
Great.	3
That'll be great.	2
I'd like to leave in the afternoon if possible.	3
Hello. I like help finding a flight from New York City to Jamaica.	3
Yes, I'm looking for the cheapest flight possible and the fewest stops possible.	2
A flight with the least amount of stops possible.	0
Hello, how can I help you?	3
I'm looking for flight to Munich, Germany.	1
And what else can you tell me?	2
Non-stop, if possible.	0
The best value ticket is $2,693. This flight is with Delta Airlines and leaves at 8:45 AM on July 2nd. However, there is an earlier flight at 6 AM with American Airlines for $2,978. Do you prefer to have the earlier flight at a higher price or the later flight at the lower price?	3
$700.	0
Okay, you got it. Do you want to leave in a few months or would you like to leave soon?	3
Goodbye.	2
All right. I like that. I'd like to choose that flight.	3
And under how much again?	2
A flight to Paris?	0
I'm looking for a round-trip airline flight from San Francisco to London leaving July 2nd and returning July 7th in the morning for both.	2
You're very welcome. Hope you enjoy your flight and trip.	3
Okay.	2
Okay, I found the flight for you. you'll be leaving SFO at 11:58 pm and arriving in Madrid at 3:55 am. Your return flight will leave at 7:35 pm and arrive in San Francisco at 10:46 pm.	2
Okay. Do you have any preferences in price or seating?	2
The best price flight is $1,034 round trip with Delta Airlines leaving at 9:20 a.m. and arriving at 3 p.m. and has one stop and there are no non-stop flights for this route.	2
What is the airline? It will leave at 1:35 P.M. All right. And when will it arrive?	2
Hello. I'd like to book a flight to Ireland.	3
Going to Madrid, Spain.	0
I'm sorry. Can you repeat that?	3
Round trip.	0
Got it, flight has been booked.	2
Perfect. I'll take it.	2
Departing from Los Angeles to Amsterdam, got it.	2
I'd like to find a commercial flight that goes to Washington DC.	2
That sounds great.	2
Hello.	3
Here are the times to fly out on March 10th with Virgin America.	2
Okay, let's do United.	2
Okay.	2
Yes, please.	3
Okay. Sorry if that's a lot.	3
That's pretty much it for today.	2
Afternoon and economy class please.	3
I would like to fly on Delta Airlines.	3
There's one layover in Charlotte.	0
It's a round-trip flight.	0
Up to how much do you want to spend on your flight?	2
Arrive in Washington dc at 10:41 A.M.	0
The round-trip price is $649. Enjoy your flight.	2
That works.	0
Bye.	2
Hi, I would like to schedule a flight to Miami, Florida.	3
Thank you.	3
Okay, I got it.	2
Okay, Are they 2 adults?	2
Okay.	2
Okay. Which days are lower closest to February 15th?	2
Have a safe flight.	2
You too, have a great day.	2
Okay. What are the dates you plan on leaving?	2
Itinerary has been sent to your email, bye.	2
I can do that for you, I will send you the confirmation to your email. Have a safe flight.	3
Economy.	1
Okay, when do you plan to visit Portland?	2
If I can fly on Delta that'd be perfect. And I'm going to be flying out on April 1st and then coming back on the 4th.	1
I was able to locate a flight by Alaska Airlines for $1,871. This is a Non-Stop first class flight for one adult and depart at 7:15 a.m. and will arrive at 10:25 a.m.	1
Take a 11:05 a.m.	2
I found a flight departing at 3:35 p.m. Is that okay?	2
Sure, let me book that for you and get your return flight details.	2
I would like help in finding a flight to London, England.	3
That works.	0
I have a flight for $193 one way at least at 4:03 PM with American Airlines it has one-stop in Dallas for an hour the total flight time is 8 hours and 33 minutes, will this work for you?	3
I want the time of day.	1
I want to land in San Juan.	1
Hi.	3
I would like help finding a flight to Barcelona, Spain.	3
It would be $1122.	0
Okay. That sounds good.	2
Cheapest flight, Wi-Fi a must.	2
Could I get first class?	2
Hi, I'd like to take a trip to Europe. I'd like to go to Rome, Italy.	3
Let me get you your return flight details now.	2
Okay, great. Enjoy your vacation.	2
All right, see you. Bye.	3
For the return flight on Monday August 14th you would depart Salt Lake City at 8:25 a.m. this flight does have WiFi as well.	2
I can help you with that, where would you be traveling to?	3
Okay do you have any other amenities you prefer?	2
I'll choose the first option.	1
Hi, I'm looking for a round-trip flight from Seattle to Boston.	3
Select the most popular one.	2
Is that the cheapest?	2
Okay, that's fine.	2
I found a round trip flight for $439. This flight departs at 7:00 a.m.	1
Okay. 5:55 p.m.	2
Got it. Price point set to $1,500 or less.	2
Jet Blue has a few seats at $262 one way without any layover.	2
Yes, I would like only one connection, please.	3
Do you have any other preferences for the flights?	2
How many stops?	0
Alright.	2
Details sent to your email.	2
Shall I book these for you?	2
I would like help finding a flight to Rome.	3
All of them?	0
Okay, cool.	2
Yes, Norwegian Airlines has vegetarian options.	2
[truncated: 8,010 more rows]
