# Supplementary material for: GenPADS: Reinforcing politeness in an end-to-end dialogue system
Source: PLoS One. 2023 Jan 6;18(1):e0278323. doi: 10.1371/journal.pone.0278323 (PMC9821416; doi:10.1371/journal.pone.0278323)
Supplement: S1 Data — (ZIP) [file pone.0278323.s001.zip › GenPADS_Data_Sample/Sample_PADD/food-ordering_pol_annotated_data.csv]

text	labels
Bye.	2
Oh, let's go with the bigger size, then.	2
How can I help you?	2
Hello. I like to order food for takeout. I'd like to have pizza.	3
Do they come in different sizes or is it all just one size?	0
I need two cheeseburgers. One with pickles, lettuce, onion and cheese. The other one with just mustard, ketchup and cheese.	1
2 large mushroom pizzas. Would you like to add anything else to this order? Sides or drinks?	3
Bye.	2
Anything else?	2
And a large drink like a Coke or Pepsi, whichever one you got.	0
A burrito with sausage egg and cheese, one burrito sausage egg and cheese with relish and what was the last burrito?	2
Hello.	3
Well, I'm looking to get a medium tray of lasagna and another medium tray of rigatoni and that's it.	2
Yes, that's correct. And can you add one salad to that please, with the house dressing and that should be it.	3
Yes.	2
I want a Sausage and Egg Burritos.	1
Great, I'll be there.	3
Hi. How can I help you?	3
Yes. Could I have a large water bottle with that please?	3
Yeah.	2
Okay. I have your personal details on file. Your order will be ready for pick-up in about 20 minutes.	2
One person. Just me.	0
What kind of toppings would you like me to add?	3
Okay, And the next order I'd like a large bowl of vegetable soup.	2
Hi, Today I need your help finding food for takeout for one person. I'm looking to order some pizza.	3
I can help you with that. What would you like to order?	3
Indian food.	0
How can I help you?	2
2-liter bottles of Pepsi, please.	2
A little bit of hot sauce on the side.	0
One moment.	0
Yep, That is correct.	2
Thank you.	3
See you later.	2
My pleasure. Enjoy. Goodbye.	2
Three hot dogs with fries. Everything on the hot dogs. And three larges Cokes, please.	3
Sure, let me bring that up. Looks like you had 1 large pizza with one-half pepperoni and one-half mushroom.	2
Okay. I have your personal details on file. Your order will be ready for pick-up in about 20 minutes.	2
Fabulous, Thank you so much for your help.	3
Hi, I'm going to order some pork.	3
Okay. I have your personal details on file. Your order will be ready for pick-up in about 20 minutes.	2
Thank you.	3
Okay, bye.	2
Yap.	2
Hi. How can I help you?	3
Hello, how can I help you?	3
Yes. That's correct.	2
It looks like there's a special on pad Thai for this evening.	2
How can I help you?	2
Would you like anything to drink?	3
How can I help you?	2
Thank you.	3
Okay, Let me get one 2-L Coke and one 2-L Diet Coke.	2
I have your personal details on file. Your order will be ready for pick-up in about 20 minutes.	2
I would like some low fat milk.	2
You’re welcome.Enjoy your meal. Goodbye.	2
Two orders of orange chicken - 2 orders of shrimp fried rice - 2 cokes with chopsticks?	2
Thank you.	3
Let me confirm your order. 1 large pizza with one-half pepperoni and one-half mushroom and one salad with house dressing, is there anything else to add?	2
And I like to go with those, like a side of french fries with ketchup and I'd like to add a coke with that. That's all I want.	2
Hi. I need to order sandwiches.	3
One baked cheese tortellini.	0
Just to confirm you would like to order one order of Chicken Masala, Butter Chicken and a side order of Samosa. Is that correct?	3
So, just to confirm you would like both the burgers as beef burgers. Is that correct?	2
Alright. Thank you so much.	3
Yeah, can I get two orders of sweet and sour chicken, two orders of shrimp fried rice, four spring rolls and 2 L of Mountain Dew, and I think that should be it.	2
Okay, sounds good.	2
You're welcome. Enjoy your meal! Goodbye.	2
I'm looking to get a sausage and mushroom pizza, a large.	2
Yeah, I would like some Chicken Tikka Masala.	2
Sweet and sour pork, Kung pao chicken and dumplings.	2
What kind of soup would you like to order for three people?	3
Can you help me?	2
Can you tell me that what would like to place an order?	2
Hi.	3
Is that correct?	0
Hello. I need your help getting take out for two people. I'm looking to get some sandwiches.	3
Fantastic. Thank you.	3
Thank you.	3
Yes and eagg rolls too and that will be it.	2
You're welcome.	2
Okay. I have your personal details on file. Your order will be ready for pick-up in about 20 minutes.	2
A cheeseburger with a side of French fries.	0
No. two orders of three spring rolls So one order would be three spring rolls, right? Two orders would be It's just two orders of three spring rolls.	1
I will be sure, they have Ranch for your salad. Anything else?	2
How can I help you?	2
Bye.	2
I have your personal details on file. Your order will be ready for pick-up in about 20 minutes.	2
Okay, so I got one shrimp burrito with white rice, black beans and pico de gallo.	2
Two large pepperoni and bacon and one order of breadsticks. Anything else?	2
Anything else?	2
I can help you to order takeout for two people. Go ahead with your order.	2
I'd like to order a Beef Tongue Quesadilla, a Bean Avocado Burrito, two cans of Diet Coke. That would be all.	2
Okay. Thank you.	3
I am looking for a place where I can get takeout just for one person. I'm looking to get myself a pork bowl.	2
Perfect. Book it for me. Thank you.	3
With also a salad.	0
We're liking the honey mustard.	2
Do you need anything else?	1
A regular gyro, everything on it and order fries to go along with that, great.	2
Hello. How are you? I'd like to order a pizza for takeout for three people.	3
Okay, one Rodeo Burger. What else?	2
That sounds great.	2
All right, I'll head down there in 20 min. Thank you for helping me out. Bye.	3
You're welcome bye.	2
Okay. I have your personal details on file. Your order will be ready for pick-up in about 20 minutes.	2
Correct.	0
Thank you so much.	3
Will complete my order, yes.	2
Hello.	3
Bye.	2
Looks like you had 1 large pizza with one half pepperoni and one half mushroom in the last week. Is it right?	2
Would you like to add anything to drink?	3
Hi. How can I help you?	3
Som tam.	0
Yes, sure I can help you with that.	2
Hello.	3
No. Both with ranch dressing. One without tomatoes.	1
Hi, I want to order some takeout for three people. We're thinking to order some Thai food.	3
Okay. I have your details on file. Your order will be ready for pick-up in about 20 minutes.	2
Hello, what can I do for you?	3
Okay great. What else?	2
I would like two hot dogs with only mustard on them.	2
Yes, it is.	2
Your welcome.	2
Yes, that is correct. I would also like to order add on two iced teas to that order, please.	3
That's correct.	2
Thank you.	3
Yeah, I'd like to place an order for some Indian food.	2
What type of pork balls?	0
Breakfast burrito take out. Any side dishes or drink?	2
That'll be it.	1
Okay. One second.	0
Hi, today I need your help ordering food for take out. I ordered food last weekend at Casa Sanchez. I'm looking to reorder the same thing.	3
You would like to order one platter of euro, one serving moussaka and one serving of Pastitsio.	3
How can I help you?	2
Okay. I have your personal details on file. Your order will be ready for pick-up in about 20 minutes.	2
Medium tray of lasagna and a medium tray of rigatoni. Would you like anything else with that?	3
Would you like anything to drink?	3
Just to confirm, you would like to order 3 extra large breakfast burritos with extra salsa steak everything on it and 3 large cokes.	3
I'm looking for Greek food.	2
1 large pizza with one half pepperoni and one half mushroom and 2 Iced teas.	0
Just a moment. I would like a fish ball with rock fish salad and maybe a Hawaiian style paw-paw as well.	2
Hey. I am looking to order some takeout food for one person.	3
Just to confirm, you would like to order mustard chili and spaghetti with meatballs. 2 diet cokes and extra parmesan on the side.	2
How can I help you?	2
One chocolate brownie! Sure. I've added that to the order.	2
I would like to have crackers with tomato soup, on the side.	2
What are my options?	0
Yes, I'd like to order hot dogs for myself, please.	3
Of course.	0
Sounds good, thank you. When will my order be ready?	3
Could I also get one 2-L of Sprite cola?	2
You're welcome. Goodbye.	2
And som tam, you got it.	0
Absolutely, what kind of pasta would they like?	2
Would you like to have anything to drink?	3
Hello user. How can I help you?	3
No, that should be it for me.	1
Goodbye.	2
Anything else?	2
Okay. I have your personal details on file. Your order will be ready for pick-up in about 20 minutes.	2
Great.	3
Looking for a takeout for myself. Looking for pizza.	2
That is correct.	2
Thanks. You, too.	3
Ketchup would be good on the hot dog.	2
Yeah, that's great.	2
Until next time.	0
Only Myself.	2
One large pizza got it.	0
BLT on a ciabatta bun with bacon lettuce and tomato, a turkey with Swiss cheese and a hoagie with American cheese with lettuce and ham and 3 cokes.	2
I'd also like a steak burrito with lettuce, tomato, hot salsa, brown rice, and kidney beans.	2
Perfect, thank you so much for your help.	3
I like to take that out.	2
Yep, That's right.	2
Goodbye.	2
Hello, how can I help you?	3
Okay, sure. What do you want to order?	2
Can you repeat your question?	2
And then can I just get three glasses of water and that's going to be it?	2
Alright.	2
Hi, I would like to order take out for one person, please.	3
Hello Assistant, I need help ordering some food for take-out for three people.	3
Okay.	2
Okay, I'd like breakfast burritos food for take off for three people.	2
And then one steak gyro with tomato, onion, and tzatziki sauce.	0
Yes, takeout for myself, please. Mexican food.	3
Sounds good. Anything else?	2
Ok, one large coke.	2
Lasagna with mozzarella and Italian sausage got it. Anything else?	2
That is correct.	2
Yeah. Can I get one lamb gyro with a side fruit?	2
What would you like to order?	3
Okay. I have your personal details on file. Your order will be ready for pick-up in about 20 minutes.	2
Okay, which restaurant?	2
And some large order of fries.	0
Anything else?	2
Poki comes with rice.	0
What would you like?	3
I'm looking for barbecue.	2
Hi.	3
Yeah so you got one large pizza with 1/2 pepperoni and 1/2 mushroom is that correct?	2
So just to confirm you would like to order chimichangas and 2 liter bottle of coke.	2
I'm looking to order take out for one person, please.	3
Okay, Awesome. That's pretty good timing for me. I'll be ready to pick it up. Thank you.	3
Three orders of breakfast burrito.	0
I'm going to place a couple of takeout order for a couple sandwiches.	1
What kind of pasta would you like to order?	3
Okay, I have your personal details on file. Your order will be ready for pick-up in about 20 minutes.	2
You are welcome.	2
Yes.	2
Hello.	3
Okay.	2
Hello. How can I help you?	3
Yes.	2
How can I help you?	2
Well, pardon my butchering of the pronunciation of this, but how about some khanom Chin Nam ngiao, Khanom Chin Nam ya and some cow fat kai and that should be it for me.	3
Okay. Let me confirm what you have: 1 market burrito with black beans and spicy salsa and 1 chicken taco platter with refried beans and 2 ice teas.	2
Awesome, thank you.	3
Okay. I have your personal details on file. Your order will be ready for pick-up in 20 minutes.	2
Correct.	0
Okay. I have your personal details on file. Your order will be ready for pick-up in about 20 minutes.	2
Yes.	2
Hi.	3
Okay, this is what I have one Coney Island hot dog with mustard onions cheddar cheese and chili sauce and one West Virginia hot dog with mustard coleslaw, and chili sauce.	2
Hello.	3
Veggie lasagna, a Cesar salad, and Cartufo and a diet coke. For one. Is that correct?	2
I'd like to order breakfast for three people, please.	3
Okay, I have your personal details on file. Your order will be ready for pick-up in about 20 minutes.	2
Go ahead.	0
Hello.	3
I will add to Cokes to order, anything else?	1
I'd like to order some Mexican food.	2
Anything else before I confirm your order?	2
Thank you.	3
Perfect, What would you like to add?	3
Awesome. I think that's everything.	3
What would you like to order in Chinese food?	3
Hello.	3
I'd like one pulled pork sandwich.	2
Just for one person.	0
You're welcome.	2
Yes and then two mimosas.	2
One enchilada with a large side of guacamole and a large bean burrito.	0
Okay. I have your personal details on file. Your order will be ready for pick-up in about 20 minutes.	2
Okay, for the second order I'd like to get a Spaghetti and meat balls also with the salad with a French dressing, if you have it.	2
All right. Sounds delicious.	2
Okay, Let me confirm what you have: 1 large pizza with one half pepperoni and one half mushroom and brownie.	2
Okay. Let me confirm what you have two burgers well done with everything on them. Sweet potato fries with both and 2 iced teas.	2
And some green tea.	0
I want to order some takeout.	1
Did you get that?	0
Alright.	2
You're welcome. Have a nice day. Bye.	2
Two fish salads with cheese and 2 large cokes.	2
Hello, how can I help you?	3
Perfect. That will be all.	1
Okay, 2 hot dogs.	2
Hi, I'd like to get some Gyros.	3
Awesome.	3
Yeah.	2
Nope, that's it.	2
Anything else?	2
Thank you very much.	3
Hi. I want to get take get takeout.	3
Alright, great. Thank you.	3
Its added to the order.	0
One steak gyro with tomato, onion, and tzatziki sauce.	2
Hi. I'm sorry about that. I'm ready to finish my order now.	3
All right, thank you.	3
No, That'll be it. Thank you.	3
Okay. I just want two cheeseburgers with just ketchup.	2
Hi. How can I help you?	3
Thank you so much, bye.	3
How can I help you?	2
That's correct.	2
Let me get a stack of ribs, and then also let's go for a side of wings.	2
Sure, Let me bring it up. Looks like you had two burgers well done with everything on them. Sweet potato fries with both.	2
I wanted to order hot dogs. For the first order, can I have a hot dog with chili and cheese?	2
Okay. I have your personal details on file. Your order will be ready for pick-up in about 20 minutes.	2
Just to confirm, you would like to order two pork yeeros. Is that correct?	2
Just one moment.	0
Okay and what would you like?	3
Hello. How can I help you?	3
Got it.	0
Coffee. What size?	0
Would you like to add something as sides like garlic bread.	3
Two orders of split pea soup and one order of tomato soup with a side of saltines.	0
I can help you with that. What would you like to order in barbecue?	3
Okay, sure thing.	2
Your order one serving of British crab spaghetti, one serving of gnocchi Sorrentina and one serving of lemony courgette linguine.	0
Okay. I have your details on file. Your order will be ready for pick-up in about 20 minutes.	2
No, that's it.	1
You’re welcome. Have a great weekend.	2
No, that's it.	1
Hello, i need to resume a take-out order that was being placed.	3
Yep. That's correct. Now I'm looking to add two ice teas to that.	2
Okay.	2
Okay, thank you. You have a great and wonderful day.	3
You are most welcome.	2
Hi. Today I need your help finding some food for two people to get for takeout. I'm looking to get some burgers.	3
Okay. Thank you. Bye.	3
Thank you.	3
Yep.	2
You're welcome.	2
I'd like a nice Rodeo Burger. If you could find that.	2
Hi, how can I help you?	3
All right. Thank you.	3
Okay, I got that for you. You wanted to Pulled Pork Barbecue Sandwiches, Beef Brisket Sandwich, three Sweet Teas, Baked Beans, Coleslaw and two orders of Mac and Cheese. Was that correct?	2
Bye.	2
Oh, I'll be ordering real-time for like pasta.	2
Okay, what is your order?	2
Yes, that is the correct order.	2
Ok, anything else?	2
Thank you.	3
Yeah, I was wanting to order some hot dogs for takeout.	2
Okay.	2
You're welcome, bye.	2
Oh, two orders, please.	3
Cool, thank you.	3
Okay, so you want sausage topping with extra cheese and you are going with two people. Is this correct?	2
I can help with that. What would you like to order?	3
Talk to you next time.	2
I'd like to order barbecue.	2
Delivery is about 30 to 45 minutes.	0
Hello, I have been ordering Thai. Can we go back to the order I was placing an hour ago?	3
Two regular Cokes and one Diet Coke or Pepsi, sure thing.	2
Yes.	2
And then I also wanted to order one Guacamole and Chips. And that's it.	1
Hi, I'd like to reorder something from Casa Sanchez, please.	3
And the other two hot-dogs, just normal bread as going to be good.	2
Hello.	3
Great, Go ahead with your order, please.	3
How can I help you?	2
Okay.	2
Hi, how can I help you?	3
Just to confirm you would like to order three large bowls of chicken noodle soup and 3 Diet Cokes.	3
How can I help you?	2
Anything else?	2
Two beef burritos and a side of nachos.	0
How many people?	0
How can I help you?	2
A french fries and a side of ketchup and a coke.	2
Yeah, I need to get some takeout for two, hot dogs.	2
Yep, that's it.	2
Okay, How can I assist with your order? Anything specific?	2
Hello, I'd like to know if it's possible to order same thing I did last week from Larry's Grill.	3
Can you confirm the number of breakfast burritos?	2
Okay, Do you have foot-long hot dogs?	2
Samosas added to your order.	0
Your order is a poke, with ice tea and a side salad. Is that right?	2
I'd like to order pasta.	2
That's great, anything else?	2
You would like to order one cream of broccoli, 1 mushroom soup and one chicken noodle soup. Is that correct?	2
Chicken curry with hummus and a 2 liter Coke, is that correct?	2
Got it.	0
I will add a two liter of Coke and A2 liter of Diet Coke to your order. Anything else?	1
You, Too.	0
Bye.	2
Okay, for the first order I need Francino pizza. Does that come with salad?	1
Okay, What is your order?	2
Hello.	3
Barbecue food.	0
I would like two medium burgers with lettuce and tomato and a whole wheat with tomato on the side.	2
Sure, anything else you want to add?	2
Okay. Your order will be ready for pick-up in about 20 minutes.	0
A large breakfast burrito, with steak cheese and egg with hot sauce and a large Dr. Pepper. Does that complete your order?	2
Hi, I'm looking for some Mexican takeout and I would like to order.	3
As well as a bowl of small wonton soup.	0
Yeah. I just need a plate with three tacos and Spanish rice and beans.	2
I can help you with your order for hot dogs, what would you like on your hot dogs?	3
And a side of hash browns.	0
Perfect.	0
Hello. How can I help you?	3
Okay. Your order will be ready for pick-up in about 20 minutes.	0
Hi. How can I help you?	3
Take care.	0
Just to confirm your order would be black fries, Small Greek salad with no tomatoes but with extra Tzatziki sauce?	2
Yea, Two pizzas and a side of perogies.	0
You're welcome.	2
That'd be fantastic, thank you so much.	3
How can I help you?	2
Okay, great. That's good timing for me, I'll go and pick it up then. Thank you for your help today.	3
Bye.	2
That's correct.	2
Okay. I have your personal details on file. Your order will be ready for pick-up in 20 minutes.	2
I have chicken chow mein on the order. I would like to add two egg rolls.	3
Okay. I have your personal details on file. Your order will be ready for pick-up in about 20 minutes.	2
Correct.	0
The first one, I would like black beans and avocado. The second one, I would like sweet potato, egg whites, black beans, and avocado. Third one, I would like spinach, mushroom, and feta cheese.	2
Yes.	2
I can help with that. What would you like to order?	3
Perfect and what would you like with Burritos?	3
You have a great day. Enjoy your meal.	2
Hello.	3
Hi. I'd like to order breakfast burritos for takeout for three people.	3
Hi. Today, I need your help ordering food for takeout for one person. I'm looking to order some pizza.	3
Goodbye.	2
2 sides of yellow rice got it. Anything else?	2
Okay, cool. Thank you.	3
Okay. Thank you very much.	3
Hi, how can I help you?	3
Gyro with tomatoes, Sour cream and jalapenos, Large order of fries, Large cherry folk.	0
I would like to order takeout for one person.	3
That's perfect.	2
Anything else?	2
Hi. What is your question?	3
Thank you so much. Bye.	3
I can help with that. What would you like to order in Thai food?	3
Yes. That is correct.	2
Hi. How can I help you?	3
And one chocolate brownie. Is that right?	0
Right, That sounds good.	2
Talk to you next time, bye.	2
Okay, barbecue for 3.	2
Okay.	2
Bye.	2
Correct, that's it. Thank you.	3
Okay, I got it.	2
Hi, I was looking to order some Thai food for two people.	3
Hello.	3
Yes, And I'd like to get a can of Coca-Cola as well and that would be it.	2
Okay, what would you like to order?	3
Okay, what would you like on your hot dog?	3
Your welcome.	2
Hello.	3
Hello, I'd like to order for take-out, please.	3
Have a nice weekend.	2
Can I have Pad Thai?	2
Hi, I was wanting to order some pasta take out for two.	3
Sure.	2
How can I help you?	2
Sure, let me bring that up.	2
Would you like that?	3
Can you also get tomato and mozzarella cheese on all three?	2
Sure.	2
I would like to order two orders of pineapple poke with a side of white rice.	3
Thank you very much for your help.	3
Sure, let me bring that up.	2
No problem. That'll be one quarter on pasta with extra source on top. And two slices of garlic bread on the side, Extra cheese on the side too, little packets of cheese, And a large coke.	2
Talk to you next time.	2
Yes.	2
You're welcome. Goodbye.	2
Yes.	2
How can I help you?	2
All right. Sounds good. Thank you.	3
Okay. I have your personal details on file. Your order will be ready for pick-up in 20 minutes.	2
Okay.	2
Correct!	2
Hello.	3
Yes, That's correct.	2
What is your order?	0
Well, I'd like to get a medium one with beef and Parmesan cheese, as well as bell peppers, and that's it.	2
Hi.	3
Perfect, I'll see you soon.	3
Vegetable samosa, tandoori chicken, small naan, caviar.	2
Goodbye.	2
One gyro sandwich with sauce on the side, one order of misaka, one order of oven baked lamb with potatoes and 3 orders of baklava. Is that correct?	2
Yes. Great, thanks.	3
Three camping style burritos, 2 mineral water, one coke, and a side of ketchup. Does that sound correct? Anything else?	2
Okay. I have your personal details on file. Your order will be ready for pick-up in about 20 minutes.	2
Thank you.	3
And then also a beef brisket sandwich also on brioche bun.	0
Anything else?	2
Okay, what is your order?	2
I'd like to order One gyro sandwich with sauce on the side, one order of misaka, one order of oven baked lamb with potatoes and 3 orders of baklava.	2
See you later.	2
Ok, anythings else?	2
Got it. Okay. I have your personal details on file. Your order will be ready for pick-up in about 20 minutes.	2
Correct.	0
I would like pizza.	2
Will that complete your order?	0
Hi, I need to order takeout for three people, please.	3
I can help with that. What would you like to order?	3
Okay, I'll get a six pack of miller light bread sticks and a large Caesar salad.	2
I'd like an order of Veal Parmesan.	2
Yep.	2
Okay. I have your personal details on file. Your order will be ready for pick-up in about 20 minutes.	2
Perfect.	0
Hi, I'd like to order takeout soup for two people, please.	3
I got it.	1
Thai Orchid, Thai Cafe Restaurant, Thai Recipe Cuisine.	2
Okay, your order will be ready for pickup in about 20 minutes.	0
No, I think that'll do it.	2
Okay, pizza. Got it. What would you like to order?	3
And then can you add one more Brownie to that order?	1
Yep. That's everything. Thank you.	3
Hi. I'd like to continue ordering my order from earlier. I got disconnected.	3
Hi, I want to order a takeout Greek food for three people.	3
Hi. I would like to order Italian food for take out, please.	3
That will be it.	1
Not even a drink to wash it all down with?	1
One Ahi poki bowl, A california poki bowl, And one salmon poki bowl. Would you like any drinks with your order?	3
For two people?	0
Your order is one hangover burger with cheddar cheese, fried egg with a baked potato with bacon and barbecue sauce. The other burger with shaved red onion, with salsa, guacamole and ranch dressing, both cooked medium well. Is that correct?	2
One french dip with a side of fries, one Reuben on rye with extra sauerkraut with a side salad with ranch dressing and one club sandwich, hold the tomatoes, and a side of fries. And three large Cokes. Does that sound correct?	2
Ranch for the fries, please. And that should be about it.	2
Let me get some gyros.	2
How can I help you?	2
No, Thank you.	3
Yes, that'd be great.	2
Okay. I have your personal details on file. Your order will be ready for pick-up in about 20 minutes.	2
No.	1
Thank you very much.	3
One shrimp burrito with white rice.	0
How can I help you?	2
You're welcome.	2
Anything else?	2
Hi. Today I need your help getting food for one person. I'm interested in buying some pizza.	3
Hi, how can I help you?	3
Thank you.	3
Okay. I have your personal details on file. Your order will be ready for pick-up in about 20 minutes.	2
Okay. I have your personal details on file. Your order will be ready for pick-up in about 20 minutes.	2
See you later. Bye.	2
Soup. What kind?	0
Hi there. I was wanting an order takeout for two. I wanted sandwiches.	3
Okay, I have a family size lasagna and a side order of garlic bread.	2
That is exactly right.	1
Sure, let me bring that up.	2
Hello. How may I help you?	3
You got it so you have one large pizza with half pepperoni and half mushroom and a chocolate brownie, anything else?	2
Can you repeat my order, please?	3
Can you do that for me?	2
Thank you very much.	3
What Cuisine would you prefer?	3
I'm just ordering takeout for one person, myself.	1
Hello Assistant, I'd like to order some takeout food for three people.	3
Hello. How can I help you?	3
Can I order a house salad with ranch dressing, Too?	2
Hi, I'd like to place a takeout order.	3
-Pork Sandwich -Brisket sandwich -2 sides of cole slaw -2 sides of baked beans -2 sweetened iced teas -extra bar b que sauce.	2
Okay, I have your personal details on file. Your order will be ready for pick-up in 20 minutes.	2
Hi.	3
I want to eat Chinese food, So could I have 1 quart of shrimp fried rice, 1 quart of Shrimp Lo Mein, Two Spring Rolls and a side order of Chicken Dumplings.	2
What would you like to order?	3
Thank you.	3
What would you like to order?	3
Yes.	2
Just to confirm, you would like to order two tandoori chicken and one butter chicken.	3
Okay, do you have anything to add?	2
Bowl of Pad Thai, bowl of BBQ pork noodles. Anything else?	2
And did you want anything else?	1
3 orders of sweet and sour pork, 6 spring rolls, three orders of chow mein and three orders of sweet and sour chicken.	2
3 hot dogs one with saurkraut, one with mustard and ketchup and one with chilli will that complete your order?	2
Hello.	3
What would you like to have?	3
Cheese dog?	0
Yeah, I need to get a club sandwich with no tomatoes, with a side of fries.	2
Okay, I'll place that order for Rinco Taqueria.	2
Thank you.	3
No, I'd like to get a salad with that. No tomatoes, with ranch dressing.	2
Great! bye.	3
Hi, How can I help you?	3
No, that's it. And can you make sure that saltines are free or do they charge for those?	2
Okay. Let me confirm what you have: 1 market burrito with black beans and spicy salsa and 1 chicken taco platter with refried beans and 2 iced teas.	2
No, that's going to be it.	1
Anything else?	2
Hi. How can I help you?	3
Hi, I was wondering if you can help me order some Mexican takeout.	3
Okay, I have your personal details on file. Your order will be ready for pick-up in about 20 minutes.	2
Goodbye.	2
Okay. What type of BBQ?	2
That is correct.	2
Yes. That will complete our order.	2
Would you like a drink with that?	3
Side crab salad. Anything else?	2
Excellent, bye.	2
Just to confirm you would like to order beef shish kebabs. Chicken tandoori. And green chicken curry.	3
Okay, one vegetable Samosa and one meat samosa.	0
Honey mustard sauce and a fried egg.	0
Anything else before I confirm your order?	2
Okay, How about chicken slouvaki skewers?	2
Okay, I have your personal details on file. Your order will be ready for pick-up in about 20 minutes.	2
Hi. Today I need help finding some food to eat for one person. I'm looking to eat some pasta.	3
Ok. I have your personal details on file. Your order will be ready for pick-up in about 20 minutes.	2
That completes the order.	1
Hello. I'm looking to order takeout food for three people. I need to order some burgers.	3
Okay, what else?	2
Just a second.	0
Okay, Your order will be ready for pick-up in about 20 minutes.	2
Got it.	0
No, that's fine.	1
Any prefrerences for this order?	1
Hi, I was wondering if you could help me order some Italian food for take-out?	3
Thank you very much.	3
That would be all.	1
I'm looking to get two large tomato soups and one medium clam chowder.	2
I want to order pizza.	1
That'll be all.	1
Bye.	2
Italian.	0
Ok, I have your details on file. Your order will be ready for pick-up in about 20 minutes.	2
Wonderful, thank you so much.	3
What would you like?	3
Hi there, I was wanting to order some food from Larry's Grill.	3
And what would you like on your pizza?	2
What would you prefer in BBQ food?	3
Goodbye.	2
Just to confirm you would like to order one order of pad thai with pork.	2
Could you remind me where we left off?	3
Yeah. Can I order a chicken Parmesan with pasta. Was that marinara sauce? Yes. Could I get a 2-L bottle of Pepsi, please, with that?	3
Okay, great. Thank you.	3
You're welcome.	2
Okay, Thank you.	3
You're welcome, Have a great day!	2
I think that'll be it.	2
I'd like to order 2 spaghetti and meatballs, a Caesar salad on the side, and crispy bread, and also a Gelato for dessert.	2
How many pieces?	0
I need a chopped plate.	1
I would like to order food for takeout for two people.	3
You need 2 orders of lo mein and 2 orders sweet and sour chicken, is that correct?	2
Some spaghetti.	0
Okay, what else?	2
Smoked it is, you got it	2
Correct.	0
Okay, I'll get you a six pack of Budweiser. That will be ready in about 30 minutes for pick up.	2
Would you mind saying that again?	3
Terrific, thank you.	3
No, that's it.	1
A couple of yogurt drinks, okay.	2
Okay. Thank you very much.	3
How can I help you?	2
"Okay, I have your personal details on file. Your order will be ready for pick-up in about 20 minutes."	2
Yes. I got everything.	2
What would you like to order?	3
Yes.	2
Spelled m o u s s a k a.	0
Until next time, bye.	2
Okay, you wanted to order a pizza for 3?	1
One person.	0
And I want the beef burrito wrapped with only guacamole on it.	1
And chicken noodle soup.	2
I can help you with that. What would you like to order?	3
Okay, what type of sauce would you prefer?	3
Would you like anything else?	3
Hi.	3
Hello.	3
Yes. I don't need any drinks with that.	2
Hi. Today, I need your help to order food for take out for two people and I'm looking for burritos.	3
Alright, Thank you very much.	3
That's it.	1
How can I help you?	2
All right. That is correct. Also, can I add one salad with house dressing to that order?	2
Pasta for three. Is that for taking out?	0
Taco meat, butter, red onions and diced chicken.	2
Sure, how would you like these burritos?	3
Hi Assistant. I'd like to order a takeout food for myself and my wife. I'd like to get sandwiches and i would like to get one Reuben sandwich and one corn bean sandwich.	3
Thank you so much.	3
I apologize One Order of mousaka.	3
How can I help you?	2
Did you know what you want to order?	2
He would like one large order of pork fried rice and one chicken finger.	2
What kind of bbq?	0
It was Italian.	0
No, just that and the brownie in the order.	1
Okay.	2
I would like to order a Burrito.	3
Pasta for three. Any side dishes?	0
2 burritos both with whole wheat tofu, sour cream guacamole, and cheese. Anything else?	2
Sure, what can I get for you?	2
Okay, I have your personal details on file. Your order will be ready for pick-up in about 20 minutes.	2
I'm sorry, but your audio was breaking up, can you repeat that?	3
What is the order?	0
So, you would like to order two medium pizzas one with anchovies and one with pineapple. Is that correct?	2
Sausage, please.	2
Goodbye.	2
Okay, you got it.	2
Your side dish is a coleslaw, corn on the cob and baked beans.	2
Regular hot dogs with sides of ketchup and side of fries.	2
Add note avacado soup served cold got it.	1
Let me check.	2
Okay, I have your personal details on file. Your order will be ready for pick-up in 20 minutes.	2
Okay.	2
Good bye	3
Yeah.	2
Is there anything else you'd like to add to your order?	2
Yeah, that's right and can I add a brownie to that?	2
Bye-bye.	2
Okay, thank you.	3
Take care.	0
No, I think that's it.	2
For how many people?	0
Yeah. I'd like to order some barbecues for takeout?	2
What type of pasta?	0
You had two burgers well done with everything on them. Sweet potato fries with both.	2
How can I help you?	2
No, that's good. When will it be ready for pick-up?	2
Is that correct?	0
Okay, I have one order for a burrito and an order of fried rice and what kind of meat would you like on the taco salad?	3
Okay. Can I get two orders of chicken tikka masala?	2
What size Caesar salad?	0
Going to be it, thank you so much.	3
No problem.	1
Thank you very much.	3
Sure, what can I get for you today?	2
Extra onions and ketchup on the side as well, please.	2
I'm looking for barbecue food.	2
I would like to order food for takeout for three people. And the type of food I'm looking at is burritos.	3
How can I help you?	2
Thank you.	3
That would be all.	1
How can I help you?	2
That'll be everything.	1
Can I get two medium pizzas?	2
How can I help you?	2
I would like four fried wontons, a seafood cup and a side of rice.	2
I would like to order the same meal from Sara's Pizza from the last week that I talked with you last.	3
I would like one ham sandwich with mustard and mayonnaise.	2
Okay, for how many people?	2
What else?	0
Goodbye.	2
No, thank you.	3
I can help you with that. What would you like to order?	3
Okay, I have your personal details on file. Your order will be ready for pick-up in about 20 minutes.	2
Okay.	2
Yes, that sound's delicious. That'll be it.	2
Ok. I have your personal details on file. Your order will be ready for pick-up in about 20 minutes.	2
How can I help you?	2
Thanks.	3
Just one cheddar-bacon hot dog.	2
Yes.	2
Hi. How can I help you?	3
You got it.	0
Any sides with that?	0
Bye.	2
Yeah, that sounds right and that would be it for me.	2
What would you like to eat?	3
How may I help you?	2
Ok. I have your personal details on file. Your order will be ready for pick-up in about 20 minutes.	2
Okay. Let me confirm what you have.	2
How can I help you?	2
Hey, I need to order takeout food for the three of us here.	3
Got it. Anything else?	2
Okay, I will make sure that there is hot sauce with your order.	2
I have your personal details on file. Your order will be ready for pick-up in about 20 minutes.	2
Hi. How can I help you?	3
Talk to you next time.	2
How can I help you?	2
Bye.	2
Hi, I need to order take out food. I want some pork please, for one person.	3
Take care.	0
A cheeseburger with mustard and fries with ketchup?	0
I have your personal details on file. Your order will be ready for pick-up in about 20 minutes.	2
Sure, I will be fine with that.	2
Thank you.	3
Okay, I have your details on file. Your order will be ready for pick-up in about 20 minutes.	2
Hi, How can I help you?	3
With the salads and sweet potato fries.	0
I'd like a rack of ribs, a full rack, with baked potato and some macaroni and cheese on the side.	2
I'd like to order a couple hot tuna fish sandwiches.	2
Just to confirm you would like to order one medium pizza make chicken sausage, pepperoni and jalapeno peppers and one large water bottle.	2
Do you have Coke or Pepsi?	0
Yeah, I'd like to order Mexican.	2
Yes, sure. I'll help you.	2
Is that all?	0
Ok, what kind of food would you like to order?	3
Just to confirm, you would like to order, 1 foot long hotdog with mustard chilli onion and a side of mustard and onion rings.	3
Care for anything else.	2
Okay, what is your order?	2
Okay. Did you have any food in mind?	2
Oh, no, two orders of lo mein and one order of sweet and sour chicken. Do those come in different sizes lo mein?	2
What are you looking for?	0
First Turkey Club sandwich, Chicken salad with Lettuce and Tomato with Ciabatta Roll, and a South Restaurant's Tuna Rare with cheese and three bags of chips. Does that sound correct?	2
Yes, pasta.	2
Okay, your order will be ready for pick-up in about 20 minutes.	2
Bye.	2
You're welcome. Have a great day, enjoy your meal.	3
Hi. How can I help you?	3
Sure.	2
Look for me.	2
My pleasure. Good bye.	3
Two hot dogs with everything on it, one order of mozzarella sticks, too large fries, and 2 large cokes.	2
And can I get side Crab salad?	1
Yes.	2
I'm interested in some Greek food.	2
Two coffees and two orange juices.	0
I have your personal details on file. Your order will be ready for pick-up in about 20 minutes.	2
Okay.	2
Okay, let me confirm what you have: two burgers well done with everything on them and sweet potato fries with both burgers and a house salad with house dressing, 1 turkey-avocado crepe with cheddar and 1 Greek Delight crepe and a house salad with house dressing.	2
No. That should be it.	1
You're welcome, see you soon.	2
It was my pleasure. Enjoy.	2
Perfect. Would you like anything else?	3
Okay. I have your details on file. Your order will be ready for pick-up in about 20 minutes.	2
Hi. How can I help you?	3
Two bacon cheese burgers and two orders of fries. Does that complete your order?	2
Is there anything else you would like to order?	2
Hi. How can I help you?	3
I'd like to order takeout for one person.	2
You would like to order one medium pizza with anchovies and a small pineapple pizza with the side of perogies. Is that correct?	2
Thank you so much.	3
And one order of Indian lamb curry.	0
That's it.	1
For how many people?	0
I was just thinking two regular size bacon, egg, and cheese burritos.	2
Take out pizza for three people, Sure thing.	2
Goodbye.	2
Thank you. Have a good night.	3
How many sausage breakfast burritos would you like to order?	3
I'm going to need just a polled porched sandwich, a side of potato salad and I'll have a sweet tea to drink.	1
I'm ready.	2
No, I don't need a vegetarian option. I'm just looking for some pasta to takeout.	2
Hi, how can I help you?	3
Yeah, that will be it.	2
Okay. I have your personal details on file. Your order will be ready for pick-up in about 20 minutes.	2
Okay. I have your personal details on file. Your order will be ready for pick-up in about 20 minutes.	2
For how many people and what kind of burgers you would like to order?	2
Okay, thank you. Goodbye.	3
Do you want any drinks with that?	1
I have your personal details on file. Your order will be ready for pick-up in about 20 minutes.	2
Awesome, Thank you.	3
Do you need anything else?	1
A side of pork fried spring rolls added to your order, anything else?	2
Okay. I have your personal details on file. Your order will be ready for pick-up in about 20 minutes.	2
No. That should be everything.	1
Hi. I'd like to order hot dogs for three people.	3
Chicken Pita.	2
I would like one chicken gyro and a 2 liter of mountain dew and that should be it.	2
Yeah, can you get me one large and one small? The oyster sauce is just one size, right? That should be got on the white rice.	2
One cup of tea without milk or sugar added to your order.	0
"OK. I have your personal details on file. Your order will be ready for pick-up in about 20 minutes".	2
I am looking for some place to eat barbecue. I want it to be taco but I want it to be enough for three people.	2
Hi.	3
Sure, let me bring that up.	2
Thank you.	3
Can we get two burgers with pickles and extra onion, ketchup and no tomato?	2
No. That would be all.	1
That is correct. I'm all set. Thank you for your help.	3
Yes. That's it.	2
Perfect. Then that will be everything.	2
What kind of burgers are you looking for?	2
Okay. I'd like one to be on white bread with Turkey, Cranberry Sauce and Turkey Gravy.	2
They come in a set size.	0
I'm only ordering for one person.	1
I need your help finding food for takeout for three people. I'm looking to order some burgers.	3
Ground beef.	0
Okay, sounds good and do you want something to drink this all down with?	2
Everything else is correct.	2
Yeah, that's it.	2
Three orders of chow mein.	0
Hello. I would like to resume my takeout order.	3
Thank you.	3
And that should be it.	1
No, we have water here.	1
You're welcome. Have a nice day.	2
One pepperoni, one veggie, one cheese. Yes.	2
Croutons and add spice.	1
An order of samosas, one order of chicken tikka Masala and order of tandoori chicken. Anything else?	2
Sure.	2
With the side of crusty breads.	0
Okay, placing an order for 2 servings of Lasagna. Enjoy your meal!	2
Hello. How can I help you?	3
Hello.	3
I'd like to order a Philly cheese steak sandwich, a bacon, egg and cheese sandwich, a 12-oz can of soda and a side of hash browns.	2
Go ahead and shoot me your order.	2
I can help you order Chinese takeout. How many people will you be ordering for?	3
Bye.	2
You're welcome.	2
Okay. I have your personal details on file. Your order will be ready for pick-up in about 20 minutes.	2
I'd like to order food for takeout for one person.	2
Super, thank you so much.	3
Anything else?	2
Thank you very much for your help.	3
That will be all.	1
Got it.	0
Okay. What is your order?	2
Hello. How may I help you?	3
3 breakfast burrito.	0
Hi. Today, I need your help ordering food for takeout. I'm looking to order the same thing I ordered from Casa Sanchez.	3
Okay. I have your personal details on file. Your order will be ready for pick-up in 20 minutes.	2
I can help you with your takeout order, what would you like to order?	3
2 Italian sandwiches with everything.	2
Thanks for your help.	3
For how many people?	0
Hello!	3
I want to order takeout.	1
All right, thank you very much.	3
Ok. I have your personal details on file. Your order will be ready for pick-up in about 20 minutes.	2
That will be everything. Thank you.	3
Okay, I have your personal details on file. Your order will be ready for pick-up in about 20 minutes.	2
No, that's it and maybe three hot coffees.	1
That'd be all.	1
Oh, yeah. Two Coca-Colas.	2
Okay, let me confirm what you have. Two burgers well done with everything on them. Sweet potato fries with both.	2
The first order was for butter chicken.	2
Thank you.	3
That's all.	1
Great! anything else?	3
Would you like to add anything to your order?	3
Yes, two Hobnobs.	2
Hi, I need to get Italian takeout for three people.	3
That is right.	1
Okay, any more details?	2
Yes.	2
2 people.	0
I will add three large sweet teas to your order.	1
Hi. How can I help you?	3
Your order is two large bacon pizzas with light sauce and a cheese bread.	0
Yes.	2
Okay, so I have one pork bowl. Anything else?	2
Some Coke or Pepsi? Sure thing. You got it. Is this all correct?	2
I'd like to order takeout for two people.	2
That'll be it.	1
Hi, could you help me order takeout?	3
Hi, how can I help you?	3
I need it for three.	1
Just to confirm you would like to order one large and one small white rice with oyster sauce and moo goo gai pan.	3
1 turkey-avocado crepe with cheddar and 1 Greek Delight crepe and 2 iced teas.	2
Okay, so your order is 6 burritos three of them with chicken and two of them with beef and one of them with pork.	2
Okay, I have your personal details on file. Your order will be ready for pick-up in about 20 minutes.	2
Bye-bye.	2
I'm looking to order some take out for my wife for dinner.	2
Sorry, can you repeat that once?	3
Large.	0
Let me get three.	1
Hi, I wanted to order Mexican takeout for one.	3
Perfect, Thank you so much.	3
I can help you are take out. How many people will you be ordering?	3
I would like three orders of pad Thai.	2
Would you like to add naan?	3
Yep, that sounds correct.	2
Anything else?	2
I want to order takeout Chinese food for two people, please.	3
Hi there. I'm looking to order takeout for three people.	3
Bye.	2
Hello.	3
Goodbye.	2
Nope, that's it.	2
Hello.	3
That would be all.	1
Hi. Can you help us order gyros?	3
Okay, have one hot dog with chili cheese and mustard relish and onions on the side.	2
You’re welcome. Goodbye.	2
Hi, I'd like to order some Greek take out for one.	3
No, thank you.	3
What kind of pasta would you like to order?	3
Yeah and the side salad.	2
How can I help you?	2
Anything else?	2
How can I help you?	2
I actually want to get some pizza for my girlfriend and I want a medium with large anchovies and bell peppers. Can I get a six-piece side of wings with that?	2
Okay, What would you like on this burrito?	3
I can do that.	1
Ok. I have your personal details on file. Your order will be ready for pick-up in about 20 minutes.	2
I have your personal details on file. Your order will be ready for pick-up in 20 minutes.	2
I also need to get three large drinks.	1
Is that correct? Okay, I have your personal details on file. Your order will be ready for pick-up in about 20 minutes.	2
So, just 1 meatball marinara sandwich. Anything else?	2
That's right.	1
For how many people?	0
Okay. I have your personal details on file. Your order will be ready for pick-up in about 20 minutes.	2
Anything else?	2
Barbecue.	0
That should be it. Thank you so much.	3
You're welcome. Goodbye.	2
What else would you like?	3
One mushroom and sasauge.	0
Okay. I have your personal details on file. Your order will be ready for pick-up in about 20 minutes.	2
What else?	0
Yes, thank you.	3
It's going to be for two people.	1
Hello.	3
Hello. How can I help you?	3
Okay	2
I can help you with that.	1
Okay. I have your personal details on file. Your order will be ready for pick-up in about 20 minutes.	2
Okay, What is your order?	2
I can help you with that. What would you like to order in Greek food?	3
You're welcome.	2
Just one person.	0
Okay.	2
Got it.	0
Yeah you got it.	2
Your order is Swiss cheese on the burger and also onions and mushrooms, is this correct?	2
Hello.	3
"OK. I have your personal details on file. Your order will be ready for pick-up in about 20 minutes".	2
Yeah.	2
A salad with house dressing?	0
Anything with Indian food, please.	2
Bye-bye.	2
Okay, I have your personal details on file. Your order will be ready for pick-up in 20 minutes.	2
See you later.	2
You got it.	0
Alright sure.	2
I want to order some gyros for takeout.	1
Hi. I'd like to order a couple of gyros.	3
No, thanks. That's it.	3
Any other side dishes?	0
I would like to order a Parmesan eggplant for two with order of spaghetti on the side and two diet cokes. And for desert I would like some ice cream.	3
Just a moment.	0
Yep.	2
Okay, your order should be ready for pick up in about 20 minutes.	2
I would like to order one salad with the house dressing.	3
Okay, you got it. And anything else?	2
I want to order ribs and two large orders of fries and that's it.	1
Anything else?	2
Okay, great. Thank you.	3
Great. I will be there. Thank you.	3
Like I'd said before, I wanted chicken nachos.	2
Yeah, I need to order Chinese food takeout for three people.	2
Okay. Anything else?	2
Hello.	3
That's correct.	2
Thank you.	3
Any drinks or sides with that?	0
Excellent. Thank you.	3
Okay, I have your details on file. Your order will be ready for pick-up in about 20 minutes.	2
I want to order soup and I need it to be big enough for three people.	1
2 orders of spaghetti, 2 orders of langosi and 2 lasagna?	0
Okay. Let me confirm you have 1 large pizza with one half pepperoni and one half mushroom and a salad with house dressing. Is that right?	2
Hello, I'd like to order take out pizza for three people.	3
That's great. Thank you.	3
Your order will be ready for pick-up in about 20 minutes.	0
Welcome.	2
Hello, How can I help you?	3
Take care, goodbye.	2
Thank you.	3
Any additional dressing?	0
Do you have like a house salad?	2
Okay for 2.	0
One moment.	0
What would you like to order?	3
You would like two lamb gyros. Is that correct?	2
Yes.	2
Yeah, I was wondering could you help me order some Mexican takeout? Just for myself.	3
Bye.	2
Yes.	2
Okay, what would you like?	3
One order of tandoori chicken, one order of chicken tikka masala and one order of butter chicken and samosas aswell.	2
Salmon with sugar snap peas and radish with cucumber, sesame seeds and tomatoes, got it.	0
That'll be Diet Coke, please.	2
Could you repeat the order? I did not hear anything.	3
Euros for one person. What kind?	0
Half an order of samosas, one order of butter chicken, anything else?	2
Bye. Talk to you next time.	2
Hello.	3
And that'll be all.	1
Yes.	2
Thank you.	3
I think you said, you need to order BBQ food for three people?	2
Awesome, thank you.	3
Hi. How can I help you?	3
That's good. Thank you.	3
I would like to order take out for three people.	3
Two hot dogs, please, everything on it, extra relish, two large orders of fries, one order of mozzarella sticks, and two large Cokes, please.	3
Perfect.	0
Great, anything else?	3
Awesome.	3
If possible, Chinese.	0
3 orders of barbecue.	0
Okay.	2
A salad with house dressing. Sure. I've added that to the order.	2
Do you have any preference in terms of pickles, condiments?	1
Okay, what would you like?	3
How many Gyros would you like?	3
No, I think that's it.	2
Is there anything else you would like to add to your order?	2
Yes.	2
Well, I'd like to order some barbecue food. So, I'd like to order some barbecue spare ribs, and with mashed potatoes on the side and extra barbecue sauce and also we know some mixed vegetables and a bottle of wine on the side.	3
Okay, What is your order?	2
I'd like to order one clam chowder, one hot and sour soup, and for the third soup, I would like pea soup, please, with extra croutons.	3
Yeah, I need to order a barbecue.	2
Bye.	2
Sure Indian take-out for how many people?	2
Got it.	0
Alright sure thing. So I have one large pepperoni pizza but it's half with mushroom and a brownie, do I have your order correct?	2
Hi, I need your help getting food for take out for two people. I'm interested in buying some pasta.	3
Yeah, I would like to order some food for takeout.	3
OK. I have your personal details on file. Your order will be ready for pick-up in about 20 minutes.	2
Great.	3
Awesome. Thank you.	3
Okay, from which restaurant?	2
Two steak tacos with sour cream got it. Anything else?	2
Yes.	2
2 large mushroom pizzas. And a 2-liters of Coca-Cola. Does this complete your order?	2
I need to place a take out order, I need to get soup for three people.	1
That will be everything.	1
Can I also add some salsa on the side, please?	2
I have your personal details on file. Your order will be ready for pick-up in about 20 minutes.	2
Okay 1 lb of pulled pork with mild BBQ sauce and that is looking like all that will float your boat for the day is that correct.	2
Alright, thank you very much for your help.	3
Yes.	2
Anything else?	2
A large burger covered in onions with mustard.	0
They smell chicken finger. Please.	2
The first order, I need a chicken gyro with no tomatoes and extra tzatziki sauce.	2
Second order would be Fettuccine Alfredo with salad and ranch dressing.	0
Thank you.	3
Okay, I have your personal details on file. Your order will be ready for pick-up in about 20 minutes.	2
Okay. Thank you.	3
No, I think that should be enough for me.	2
That is correct. Yes, that is correct.	2
Shrimp with angel hair pasta with linguine with white clam sauce and a side of bruschetta will that complete your order.	2
Okay. I have your personal details on file. Your order will be ready for pick-up in about 20 minutes.	2
Yes.	2
No. That's all.	1
Anything else?	2
Hi, there how are you?	3
And for my second order, I'd like to order Fettuccine Alfredo.	2
Just to confirm, you would like to order three duck soups. Is that correct?	2
That's all.	1
Hello, what type of poke do you need?	3
Okay.	2
That should be it for today.	1
Hi.	3
Some baked beans.	0
Thank you.	3
Awesome. Thank you so much.	3
I'm looking into ordering three, I believe, pulled pork. And also a small coleslaw.	2
I need some hot sauce.	1
Bye.	2
That'd be it for today.	1
Anything else?	2
Okay.	2
Burrito.	0
Hello, how can I help you?	3
Is that all?	0
All right, I'll head down there. Bye-bye. Thank you.	3
Hello, how can I help you?	3
Can you repeat your order?	2
Okay, what is your order?	2
Is there anything else to help you with?	2
Anything else?	2
Of course, I can.	1
Fantastic. Thank you, bye.	3
No, that's it.	1
I can help with that. What would you like to order?	3
"OK. I have your personal details on file. Your order will be ready for pick-up in about 20 minutes."	2
Okay. Awesome. 20 minutes is good timing. Thank you.	3
Hello, I'd like to order Mexican food for three people, please.	3
"OK. I have your personal details on file. Your order will be ready for pick-up in about 20 minutes"	2
Yes, I can, let me go get that for you. Can you confirm my order.	2
Yes, it is. I'm getting hungry just thinking about it.	2
Okay, I have your personal details on file. Your order will be ready for pick-up in about 20 minutes.	2
Let me get some barbeque.	1
Okay. Your order will be ready for pick-up in about 20 minutes.	0
Yeah. Can I get them with ranch instead of marinara?	2
Yeah, that's all.	2
Just to confirm you would like to order one chicken breakfast burrito and one sausage breakfast burrito, non spicy.	3
Bye. See you later.	2
I am looking for chili, chili-cheese dogs. Just hot dogs with chili cheese on it as well sour kraut, And that's it.	2
Go ahead with the second order?	0
Anything else?	2
That's correct.	2
Hello user.	3
Can you take an order for pasta?	0
And that's it.	1
What kind of food?	0
Okay. Thank you.	3
Go ahead with the second order.	0
Your last order was steak burrito with cheddar chesse, sour cream and refried beans.	2
Great. Thank you.	3
Okay, and for how many people?	2
Perfect. I think that's everything. Nope. That's all I needed. Perfect. Thank you.	3
One sweet kebab.	0
I'm looking to order a large pork-fried rice, one egg roll, and a medium-sized container full of barbecue spare ribs, and that's it.	2
Your order is a gyro for 2 people, anything else?	0
No, thanks.	3
For 2 people.	0
Yep, that sounds good.	2
Goodbye!	2
Yes, sure.	2
Okay, Thank you.	3
I'd like to order for two burritos.	2
I will add an order of coleslaw and one order of potato salad. Anything else?	1
That is right.	1
Can we get I think there's a Burger King near us.	2
Got it. Anything else?	2
Pizza, okay.	2
Yes. That's what I want.	2
What is your order?	0
Yes, please.	3
Okay, so that's two orders of BBQ chicken with french fries and collard greens on the side. Is that correct?	2
Hi, Sure.	3
Okay. Your order will be ready for pick-up in about 20 minutes.	0
Great, I'll be there. Pick it up.	3
Okay, I have an order of chicken curry a side dish of wedges and hot tea.	2
Correct.	0
What would you like to have for dinner?	3
Enjoy your meal, have a great day.	2
For the first order, The person wants a beef dish, So I was thinking beef shish kebabs. For the second order, The person wanted chicken tandoori. And for the final order, the person wanted curry, so I suggested maybe a green curry. And that should be it for the orders.	2
Hey. Can I get some soup?	3
Just to confirm you would like to order pasta for two people, Is it correct?	2
Yes.	2
Your welcome. Have a good night, bye.	3
Okay, anything else?	2
What meat and toppings would you like on those?	3
For the first order, I'd like a full rack of ribs with a baked potato.	2
Just to confirm you would like to order butter chicken with naan and a side of coleslaw, is that correct?	2
No, that's it. Thank you very much.	3
Hello, how can I help you?	3
Yep, that's correct.	2
That sounds right.	2
Do you have any Thai basil sauce with Thai rice noodles? And green curry. That'll be it.	2
Okay. I have your personal details on file. Your order will be ready for pick-up in about 20 minutes.	2
Is there anything else you would like to add to your order?	2
Anything to drink with your order today?	2
Okay. Let me confirm what you have, two burgers well done with everything on them. Sweet potato fries with both And one salad with house dressing.	2
Honey mustard. Anything else?	2
No.	1
Two cokes.	2
That's it.	1
And	0
Can you please repeat the third one?	3
One Diet Coke?	0
Enjoy your meal. Talk to you next time. Bye.	2
Could you repeat that please?	3
I want some soup for myself. Can you take a the order?	1
Okay, thank you.	3
And also an order of baklava for us to share.	0
Anything else?	2
Alright, thank you very much.	3
Hi, I would like to order food to takeout for three people.	3
So just to confirm you would like to order three large beef burritos with cheese and sour cream and 3 diet cokes. Is that correct?	2
Yes, lettuce, tomatoes, pickles, maize.	2
My first order was a Beef Tongue Quesadilla, a Bean Avocado Burrito, two cans of Diet Coke.	2
Enjoy your meal.	0
Enjoy your meal.	0
Hi, I'm looking to order barbeque food for takeout.	3
Bye.	2
Okay. I have your personal details on file. Your order will be ready for pick-up in about 20 minutes.	2
You too.	0
No, thank you.	3
Yeah, I'd like to get a foot-long hot dog with mustard and chili and a side of fries for that one, too. And can I get a large order of onion rings to go with those orders, too?	3
Okay. I have your personal details on file. Your order will be ready for pick-up in about 20 minutes.	2
Yes.	2
Super. That will be all.	1
Goodbye.	2
Yeah, that's it.	2
Okay. Let me confirm what you have one large pizza with one-half pepperoni and one-half mushroom and one brownie.	2
You're welcome.	2
How can I help you?	2
And then a guacamole burger with shaved red onion, grilled corn salsa, guacamole, and ranch. Also cooked medium well.	2
That'll be it. I'm just looking to get if I could say my order, I'd like to get two egg rolls and a large pork fried rice.	3
Okay. I have your personal details on file. Your order will be ready for pick-up in about 20 minutes.	2
Yep.	2
Talk to you next time.	2
Okay. I have your personal details on file. Your order will be ready for pick-up in about 20 minutes.	2
And then we're going to do an order of spaghetti with a water.	2
Hi.	3
Bye.	2
I'd like to take out some food, I need some breakfast burritos.	2
All right, I'd like an order of tostadas.	1
Okay and what would you like with those sandwiches?	3
Go ahead.	0
Can I get one bowl of Clam Chowder? No England Clam chowder? One bowl of low-fat chicken noodle soup? And lets see Brick Chili. Can I get a 2 L bottle of Pepsi, please? And that will be it.	3
Good bye.	3
Thank you.	3
Hi, how can I help you?	3
How can I help you?	2
I was want to order some barbecue for two people.	1
Yes, that is correct.	2
Let me get ranch.	1
All right. Thanks so much.	3
Hi .	3
How many?	0
Okay, what is your order?	2
Enjoy.	0
Your welcome, Goodbye.	2
And what would you like to order?	3
Okay, I'd like one burger to be cooked medium rare with cheddar cheese, lettuce, tomato, pickles, onions, ketchup, and mustard.	2
Thank you.	3
Did you prefer grill smoked or smoked?	2
Okay. A bowl of hummus, Ceasar salad with lamb chops and chicken shawarma?	2
Hello.	3
Hi, I would like to order food for takeout for three people. I want to order sandwiches. I like to order Po' Boy sandwich, pastrami on rye sandwich, a french cheese steak sandwich.	3
I like some sweet and sour chicken with noodles and saké.	2
Hi. Today, I'm looking to find food for take out for 2 people. Could you help me to find a place? I'm looking for burgers to eat.	3
I wanted poke, So could I have a Ahi tuna poke bowl, A California poke bowl, And a salmon poke bowl and that's it.	3
Okay. I have your personal details on file. Your order will be ready for pick-up in about 20 minutes.	2
Okay, what is your order?	2
Thank you.	3
That's it.	1
Okay	2
Ok, I have your personal details on file. Your order will be ready for pick-up in about 20 minutes.	2
One with mustard, onions and costa.	0
What kind of meat would you prefer with that?	3
That sound right.	2
Okay, anything else?	2
Okay, What would you like?	3
One salad with house dressing? Sure, I've added that to the order.	2
Enjoy your meal.	0
How can I help you?	2
Okay. I have your details on file. Your order will be ready for pick-up in about 20 minutes.	2
Okay, thank you.	3
Okay. Thank you very much. You have a great and wonderful day.	3
Indian food for takeout okay, sure thing.	2
Okay, can I have your personal details on file. Your order will be ready for pick-up in about 20 minutes. Thank you.	3
Thank you.	3
Okay bbq food, what kind?	2
Hi. I'd like to order some food from Crepes Fantastic.	3
And one cannoli, please. And that completes my order.	2
And also let me get a couple of yogurt drinks.	0
Hello.	3
That's it.	1
Talk to you next time.	2
Yes, two ice teas, please.	3
Yes, that completes my order.	2
You're welcome.	2
Hello, I like to order takeout for three people please.	3
That's about it.	1
Couple packets of Parmesan cheese, please.	3
I have your personal details on file. Your order will be ready for pick-up in about 20 minutes.	2
Dumpling.	0
Thank you.	3
Okay, this is what I have. Two orders of spaghetti and meatballs with Parmesan cheese, a side tossed salad with Italian dressing and a bottle of white wine. Is that right?	2
I would like to order six tacos.	3
Great. I'll be there to pick it up.	3
Bye. Until next time.	2
Any preferred meat?	0
Okay, I have your personal details on file. Your order will be ready for pick-up in about 20 minutes.	2
You, too. Thank you.	3
How can I help you?	2
I wanted to order three barbecue.	1
The second burger is a bacon, lettuce and tomato 1/4 pounder.	0
How can I help you?	2
Yes. That will work. Thank you.	3
Large Pepperoni Pizza with Side of Onion Rings.	0
Sandwiches.	0
Just to confirm you would like to order two hot dogs with relish , 2 small fries and 2 pepsis.	2
Yes, what the any particular dishes?	2
You're welcome. Talk to you next time bye.	2
No, that's it.	1
Just to confirm you, would like to order a medium sized buffalo chicken pizza.	3
I'd like to take one chicken with cashew nuts, one Pad Thai with only sugar and ground peanuts and one Som Tam.	2
I would like to order two dishes of mushroom ravioli and a warm salad that serves two.	3
No, that's all. Bye.	1
Just to confirm your order 3 naan and lamb masala.	2
I'd like to reorder my last meal from Casa Sanchez.	2
Okay. I have your personal details on file. Your order will be ready for pick-up in about 20 minutes.	2
Enjoy your meal.	0
Okay, I'm looking forward to it.	2
I have your personal details on file. Your order will be ready for pick-up in 20 minutes.	2
Thank you.	3
That sounds great.	2
That's correct.	2
Of course.	0
Goodbye.	2
Fold over filling, place 8 enchiladas in each pan with seam side down. Top with remaining enchilada sauce and cheese. Bake for 15 minutes in a preheated 350 degree F oven until cheese melts. Garnish with cilantro, scallion, sour cream and chopped tomatoes before serving.	2
Vegetarian.	0
Yes.	2
Hello.	3
No. It's just Well, some salads but mainly just the pasta.	1
Okay. What would you and your wives like?	3
And, I'll come get it.	1
Yes.	2
Hello! How can I help you?	3
Anything else?	2
What would you like to order?	3
Just to confirm you would like to have breakfast burritos with scrambled eggs sausage bell peppers, cheese and a coffee	2
Okay. So to review your order: I have one medium Pad Thai with a water and one medium drunken noodle with a Pepsi, is that correct?	2
Great. Thank you very much.	3
Yes. Thank you.	3
Yes, I'd like to order Greek food for two people, please.	3
Would you like to add anything else to the order?	3
Thank you.	3
Anything else?	2
Hey, I'm looking to get some hot dogs tonight. Can you help me?	3
I will that to your order.	1
Thank you.	3
Ok, hot dogs for take out for 1.	0
Let me get a full rack of beef ribs and A large side of macaroni and cheese and a small side of coleslaw.	2
I'm looking to get a medium buffalo chicken pizza.	2
Bye.	2
You're welcome. Enjoy your meal.	2
I think we're going to go a chili burger, a rodeo burger, two orders of onion rings, an order fries and a 2 L Mountain Dew.	2
Just to confirm, you want sausage cheese and onions in both the burritos. Is that right?	2
Yes.	2
Anything else?	2
I would like to order hot dogs for takeout.	3
Are there any specific ingredients you would like in the breakfast Burritos or just three breakfast Burritos?	2
I can help with that.	1
Talk to you next time.	2
Well, that's pretty much. That's all I wanted to order today.	2
What kind of Cuisine would you prefer?	3
I have your details on file. Your order will be ready for pick-up in about 20 minutes.	2
How about three dinner rolls? One per each person.	0
Okay, I have a carne asada burrito one bean and cheese burritos and one mission burrito and a slice of flan and 3 diet Dr.peppers.	2
Okay. what would you prefer in pork?	1
Okay, what would you like to order?	3
Any drinks with that?	0
Sweetened.	0
One person.	0
Hello. How can I help you?	3
(s) Great. Thank you.	3
Okay. We would like three extra large breakfast burritos, extra sauce on the side, steak everything on it please and three large Cokes and that should be it.	3
Okay, sure thing.	2
I'd like to order takeout burgers for two people.	2
Hi. I'd like to order takeout for Italian food.	3
Three people for breakfast burritos.	0
Well, that's two separate orders, okay?	2
Hello. How can I help you?	3
Just one moment. You ordered a Hero beef with onions, Tomatoes and tzatziki sauce?	2
All right, thank you.	3
How can I help you?	2
Would you like anything else or does that complete your order?	3
That's it.	1
Is that correct?	0
Bye.	2
Yeah. I need to find Indian food for three people to take out.	2
Enjoy your meal.	0
What would you like to order in Chinese food?	3
You're welcome, goodbye.	2
Alright, thank you.	3
Hello. I'm looking for takeout food for three people and I need to order some pasta.	3
Hi, How can I help you?	3
Okay, just to confirm you would like to order 4 fried wantons, a seafood cop and a side of rice.	2
Barbecue spare ribs, barbecue pork ribs, ice tea and a can of Coca-Cola .	2
Hi, How can I help you?	3
Hi. Today I need your help finding some food to eat. I'm looking to get some hot dogs for one person.	3
Just to confirm Thai basil sauce with rice and green curry.	2
Three.	0
I would like some Italian.	2
Hello, today I need your help getting some takeout for one person. I'm looking to get a gyro.	3
And one order of linguini and white clam sauce.	0
How can I help you?	2
Thanks you so much.	3
The second person would like something similar. Breakfast burrito with extra salsa, a ham and cheese and like egg whites and hash brown potatoes on the side and coffee.	2
Yeah, I want to start off with some large bowl of egg drop soup.	2
I just want soup, lemon chicken orzo soup. And also a side Baguette. And , That´s it.	1
How can I help you?	2
I'd like two orders of orange chicken, two orders of shrimp fried rice and two large cokes, please. And make sure we get chopsticks.	3
And two egg rolls.	0
Perfect. Thank you so much.	3
No, that's everything.	1
Yes.	2
Ok. I have your personal details on file. Your order will be ready for pick-up in about 20 minutes.	2
Awesome. Thank you.	3
Can I get two large pepperoni and bacon pizzas with light sauce?	2
Okay, one order of rice noodles with Peking sauce.	2
Yes.	2
Great. Thank you.	3
Sure, I've added one salad with house dressing to the order.	2
Thank you.	3
Is there anything else?	2
How can I help you?	2
One large Chicago style dog with extra relish.	2
Hi, I'd like to order hot dogs for takeout.	3
Okay, one tomato basil and the other a chicken noodles with 2 Ceasar salads and a order of bread sticks on the side. Is there anything else?	2
Thank you, bye.	3
And I need them with egg, sausage, bacon, cheese.	1
Sure, I wanted to order a Fettuccine Alfredo.	2
Sausage and mushroom pizza, a large. Is that correct?	2
Sounds good. Thank you for your help.	3
To confirm I have one medium buffalo chicken pizza.	2
Anything else?	2
Regular or large sized?	0
Hi. I'd like help ordering some takeout.	3
That's pretty much all I'm looking to get.	2
Nope, that should be everything.	2
Hot dogs? How many and what kind?	2
And I don't know if they do this, but if they give sides of relish, please get a side of relish as well.	3
Would you like to add some rib sauce?	3
Hi. I like to order take away for two people, please.	3
How can I help you?	2
Alright, so I'll go with some Tropicana orange juice.	2
What kind of pizza and what size?	0
Okay. I have your personal details on file. Your order will be ready for pick-up in about 20 minutes.	2
3 large Cokes added to your order. Anything else?	2
Okay, make that two sides of fries and one of those i need mushroom Chilli and onions and the other one just ketchup and two large cokes.	2
Yep, that's it.	2
Sure, let me bring that up.	2
What would you like to order and for how many people?	3
That's right.	1
Hi. I'd like to order takeout for two people.	3
And second one large chicken noodles soup.	2
You're welcome.	2
Okay what type of Burrito would you like from Rincon Taqueria?	3
That will complete my order.	1
Okay, wonderful. I'd like to order two veggie burgers for my wife and for myself. I would also like to get one juicy burger for my pet dog, Coco.	3
Sure, let me bring that up.	2
Fabian.	0
Perfect, Thank you.	3
That's it.	1
Want to get some hot dogs.	2
Pasta for two different people.	0
Yes, That's about it.	2
No, thank you.	3
How can I help you?	2
Okay, I have your details on file. Your order will be ready for pick-up in about 20 minutes.	2
Anything else?	2
Hi, today I need your help ordering the same food for takeout that I ordered last week. I'm looking to order from Crepe's or Crepe Fun-Tastic.	3
Okay. I have your personal details on file. Your order will be ready for pick-up in about 20 minutes.	2
Thank you.	3
Like Lasagna with meat sauce and a side of two meatballs. I'd like two pieces of sourdough bread and finally, one Cannoli.	2
Have a great day.	2
Hello.	3
Hi. How can I help you?	3
Hi, can you help me get some gyros?	3
Yep, that's correct.	2
Okay. Your order will be ready for pick-up in about 20 minutes.	0
Goodbye.	2
Two hash browns.	0
Hello. How can I help you?	3
The total for your order will be $21.24	0
Yes.	2
Looks like you had 1 large pizza with one half pepperoni and one half mushroom.	2
Can you add a large iced tea too, please?	3
Right.	0
Yes, that's correct.	2
Goodbye.	2
Yeah, i need to resume a take-out order that was being placed earlier, for hot dogs.	2
Hi.	3
Hello. I need to order takeout for one person. I need some gyros.	3
Do you want to add anything to the order?	1
No, that's all.	1
They are one size. Huge like brick size huge.	2
Ok. Your order will be ready for pick-up in about 20 minutes.	2
Number, three chicken. That's one of each of those.	2
Yeah, it's correct.	2
Great, thank you. I'll be there to pick it up.	3
See you next time.	2
Great, thank you so much for your help today.	3
Is there anything else?	2
Well, you coming out loud an clear, Assistant. Love buying new headphones. I can hear you loud and clear.	3
Okay. Your order will be ready for pick-up in about 20 minutes. Bye.	2
Is that correct?	0
Goodbye.	2
Ok. I have your personal details on file. Your order will be ready for pick-up in about 20 minutes.	2
Hi, I need to order a takeout pasta for two people, please.	3
Hello.	3
Yes.	2
Is there anything else you would like to add?	2
Yeah, and that'll be it for me.	2
Okay. I have your personal details on file. Your order will be ready for pick-up in about 20 minutes.	2
Hi, I was wanting to order some food from Casa Sanchez.	3
Bye. Talk to you next time.	2
Okay. I have your personal details on file. Your order will be ready for pick-up in about 20 minutes.	2
Do you think starters would go well with that?	2
Okay.	2
I'd like to order takeout for three people, please.	3
Just to confirm your order, you would like to order 2 pad Thai, one Drunken Noodles and three Water bottles. Is that correct?	3
Hello. How can I help you?	3
Got it. Anything else?	2
Yes.	2
That's great! Thank a lot. Talk to you next time.	3
Okay. Thank you very much for that.	3
No problem.	1
Goodbye.	2
How can I help you?	2
Okay, What would you like to add?	3
All right, thank you.	3
Okay. I have your personal details on file. Your order will be ready for pick-up in about 20 minutes.	2
OK, I have your personal details on file. Your order will be ready for pick-up in about 20 minutes.	2
Pasta.	0
Thank you so much for assisting me.	3
No, that's it. You got everything.	1
Excellent, Thank you.	3
Sure.	2
Bye.	2
Enjoy your meal. Talk to you next time.	2
And that should be it for me.	1
Okay, I have your personal details on file. Your order will be ready for pick-up in about 20 minutes.	2
Super, thanks so much.	3
Green peppers, onions and mushrooms for toppings.	0
Hello.	3
What kind of food were you ordering?	0
Alright, thanks so much.	3
How can I help you?	2
I'd like one vegetable lasagna.	2
Just to confirm you would like to order 2 orders of Khao pad fried rice, one pad Thai and 3 Coca-Cola.	3
Would you like to add anything to drink?	3
Okay. I have your details on file. Your order will be ready for pick-up in about 20 minutes.	2
I want to go to the Burger Point.	1
Hi. How can I help you?	3
Enjoy your meal. Talk to you next time.	2
Hot dogs for 3, got it. What would you like with it?	3
I am trying to order some take out food for just one person and I would like some barbeque food.	3
Hello.	3
Correct.	0
Hello.	3
Hi. I want to do takeout for one person.	3
Large.	0
Goodbye.	2
I want to order takeout for two people the Mexican food.	1
You're welcome. Goodbye.	2
That can put.	0
Hello assistant, I'd like to order some take-out food for two people.	3
You're welcome, Goodbye.	2
Take out for one Italian sounds good. What would you like?	3
How can I help you?	2
Hi.	3
Hello, I'd like to order sandwiches for takeout, please.	3
One large chicken noodle soup, A house salad with ranch, And a large coke. Is that correct?	2
Go ahead.	0
Thank you.	3
Alright. I'll be there.	2
No, that's it.	1
I'd like to order some chicken Thai curry with brown rice and mixed vegetables.	2
Oh yeah, definitely I love chicken curry. We'll go at chicken curry.	2
Okay, so I got Tandoori chicken, Chicken Tikka, Chicken Tikka masala, Papa Lou.	2
What would you like to order in Italian?	3
Hi. I was wanting to order Greek takeout for three.	3
That one's going to be a order of ravioli with a Coca-Cola and some garlic bread.	0
Hi, I'd like to order Thai food for two.	3
Okay, anything special on your burgers?	2
Thank you.	3
Hello. I need to order breakfast burritos.	3
Is it just for you?	0
Two sausage and hash brown burritos and anything else?	2
Hi Assistant, I'd like to takeout for three people, please, for some Thai food. Let me know when you are ready.	3
Hi, how can I help you?	3
No.	1
Just to confirm, your order would be one sausage breakfast burrito?	2
And that's my complete order.	1
Sounds good. Anything else?	2
1 turkey-avocado crepe with cheddar and 1 Greek Delight crepe. and 2 iced teas.	2
Okay. I have your personal details on file. Your order will be ready for pick-up in about 20 minutes.	2
You got it.	0
Okay, what would you like to order?	3
One vegetable sandwich with lettuce, mustard, tomato, onion, mustard, oil, and vinegar.	2
Hi. I ordered some takeout this past weekend and I want to reorder it tonight.	3
I can help you with that. What would you like to order? And for how many people?	3
Okay. Your order will be ready for pick-up in about 20 minutes.	0
Yeah, and also rice.	0
I'm in the mood for some good Italian food. Specifically, I want to order sausage ravioli.	2
I need to order a huge bowl or a large bowl of potato soup, and it needs to have bacon, cheese, and also some bits of steak on top of it.	2
That will be all.	1
Yeah. Well, it's just for me, so I'm looking for something that's got bacon and blue cheese.	2
Hi.	3
I have your details on file and your order will be ready for pickup in 20 minutes.	2
Okay, thanks.	3
Have a nice day.	2
Thank you.	3
Hi. Can I order food for takeout for three people, please?	3
Hi, How can I help you?	3
Let me repeat the order. So it's 1 chili cheese dog, one large Chicago-style dog extra relish, One jumbo New York dog and three waffle fries. Is that correct?	2
Ok, what would you like?	3
Bye.	2
1 brownie. Sure, I've added that to the order.	2
Hello. What type of food?	3
Your orders are full rack of ribs, baked potato and mac and cheese on the side.	2
I'd like to order sandwiches for three people.	2
Thank you.	3
Okay. I have your personal details on file. Your order will be ready for pick-up in about 20 minutes.	2
Correct.	0
Excellent. Thank you so much for your help.	3
You're welcome bye.	2
And a large coke or diet coke, whichever one.	2
And don't forget one salad with house dressing on it.	1
Sure, let me bring that up.	2
Hi, I'd like to get a breakfast burrito for take-out.	3
Hello, okay what kind of pizza?	3
And anything else.	1
Anything else?	2
Enjoy your meal.	0
Perfect. Thank you.	3
Can you help me?	2
How can I help you?	2
Okay. I have your personal details on file. Your order will be ready for pick-up in about 20 minutes.	2
One mimosa.	0
You're welcome.	2
Okay, your order will be ready for pick-up in about 20 minutes.	2
Is there anything else you need?	2
Your order is chicken masala, roti and chicken satay.	2
Okay. Your order will be ready for pick-up in about 20 minutes.	0
Yeah, give me a Enchilada too and a Pepsi.	1
Just one.	0
Two people, please.	2
Goodbye.	2
One roast beef and white cheddar panini, one bag of baked chips and one chocolate brownie.	2
That sounds good.	2
Yeah. I'd like to order take out Chinese food for my wife and myself.	3
Perfect, thank you so much.	3
Yes.	2
Okay, your order will be ready for pickup in about 20 minutes.	0
That'll be it. Thank you very much.	3
Hi, I'd like to re-order some take out food.	3
Is that just for you?	0
Yeap, that's it.	2
Okay. I have your personal details on file. Your order will be ready for pick-up in about 20 minutes.	2
Bye, see you later.	2
Thank you.	3
See you later.	2
Okay. I have your personal details on file. Your order will be ready for pick-up in 20 minutes.	2
Butter chicken and tandoori chicken.	2
Okay, What would you like on your pizza?	3
Breakfast Burritos.	0
Did you say Sarah's Pizza?	1
Thank you so much.	3
Hi, how can I help you?	3
Three Grande Burritos for takeout, Right?	0
Okay. Anything specific?	2
I'd like two large pepperoni with onions, please.	3
Greek food.	0
Nope, that covers it.	2
Hi.	3
No, we are all set.	1
Thank you.	3
One order of lasagna, one order of shrimp with angel hair pasta and one order of fettuccine alfredo.	0
Two enchiladas one beef one chicken, no guacamole no onions and salsa on the side.	2
Got it.	0
Hello, how can I help you?	3
I can help you with your takeout order.	2
I would like to order two orders of Lasagne.	3
Okay. Anything specific?	2
That sound's right.	2
Okay, your order will be ready for pick-up in about 20 minutes.	2
That's right.	1
I'd like to order a hot dog take out for two.	2
Okay, bye.	2
Okay. I have your personal details on file. Your order will be ready for pick-up in about 20 minutes.	2
And one order of butter chicken and also an order of samosas for us to share. That's it.	2
I need six hard-shell tacos and then I need two steak burritos.	1
Hi. How can I help you?	3
No, that should be it. Can you put some napkins on the sides please?	3
Just one moment.	0
Great. Thank you, I'll be there.	3
All right, that's all. Thank you, bye.	3
Bye.	2
No, that would be all.	1
2 beef gyros, 1 chicken gyro and a medium Caesar salad.	2
Excellent. Thank you for your help. Have a good day.	3
Okay.	2
You're welcome. Bye.	2
It is.	0
No, tomatoes got it.	1
Okay. I have your personal details on file. Your order will be ready for pick-up in about 20 minutes.	2
Okay. I have one Gyro with the sauce on the side, one order of masak and one order of pasitzio.	2
One moment.	0
Yes. That is correct.	2
And that completes my order.	1
Ham inside your breakfast burrito.	2
Okay.	2
I want two beef and one lamb. On the beef, make it normal with no tomato and onions. And for the lamb, put normal stuff.	1
Okay, no coleslaw.	1
Yes.	2
What did you have in mind?	0
No, that's it. I'm just waiting you to disconnect me.	3
That's correct.	2
What are the details of the order?	0
Talk to you next time. Bye.	2
Do you have anything to add?	1
And roghan josh.	0
I'd like to order some tacos and it should be enough for three people.	2
Yes, I'd like them with toppings though.	2
Okay, we have one large Pizza with half Pepperoni and half Mushroom and a Chocolate Brownie, is that correct?	2
Thank you.	3
Okay. I have your personal details on file. Your order will be ready for pick-up in about 20 minutes.	2
Thank you.	3
Tomato soup with crackers.	0
Yes.	2
Hi, I want to get a breakfast burrito.	3
Thank you.	3
What is your order?	0
Correct. One large beef parsley, one large vegetable & two pieces of saldo bread.	0
What would you like to order in Greek food?	3
Sorry, what did you want to order?	3
Is there anything else you need?	2
Looks like you had two burgers well done with everything on them and sweet potato fries with both burgers. Is that right?	2
Thank you so much.	3
Okay, Thank you.	3
Anything else?	2
Okay, what can I order for you?	2
How can I help you?	2
Order cheese sticks with marinara, a large cheeseburger with mayo and ketchup and large fries.	2
Yes, that's correct.	2
Okay. We have an order of barbecue chicken and a side order of barbecue ribs, a side order of french fries, a side salad and a 1 liter of Diet Coke.	2
Yes, please.	3
You have ordered 1 large pizza with one half pepperoni and one half mushroom and one salad with house dressing. Is it right?	2
Ok, takeout for 3 people, what kind of food?	2
Can you make sure I get plastic spoons with that, too?	2
Lettuce, Tomato, and add onions.	1
Hello.	3
Nope, that's it.	2
How can I help you?	2
You have any options?	0
Hello.	3
Bye.	2
Okay. I'm looking to get a medium bowl of some pad Thai with some chicken, too.	2
I'm looking for two cheese burgers with pickles, milanese, Ketchup with a salad order of French flies.	2
One second.	0
Okay. Thank you very much.	3
I would like three orders of chicken pasta.	2
Yes.	2
Hi. How can I help you?	3
Hello, how can I help you?	3
I can help with that. Anything specific?	2
Great. The first person wants a small lasagne. The second person wants rigatoni with Parmesan cheese small and that's it.	3
Okay. I have your personal details on file. Your order will be ready for pick-up in about 20 minutes.	2
I want two burgers, and I want sweet potato fries with them.	1
No, that's it.	1
Did you want any drinks with that?	1
Can I get extra pickles on the one BLT?	2
I would like three orders of General Tso chicken.	2
Hot dogs and french fries.	2
Thank you . Have a nice day.	3
I'd like one breakfast quesadilla.	2
I'd like to order a barbeque for two people.	2
Anything else?	2
Is that correct?	0
Okay, thank you.	3
Just to confirm. You would like to order two medium breakfast burritos with sausage, egg and cheese.	3
Ok, what would you like to order?	3
Yes. I'm looking to get a medium sausage and pepperoni pizza.	2
Do you want the second-order?	1
No, That's it.	1
Your order will be ready for pick-up in about 20 minutes.	0
What would you like to eat?	3
And a side of fries.	0
Okay. I have your personal details on file. Your order will be ready for pick-up in about 20 minutes.	2
Ok. I have your personal details on file. Your order will be ready for pick-up in about 20 minutes.	2
See you later.	2
Okay, awesome. That's pretty good timing for me. I'll be ready to pick that up.	2
Looks like you ordered one large pizza with pepperoni and mushroom.	2
Okay.	2
Two burgers, well done with everything on them. Sweet potato fries with both and a salad with house dressing.	2
See you.	2
Oh, Beef burgers, please.	3
Thank you.	3
Three small orders of spaghetti and meatballs.	0
Goodbye.	2
Hi.	3
I would like to order some Italian food for two people for takeout.	3
Just to confirm, you would like to order 2 soups.	2
"Okay. I have your personal details on file. Your order will be ready for pick-up in about 20 minutes."	2
How can I help you?	2
Hi, I wanted to order food for takeout.	3
And leaf salads.	0
Hello, How can I help you?	3
Also, can I get a Punjabi chicken curry?	2
Yes.	2
Hi, I'd like to order takeout for two people.	3
Anything else?	2
Why are you searching? You're supposed to take my order.	2
I would like to order Barbecue.	3
Awesome.	3
Okay. Your order will be ready for pick-up in about 20 minutes.	0
You're welcome.	2
Hi, I'd like to order takeout for three people, please.	3
Yes, I can.	2
What kind of burritos?	0
Take out for one, a pork bowl, got it.	0
I like to reorder. Can I have that again?	2
Beef Burgers and Spare Ribs.	0
Okay, this is what I have, one Filet Mignon Kebab with eggplant sides and pita bread. Would you like to add a drink?	3
And also two bottled waters.	0
That sounds great. No, that's it.	2
Okay. I have your personal details on file. Your order will be ready for pick-up in about 20 minutes.	2
Also a large coke.	2
How can I help you?	2
Fantastic, thank you.	3
Hello. How can I help you?	3
Hi. How can I help you?	3
Okay, Thank you.	3
Yes, that's fine.	2
What would you like to order?	3
Hi, I'm looking to order some Indian food for takeout for one person.	3
And the second burger?	0
Hello.	3
Three large cokes, got it.	2
Sure, I can. What would you like to order?	3
Hold on just a second.	0
Two.	0
I need the order take out.	1
Okay, you got it BBQ food for 2 people?	2
Yes, that's correct.	2
With ranch dressing?	0
Bye.	2
One diet coke, will that complete your order?	2
Just to confirm your order, 1 beef lasagna additional meatball, One veg lasagna and 4 pieces of sourdough bread and two cannolis?	2
I will add a small coffee with cream and sugar to order, anything else?	1
Awesome. 20 minutes is good time for me. I'll be ready to pick it up and I'm glad you could help me today. Thank you.	3
Hi.	3
Hello, how can I help you?	3
Hello, How may I help you?	3
Okay, I have your personal details on file. Your order will be ready for pick-up in about 20 minutes.	2
You're welcome.	2
I would like to order burgers. Medium well, please.	3
Enjoy your meal.	0
The fruit salad.	0
You're welcome.	2
Okay.	2
A diet ginger ale.	0
You're welcome.	2
Yeah.	2
Hi.	3
Okay. I have your personal details on file. Your order will be ready for pick-up in about 20 minutes.	2
A side of pork fried spring rolls.	2
Yes, that's right.	2
Bye-bye.	2
That's perfect. Yes.	2
Yes.	2
Okay, what's your price range?	2
Bye.	2
What kind of meat would you prefer?	3
Perfect, and what would you like to order?	3
No, that's it.	1
Goodbye.	2
Can I get a hangover with cheddar cheese, fried egg, potato bacon hash, and barbecue sauce cooked medium-well?	2
Yes, that's right.	2
But, I'm not sure, I also said I wanted a side of coconut rice.	2
Soup, what kind?	0
Okay. I have your personal details on file. Your order will be ready for pick-up in about 20 minutes.	2
Bye.	2
Hi. I'd like to order for one person.	3
And that's it.	1
You're welcome. Goodbye.	2
Okay. I have your personal details on file. Your order will be ready for pick-up in about 20 minutes.	2
I'd like the yellowfin tuna variety, please.	3
Okay, I have your details on file. Your order will be ready for pick-up in about 20 minutes.	2
No, we have stuff here at home.	1
Anything else?	2
Sure, let me bring that up. Looks like you had 1 market burrito with black beans and spicy salsa and 1 chicken taco platter with refried beans.	2
Hello Assistant. I would like to order some food for takeout for three people.	3
Medium Coke to go along with it, you got. Is that all?	2
For the second person, I want to get one chicken Burrito and three chicken Tacos.	2
Okay, anything else?	2
I'd like to add one brownie to the order.	2
No, that will be all.	1
How can I help you?	2
Well, I think that will do it for me.	2
Ok, I have your personal details on file. Your order will be ready for pick-up in about 20 minutes.	2
Does that complete your order?	0
Absolutely, what would you like to have?	3
That's correct.	2
You're welcome.	2
Hi. How can I help you?	3
Okay, I have your personal details on file. Your order will be ready for pick-up in 20 minutes.	2
Ok. I have your personal details on file. Your order will be ready for pick-up in about 20 minutes.	2
Hi. How can I help you?	3
I would like one order of pork.	2
Okay. I have your personal details on file. Your order will be ready for pick-up in about 20 minutes.	2
I'd like to order some burritos, breakfast burritos with with extra bacon veggies and extra cheese, American cheese. And on the side I'd like some hash brown potatoes and to drink I would like one decaf coffee and one regular coffee.	2
Okay. I have your personal details on file. Your order will be ready for pick-up in about 20 minutes.	2
Hello, how can I help you?	3
Just to confirm, You would like to order a medium pan of baked ziti pasta.	2
I'd like to order takeout for three people.	2
Yes. That's correct.	2
Perfect. Thank you so much.	3
OK. I have your personal details on file. Your order will be ready for pick-up in about 20 minutes.	2
Okay, so far I have butter chicken with extra green peppers with extra plain rice, is that correct?	2
That's perfect, can I get an extra order of bread also?	2
Okay, sounds good. What would you like?	3
Hi.	3
Okay. I have your personal details on file. Your order will be ready for pick-up in about 20 minutes.	2
And on the turkey and ham, If you could the toppings of mayonnaise and mustard and nothing else to be added.	1
How can I help you?	2
Okay, got it.	2
Can you add two iced teas to that order?	2
Pizza.	0
Two people, please.	2
Thank you so much.	3
Hi. I'm looking for burgers for takeout.	3
Yeah, You think the three sides are too much for Tomato Sauce?	2
What kind?	0
Well, I'd like to get a large pizza.	2
Okay. I have your personal details on file. Your order will be ready for pick-up in about 20 minutes.	2
Thank you.	3
Awesome, thank you.	3
Hot dogs.	2
Okay, I have your details on file. Your order will be ready for pick-up in about 20 minutes.	2
Hi, could you help me with my take out order what I can get for me and my friends?	3
Okay. I just need one order for myself. Can I get an order of pad Thai?	2
That's correct. Thank you and that's everything I need.	3
Can you help me to find some Thai takeout food for two people?	2
Hi. I'm ordering for two people today. We each like one hot dog and onion. So, two hot dogs with mustard and onions.	3
How can I help you?	2
Sounds good, anytime now, I hope you enjoy it. Take care.	3
Thank you.	3
No. That'll be it.	1
Okay.	2
Could you repeat that please?	3
Thank you.	3
"Okay, I have your personal details on file. Your order will be ready for pick-up in about 20 minutes."	2
Okay, I have your personal details on file. Your order will be ready for pick-up in about 20 minutes.	2
Okay.	2
You're welcome, bye.	2
What would you like to order?	3
Yes sure, can you give me Swiss sauce with the pokes.	2
Alfredo chicken.	2
I'd like to order two large double cheeseburgers.	2
No, that'll be it.	1
Anything else?	2
Two iced teas sure. I've added that to the order.	2
Okay, You got it. What would you like to eat?	3
Okay. I have your personal details on file. Your order will be ready for pick-up in about 20 minutes.	2
What kind of barbecue food you are looking for this evening?	2
Goodbye.	2
The other burger cooked medium well with provolone cheese bacon sweet and spicy pepper jelly and lettuce.	2
One diet coke.	2
A bbq beef sandwich with fries. Would you like anything else with this order?	3
You also need 3 large drinks, what style of drinks would you like?	3
Your orders are three gyros. one with taco meat, 1 chicken, is that correct?	2
Okay.	2
That'll be all.	1
Looks like you had two burgers well done with everything on them. Sweet potato fries with both.	2
Need it for three people.	0
Goodbye.	2
Take out BBQ okay, what would you like to order?	3
No, that was it.	1
Great, thank you.	3
Okay, so chicken nachos, chicken tacos, 2 chicken enchiladas and a order of guacamole with chips. Is that correct?	2
Yeah, I need two drinks. Do they have coke or pepsi?	2
That's right.	1
A hero sandwich for three people.	2
Is that right?	1
Yes, that's correct.	2
[truncated: 8,048 more rows]
