# Supplementary material for: GenPADS: Reinforcing politeness in an end-to-end dialogue system
Source: PLoS One. 2023 Jan 6;18(1):e0278323. doi: 10.1371/journal.pone.0278323 (PMC9821416; doi:10.1371/journal.pone.0278323)
Supplement: S1 Data — (ZIP) [file pone.0278323.s001.zip › GenPADS_Data_Sample/Sample_PADD/hotels_pol_annotated_data.csv]

text	labels
And I need some more things. I'd like to have a coffee maker in the room and a hotel close to the convention center.	2
Great, I think I will get over that.	3
The second is Park Hyatt Aviara Resort with golf club and spa. It's $279 per night. It’s rated 4.8 stars. Resort offering an 18-hole golf course, an outdoor pool & tennis courts, plus a spa & fine dining.	2
This is going to be for two guests.	2
I'm able to locate a Four stars Hotel by Sheraton for $121 per night. Would you like to know more info?	3
Okay, and What is your price range?	2
When are you looking to stay?	1
That works.	2
Access to lounge serving free breakfast and snacks.	2
King bed, I would like a king bed.	2
I have found 3 options for you.	1
Okay, any requirements?	2
Which one do you want?	2
How many hotel star ratings?	0
How about Hilton New Orleans Riverside or Hotel Indigo New Orleans, Garden District or Ace Hotel New Orleans?	2
I have found 2 hotels with your requirements, Renaissance New Orleans Arts Warehouse District and Drury Inn & Suites New Orleans.	2
Hello.	3
Okay, I will book it. Goodbye.	2
How much is valet parking?	0
What is your price range?	0
194	0
On what dates?	0
Cool. Sounds good. Awesome.	3
At least four stars.	0
The hotel has a bar.	0
Yes, Definitely.	2
Hi, I would like to book a hotel in Laguna Beach, California.	3
Okay.	2
That sounds nice.	2
Thank you.	3
Okay, and in what price range should I look?	2
Is the area kids-friendly, if I decided to bring my kids?	2
Yeah, I want it to be at the property, specifically.	1
How can I help you?	0
Just one moment, the base ball field is 6 mins away by car.	0
I'll be taking the vacation on the 25th and coming back on the 28th.	1
What else do you prefer?	2
so, you are looking for single bedrooms, is that correct?	2
Okay and then any hotel star ratings?	2
When are you going in June?	0
That second one sounds interesting. Yeah, I think I'll go for the second one.	2
Could you tell me a little about it?	3
Amenities include a brasserie-style restaurant, an indoor pool, a whirlpool tub and a fitness center. There's also a business center and 12,000 sq ft of meeting space. How does that sound to you?	2
Thank you.	3
Goodbye!	2
Yes, it has an indoor and outdoor pool with hot tub.	2
No problem. Anything more?	2
Okay.	2
It's $141 per night.	0
The Inn on Fifth is 4.5 stars and a 4-star hotel.	0
Okay. Well, that's understandable. Not many of them do, except for maybe some of the largest. So, I don't know if there's anything else. I really do appreciate your help.	3
None at 5 stars.	1
Are there any other Hotel.	0
What else?	0
All under $126 per night.	0
Do they have fireplace?	0
I think the Hard Rock Hotel is a good choice for me.	2
Yes.	2
Thanks so much. You're great. Bye-bye.	3
Any other requirements?	0
Are you all trying to fit in a room or separate rooms are okay?	2
Yes.	2
When do you want to check in and check out?	1
Got it.	0
Cool. Is there a full bar?	2
Okay and how many people are staying?	2
How many people will be staying?	1
Alright.	1
Okay. I can help you with that. What else you can tell me?	2
I can do that. I will send you the confirmation to your email. Enjoy your stay.	3
Good enough. Alright. I'll take it.	3
Okay.	2
Okay.	2
The hot tub?	0
Does it have free parking? And possibly free breakfasts to eat in the mornings?	2
Hello, how can I help you?	3
Okay, that's it. That's all I needed to know. Thank you.	3
Okay, Is that all the requirements you have?	2
I would like to know the different kinds of restaurants on the hotel grounds.	2
Yes.	2
From four to five stars.	0
Drury Plaza Hotel St. Louis At The Arch.	0
How can I help you?	0
Do you prefer any hotel star ratings?	2
$100.	0
I can help you to book a hotel in Palm Springs. What dates will you be staying?	3
And I'd like something with free parking.	2
Okay, have fun. Bye.	2
Okay, I will take that hotel. Thank you.	3
Ok.	2
Great.	3
One moment.	0
Okay.	2
That'll be all?	0
What about balconies or bar?	0
Which one have an ocean view and balcony?	2
Yes.	2
Okay and do you have a price preference?	2
Does it have any restaurant?	0
Okay.	2
This will just be a second.	2
Okay and then what is your price range?	2
Hello.	3
How about Renaissance Palm Springs Hotel?	2
Let's see. I'd like to know if there's valet and if they have free breakfast.	2
Checking on that.	2
That's okay. We'll figure something out about that.	2
They also have a fitness-center.	1
And do you have any preferences for where you would like to stay?	2
Having traditional room with a balcony.	2
Okay, I am going to find the right place for you.	2
If possible, I'd like it there to be a king bed.	2
Till when?	0
Ok, Anything else?	2
I would like it to be around $350 a night.	2
I would like a hotel that has a restaurant in it.	2
Okay, and what would you like the rating to be?	3
One moment.	0
The stay will be between January 4th to January 9th.	0
Okay and what else?	2
I've booked a hotel for you, enjoy your stay.	3
Would you like me to tell you about the Columbus Residence now?	3
Parking for $56. Okay, Great can you tell me, What the price of the room is?	3
What was your question?	0
I found both.	1
The second is called Le Richelieu hotel.	0
Okay, any preferences?	2
That sounds fine.	2
What preferences do you have for the hotel?	0
What else?	0
You got it.	0
Hi. I would like to book a hotel for my summer vacation.	3
Yeah and that's going to include myself and my wife, so it's going to be two guests. Would that be the same price?	2
Hello.	3
You're welcome.	2
I will book The Comfort Suites in for you, I will email you the details.	1
Can you help me to find a hotel?	3
I'm looking for something that feels upscale and more luxurious.	2
Enjoy your stay.	2
That sounds great.	2
Okay. I found a spot for you.	2
A regular room has minifridges, microwaves, and balconies.	2
Preferably, From Sunday to next week Sunday.	0
Thank you so much. Goodbye.	3
Okay. Thank you.	3
Okay great and any star ratings?	2
Elegant property with a Farm to Table restaurant, a lounge/bar with live music & a full-service spa.	2
I would like there to be a mini fridge inside the room.	2
I'd also like a room with two beds.	2
Four Seasons Hotel St. Louis.	0
Which dates are you checking in and checking out?	2
How much were you looking to pay per night?	1
Hi, I'd like to find a hotel for my summer vacation.	3
Nothing, that is it.	2
Thank you.	3
You're welcome. Goodbye.	2
I found one hotel meeting your specifications, it's the East Canyon Hotel and Spa, it's a four-star hotel with a 4.6 stars user ratings and $280 per night.	2
Well, the hotel should feel upscale and it should have Google rating of more than four.	2
Okay, do they come with a king bed?	2
Sure.	2
Okay.	2
And I want the atmosphere to be Posh and traditional.	1
So, what kind of different activities does this hotel provide nearby us?	2
Just myself.	0
I'd also like for the place to offer free breakfast.	2
I'm looking to find a hotel in Laguna Beach, California.	1
Below $300.	0
No, you have to pick one of them.	1
I will not be traveling alone. There will be a party of four.	1
Okay.	2
I'd like to stay for Yes, I do. And less than $150 a night, A sofa-bed, And a coffee maker with free parking. One king sized bed. I'm sorry.	3
It's The Inn at Squaw Creek in Squaw Valley California.	0
I'd like help finding a hotel in New York City. I will be there January 2nd.	2
The other.	0
Okay, I'll look up for you right now and send you the information through email.	2
$300 per night.	0
Okay. All right. This all sounds good.	2
Okay, so you would like to leave on September 1st or September 8th Friday.	2
Hi. I am looking for a hotel today. I'm going to Laguna Beach, California.	3
Bye.	2
No, just book it.	1
I'd like help finding a hotel room in Laguna Beach, California.	2
Okay, we have the Silver Hotel, Homewood Hotel or the San Francisco Bird Hotel.	2
Next week is available. And what else?	2
The second is called Hotel Union Square, it's a 3-star hotel with a 3.8-star customer review and it's $154 per night. A boutique option offering sleek rooms & suites, plus free evening wine receptions.	2
Yes, I'd like about four-star hotel. Maybe $200 per night.	2
You got it.	0
Some of the food in the restaurants that I'd like to find out that are on the hotel grounds. What kind of food and restaurants are on the hotel grounds? Is there a full bar available? And is it kid-friendly?	2
Sounds good. It looks better for me.	2
Bye.	2
Yes.	2
You too sir.	1
I will visit tomorrow.	1
Yeah, right.	0
Yes.	2
Omni San Francisco Hotel.	0
Where are you located?	0
Sure, that's fine.	2
What's the price range?	0
No, Thank you. That's all.	3
I'd like a room with a room safe.	2
Your welcome! Enjoy your stay.	2
I want a room with a flat-screen TV, a king bed and with a mini refrigerator.	1
Do they have a restaurant?	0
Is there a fitness center?	2
Okay check in date is March 15th and the other check out date is March 20th.	2
No. That will be fine. I'll take that one.	1
I will book it and send you the details.	1
I think I'd look into the first one that you mentioned.	3
Hi, How can I help you?	3
Enjoy your stay.	2
Thank you.	3
I need help finding a hotel in San Francisco for two adults.	1
Excellent, I've got those details. Now tell me more about what you're looking for in your hotel.	3
That'll be all. Home Depot.	0
Fantastic.	2
Okay. And the price of the other one?	2
Located at 2513 Burgundy St, New Orleans, LA 70117.	0
No problem have a great night.	2
That sound's great. Can we book it?	2
I want the black one with screen TV and a king bed with a mini refrigerator.	1
I found a couple of places that meet your preferences.	1
I would like a minimum of three stars.	2
Okay. Can you tell me where you are looking to stay?	2
Great.	3
Nothing.	2
Yes, you will have to pay for parking. There is no free parking.	2
I said that I need a suite.	1
It's a good thing, I'm not going to reviews for customers about the hotel.	2
Alright, a fitness center.	1
Starting price is $371.	0
Is that okay?	2
Thanks.	3
That is correct depending on the room you get.	2
What's the price?	0
Okay, and anything else?	2
Thank you very much. Goodbye.	3
Okay, Would you like the phone number to the hotel? So you can book the room.	3
I'd like to be much like this.	2
Yes. I'd like to stay in San Francisco from May 5th to May 8th for two people.	2
I found a Radisson hotel for $100.	1
Goodbye. Thank you.	3
Yes the restaurant in the hotel is called rustic creek grill. It has a full bar and it's kid friendly.	2
Great. Would you like to know anymore?	3
What would work for you?	2
What-else? Do you need anything else?	2
Anything else?	2
Hi. I'd like help finding a hotel in San Francisco.	3
Thank you. Can you book that one for me?	3
Enjoy your stay.	2
Go ahead and book it. I already know a little bit about Hampton, thank you.	3
What different Opera do the hotels have?	0
Let me look.	2
Okay, Is there a conference room?	2
Do you have a price limit?	1
Sure.	2
Checking on that.	2
No, thank you.	3
Well, I was wondering if you could find one that has tours offered. You know, Tours of the city. And I'd like one that's located in the French Quarter.	2
You need the cheapest price?	1
Goodbye.	2
Do you want me to book a room for you?	1
Hi, I'm looking for a hotel in St. Louis, Missouri.	3
March 17th through March 19th.	0
Okay, for when?	2
How much is this?	2
Please, hold on a moment.	2
4 star rating or 4 star hotel class?	0
Yes, I'd like to arrive this Thursday evening. I'm staying there for exactly 1 week. Somewhere close to the beach, please. A nice view, and balcony.	3
Okay, perfect I have booked this hotel for you.	2
Thanks so much.	3
Do you have any budget?	0
I wanted to have a free breakfast, but that's not mandatory. I can live without it. If they don't have free breakfast, can they have a restaurant inside?	2
Yeah, I'd like to try to keep it under $200 a night, and I need a king size bed. And I'm also going to need some free WiFi and a hotel that has a bar.	2
Sure thing.	2
Bye.	2
Yeah, I'm looking for a room with a king-size bed.	2
Let me get it, 501 Geary St, San Francisco, CA 94102.	2
Hi.	3
Give me one second. Hello user. What would you like to know?	3
I want it to be a lifestyle hotel, relaxed and contemporary.	1
I think basically I understand what he's saying. We are going to get a separate room each and we'll have one king bed in each. The room amenities I would like is one coffee maker and free parking. We're only taking one car for three of us so every little bit helps, right?	3
What?	0
What size of beds?	0
The price needs to be below $300 a night.	1
Just give me a second. I'll let you know about the hotel.	2
I can help you with that. What else can you tell me?	2
Four.	0
I would like to have a flat-screen TV and a mini-refrigerator.	2
Okay, Can you tell me a bit about that place?	2
I need a bar and restaurant.	1
Hi, I would like help finding a hotel in San Francisco.	3
Sure thing, what else?	2
Okay, Tell me what room amenities.	2
I'd like help finding a hotel in Laguna Beach, California.	2
Awesome. That's even better.	3
I would like to book a hotel room in St. Louis, Missouri.	2
Four.	0
Okay. It's for four people and I need this from June 20th to June 27th.	2
Okay.	2
Can you help me finding a hotel Laguna Beach, California?	3
So, a 24-minute walk, and it's 1.2 miles?	0
Sure thing. Any preferences?	2
Hi, how can I help?	3
Yes.	2
What?	0
I have the Casa Laguna Hotel and Spa.	1
I found 2 hotels for you to choose from.	1
Yes.	2
The second one.	0
When are you planning on staying?	1
Yes.	2
Okay. Let's go without free parking but four stars.	2
Bye.	2
Okay, great. What are those dates?	2
Just let me know what the top three are?	2
At least a 3.5 star rating.	0
I booked the Hyatt Place Santa Fe for you and emailed you the receipt.	2
Enjoy your stay there. Goodbye!	2
Great! Can I assist you with anything else?	3
I think it's suitable for me.	2
Can I assist you with anything else?	2
Up to how much per night?	0
I found a room at the Mayflower Hotel.	1
Okay. It's $254 per night.	2
That is all I needed.	1
How can I help you?	0
Shall I look for a family-friendly hotel?	2
Hotel Whitcomb.	2
Okay.	2
Great. Can you tell me? Do the rooms come with a fireplace?	3
That's it, Thank you.	3
That sounds amazing.	2
Alright, there is one hotel with 4.5 rating, it is called Doubletree Suites by Hilton Hotel Nepal. Over 82 reviews.	2
Okay, what else?	2
Is that hotel kid friendly? And tell me somethings about that hotel.	2
Eminem.	0
Would you like to book this hotel?	3
Yeah, that's good.	0
Thank you.	3
Yes, please. My dates of stay are April 12th to April 17th.	3
Does the hotel have a pool or a bath tub?	0
Okay, and what else?	2
May I know if $200 a night work?	2
Island hotel?	0
January 17.	0
For how many people and what price range are you looking in?	0
I'd like to go during this winter.	2
Okay, what else can you tell me?	2
That's nice, but not necessary.	1
I have located a few hotels, Night Times Square and Staybridge suite times square New York city.	1
What price range are you looking in?	2
Only paid parking.	0
Good bye.	3
I have found one hotel in that price range it is called La Quinta Inn New Orleans West Bank / Gretna.	1
Okay, when are you planning on staying in New York?	2
Great, Thank you.	3
I'd also like to stay at a hotel that's at least four stars.	2
That sounds about it.	2
Hold on. One moment.	0
No.	1
Yes, it does have free breakfast.	2
Hold, just one moment.	0
Do they all have a balcony?	2
Okay, I can help with that. What else can you tell me?	2
Thank you so much.	3
Four stars and good customer reviews.	3
Do you have any preferences?	1
Yes that's good I'd like to reserve that room in a brick building housing a member.	2
The second hotel is called The Resort at Pelican Hill.	0
Cool. And is there a restaurant or bar on the hotel grounds?	2
Sure thing. What else?	2
A restaurant with full bar.	0
I'd like help finding a hotel in New York City.	2
Hi. How can I help you?	3
Hi, Can you please find me a hotel?	3
Is the Econo Lodge for $46 and night. There is Super 8 st. Louis Airport for $48 a night. St.Louis Travel Lodge for $50 a night and 6 more that range between 60 to $80 a night.	2
How many guests are staying?	2
There are I can look for you.	1
Thank you. Bye.	3
Something less than $300 a night, and it needs one king bed.	2
March 10th to March 17th.	0
Alright.	1
All right, do any of the rooms have a terrace?	2
Good bye.	3
Okay any price range or class?	2
Okay, book it, please.	2
I found a room at Las Palomas.	1
Fantastic. Do you have any preferences?	2
Excellent!	2
And I want the hotel to have a pool with a hot tub and a fitness center.	1
Okay, and what would you like to know?	3
Yeah, I need to find a hotel for Nashville, Tennessee.	2
I'll take Stanford Court, please.	3
Okay. Where did you want to stay?	2
Bye.	2
Thank you very much.	3
That is it.	0
You're welcome, Goodbye.	2
That would be fine.	1
No, that's all.	1
I found 2 hotels for you to choose from.	1
3rd 7 Springs Inn & Suites.	0
Goodbye.	2
I don't want to spend more than $200 per night.	1
Yes.	2
What type of room do you prefer?	2
I would like to find a hotel bar for summer vacation.	2
Yeah, I'd like to be able to see the ocean from the balcony, and I also want a mini fridge next to the king bed.	2
Okay, sounds fine.	2
This Thursday until Monday.	2
Can you tell me about the different room types you have?	3
It's good to hear. Is this restaurant have a full bar?	2
Okay that sounds good	2
Alright. I found 2. The first is called Four Seasons Hotel. It's $439 per night. Airy rooms with floor-to-ceiling windows, plus a spa, an outdoor pool & an Italian restaurant. The second is called the Ritz-Carlton. It's $319 per night. An upscale property with 3 restaurants, a cigar club & a fitness center, plus event facilities. Which one do you want?	2
And the number of guests?	0
And the price is $170.00 a night.	0
Does the hotel have a pool and a hot tub?	0
Yes.	2
King suite with loft.	0
Hi.	3
I would like a cable TV.	2
Looking for around $250 a night.	2
Okay. It needs to have good customer reviews.	2
Great! Enjoy your stay there.	3
Ok, what dates will you be there?	2
The hotel that has a restaurant on the grounds would be the San Remo Hotel.	1
What was your price range again?	0
I'd like help in finding a hotel in San Diego.	2
$34 a night.	0
In which location?	2
Two weeks.	0
What else can you tell me?	2
Okay.	2
Awesome. Enjoy your stay.	3
A refrigerator, stove, free Wi-Fi.	2
I found a couple of places that meet your requirements. The Hilton Garden Inn and the Best Western Plus Beach View Lodge. Do you need more information?	2
How can I help you?	0
I can find a hotel for you were and for what time frame?	1
The second one, the one that's $200 a night, is it near any good sightseeing attractions, tourist attractions?	2
Those are the two options. Which one do you want?	2
Yeah, I'm trying to go budget.	1
Okay and do you have any preferences for the price or rating?	2
Enjoy your stay.	2
Okay.	2
Yes.	2
Hello.	3
Will this hotel do?	2
Alright, enjoy your stay there.	2
How can I help you?	0
Refined hotel dating from 1908, offering classic rooms with free Wi-Fi, plus a gym & eatery.	2
I would like to find a hotel for my vacation.	3
Okay.	2
I would like to be downtown.	2
Okay.	2
Goodbye.	2
The location doesn't matter as long as it is on the beach.	1
Okay.	2
Okay, What else?	2
Just one moment.	0
Just one moment.	0
How can I help you?	0
Do you have any other specific preferences?	1
Hello.	3
Can you go ahead and book it for me?	3
Yes, I would like to spend less than $1,500, and I would like a four-star rating and above.	2
That sounds good to me.	2
I found a couple of places for you. The Manhattan at Times Square hotel.	1
From June 16th to June 19th.	0
Hilton Garden Inn St. Louis, Chesterfield.	2
What else can you tell me?	2
I'm looking for a hotel that is some upscale but is also a resort-style.	1
The Los Arboles Hotel: Mexican-inspired rooms are equipped with free Wi-Fi, flat-screen TVs and minifridges. Upgraded rooms have separate sitting and bar areas with fireplaces, along with whirlpool tubs and private patios.	2
The Doubletree and Residence inn have those accommodations.	2
Do you also say free breakfast at one time?	1
January 14th through 19th	0
Can you say them again?	2
You're welcome. Goodbye.	2
Okay, that sounds great. And what about the pricing of the hotel?	2
So, I have a total of 4 that are actually really expensive and highly rated.	1
Got it. Anything else?	2
You're all set.	0
Is there a specific area in San Diego that you prefer?	2
Yes, the hotel has a spa.	2
Okay.	2
It should have soundtrack.	0
Great.	3
Good.	3
It's going to be December 4th through December 7th for two people. Two adults. $250 per night is my max.	2
What else can you tell me?	2
No, I need a king-sized bed with microwave and refrigerator for amenities, please.	3
Thank you.	3
None with free breakfast.	1
Do you have one that has a 24-hour gym?	1
Thank you.	3
I'm looking for a hotel in Palm Springs, California.	1
I named 3 in Utah.	1
Great. There'll be one person.	3
I want it to be from March 1st to March 8th, 2017.	1
I have regular rooms, condos, suites, cottages, apartments, motels and studios.	1
Hello assistant.	3
How many beds do you need?	1
Okay. That's what I want.	2
Awesome.	3
Okay, How close to the ski area are they?	2
Would you like to be close to Downtown interest sides or close to the airport or anywhere else in St. Louis?	3
Do you have any requirements for this restaurant?	2
Great, the Best Western Naples Inn & Suites is actually the highest rated out of the options I gave you.	3
I found a couple of places for you. Shadow Ridge Resort hotel, and the Silver King hotel. Do you need any more info?	2
I am able to find a couple of places that meet your requirements. The Carlsbad inn Beach Resort and the Best Western Plus Beach View Lodge.	2
Okay.	2
Would you like me to book the DoubleTree by Hilton Hotel for you?	3
Yes, some restaurants have a full bar.	2
Yeah, I think I'll go for the second one.	2
At least three stars, please.	2
Okay.	2
When it comes to price, anything under $150 is fine.	1
Let me see what I can find for you.	2
Yes.	2
You're welcome.	2
I need help finding a hotel in San Francisco, California. I'm looking for a three to five star rated hotel.	2
I found a place for you.	1
I would like to stay from March 7th to March 9th.	2
Can I have their address, please?	2
Yes, both hotels have in room coffee.	2
I can check for you.	1
Okay.	2
Hi. Okay.	3
I found a room at the Hotel Drisco.	1
Okay.	2
Thank you.	3
Okay, Where are you going to be?	2
How can I help you?	0
Embassy Suites Palm Desert. The warm suites offer separate living rooms with pull-out sofas, flat-screen TVs, and paid WiFi, as well as microwaves, minifridges and coffeemakers. Some offer conference tables. Made-to-order breakfast, a reception with light appetizers and drinks, and parking are free. There's also a casual grill restaurant with outdoor seating. Additional amenities include a fitnes…	2
Got it.	0
A room that would fit two people will be good.	2
I found a hotel West Palm Beach Marriott.	1
So you said a ocean view and balcony.	1
Hyatt Place West Palm Beach, Downtown.	2
Maison is 3.5 and La Quinta is 3.6.	0
Goodbye.	2
What else can you tell me?	2
Ace hotel at $138 per night. It's a 4 star hotel with a 4.2 rating on google. This upscale 12-story hotel with rooms containing original artwork also houses 2 popular eateries.	2
Sure, Take care.	2
Sure thing.	2
Yeah, That's right.	0
Anything else apart from this?	2
What type of room do you prefer?	2
Okay, I got a few places.	2
Okay perfect. I am located, Holiday Inn Express & Suites West Palm Beach and Hawthorn Suites by Wyndham west palm beach.	2
I would like for the room to have a microwave. And I'd also like for the hotel to have a restaurant.	2
Okay.	2
What about a fireplace?	0
Alright, Anything else?	2
Hi, how can I help you?	3
What type of rooms are available?	2
Well it looks like the hotel has all of those.	2
Yeah they have it.	0
Okay, which hotel are you planed to stay?	2
Okay.	2
Those are the two options. Which one do you want?	2
A free breakfast buffet is served in the relaxed dining room. All have desks, sitting areas and kitchens.	2
Okay. That's perfect. Can you book that for me, please?	3
I would like the hotel to be in Rochester, New York.	2
Yes.	2
Hi there. How are you today?	3
Yes.	2
Great, thanks.	3
There are rooms available that meet your preferences.	2
Okay and do you have any preferences for the price?	2
At least three.	0
Hi.	3
This coming Sunday.	2
Okay, what is some of the cheapest you've found?	2
You're welcome, Enjoy your stay.	2
And a swimming pool.	0
That sounds perfect. Thank you.	3
$144 per night.	0
Great they have a sport bar. Any special activity center duties and does the room have a balcony, cable TV, a mini-fridge, coffee and honor bar and a fireplace.	3
Book the cheapest one.	0
Okay, that's good.	2
Can you give me some specifications?	3
Okay.	2
Yes.	2
1st DoubleTree by Hilton Hotel Salem, Oregon for $129 per night.	0
I was actually expecting something higher but I am glad to hear that it's not so high. So, I was wondering if there are any buses or tours offered. Are those extra cost, also?	3
I'm sorry, can you repeat that?	3
Sure thing you got it.	2
And that's it.	0
Okay, that's fine.	2
What's the price?	0
I have Quality Inn & Suites, Econo lodge, and Arbor Inn & Suites.	1
Do you have a price limit?	1
I need two beds in the room.	1
Enjoy your stay!	2
It is a stylish hotel offering modern rooms, plus an outdoor pool, free breakfast & a lively lounge.	2
What is the square footage of the room?	0
Okay. Thanks.	3
There is fly fishing golf and snowboarding all available depending on the season you visit.	2
Traditional, What does that mean?	0
It's $166 per night.	0
Okay, a mini fridge and flat-screen TV in the room.	2
Thank you.	3
Okay.	2
What are the parking costs there or do they have a valet?	1
Okay.	2
Can you just make sure the hotel has a bar?	3
No, they don't.	1
Let me describe a couple of options you can choose from that sounds good?	2
And does it have spa?	0
No four-star hotels.	1
Okay then. What else?	2
Okay, anything else?	2
Alright, you're all set. Have a great night and enjoy your stay at the Drury Plaza Hotel st. Louis at the arch!	3
I'm leaving on Friday, 24th and I will be coming back on the 28th.	2
I need one room, two beds.	1
Okay.	2
$200 to $300.	0
Okay, and what are the dates you are staying?	2
Yes, it has a restaurant and it also has a bar.	2
I'm hoping that the Google ratings are four stars and above.	2
Hello. I would like to know more about the hotel I plan to stay at.	3
four stars and up	0
And what about for $150?	0
Alright. Anything else?	2
Yes.	2
Okay.	2
Any other ways we can narrow down your options?	2
Yes.	2
Laguna Beach, California	0
What about the ones that have a restaurant on site?	0
Where are you going on vacation?	2
Okay. Where would you like to find this hotel?	3
Okay.	2
The first one.	0
And any bedroom requirements?	0
How can I help you?	0
Okay. That'll work. Thank you, that's all I need to know.	3
Alright.	1
Okay, and what days are you staying?	2
That hotel is called Laguna Brisas hotel and they do offer a free continental breakfast.	2
Okay.	2
Oh, that sounds good. Let's book it.	2
Let me go and look for a hotel for you.	2
Okay, where should I look?	2
And I need it a week from this Friday through the following Sunday. So, 2 nights.	2
Okay. What is the price?	2
One second. I found a place for you.	1
Hold on just a second.	0
That's everything.	2
Well, As long as it's, They're four stars.	0
Okay, how much was the Palm Springs Hotel, the first one?	2
Okay, So you're planning to stay for two nights, is that correct?	2
My apologies. Can you hear me now? I'll speak more clearly.	3
Five star.	0
Okay.	2
Okay. What is the lowest one that you have at the price for four-star?	2
Is that all your requirements?	1
One second.	0
Let me know about the different types of rooms on the Room Place.	2
I found one that is 500 ft away.	1
Could you say that again?	3
Class.	0
The second is Cape Rey Carlsbadm, a Hilton Resort it's $197 per night. Anything else? Beach resort hotel with an oceanfront pool, plus a fitness center, spa, restaurant & local shuttle. Those are the two options.	2
Excellent. Is there a full bar at the restaurants?	2
Okay. I can find some free parking hotels. No worries.	2
I want to find a hotel in San Francisco, California.	1
That sounds excellent.	2
Yes, thank you. Let's book it.	3
Thank you.	3
Near the Ocean Beach Hotel, you can bicycle, fish and water ski.	2
I also need a microwave and refrigerator and free parking.	1
That sound great. I will go with first one.	2
Okay, a pool with a hot tub.	2
Yes, like a resort style and what type of rating?	2
Do you have any preferences?	1
Free breakfasts are good and king-size bed.	2
What In-Room amenities would you like?	3
Have a great day.	2
Thank you.	3
Yeah.	0
Okay. Goodbye.	2
Okay , You're in luck. I found 2 hotels for you to choose. The first is called Stay bridge Suites.	2
Does it have a pool?	0
Okay. Alright. That's it. Thank you. Goodbye.	3
How can I help you?	0
What are they?	0
I'm looking to stay from March 5th to March 9th.	1
Ok. Anything else?	2
Okay. I'll take the Hampton Suites.	2
Okay, Four seasons.	2
Okay, What is the price range?	2
Ok, Looks like the renaissance is out of your budget.It's $254 per night.	2
Hello. How can I help you?	3
Hi, I need a help finding a hotel for my summer vacation.	3
Straightforward hotel with an indoor pool, plus free WiFi, hot breakfast & parking.	2
I would like to stay in Atlanta.	2
Please give me one moment.	2
Is there a spa with a fitness center?	0
Vision Gallery located in Africa	0
That's it.	0
Under $300.	0
Yes.	2
Hello.	3
Goodbye.	2
What dates would you like to stay?	3
That's correct.	0
The dates will be from June 4th to June 10th.	0
Beachfront very close to Beach.	2
I want it to be 5-minute or less walk to the beach.	1
Some with one king bed.	2
Do you have any dates in your mind?	1
Anything else?	2
That sounds excellent.	2
Okay, that's fine I'm going to book that one.	2
Yes, There is around it and in the hotel as well.	2
Let me check.	2
And for how many?	0
I will book the hotel for you and email you the itinerary.	1
For three people.	0
Let me look for you.	2
That will be all.	0
This hotel is located near Ski Lift.	2
How cheap?	0
Okay, interesting. I'd like to definitely book that then. It sounds like an interesting hotel.	2
I need it from February 10th to February 17th.	1
Okay.	2
This will just be a second.	2
Okay, and what would you like the rating to be?	3
did you also want the phone number? (866) 624-1695.	1
Yes, They both do.	2
Anything else?	2
Majority of rooms have a coffee maker a fridge and a few have a tub.	2
Fireplace baby.	0
Can you tell me more about the cottages?	3
You're welcome.	2
And can you make sure that it has a star rating of three and a half?	2
Yeah, I'd like to stay in a really nice hotel that's close to five stars if you can get. So, I don't have any price limit at this moment. I'm just looking for a really nice getaway week.	3
For the Casa Grandview is $289 and Palm Beaches is $241.	0
This hotel is about 5 miles away from the heart of Nashville.	2
Awesome. You're all set, enjoy your stay.	3
No, I'll take it.	1
Happy holidays, have a great day and enjoy your vacation.	3
Thank you so much.	3
Hello!	3
Sure.	2
Yes.	2
Could you book that for me?	3
I'm planning to stay at this hotel on 21st. Tell me about a restaurant in hotel.	2
Thank you.	3
Yes, it should be below $300.	2
Yeah, I need a room for tonight through Tuesday, April 4th.	2
Hello!	3
Well, I'd like to be somewhere near Bourbon Street, if possible.	2
You're staying from November 3rd through November 10th. Is that right?	1
Hello. How can I help you?	3
That sounds great. And, does it have a mini-fridge in the room?	2
Simply decorated rooms have private bathrooms and window a/c units, and come with free Wi-Fi, coffeemakers, and flat-screen TVs with cable channels.	2
Okay, I'll take the villa.	2
Also a 4-star hotel.	0
That sounds great.	2
Thank you.	3
I'd like the suite.And I'd like to sleep.	2
They both have Wi-Fi and apart Parker Palm Springs hotel does have some with private patios if that is helpful.	2
I found a few locations Cape Rey Carlsbad, a Hilton resort and Carlsbad Seapointe Resort.	1
Thank you.	3
Okay, any thing else?	2
Okay, what else?	2
In-room free Wi-Fi.	2
Here are two hotels for you to choose from.	0
I can help with that.	1
I'd like help finding a hotel in San Francisco.	2
Is it near ski slopes, or Del with the lifts come right to the hotel?	2
I'd like help finding a hotel in New Orleans.	2
Okay. Can I know on what dates?	2
Sure.	2
Sounds good.	0
Alright, thank you very much for your help.	3
$236 a night.	0
And I require a full-sized bed.	1
That's all for now, Thank you. Good bye.	3
Quality Inn & Suites sounds good.	2
Can you start with the lowest price, please?	3
Which one do you want?	2
Okay, The only one hotel map there is references Junior pay.	2
Okay, and when will you go?	2
Okay.	2
Do you know what type of room you wanted?	2
No, you've been very helpful. We'll go ahead and do it myself.	3
Okay. Is there parking available at either location?	2
Of course.	0
Until next time	0
Okay, is that all the requirements?	2
Okay. And for how many?	2
I can help you with that.	1
Correct.	0
Are there any room amenities you prefer?	2
Sure.	2
I'm looking for a hotel room that is enough for three adults. I want one king-size bed and then one sofa bed.	2
At least a three-star rating. I'll be there from March 3rd to March 7th.	1
This hotel only has five rooms of phenomenal restaurant and a great bar also. It is located behind the Thompson Hotel and walking to Great Eats and music is a snap.	2
Yes.	2
No.	1
How can I help you?	0
The dates of June 4th 2017, I need a price $250 a night I'd like a room with a balcony a coffee maker and a flat screen TV & it should have restaurant.	2
I can help you with that.	1
Alright.	1
Okay, I want to ask about the room amenities. Shall I ask?	2
Finally I'd like something near the baseball stadium.	2
Where are you headed?	0
Yes, I can. I'd like to find a day for next week for two people on May 25th.	2
See you later, Bye.	2
Yes.	2
Bye, until next time.	2
Alright.	1
I'm looking for a hotel.	1
It should be five-stars and there should be complimentary breakfast.	2
I'd like a hotel with Ocean View.	2
I'd like four stars and more on Google.	2
Sure.	2
When do you want to check in and check out?	1
I will stay for 3 days.	1
What else?	0
Hello there.	3
About $1,000.	0
Sure thing. Hotel Edison is priced at $164.	2
The first is called the Resort at Pelican Hill.	0
And more specifically.	0
Cost for this hotel is $183 a night.	2
Yes.	2
Sure.	2
I think that's it. Thank you.	3
Also a diner called Tick Tock Diner.	2
How many people total?	0
What's the name of the hotel?	0
Okay, let me see what I can find for you.	2
Okay, perfect!	2
Yes, Four to five star only, please.	3
That'll be fine. Bye.	2
Yes, that's all. Please find it with my requirements.	2
Okay any bedroom requirements?	2
What in-room amenities would you like?	3
Thank you, bye.	3
I would say the second option.	1
I need one with a gym.	1
I need a room with a king bed for two people on June 3rd.	1
Yeah. So, I'm looking for a hotel from March 1st to March 8th. And it's going to be for me, my boyfriend, and two children.	2
I think the next weekend.	2
Okay, I found 2 hotels. Let me describe them. Then you can choose one.	2
Alright, sounds good and bye.	2
Is that restaurant kid friendly?	2
Okay, and what is your price range?	2
Yes, I would like to rent a hotel room in the West Palm Beach, Florida area.	2
I'm going to Carlsbad, California.	1
Well, first of all, I'm looking for a place that's under $200 a night.	1
What dates?	0
You got it I'll send an email confirmation with your hotel reservations.	1
Okay.	2
Sanctuary is about $280.	0
The Orchard Hotel.	0
It has everything you asked for.	2
Room service?	2
I want a condo room.	1
I would also like to run out and the half one bed and a balcony.	2
Hold on just a second, I found three hotels meeting your criteria. The Residence Inn by Marriott for $159 a night, the Hyatt Place Charlotte for $154 a night and the Hyatt House Charlotte Center City for $169.	2
Hi. Could you help me find a hotel room, please?	3
What would you like to know?	3
No.	1
Less than $350 a night.	0
Rated at a 4.5.	0
You, too.	0
And, if they have any like a playroom, tennis or golf nearby, that'd be great.	2
What is the name of the hotel?	0
What type of TV do they have?	0
Any preferences?	0
Hi, I like to have fun in a hotel in New York City.	3
What else can you tell me?	2
April 19 to 20th for two guests.	0
Yes, on-site restaurant.	2
Okay, I can book that hotel for you if you'd like the total cost is $182 and night.	2
Hello.	3
Do you have any more requirements for this hotel?	2
Yes, correct.	2
When are you going?	0
Price.	0
Okay and In my room I really need a mini-fridges as well as a coffee maker.	2
The first is Hilton Naples. It’s $128 per night. Chic choice with a steakhouse & outdoor pool, plus free WiFi & beach perks including a shuttle.	2
Okay. I found 2 hotels for you to choose from.	2
Sure.	2
I'd like the Residence by Marriott, please. That one sounds nice.	3
On the 5th.	0
Okay, what would you like to know?	3
Okay and where would you like to know?	3
Just a moment.	0
Hi, how can I help you?	3
Is it near other restaurants?	0
That's it.	0
How can I help you?	0
You're welcome, Enjoy your stay, Bye.	2
Is that right?	1
Do they have a king-size bed?	0
Alright.Thank you.	3
Hi, How may I help you?	3
I'm going to be checking in on May 29th and checking out on June 1st.	1
I have a couple of options. First there's the Double Tree, by Hilton rated 4.1 stars for $169 a night. Next is the Grand Hotel in Salem rated 4.5 stars for $189 a night and less is the Oregon garden Resort rated 4.4 stars at 200 $ a night.	1
Any other preferences?	0
Okay, $100 per night?	2
Hi, how can I help you?	3
Okay. It's for two people and the dates are April 15th through the 20th.	2
Okay. What else?	2
Alright. That's going to be perfect. Thank you so much.	3
Okay and how about a rating preference?	2
Goodbye.	2
A pool with a hot tub?	2
For standard room.	0
Okay.	2
Two people.	0
Okay, that sounds good.	2
Based on your preferences, This is the match hotel.	2
Okay and how many people are staying?	2
It is $121 per night.	0
Thank you.	3
That's fantastic. I'll book it for you and send you the information now.	3
I will book the hotel for you. I will email you with the details. Is that all?	1
Nothing else. That's all.	2
Awesome, you're all set.	3
Is there any price range that you had in mind?	2
The first is called Days Inn. It's a 2-star hotel. And it is rated 2.9 stars. Simple rooms with free continental breakfast & WiFi, in a hotel offering a fitness center.	2
I found a place The Naples Beach Hotel & Golf Club.	1
I prefer a 3 star hotel.	2
No, that's it.	1
I'm looking for my love once and I have a date on June 19th, 2017.	3
Hi.How can I help you?	3
Thank you.	3
Anything else?	2
And it's a 5 star hotel.	0
A fitness center.	2
Okay, What else?	2
Thank you very much. I appreciate your help.	3
Good bye.	3
It's $260 per night.	0
Contemporary rooms feature vibrant artwork, flat-screen TVs and free Wi-Fi, plus minifridges, coffeemakers and microwaves. Suites add kitchenettes, soaking tubs, and sitting areas with sofabeds.	2
I have the Holiday Inn Express for $239 a night. It is a 3-star hotel review of 3.7 Stars.	1
Okay. I'm looking for a hotel that has three stars or above and is preferably in downtown.	2
Sure thing. What else?	2
Yes.	2
What else would you like to know?	3
I am looking something for tomorrow and I'm leaving Saturday and Sunday.	2
Do you have a price range?	1
Okay.	2
Thank you so much.	3
Goodbye.	2
Okay what would you like to know?	3
199$. Okay, Great. I'd like to book that.	3
Hello, How may I help you?	3
Okay.	2
Thank you.	3
I'd like the restaurant to have a full bar on hotel grounds and for the room amenities to have an ocean view.	2
Hi. Yeah, I'm looking for a hotel in St. Louis, Missouri.	3
In-room coffee, perfect.	0
It's a 4-star hotel. And it costs $178 per night. You can use Relaxed all-suite property offering free breakfast & Wi-Fi, plus an outdoor pool & a 24/7 store.	2
Straightforward rooms offer coffeemakers, flat-screen TVs and free WiFi. Upgraded rooms add minifridges, microwaves, balconies and/or pull-out sofas. Most rooms look out over the courtyard. Some feature ocean views. Complimentary continental breakfast is provided. There's also an outdoor pool and an exercise room.	2
Are there any other requests that you want to have in the hotel?	1
Anything else?	2
I would like to know about nearby restaurant. Is there any restaurant nearby? Outlet Mall near me?	3
I would like a minimum four-star hotel.	2
That'll do.	0
Okay.	2
That's pretty good, sure.	2
That's okay, then.	2
Yeah. I need a hotel from the 26th through the 28th. It's for two adults and two children. I'd also like to keep it under $150 a night.	2
Do you have a price point for the hotel?	1
Yes it has a balcony.	2
And that's all my requirements. Seroquel Salma.	1
Great Valley, California.	3
Yes. And a mini fridge. And a king bed.	2
Yes.	2
Okay. What dates will you be there?	2
Yes, find me one with a suite.	2
And I'd like to be in Times Square.	2
Okay. Have a nice day.	2
How can I help you?	0
All right you're all set.	1
Okay, Mar 24th to Mar 27th.	2
Let me check.	2
Do you have any price range in mind?	1
What type of room available?	2
Also to be full I need 4 stars or more.	1
How many rooms in that for $130 a night?	0
Do you have a maximum price point per night?	0
Four Points by Sheraton Minneapolis Midtwon-Times Squares?	2
Yes, please.	3
They are all casual.	2
Okay, Sure.	2
Next week 19th December 2016 - 23rd December 2016.	0
It's Brisas.	0
The first is called the Casa Grand View Historic Luxury Inn Cottages.	0
Okay, anything else?	2
The ideal hotel that meets your requirements.	0
I would like help finding a hotel in West Palm Beach, Florida.	2
The price of that hotel is $199 a night and it is booked.	0
Sounds good.	0
Anyway, thanks for your help.	3
Classic rooms & opulent suites in a 1920's hotel with farm-to-table dining & a 19th floor lounge.	2
Feels upscale.	0
I think that'll be all.	2
Great! I can try to find all that for you. Are any of your preferences more important than others?	3
Okay perfect, did you want the phone number?	2
I would like a balcony with a view of the ocean.	2
The max is $100.	0
I'd like to make sure the hotel has a gym, some sort of work out facility.	3
Let me check. Just a moment. There is a connected indoor outdoor pool and a hot tub is located both indoors and outdoors. There is a fitness center but no spa. Yes, There are few going on around town.	2
Where's it? What restaurants is it near?	0
Okay. And I can find a room for you with how many beds did you say?	2
One week from today.	1
Okay, I found hotels for you.	2
I'm looking for dates of March 4th through March 10th and there are going to be five guests.	2
Price should be below $300 and it should have four-star rating.	0
Talk to you next time. Bye.	2
Okay, do you have any price limit?	2
I need to find a hotel.	1
Sure, what dates are you looking for?	2
Free breakfast. Queen-size bed. Oh, no problem. And my price point Okay.	2
Okay. Then.	2
December.	0
Okay.	2
Hello assistant. I need to find a hotel in Charlotte, North Carolina. Can you help me find a hotel?	3
Luxury escape with posh quarters, plus a refined restaurant, a spa & a tropical-inspired bar.	2
What about standard?	0
Near to New York.	2
Thank you.	3
I need it to have at least three stars.	1
Dating ideas in Carlsbad, California.	0
Not really. I need two queen beds and some other items when you're ready.	2
How does Drury Plaza Hotel St. Louis At The Arch sound?	2
Just a moment.	0
iPhone 4 Hills from Starbucks $133 - $209.	0
$170 per night.	0
The hotel has been booked and the details have been emailed to you.	0
Okay, what is the price range?	2
Are women allowed to marry men?	1
Hello.	3
What class rating do you prefer?	2
How many star ratings?	0
Okay, what do you want to know?	2
No problem.	2
I have Marriott´s Summit Watch and Marriott Mountainside Hotel.	1
How many guests?	0
Great. Did you need help with anything else?	3
Okay.	2
Is there anything else I can help you out?	2
Yes, but a resort fee covers gym access.	2
I would like a refrigerator in my room. And I would like a hotel that offers a tour of the Mission.	3
Can you tell the difference?	2
What city will you be traveling to.	2
Can you make sure my room has a nice balcony view?	3
Okay.	2
Great, is it kid friendly?	3
Alright. Is that all?	1
You're welcome, enjoy your stay.	2
Yes, my price range is no higher than $250 per night.	2
What and where are you staying at?	1
Price range under $200.	0
It won't be a wishing well in my room.	2
Does it have any restaurant nearby with a full bar?	2
What dates will you be in Austin?	2
Okay.	2
Bye.	2
Alright.	1
I would like to stay from May 25th to May 28th.	2
Yes. Seven people.	2
Okay. Thank you.	3
I also don't want a hotel that costs more than $300 a night.	1
You have a nice happy holidays.	2
Okay, the hotel I would recommend would be the Roosevelt New Orleans.	2
How can I help you?	0
Okay, anything else?	2
Okay. And a room that does not have a balcony and I want to know if it has a family-friendly restaurant.	2
Okay.	2
Okay, what other preferences do you have for the room?	2
I need my room to have a coffee maker and an air conditioner.	2
What else?	0
Less than $300 per night.	0
Yes.	2
Yes.	2
Okay.	2
Try to keep it under $500.	2
And at that price, I'd hope so.	1
No. Thanks for the information.	3
I found a hotel for you.	1
I found a great place for you. It is Park Plaza Resort.	3
Enjoy your stay.	2
Sure thing, What else?	2
Okay, that's excellent. Is there anything else that you can share with me?	2
Goodbye.	2
March 5th.	0
Residence Inn by Marriott Palm Desert.	0
Okay. Thanks.	3
Yes, would you like to know more about it?	3
I need accommodations for two people.	1
Bye.	2
February 26th.	0
Sounds wonderful.	2
What are the dates?	0
I've found a great place right on the beach it meets almost all of your requests with the exception of the balcony. It's called Cape Rey Carlsbad Resort, it's rated 4.4 stars on Google, and it's $244 a night, it has a pool and Hot tub, Gym, and a restaurant with a full bar.	3
Okay. Is that all?	2
I found a couple of places that meet your requirements the Hilton garden inn and Carlsbad by the sea resort.	2
They do have restaurant with full bar.	0
Okay.	2
I would like something in the range about $230 per night if that's possible. I'd like the place to be kind of upscale but also kind of kid friendly as well.	3
For how many?	0
Can I get a room with those in it?	2
And something that has valet parking also would be preferred.	2
Hi, how can I help you?	3
I'd like for it to be like close to a mall and have a restaurant on site.	2
Okay.	2
Goodbye.	2
Okay, I can help you with your hotel search, where are you traveling to?	2
Alright.	1
No other requirements.	1
No problem.	2
Thanks.	3
I will send you the information now.	1
I'll take the first one.	1
Those are the two.	0
I found a hotel for you.	1
You have several options for a source of Naples Grande Beach Resort for $269 and night that's 4.2 Stars right on the beach. Also right on the beaches in Naples Beach Hotel & Golf Club that has 4.3 stars out of 5 and is $225 and night finally there's the Escalante with 4.5 stars out of 5 that is $185.	2
I'd like Ocean View with a balcony.	2
One moment. Is there a size bed that you're looking for?	1
Okay, I need this for the weekend of the Final Four. For Saturday April through for this Saturday through Monday, April 3rd.	2
When do you want to check in and check out?	1
Does this room have a flatscreen TV?	2
And I would like it to be a three star hotel.	2
Okay, enjoy your stay. Talk to you next time. Bye.	2
Alright, is that all?	1
New Orleans Marriott Metairie at Lake way has a restaurant with bar.	2
Okay.	2
Alright. The Handlery. Enjoy your stay.	2
Goodbye.	2
Great, what is the pricing on the room?	3
I can help you with your hotel search.	1
Oh, I understand. I'd like it to have at least a four-star customer rating, too.	2
Okay.	2
November 17th through to 19th.	0
Yes, that will be.	2
What type of rooms do they offer?	2
I'm going to be leaving in a week and there's going to be two guests.	1
That fits. Thank you.	3
Okay.	2
Thank you.	3
Have a great day.	2
Bye.	2
The first is called Four Seasons Hotel.	0
Three eight one hundred dollars per night.	0
I have a meeting, so I'm really going to need a coffee maker. And then maybe a mini bar but mostly a coffee maker.	2
Alright and what else?	2
I need a king size bed.	1
Okay and what else do you need?	2
I can do that.	1
Sure.	2
Okay, what is the name of the hotel?	2
La Casa Del Camino would be the least expensive.	1
Yes.	2
The date is next week on 17/12/2016. Next week like a fun game 2016.	2
Sure.	2
Okay, I will book this hotel for you and the price is $145 a night.	2
Okay, I will update the dates for you.	2
Okay.	2
Okay. Thank you very much.	3
Yes.	2
Okay. Where it is located?	2
You're welcome.	2
Booked, how else can I help you?	2
Yes.	2
Great.	3
I'd like help finding a hotel in Park City Utah in the month of February.	2
Sounds great!	2
Park City Peaks hotel in Park City, Utah, please.	2
The hotel near main and sky is indoor only.	0
Hello.	3
Enjoy. Bye.	2
I'm looking for a hotel that's the price range is between $50 and $200 per night.	1
Welcome.Bye.	2
You are all set, Enjoy your stay.	2
The best priced hotels is the Airport Plaza Hotel and Conference Center, it is $65 a night. The other hotel is the Quality Inn and it is $72.	0
Alright. Enjoy your time at the hotel.	2
Which one do you want?	2
How about the Overton Hotel at 148 a night, or Hyatt Place at $129 a night or Best Western at $117 a night?	2
Okay.	2
Alright, the Fairfield it is.	1
Sure. It's $239 a night.	2
About Restaurants?	0
Oh, nothing else today. I think I'll check that one out.	2
Which one do you want?	2
Yeah. I'm looking for a room with a king bed.	2
You know, below $200 a night would be good.	2
$149 per night.	0
Hi. I'd like help in finding a hotel in New Orleans.	3
Hi. How can I help you?	3
$149 per night.	0
December 30th till January 1st.	0
I do not have the ability to book a room for you.	1
Hello.	3
Okay, that's fine.	2
Look up or just the cheapest hotel St.Louis Missouri.	2
And hyatt centric Which is a five minute walk to time square.	2
Did you say fitness center?	1
Yes, I would like a five-star hotel with a two-bedroom suite and a balcony.	2
Yes.	2
I found 2 hotels for you to choose from.	1
There is a bathtub.	0
I'd like a hotel at the beach, if possible, and a room with a balcony.	2
Bye.	2
The hotel is a 5 minute drive to the nearest ski lift.	0
The overall customer rating is 4.2 Stars.	0
Okay, let me look a hotel for you.	2
Okay so a room in New York with a balcony near Times Square.	2
Sure.	2
Let's keep it under $175 a night.	2
Polished all-suites lodging offering free made-to-order breakfast, tennis courts & an outdoor pool.	2
Okay.	2
Hi, how can I help you?	3
You are welcome good bye.	3
Yes.	2
Really? That's good.	0
Okay, this hotel is near the ski slopes.	2
Hold on, please.	2
Does this hotel have a restaurant?	2
Four to five stars, please.	2
Okay. That sounds great.	2
We need two rooms. One room at least a queen-size bed, the other one two twin. We'd like to have a coffee maker, refrigerator and free WiFi.	2
About $300 per night or less.	0
Great. Let me describe a couple of options you can choose from. Sound good?	3
The Marker.	0
Okay, I can look that up for you.	2
Anything else?	2
Hello, what are those dates?	3
Hi, I need to find out more about the hotel that I plan to stay.	3
Let me describe a couple of options you can choose from, sounds good?	2
I was able to locate a hotel called Hampton Inn and Suites New Orleans French Quarter. On the St. Charles streetcar line, this modern hotel is a 3-minute walk from Bourbon Street and the French Quarter, and 6 miles from the Audubon Zoo. Bright, modern rooms have flat-screen TVs, microwaves, mini-fridges, coffee makers and free Wi-Fi. In addition to free daily hot breakfast and weekday breakfast b…	2
Yeah, That would be great, could you also make it has free Wi-Fi in the rooms?	3
Have a great day.	2
Perfect, thank you.	3
Thank you.	3
Hi, I'd like some help in finding a hotel in San Francisco.	3
Alright. Thank you.	3
Okay, great. Would you like me to book it?	3
Okay. Is that everything that you are looking for?	2
Generally, I would say a balance between cost and a star rating.	2
Ok. Can you give me some specifications?	2
Nice. Tell me about it.	3
Thank you.	3
I might need help finding a hotel.	1
Okay, anything else?	2
Great! The second one sounds good.	3
May I suggest the Staybridge Suites Middleton/Madison-West.	2
Thank you.	3
Yes, there's both of those.	2
Sounds like a good place for me. You can book it.	2
Yes.	2
Okay, is that everything?	2
It's for one person, from March 31st through April 5th.	0
And anything else?	2
Oh, good. What's the hotel star rating on it? Okay, great. Let's book it.	2
With valet parking.	0
I found a couple of places that meet your requirements. The Hilton Garden Inn and the Best Western Plus Beach view lodge. Do you want any more information?	2
I think I'll take the Mill Creek Inn, then. That sounds like it fits all my preferences that I'm looking for, I'd like to book that.	3
Anything else.	2
Okay, Enjoy your stay.	2
You're welcome.	2
Can you help me find a hotel?	3
Yes there are mini fridges and coffee makers with in the room.	2
Okay, where are you going for vacation?	2
Yes. I'd like to know like the room details and what the hotels offer.	2
Let me help you with that.	2
And last but not least, Make sure it has a fitness center.	2
That's it.	0
Okay, I can help you with your hotel search.	2
Bye. Until next time.	2
Which one do you want?	2
Four.	0
Okay.	2
What else?	0
Okay. And how much does it cost per night?	2
4-star and up.	0
Sure.	2
I'm looking for hotels only with four stars and up.	1
4.5 stars out of 5.	0
Sure, I can help you find that hotel. For how many people and what is the date range that you want to stay?	2
Any star preference?	0
Are there any restaurants nearby?	0
Hello, I need help with finding a hotel in Palm Springs, California, please.	3
Hi. I'm looking to find a hotel in San Francisco, California.	3
Would you like me to put that for you now?	3
Hotel in Carlsbad California.	0
Okay, and then what are the dates you are staying?	2
Thanks, bye.	3
Hyatt Regency St. Louis at The Arch.	2
I'm going to be staying on the 27th through the 30th of October, this month. And it'll be for just one person.	2
Okay.	2
Okay. Let's go with that one.	2
I'm going to stay from March 1st to March 8.	1
There are several hotels in Louis Missouri.	0
Hello.	3
I found a hotel that matches your preferences, it's called Park City Peaks Hotel.	1
Which hotel would you like to stay at?	3
Do you have one with free breakfast?	1
The price is $364 per night.	0
Yes, a television, please.	3
I would be happy to help. Where New York City would you like to stay?	3
What else are you looking for in this hotel?	2
I'd like help finding a hotel in San Francisco, California.	2
This will just be a second.	2
Do either of the hotels have a bar available inside the hotel?	0
Can you make sure that it is no more than a 5-minute walk from Times Square?	3
Hi, How can I help you?	3
It is outdoor but the pool is heated.	0
Yes.	2
Okay.	2
Sure.	2
Okay, what are some of the things you are looking?	2
Do you have any other preferences?	1
1 room?	0
I would like at least a queen sized bed.	2
Hi, how can I help you?	3
Carlsbad, California.	0
Do you have any requirements?	1
Is there a particular thing that is most important to you when searching for hotels?	2
Okay.	2
Okay, what are your requirements?	2
That was Saint Helen hotel and Bourbon Orleans Hotel.	0
Where would you like to find your hotel?	3
Got it. No problem!	2
Yes.	2
Yeah. I want it to have free Wi-Fi and a restaurant.	1
You have Park City Peaks Hotel and Marriott Summit Watch.	0
It is Posh, French-inspired hotel offering 2 upscale bars, complimentary breakfast & a fitness room.	2
Enjoy the hotel.	2
Direct and in-flight Wi-Fi.	2
This modern hotel is 1.4 miles from the beach and 1.7 miles from Naples Zoo at Caribbean Gardens.	2
How many guests will be staying with you?	1
Okay. Anything else?	2
Okay.	2
Thank you.	3
Okay.	2
Okay, fantastic. That's perfect.	2
The room needs to have the following things.	1
Okay, what else?	2
(650) 589-1600.	0
Great and do they offer free breakfast?	3
Yeah, that's all.	0
The user reviews for the Europa hotel are three stars.	0
Thank you very much. Bye.	3
Okay, what are the dates you are staying?	2
That's all.	0
You´re welcome, Goodbye.	2
How can I help you?	0
Let's do the second one.	0
Okay, got it. What else?	2
Yes. I found two hotels Palm Beach hibiscus and Casa Grandview historic Luxury Inn cottages.	2
Yes, the hotel is rated 4 stars.	2
Is there anything else I can help you with?	2
Yeah, The only guest will be me. And I'd like to have a room or a hotel with at least four stars.	2
I'd like a good view.	2
The first is called Laguna Cliffs, it's a 4-star hotel and $239 per night.	0
I will be staying from January the 6th to January the 10th of 2017.	1
Yeah, I'd like a suite and I'd like it loaded with as many amenities as you can put in for $500 a night.	3
$150 per night.	0
No.	1
With those dates, you're looking at around $349 per night.	1
The first is called Laguna Brisas.	0
Hi, how can I help you?	3
Let me check this for you.	2
Okay. How many people?	2
Hi.	3
Yeah. I want it to have a bar on property and a restaurant, if possible.	1
Yes.	2
Two people.	0
One moment.	0
Correct.	0
Okay.	2
Okay, A 7-night stay. For how many guests?	2
Great and what are your price limits?	3
Can you book it for me, please?	3
I'd like something that's lodge-style.	2
Okay and then the room pricing. How much is it for a king size bed?	2
No, that's it.	1
The first is called the prytania. It's $121 per night. Mid-1800s Greek Revival guesthouse offering elegant rooms, Free continental breakfast & a courtyard.	2
Okay.	2
Hotel star rating should be 5.	1
Perfect.	2
I'll take the first one.	1
Okay.	2
Thank you. Goodbye.	3
Okay, one moment.	2
The first is called Drury Inn and Suites. It's $188 per night and it's a 3-star hotel. Casual lodging offering free 24-hour airport shuttle, breakfast buffet, gated parking & Wi-Fi $179 per night.	2
Hi, today I need your help finding a hotel in Salem, Oregon.	3
Okay.	2
I'd like something upscale.	2
You're welcome. Goodbye.	2
I understand.	2
Okay. I think I'd like to do a suite, then.	2
Carlsbad, California.	0
Yeah, if you can find one.	0
I can help you to find a hotel in st. Louis Missouri. When are you looking to stay?	1
Did you need more info?	1
Can you find me a hotel that's got a restaurant on the premises?	3
St. Louis Union Station Hotel, Curio Collection by Hilton.	0
Okay. Anything else you would like to add on?	2
Four-star.	0
Hello, how can I help you today?	3
What else?	0
Sure, that sounds good to me.	2
I'd like help finding a hotel in New York City.	2
Fair view Alberta.	0
Air conditioner, a refrigerator in the room along with the microwave.	2
Okay, when are you going to Park City, Utah?	2
How can I help you?	0
June 16th through June 19th 2017.	0
Okay. I'm going to be check-in on March the 20th.	2
Okay, I'm looking to book the hotel a week from Friday and stay through the following Sunday.	2
No other questions.	1
Suites have access to lounge serving free breakfast and snacks, it's also located in Times Square.	2
That sound great and what about spa and fitness center?	2
Okay and what else?	2
What else?	0
Anything with like free Wifi.	2
I'm looking for three stars.	1
Those two are good. Breakfast is optional, though.	2
I would like to stay from November 5th to November 10th, for two guests.	2
Hello, How can I help you?	3
It's $205 per night.	0
Do u prefer any Hotel star rating?	2
Yes, five star.	2
I'm looking for maybe four stars and up, when it comes to class ratings.	1
I'd like help finding a hotel in New Orleans.	2
I'm looking for the week of August 25th.	1
Okay.	2
Bye.	2
How much more?	0
Okay.	2
Does it have fitness center?	2
Okay, hold for one second. May I suggest the Grand Hotel in Salem?	2
I'd like help in finding a hotel in San Francisco.	2
Bye.	2
First I would like to stay in a Downtown area.	2
Carlsbad, California beach front or very close to the beach. June 16th through the 19th, 2017.	0
How much are you looking to spend for a night?	1
The ground floor would be perfect for me.	2
The Marriott's MountainSide is right next to the sky slops while the Main & SKY is about 3 miles away.	2
Sure, what else?	2
Yeah, I want the price to be less than $150 per night.	1
Hi, can u please tell me about Vermicrop Somerville.	3
149 a night.	0
That's okay. No parking needed.	2
You've got it, consider it's done. I'll send you the information now.	1
Is there anything else I can help you with?	2
From February 25th to February 28th.	0
No.	1
I need a hotel in the San Francisco Bay area.	1
Hello. I would like help finding a hotel in Laguna Beach, California.	3
Okay.	2
Absolutely. Looking your stay you actually saved $50 a night, With your total coming out to $202 for your weekend stay.	2
Naples Beach, Florida.	0
I'd like it to be at least four stars with good customer reviews. I would like a suite.	3
And are you going to be checking out on Sunday or Monday?	1
Would you like me to book this hotel?	3
Okay, great..	2
Two minute walk to times square.	0
There will be two people with us.	0
I found three hotels meeting your criteria. The Best Western Plus Mill for $149 a night. The Comfort Suites in for $146 a night and the Residence Inn by Marriott for $199 a night. Which would you prefer?	3
I need it from February 14th through 16th.	1
Perfect did you have any particular requests for your stay?	2
Talk to you next time, bye.	2
Hi.	3
Bye.	2
No special activities at the hotel.	1
In Austin, Texas and for vacation.	0
One room with a queen-size bed.	2
Yes. I'd like to have my hotel located near a downtown area, within 5 to 10 miles.	3
Okay. And how much is that in LA?	2
Okay.	2
Does it also have a pool with a hot tub and a fitness center?	1
Okay and what else?	2
Yes there is a gym and a resort fee covers that access to the gym.	2
We'll be two.	1
Okay.	2
How can I help you?	0
Anything else?	2
Okay.	2
I also need a location near the ocean. Or, excuse me, around the ocean.	2
Okay.	2
You got it.	0
What you got that fits my criteria so thus far?	2
Well, go ahead and book it. It sounds awesome.	2
Let me describe a couple of options you can choose from. Sounds good?	2
Okay, I'll add it to the list, and is there anything else?	2
I'd like it to be a one king and one sofa bed in the room, and then I'd like a coffee maker in the room, as well. And could you make sure that the hotel has a restaurant and bar?	3
Okay, April 20 to April 25.	2
Okay, a tour of the French Quarter.	2
Three.	0
Hello, How can I help you?	3
Okay, I have found 2 hotels for you to choose. First one is Moonrise hotel. It is a 4-star rating hotel. And it costs $200 a night.	2
No, that is all for now.	1
Yes.	2
Hello. I would like to find a hotel for my summer vacation.	3
The first is Park Hyatt Aviara resort, golf club and spa. It's $279 per night. It’s rated 4.8 stars. Resort offering an 18-hole golf course, an outdoor pool & tennis courts, plus a spa & fine dining.	2
Is that okay?	2
Oh! A balcony, I love those.	2
That would be good. Is there a pool at this hotel?	2
Up to how much per night.	0
Okay. The Sheraton.	2
Bye.	2
I'm also looking to see if a restaurant or bar is available to eat at.	1
Is it formal or casual.	0
It's $200 per night.	0
I need to find a hotel in Laguna Beach, California.	1
And the third one is Holiday Inn Charlotte-Center City.	0
I have a handful of places.	1
What's your first question?	0
Done, I'm sending you the information now, enjoy your stay.	2
River City Casino & Hotel.	0
I need to see about a place, probably in February of 2017. It needs to be something upscale, something really nice. I got family coming with me. Probably large style contemporary kind of thing, just you know over in all really nice looking.	3
Sure.	2
Bye.	2
That sounds great. I think I'll take that one.	2
I like to find a hotel in California.	2
It has lots of bars and restaurants nearby.	2
Where would you like to stay?	3
Hold on.	0
Sure.	2
Yes, and this hotel has a 3.9 star rating.	2
May I suggest the Hyatt Place New Orleans/Convention Center?	2
Okay. I have found a few locations for you. The Inn on 5th and the Naples beach Hotel & golf club.	2
I'd like help finding a hotel in San Francisco.	2
Okay. What else?	2
Okay. Can you tell me another one?	2
It'd be nice to have things like, you know, like free breakfast.	2
Okay, let me see if I can find a hotel for you.	2
Okay, that one sounds like it's pretty good then. I think I'd like to book that one then.	2
Which one do you want?	2
No, that is all for today.	1
Goodbye.	2
And what dates are you going?	2
Hi, I'm looking to find a hotel downtown in St. Louis, Missouri. I'm looking for a four-star rated hotel.	3
Goodbye now.	2
Hello. I would like help finding a hotel in Madison, Wisconsin.	3
It should have mini refrigerator, also.	0
All right. Yeah. I think I'll go with that one.	2
Okay, That will work. Is there any that are less than $200 a night?	2
The Inn at Squaw Creek, Squaw Valley, California.	0
Hi, how can I help you?	3
Okay. There are rooms available for that night. The rooms rent for $549 per night.	2
Sure, When will you be there?	2
I'm looking for a hotel in San Francisco, California.	1
That'd be February 20th.	0
$150	0
Okay, What are those dates?	2
That information is also not available.	1
Sure.	2
And I'm traveling from 27th of January to 29th of January.	1
I'd also like to list four stars on the great customer reviews.	3
Anything else?	2
Okay, a queen size or king size bed and any other amenities?	2
That would be the Golden Gate Hotel 3-star hotel which is actually 4.8 stars out of 5. It is $145 a night.	2
The hotels I was able to find for you or the Holiday Inn Express and Suites , the Bearfoot inn and The Canyon Club Hotel.	2
I'd like help finding a hotel in San Francisco.	2
Which one do you want?	2
Can you give me some specifications?	3
My price limit is maximum of $250 per night.	1
And what else?	0
Hi, I'd like help in finding a hotel in Luana.	3
You're welcome, goodbye.	3
February 24th through February 26th, 2017.	0
Do you prefer any in-room amenities?	2
Okay. Do they have a room available for this Friday through Sunday?	2
No, neither of them have a balcony.	1
Okay. That is all.	2
It's $450 a night.	0
Sounds good, that's definitely possible. What else?	2
The first is called Hotel Le Marais and it's 207$ per night.	0
Okay, let me look at hotel for you, just a moment.	2
And it should also have a mini-refrigerator and king-size bed.	1
I'd like to find a hotel in New Orleans.	2
Well, I would like to keep it under $200 per night.	2
About $300 per night or less.	0
Sure.	2
Sure, what dates are you looking for?	2
Enjoy your stay.	2
Yes.	2
This elegant boutique hotel in a landmark 1929 building is 0.9 miles from the Amtrak station and 5 miles from Greater Rochester International Airport. Rooms are furnished in a refined, traditional style, and have free Wi-Fi, flat-screen TVs and coffeemakers. Upgraded rooms add gas fireplaces, hardwood floors, and whirlpool or soaking tubs. There are also 2 suites available. Continental breakfast …	2
I'd like to stay from the next Wednesday to Monday after that.	2
Sure thing. In the Renaissance the suites have everything that the elegant standard rooms such as minifridges and coffeemakers. They also have access to lounge serving free breakfast and snacks.	2
I can find somewhere with that.	2
Would you like the highest star rating or would you like me to list the lowest price?	3
I'd like help finding a hotel.	2
Okay. I definitely want Wi-Fi in my room.	2
Okay.	2
Okay.	2
No. I don't have.	1
4.5 out of 5 in over twelve hundred thousand reviews.	0
Okay, that's great. And what about a restaurant? Did you say a restaurant, with a bar?	2
The first is called the Mosser Hotel, a 3-star hotel and costs $82 per night.	0
Okay, what else?	2
I understand.	2
Dates and for how many people?	0
Which beach?	2
Enjoy.	2
No more than $175 a night on the price. I'd like a free breakfast, A restaurant with a bar in the hotel, Flatscreen TV's.	2
From March 1st to March 8th.	0
Okay.	2
Hi, I'd like to find out more about the hotel that I planned to stay at.	3
Yes. It's just going to be me and one other person, so two people total. And I just want one king-sized bed.	2
I'd like help in finding a hotel in San Francisco.	2
Mini refrigerator.	0
Do they offer free breakfast?	0
Okay.	2
I need help in finding hotel.	1
Yes, they do.	2
Let's go big and spend around a $250 a night.	2
Okay, when will you be staying there?	2
What are those dates?	0
Great.	3
What about the price?	0
Goodbye.	2
Okay. What would you like to know about it?	3
Okay, I would like to know about the amenities in the hotel.	2
The hotel is a two minute walk from times square and times square has plenty of restaurants and bars to choose from.	2
I can look for you.	1
What else can you tell me?	2
Okay. Find a hotel that have restaurant and a fitness center.	2
Okay, I'd like a king room with that's like downtown, somewhere downtown with valet service.	2
You're welcome. Have a great day and enjoy your stay.	3
Yes, thank you.	3
I found a room at Omni Austin Hotel Downtown. A block from the bustling 6th Street entertainment district, this sleek high-rise hotel is a 10-minute walk from the Texas State Capitol. Plush rooms offer flat-screen TVs, Wi-Fi and coffeemakers. Club rooms add access to a lounge with free continental breakfast and evening snacks. Elegant 1-and 2-bedroom suites provide separate living areas, pull-out…	2
I'm going to be looking at the number Adesa from 27th to December 30th.	1
Okay, and what else would you like to add?	3
Hi. How can I help you?	3
This would be a room with two queen beds.	2
Okay.	2
The first is called club hotel Haysville inn it's $218 per night. Hotel offering casual rooms, a seasonal pool, plus free breakfast, cocktails & an airport shuttle.	2
Okay.	2
Will 3 star work for you?	2
Okay.	2
None of them.	1
Really? That's good. What does that one have?	0
The third is called garden district. it's $101 per night.	0
How can I help you?	0
How can I help you?	0
Okay where are you going?	2
La Quinta Inn & Suites Salem.	0
Hey, I'm looking to get a hotel in Madison, Wisconsin.	3
I need a four-star or higher hotel and I'm looking for a king-size bed.	2
Got it.	0
Alright and what else can you tell me?	1
Great! I've booked it and emailed you the receipt.	3
There will be two adults.	0
Okay, I'd like to raise my price to maybe $250 per night.	2
Okay.	2
Hello.	3
I think that's it.	2
The superior double is two double beds.	0
It's Park City Peaks Hotel.	0
Hello, How can I help you?	3
I have found Cape Rey Carlsbad, a Hilton Resort.	1
Yeah, that's it. Is the room on the first floor? We don't need a balcony if the room's on the first floor, but if it's on a higher floor then, you know, we can have a balcony.	2
And that could be Friday through Sunday. It's going to be two adults and two children age 10 and 13.	1
Okay. Thank you. Can you book the hotel for me or do I need to call?	3
This contemporary hotel is 6.5 miles from Laguna Beach and 9 miles from the historic Mission San Juan Capistrano. The polished rooms and suites have free WiFi, iPod docks and flat-screen TVs with premium channels, Plus coffeemakers and desks with ergonomic chairs. Some rooms feature city views, and some suites add separate living areas with pull-out sofas. The trendy American restaurant/bar featu…	2
I would like something that is not expensive.	2
Can you give me some specifications?	3
Okay.	2
Hold on for a sec.	0
Anything not more than $150. Three stars or higher.	0
I'm sorry I didn't quite catch that, could you please repeat that?	3
Goodbye. Thank you.	3
$349 per night.	0
It's a 4-star hotel.	0
Yes, and a flat-screen TV.	2
Okay.	2
Okay, help me out with other information.	2
I will go with three.	1
Okay, let me see what hotels I can find.	2
I need a hotel with a natural atmosphere.	1
Is there are restaurants nearby?	2
Stylish rooms & suites in an outerspace-themed boutique hotel with a hip rooftop bar & local fare.	2
Hello.	3
Thank you.	3
Goodbye.	2
Okay, hold on. I found the place at the Tortuga Del Sol.	2
No. I'd like help finding a hotel.	2
Booking dates?	2
Ideal, can you improve internet please?	3
I would like free breakfast.	2
Also free breakfast if possible and WiFi.	2
WiFi in the room.	2
I'd like to book a hotel from May 5th through May 7th.	2
I'd like to find a hotel for my summer vacation.	3
And yes, they have an out door pool and a spa and a hot tub too.	2
Hello.	3
At least four star rated.	0
Sorry, we can't find in the 7th month.	3
How can I help you?	0
What kind of reviews does La Quinta have?	0
Alright.	1
Until next time. Bye.	2
Yes, it'll be for two guests from June 1st.	2
Do you have a maximum price per night?	0
Hi.	3
Restaurant should have a full bar.	0
Sure. What else?	2
Please give me a max price per night.	2
Hilton Palm Springs is a 3 star hotel with 4.2 stars with 373 google reviews.	2
That'd be it for today. Thank you very much.	3
Okay. That's fine. I'd like this hotel.	2
Alright, thank you. I hope, I will. Goodbye.	3
Let me know about the hotel address.	2
Okay, let me take a look.	2
They have other bars?	0
Nice. I think I'll go with that. It's a very important trip.	3
Sure.	2
It's $159 per night.	0
Price and rating or reviews however in this case specific amenity ocean view and WiFi.	2
Marriott Summit Watch in Park City, Utah. If it would be open for something in the next few weeks like December 25th. I'd like to stay for a week and need it to be near Downtown.	2
What do you prefer?	2
Where in San Diego will you be going?	2
Okay, do you have a price range?	2
Good. Okay, tell me about room pricing.	3
Okay.	2
Alright.	1
From this Friday to Sunday night.	2
I'd like the hotel to feel upscale, a resort style.	2
Alright, what else can you tell me?	1
It should have a balcony.	0
Oh, let me correct the days. March 10th through the 12th.	1
Hello. I'd like help finding a hotel in New Orleans, please.	3
Enjoy your stay.	2
I want a nice place.	2
Okay, I found 2 hotels. The first is called Club Hotel Nashville Inn and suites, it's $95 per night.	2
Okay I have got those details. Now tell me about what you are looking for in your hotel?	2
Okay.	2
Okay, sure thing.	2
Is there a particular thing that is most important to you when searching for hotels?	2
Yes, not more than 5 minutes walk from Times Square.	2
Okay.	2
I have a date on next week Monday through Wednesday.	1
Sure thing. What else?	2
Can you book that for me?	3
Okay.	2
Cool.	2
What sort of amenities would you like?	3
Marriott's Summit watch.	0
They also have access to lounge serving free breakfast and snacks.	1
Could you tell me a little bit more about that hotel?	3
Is it near to the ski-lopes?	0
Great, I will do that.	3
It'll be from May 17th to May 20th.	0
Between $100 and $150 a night, please.	2
For which dates?	0
I have located, La Quinta Inn & Suites New Orleans downtown and Clarion Inn & Suites.	1
It looks like it is in the downtown area.	2
Talk to you next time. Bye.	2
I would like to get a good three star hotel nearby restaurant.	2
It's fine.	1
Okay.	2
If we could narrow down that list, I need two additional amenities. The first of which, I need the room to have a coffee maker, so that I can make coffee. The second of which, hopefully, one of those hotels has a bar.	2
Ok. Could you book that for me, please?	3
Happy to help you with that. What dates are you want to stay?	2
Okay.	2
Where to?	0
What restaurants are there to choose from on the hotel grounds?	0
One moment.	0
I can find a hotel for you.	1
Hi, how can I help you?	3
Holiday Inn Express.	0
There is a list of hotels I was able to find.	1
No, it is paid parking.	1
I want to check in on May 8th and check out on May 11th.	1
You're welcome.	2
Ok, anything else before I search?	2
Drury Inn & Suites Charlotte Arrowood.	0
Do you have a price limit?	1
Okay. What else can you tell me?	2
Booking room.	2
I'll go with number one. Can you give me directions?	3
The Tamarack Beach Resort has a restaurant, unfortunately the Ocean Palms Resort doesn't.	2
Alright. Goodbye.	2
With hot tub.	0
Awesome, thank you for your help today with that.	3
Okay.	2
There'll be two adults.	0
Sure thing, all your preferences please?	2
Definitely.	0
Okay.	2
I don't want to spend more than $300 a night.	1
Everything within walking distance.	2
I would like a hotel in Naples Florida less than five minutes walk from the beach or lay on the beachfront.	2
Yeah and this is going to be from tomorrow until Sunday.	2
This modern all-suite hotel is set 1.2 miles from Gila River Arena, home of the Phoenix Coyotes ice hockey team and 2.4 miles from University of Phoenix Stadium.	2
It's for two people.	0
It's $167 per night.	0
And what amenities would you like the hotel to have?	3
Okay.	2
Hello. Okay, I can help you with booking the hotel in Santa Fe. Do you have any price limit?	3
Hello. I'd like to find a hotel for my summer vacation. Beach front or very close to beach like less than 5 minutes to walk.	3
I'll take that.	1
Maximum price per night $500.	0
There is a room with standard two queen beds.	2
Booked!	2
I'd like a single room. And I would like it to have three stars or above.	2
Okay. I'll take that one.	2
Okay.	2
Yes, please book me here.	3
So, that sounds amazing. Let's do that.	2
Okay.	2
Okay, it's done.	2
From June 16th to June 19th 2017.	0
While Sumit Watch has a ski lift going straight into the hotel.	0
Set in the historic French Quarter, these 7 cottages dating from the early 19th century, one of which was home to John James Audubon, are a 6-minute walk from Bourbon Street and an 8-minute walk from Jackson Square.	2
Great. That's right in my range. Sounds awesome.	3
Frontier right on the boardwalk lots of beer.	2
Flat-screen TVs with fireplaces suites at separate living areas with pull-out couches.	2
Okay, great! Do you need help with anything else?	3
The bar at the hotel.	0
I found Cape Rey Hilton resort.	1
I'm sorry, can you repeat the museum's name again?	3
$300 and neither of us feels upscale.	2
What dates will you be traveling there?	2
Okay.	2
There is no Days Inn in Squaw Valley.	1
Alright.	1
minifridges and coffee makers	0
I'd like to find a hotel in New York City.	2
Okay.	2
It's called the Staybridge Suites madison-east now mind you these rooms each are sweet so they are very nice you can even wash your clothes in them, it has 4.4 stars out of five a bigger rating than the Best Western and it comes with. A 2-minute stroll from High Crossing and City View bus stop, this modern hotel is 7 miles from the Wisconsin State Capitol and University of Wisconsin-Madison. The …	3
March 22nd.	0
Hi, I'm looking to book a hotel downtown in St. Louis, Missouri.	3
That'll be good. Thank you.	3
Is that okay?	2
Hello. I would like help finding a hotel in Nashville, Tennessee.	3
Hi, I need help finding a hotel in San Francisco, please.	3
Yes, I'd like three to four stars only. I would love a balcony.	2
I can help you with booking your hotel in Downtown St.Louis.	3
Good bye.	3
Is there anything specific you would like me to look for while searching for the hotel?	2
What else?	0
I need a room for 3 people and I need the price to be around $250.	2
I would like at least a three-star hotel.	2
Two guests, including myself.	1
Keep it below $200 tonight.	2
Cool. We're looking for a room with a coffee maker. So we're going to staying up all night doing some work, so we want to be able to caffeinate.	2
Sure I can.	2
Hey, book me a hotel room in St. Louis, Missouri.	3
Is that okay?	2
Yes. Something under $200 a night would be perfect.	2
Does that satisfy your requirements?	0
I can do that.	1
Thank you.	3
Okay. Tell me different prices if there is any room available less than $349.	2
I'd like help finding hotel in Nashville.	2
It's a 3-star hotel.	0
Thank you for your help.	3
Thank you.	3
Okay.	2
But nearby?	0
Okay, can you make it around $250?	2
The first is cape Rey Carlsbad, A Hilton resort. It's $197 per night. It's rated 4.4 stars. Beach resort hotel with an oceanfront pool, Plus a fitness center, Spa, Restaurant & local shuttle.	2
Ok enjoy!	2
Sounds good to me.	0
So, which type of rooms are available in these hotels?	2
This will just be a second.	2
Ok. Where in Naples would you like to stay?	3
Okay, got it. What else?	2
A king-size bed.	0
Okay. What else?	2
I'd like a beachfront or very close to the beach. Less than a 5-minute walk.	2
I want to make sure there's a flat screen TV and also I want to make sure that the restaurant has a bar on the hotel grounds.	2
Please check.	2
125 3rd St, San Francisco, CA 94103.	0
I'm looking to stay from the 23rd to 26th.	1
What is your price range?	0
That will be it. Thank you.	3
Did you need any more information?	1
And it should have mini fridge, a king-size bed and in-room coffee.	1
This hotel Overlooks Pacific Beach Boardwalk.	2
What type of room do you prefer?	2
Okay. What else can you tell me?	2
Okay booking the Hilton Historic Santa Fe Plaza.	2
I would like you to help me finding about a hotel that I'm going to stay.	3
When would you like to stay there?	3
Bye.	2
Okay, thank you. In that particular restaurant, can I have vegetarian food?	3
You're welcome.	2
4 star and up rating and you would like a balcony?	2
Do they serve any special items?	0
I'm also wondering if there's a restaurant with a full bar and is it kid-friendly?	2
Okay, Fantastic. Thank you very much.	3
Hello, I'd like help finding a hotel in San Francisco.	3
It's not necessary but if it's available, that would be great.	2
The hotel has been booked for the requested dates and the details have been emailed to you.	1
Any preferences in the hotel you're looking for?	1
I'd like to place the feel of an upscale Resort Style. Actually have a lot of details about the room. We want to be able to see the the ocean from the room have a balcony. It's got to have mini refrigerator, a coffee maker and I would like a king size bed and a flat screen TV.	3
Okay. Could you tell me how much The Omni and The Hard Rock Hotel is?	3
Nothing is really necessary. Free parking would be great.	2
Yes, that's all.	2
I would like to find a hotel in New York City.	2
Yeah. In room I would like a mini fridge and also an air-conditioned room.	2
Those are the two options. Which one do you want?	2
Hello. How can I help you?	3
The distance from downtown or any areas with a lot of activity.	0
Do you have any budget?	0
Alright, The Riviera.	1
Do you have a preferred user rating or hotel class?	1
And where would you like to go?	3
Good bye.	3
Alright.	1
Hi, how can I help you?	3
Bye.	2
Okay.	2
No problem, I can make it.	2
Anything else?	2
Number of guests?	0
And what hotel?	0
Hi.	3
That sound great. I will go with second one. Thank you so much.	3
Okay.	2
I have found you some hotels. The nicest hotel account was 4.4 stars out of 5 and actually has over a thousand reviews. It is called The Palace Hotel, Luxury Collection Hotel, San Francisco and has over a thousand reviews.	2
Alright and what else?	2
The first is called ocean beach hotel, it has lots of bars and restaurants nearby and right on the boardwalk near the pier.	2
Okay and then what is your price range?	2
Okay and what is your price limits?	2
Okay. Then one Just get one with restaurant or room service. No, that'll be all.	2
Enjoy your stay.	2
What days were you looking to stay?	2
Yeah, it's just going to be me and I'm going to need it for tonight until tomorrow. And I'd like it to be four stars or above, please.	3
No, that will be all.	1
No less than three stars.	1
Is that all?	0
Okay and what else?	2
Two.	0
What are the customer reviews on the hotel?	0
That's it.	0
How many guests will join you?	0
How is the culture where you're from?	0
I would like to check in this.	2
Hi. I'd like help finding a hotel in San Francisco from February 20th to February 25th.	3
Okay, I can help you that. What else can you tell me?	2
Yeah, I'll be there like June 2nd to June 6th.	2
Okay perfect.	2
Okay, I think of those of those two, I'd pick the Ritz-Carlton.	2
This will just be a second.	2
Do you prefer any star ratings?	2
Which dates will you be traveling to?	2
Hi assistant, I need to find out a hotel to stay at.	3
I see that there are out spa, bar, fitness center, hot tub, free breakfast.	2
Hi, I'm looking to book a hotel.	3
At least four stars.	0
I think the star rating.	2
Hold on, There is bar called Birdland, Just a couple of blocks between both hotels.	2
Palace Hotel.	0
Did they get good reviews? How are the ratings?	2
Bye.	2
So, it's $356 per night.	0
I need one room from May 25th to May 27th.	1
It has an outdoor pool and hot tub.	2
Intercontinental?	0
I found 2 hotels for you to choose from.	1
Okay. Thank you.	3
Holiday Inn Express.	0
Did you have any further questions?	1
Hello. How can I help you?	3
Is that okay?	2
How many people will be staying at the hotel?	1
And can you find a hotel that is close to some attractions, like maybe a ballpark or a waterslide park or something like that?	2
I'm also looking for a hotel that may be rated four stars and up.	1
That'll be all.	0
There are not many hotels with restaurants in them in Chico, but the Oxford Suites Chico is a $146 a night, it has 2 beds and a balcony with free breakfast and a pool.	2
I would be there from May 27th to May 30th.	1
And did you say free parking?	1
What type of restaurant's in the hotel?	0
Can you find me something cheaper that has free parking?	3
I'd like to be within a 2-minute walk from Times Square.	2
I'd like to find out tomorrow about the hotel. I plan to stay at the Squaw Creek.	2
Okay.	2
Hello. I would like help finding a hotel in Palm Springs, California.	3
Two people traveling March 30th to April 5th.	0
Just one moment.	0
Would you like to hear more?	3
Off I-10, this casual hotel is 3 miles away from Six Flags New Orleans amusement park, 8 miles from the University of New Orleans and 10 miles from the Royal Street shopping area.	2
I found 2 hotels for you to choose from, the first is called Boca beach club, it's a 5-star hotel, it's $322 per night, it's Upscale rooms & suites in a Luxe beachfront resort with a spa, a surf school & 2 golf courses. The second is called the Ritz Carlton, it's also a 5-star hotel, $467 per night, it's an elegant ocean-facing option offering understated rooms with an outdoor pool & cafe-bar, pl…	2
Goodbye.	2
Next week from 19-12-2015 to 26-12-2016 the Avalon Orlando, is it available?	0
It has Lots of bars and restaurants nearby and right on the boardwalk near the pier.	2
That's okay.	2
What hotel is it?	0
June 1st to June 5th.	0
Okay, I found a spot for you. Hyatt Regency St. Louis at The Arch.	2
Club Quarters Hotel in San Francisco.	0
4 or 5 star hotels under $150 a night.	0
[truncated: 8,026 more rows]
