# Supplementary material for: GenPADS: Reinforcing politeness in an end-to-end dialogue system
Source: PLoS One. 2023 Jan 6;18(1):e0278323. doi: 10.1371/journal.pone.0278323 (PMC9821416; doi:10.1371/journal.pone.0278323)
Supplement: S1 Data — (ZIP) [file pone.0278323.s001.zip › GenPADS_Data_Sample/Sample_PADD/movies_pol_annotated_data.csv]

text	labels
Sure I can help with that.	2
How much are the tickets?	2
Please wait for a while.	3
I love documentary. I'd love to go and see a documentary tonight.	2
Alright. What can you tell me?	2
Okay. I can help you with your movie search.	2
Can I go to the 10:20 one?	2
Okay.	2
Movies by Steven Spielberg.	0
Is that okay?	1
Okay, let me see what I can find.	2
I would like to see a musical.	2
Yes, it's available in Redbox.	2
Action category.	0
I'll choose The Matrix.	2
Do you want to hear the brief synopsis or the playing times or both?	1
Okay, let me check.	2
Okay, 10:35 pm. That's great.	2
What is the latest of the I can see it?	0
What's it about?	0
What type of movie are you looking to see?	2
Okay, how about a drama?	2
Bye.	2
I'd like to find a movie theater to go see in Providence, Rhode Island.	2
I'm looking for a thriller.	2
Hi, can you help me rent an animated film tonight?	3
Set to the backdrop of Awesome Mixtape, Guardians of the Galaxy Vol. 2 continues the team's adventures as they unravel the mystery of Peter Quill's true parentage.	2
Can you find me a showing of Moana in Lexington, Virginia?	2
This will just be a second.	1
Okay. I'll take that one.	2
Who is it directed by again?	0
How can I help you?	1
Here is your description.	0
Yes, that is correct.	2
I will choose 10:00 p.m., please.	3
Looks like it's playing at 7:15 pm and 10:25 pm at Century Boulder.	2
Here you go.	0
Okay, you got it.	2
This movie is rated R.	1
Oh, that's good. Okay, how about the show timing?	2
Sure thing. There are 3 theaters playing this movie AMC Van Ness 14, Century 9 and AMC Kabuki 8.	2
What is the ratings on that?	0
Got it.	2
Hi, How can I help you?	3
I want to see the action-adventure movie released recently.	1
Hi. I want to find a movie to rent at home tonight. Can you help me with that?	3
Here is the trailer for Don't Breathe.	2
What genre?	0
Sounds good. Enjoy your movie.	2
Okay, let me see what I can find for you. This will take at least a minute.	2
Tennessee, Drama. What's out in the theaters now?	2
Yes, I am.	2
Yes, I would like an action movie with Mel Gibson.	2
No, that's it.	1
That sounds great. Can I schedule something for that, please?	3
Thanks for help.	3
La La Land.	0
Enjoy your movie.	2
Yes. Can I watch the trailer for Phoenix Forgotten?	2
Awesome I hope.	2
Hidden Figures.	0
You got it. I've emailed you the ticket.	2
Just a moment.	0
Hello!	3
Ok, enjoy your movie.	2
The curse of Frankenstein, Dracula, The mummy, The wicker man, the devil rides out, Scars of Dracula and Horror Express. Any of those sound good?	2
Sure. List the top three by ratings from Rotten Tomatoes, please.	3
Hello.	3
No, In IMAX.	1
Okay, Resident Evil. Here are the showtimes for Resident Evil in SF.	2
Take care.	2
Yes, please.	3
Okay. That sounds pretty good. Is there a 9:00 pm or around 9:00 pm showing?	2
Yeah, I'd like help finding a movie Cowboy to watch at home.	2
J.D. Dillard.	0
Got it.	2
Standard showings for Wonder Woman are 3:45 PM, 7:15 PM and 10:35 PM.	0
Sure thing. Logan is rated as 8.5 out of 10 on IMDb.	2
That's out already?	2
Which one do you want?	2
Can you help me find a movie in the theater to see?	2
All right, awesome. Thank you.	3
You're welcome, enjoy your movie.	3
Would you like to see the trailer of this movie?	3
Okay, could I see a trailer for Star Wars?	2
5:30 PM	0
Hello.	3
Hi.	3
Are you looking for action drama comedy horror?	2
You're welcome. Have a good night and enjoy your movie, Goodbye.	3
One person's description of this is. Hats off to Hitoshi Matsumoto: Dude arguably made the new millennium's most incomparably strange motion picture. Big Man Japan, billed as a "mockumentary," is nothing less than a one-of-a-kind head-scratcher, tapping into the Japanese tradition of giant monsters terrorizing Tokyo, except, here, the film's hero is also similar in size to Godzilla. As if the sto…	2
Thank you so much for your help.	3
Yes.	2
It looks like Ratatouille did better than Moana with 3 million more ticket sales.	2
Yes, this one's perfect.	2
Hi user, Sure thing where you located.	3
In Collide, Main actors are Nicholas Hoult and and Felicity Jones.	0
I found the movie triple return of Xander cage.	1
Yes, there'll be two people.	2
What time would you like to see the movie?	3
The top three rated movies currently out are Justice League playing at 7:45 and 10:40 p.m. Thor Ragnarok playing at 7 p.m and 10:05 p.m and Coco playing at 9:20.	0
Yeah, I'll watch that. Is it available on Google Play?	2
There is a 6:15 pm, 7:15 pm and 9:45 pm.	0
Okay.	2
Sounds good. Is it in 3D?	2
The House - Scott and Kate Johansen must figure out a way to earn some money after their daughter's scholarship falls through.	2
Please hold for a second.	3
Lets take a look.	0
Following his wife's untimely death, Los Angeles journalist Benjamin Mee (Matt Damon) decides to make a fresh start by quitting his job and moving his children (Colin Ford, Maggie Elizabeth Jones) to an 18-acre property containing the Rosemoor Wildlife Park. Though closed for years, Rosemoor is still home to many animals, cared for by Kelly Foster (Scarlett Johansson) and her small staff. Mee ope…	2
Here is the trailer for the movie "The circle".	2
That would be XXX Return of Xander Cage.	2
Hello, I'm in Seattle near the University of Washington.	3
Okay. I want three tickets.	2
How about the one that has good ratings on Rotten Tomatoes?	1
One second.	0
The first one is the darkest hour and the second one is Tonya.	0
The theater is 4.5 miles away from you.	1
Excellent. Okay. That's the one I'm interested in.	3
This will just be a second.	1
How about Stephen King movie entitled it?	1
Okay.	2
Is it available on Amazon?	0
Thank you.	3
Hi.	3
Until next time, bye.	2
Okay. Is it nominated for any awards?	2
I'm in Madison, Wisconsin and I need to find a movie to watch tonight. Could you tell me what's near me?	3
Is it in a theater near me?	0
Goodbye.	3
Okay, fine. Can you tell me how far it is from my location?	3
I'd like to get two tickets for that.	2
How about Gone in 60 Seconds? So, I'm looking to watch something on Hulu Plus. I don't know if that would help narrow it down for us but can you find like an action-adventure movie with Angelina Jolie on Hulu Plus?	3
Yes, that one on Hulu Plus?	2
I’ve emailed your tickets with the theater and movie details. Enjoy your movie.	3
Hello. How can I help you?	3
Okay. Who are the actors in it?	2
I think okay.	3
Sure, any preferences?	2
Unforgiven	0
Until next time.	0
The top drama movies right now are Assassin's Creed, Live by Night, A kind of murder and Bokeh. Would you like to hear more about any of these?	3
Hello.	3
I found a theater close to you that's playing it at 8 o'clock p.m. It's called The Metropolitan Metro 4 Theatre.	2
Yes.	2
Hello assistant.	3
How can I help you?	1
What were you thinking to see.	1
What about Brad Pitt?	1
Awesome. I think I'm looking into Pirates Caribbean: Dead Man's Chest is one that I haven't seen yet, so yeah, that's the one that I want to see, and that's Awesome. I hope that I enjoy it, and I'm glad that you helped me today with the search.	3
I'm kind of in the horror mood. Need a good horror flick.	3
One ticket.	2
The ticket price is $15, is that okay?	2
That sounds like an excellent choice for me. The Rock has always been a funny guy on film, so it would be a pleasure.	2
I'd like to see a science fiction movie that is also film critic favorite.	2
Hi.	3
Is there a particular type of movie you're looking for?	2
Can you please repeat that?	3
No, that's all. Thank you so much.	3
Yes, please.	3
Okay. What's it called?	2
Popular thriller films in your area include "American Made", "Kingsmen: The Golden Circle" and "Small Moments". How can I help you decide on one of these?	2
Same price.	2
La La Land is at 93%, Hidden Figures is 92%, and Sing is about 71%.	0
The Black Panther.	0
Okay, Las Vegas. What kind of movie would you like to see?	3
Here is a list of movies I was able to find for you.	2
The show times for The Circle are 5:05 pm and 7:30 pm today.	0
Ok sure what did you have in mind?	2
Okay. It is currently playing on the Google Play Store for $2.99. How does that sound?	2
7:00p.m, 9:15p.m, 11:00p.m.	0
Second one is One of Us.	0
Thank you.	3
Yes, it is.	2
I'm going to check the movie timings for Hidden figures. Wait for a moment.	2
Hello.	3
Is there a trailer for that?	1
How many tickets?	1
Standard or 3D?	0
Correct.	0
Let me check for you.	2
Alright.	2
Where is it playing?	0
Here's the trailer for the movie Legend.	2
Alright. Did you say 7:45 p.m.?	2
Alright. Let's get it.	2
How about Wonder Woman or Transformers.	0
Okay, that will be fine. Can you find the lowest ticket prices at this theater for Bye Bye Man?	3
Goodbye.	3
My pleasure, you're all set. Enjoy your night.	2
I need help finding a movie to go see tonight.	2
Take the 10:10 p.m.	2
Do you have any other offerings by Rob Reiner in the romance category?	1
Hi. I'm looking for a romantic comedy movie to watch tonight.	3
How about A Nightmare on Elm Street?	1
I was interested to watch The Wonder Woman movie.	2
Oh, it's okay. That's just over if it's in minutes. So, can I see a thriller about it?	2
What are you closest to?	0
The main actors are Dax Shepard and Michael Pena.	0
Okay, that's what I want then. Thank you.	3
Thank you.	3
I'm looking to go either tomorrow night or tomorrow during the day.	2
Okay.	2
How does that sound?	1
Okay. Can you tell me the movie time and what is the name of that movie?	2
Yes, very good. And I would like a four-star IMDb rating.	2
How many do you need?	1
Have a great night and enjoy your movie.	3
You´re welcome.	3
How about atonement or four weddings and a funeral or an English patient?	1
Hi user.	3
Anna Faris.	0
Sure, let me find you the action movie closest to you.	2
What other things are you looking for in your movie?	2
I would like to see a movie that is closest to my location near the university in Boulder, Colorado.	2
I live in San Francisco.	1
Enjoy your movie.	2
iTunes, please.	3
I want to see one with Martin Scorsese.	1
Two tickets to 3:55 p.m. showing of all eyes on me at Regal Davis 5.	2
I would like help finding a movie to go see in a theater.	2
Is there anything else I can help you?	2
Thank you.	3
Hello. How can I help you?	3
What type of movie are you interested in?	1
It's all right. I'll make due I guess. Well, thank you for the suggestion, I've never heard about the movie. I'm glad to see another Billy Crystal film. Thanks very much for your help.	3
Thank you.	3
Okay, what other preferences would you like the theater to have?	3
Okay. That sounds perfect.	2
Here is your trailer.	0
Give me one moment please.	3
Do you want me to purchase you tickets?	2
Okay, great. Let me get you that trailer.	3
What about standard?	1
Okay.	2
Former policeman Lenny Nero (Ralph Fiennes) has moved into a more lucrative trade the illegal sale of virtual reality-like recordings that allow users to experience the emotions and past experiences of others. While the bootlegs typically contain tawdry incidents, Nero is shocked when he receives one showing a murder. He enlists a friend, bodyguard Mace (Angela Bassett), to help find the killer a…	2
For standard, IMAX or 3D?	0
Okay, Great. Thanks.	3
No preference.	1
How about 4:50 PM? That sounds good.	1
Spiderman: Homecoming or Baby Driver or War for the Planet of the Apes.	2
For your reviews, do you have a preferred platform?	2
It's from 7:05 p.m.	0
Who else is in it besides Matt Damon?	2
Are you looking for any particular actor or actress?	2
I have found one at 7 p.m. at Williamsburg Cinemas.	1
Thank you.	3
Sure, what genre are you in the mood for?	2
Is there anything else I can help you with?	2
That's okay. I just want to see something in the theater in San Francisco. For action movies I have 'Justice League', 'Blade Runner 2049' and 'Thor: Ragnarok'.	2
Can you book a ticket for me?	2
Bye.	2
I can help you with that. What genre are you in the mood for?	2
See you later, Bye.	3
I'm looking for a drama.	2
Horror, good horror flick.	2
I'd like to watch 5:30 p.m.	2
No, that's fine.	1
Okay, thanks.	3
I think I'd like to look into getting two tickets for that. I just need to know what the showings are.	2
How high on rotten tomatoes?	1
Okay.	2
Something with Colin Farrell in it.	1
Okay.	2
For my search, it is the same price for iTunes, Amazon Video and Google Play Movies.	2
Yes.	2
The first one is called Edge Of Tomorrow, it got 91% out of 100 on Rotten Tomatoes.	0
Are there any other options you might suggest?	1
Hello. How can I help you?	3
Okay. Which one has better reviews?	2
Hi. I want to go to the movie.	3
Take care.	2
Just a moment.	0
Thor Ragnarok is the highest rated movie at this theater with a star rating of 8.2 stars on IMDB.	2
Is that on Google Play?	0
Thank you.	3
The next movie is at 6:15 p.m.	0
Sure, you got it.	2
Sure. I can help you with that.	2
Google Play.	2
Great. How much are tickets?	3
9:50 PM is good.	1
Okay.	2
Hello. I am looking to rent a crime movie.	3
Okay, what type of genre are you interested in?	2
Okay two tickets at 7:10 p.m. Showing of Guardians of the Galaxy Vol 2.	2
Yes, the terminal.	2
Currently, it is available on Hulu Plus to rent for $2.99 and it is also available to purchase for $9.99 on Hulu Plus.	2
Hold on just a second.	1
The next available show would be for 9:15 p.m. this evening at City Cinemas East 86th Street.	2
Hi.	3
Kingsman: The Golden Circle is showing at Market Theater. There is one showtime tonight at 7:23pm. Does that sound good?	2
Do you know if the movie won any awards?	1
Okay. Did you mean La Jolla, California. Is that correct?	2
Please get the 7:00 p.m for one person.	3
Sure thing, any preferences?	2
No, It is not.	1
The Wolf on Wall Street is not available on Xfinity, but it is on YouTube, Amazon video, Hulu, Google Play and iTunes.	2
Yes, sure. I'll help you.	2
Okay. What are the ticket prices for Hidden Figures?	2
Okay.	2
Great! We landed on the 3:15pm showing at Regal Davis Stadium 5. Glad I could help.	3
How can I help you?	1
How can I help you?	1
Yeah, I'm in San Francisco.	2
Then would you like me to find you the show timings.	3
Okay, that sound great. I would like to watch Kung Fu Yoga. Can you tell me the showtime?	3
Hey. Can you give me a quick synopsis?	3
There is a 9:45 and 10:30 showing.	0
There is a showing for 6:20 p.m.	0
Yes.	2
I would like for it to be a drama movie.	2
I would like it to be a new release.	2
That trailer didn't work, can you show me another one?	3
You're welcome, enjoy your movie.	3
Five stars.	0
Colossal is playing at the Alamo tonight at 7:30 P.M. Would you like me to pre-book you some tickets?	3
Was They Call Us Monsters nominated for any Oscars? Okay, Thank you.	3
Could you tell me how far the theater is from my current location?	3
Thank you. Okay, bye-bye.	3
Tickets for that movie are $11.70 per adult.	2
Two tickets to Guardians of the Galaxy on movietickets.com at $20.38.	2
I do not have that information at this time.	1
Is that all?	0
Okay, I'm interested in a 3:40 show.	2
Who directed it?	1
How about This Is the End?	0
Are you looking for any particular actor or director?	2
Okay. One ticket sent to your email.	2
Alright, cool. You're all set then.	2
Hello.	3
Hello there.	3
Thank you.	3
The top three romantic comedies playing right now are Beauty and the Beast, Fifty Shades Darker and a United Kingdom.	2
Which one?	2
Okay, Thank you.	3
What city would you like to see this movie in?	3
I would like to watch an action movie.	2
And where?	0
I'm looking for a movie to watch at night at home on Google Chrome, can you help me out?	3
Oh, I'm interested in The Book of Henry. Tell me the times for that.	2
I'm interested in comedies.	1
Yes of course, would you like to go to 6:50 or 9:50 p.m?	3
Got it.	2
Any other awards they won Hidden Logos, alarm, artist something like that?	2
And what time does the does Rogue One play?	2
Okay. Kid friendly is the most important thing.	2
Century Con. Okay, perfect. Would you mind booking two tickets for the 7:20 show?	3
And when's the next showing?	2
Alright, great thank you for all the information, that's all I need.	3
Hi, today I need your help getting information on finding a movie to watch at home. I'm looking on Amazon for a movie and I'm looking for the movie Mr. Nobody.	3
Okay perfect. Let me go out and see what I can find for you.	2
Give me one that's on.	2
Any particular year?	0
Yes, thank you.	3
IMDb rating is at 8.6.	0
Yes.	2
Can you say that one more time, please?	3
That's all.	2
Okay, I can help you with that. What genre would you like?	3
Sure. Here is the trailer.	2
Ticket price is $1349 for adults and $1049 for children.	2
Can you tell me about the most popular one?	2
Here is the video.	0
Yeah. Sounds good.	2
Hello.	3
Okay, let me see what movies I can find for you.This may take more than a minute. It looks like I found a Netflix original title The Most Hated Woman in America.	2
I'm afraid I don't want to spoil the movie for you.	2
No.	1
I found a couple of movies. Did you want me to list the top 3 by ratings?	2
It is playing at Regal Marketplace Stadium the movie times are 6 PM and 9:15.	2
Okay, that sounds pretty good. Are there any 7:00 showings?	2
Do any of these interest you?	1
Would you like to see a trailer?	3
Eagle Huntress.	0
Do you have anything by that, or maybe something starring Tom Hanks?	1
YouTube.	0
Each ticket will cost you $14. Is that okay?	2
Okay, I got it. Here are the 3 action movies. they are The Liquidator, Jumanji and Star Wars?	2
How can I help you?	1
Thank you.	3
Yes.	2
Okay.	2
I'd like to know more about a movie directed by Steven Spielberg and also starring Tom Hanks.	2
You're welcome. You too.	3
Okay, I have purchased the ticket for you and emailed you the details.	2
Bye-bye.	3
For what time would you like to watch it?	3
There are only showing 2 movie theaters that are playing this film.	2
10:50	0
Alright, at 8 PM.	2
Cool, thank you.	3
Sure, what were you in the mood for?	2
Any star ratings?	0
Hello, I'm looking for a movie to watch at home. I need to find a film critic favorite that has Denzel Washington in it and I need it to be available on iTunes.	3
Okay, bye.	2
I'm looking for a action.	2
Bye.	2
I'd like it to be a horror movie by M Night Shyamalan.	2
The Fast and The Furious has Vin Diesel, CharlizeTheron, Dwayne Johnson, Jason Statham, Tyrese Gibson and many more.	2
No.	1
Two tickets for the movie Home Again have been booked for 9:20 p.m. show.	2
I would like help finding a movie to go see in the theater.	2
What's the name of the theater?	0
Hello, How can I help you?	3
Is this available on Amazon?	0
May I see it?	1
What kind of movies are you interested in?	1
I want to watch at home.	1
I can help you with that. What would you like to see?	3
Hello, what can I do for you?	3
Your welcome.	3
How can I help you?	1
Yeah. Is that airing anywhere near me?	2
I like a lot, but I am fond of John Woo.	2
Okay, Let me find a theater for you in SF. Here are several theaters playing arrival for you in SF. AMC van ness 14, Shattuck cinemas And Cinelux plaza theatre.	2
Could I see it at AMC tomorrow?	2
To be honest there is nothing as closely rated.	2
Hello, how can I help you?	3
I want to see it in IMAX.	1
Okay. I'll check this one out. Thank you.	3
Here's the trailer for Annabelle creation.	2
Can I get seven long Xfinity?	2
Hi, I'm looking for a movie to rent, please.	3
Does this interest you?	1
Any particular actor and actress in this movie?	1
Would you like me to send you the info to AMC Mercado 20?	3
Mother's Day sounds interesting. Could I see the trailer?	3
The shack.	0
Showing at 4:00 PM, 8:00 PM and 10:30 PM.	0
And is that it?	2
Hold.	2
Okay, I would like to watch Wonder Woman. So, what time does that start at?	2
I'll see Jumanji.	1
I'd like to see an action movie.	2
Ok, $2.99 on Google Play.	2
Thank you, goodbye.	3
What kind of movie do you like?	2
One showing tonight at 6:40 p.m. How does that work for you?	2
I would like help finding a movie to go see in a theater.	2
Here's the trailer for the movie Shot Caller.	2
Thanks so much.	3
What was the rating on IMDb on that?	0
Low ticket price.	2
Okay, that sounds pretty good. Can I get them on Amazon?	2
And what else?	2
The Paramount would be better for me.	2
Alright. The only romantic comedy out right now is La La Land. Do you want to watch that?	2
Hi there.	3
Imaginatively evoking the inner landscape of human beings longing to connect, to love and feel loved, the film is a parable of happiness gloriously found and tragically lost. "Requiem for a Dream" tells parallel stories that are linked by the relationship between the lonely, widowed Sara Goldfarb and her sweet but aimless son, Harry. The plump Sara, galvanized by the prospect of appearing on a TV…	2
Sure thing, any preferences?	2
I'm sorry about that.	3
One moment.	0
Hopefully, a drama.	2
Go ahead and get that booked for you, do you need help with anything else?	2
Alright, anything else?	2
Okay.	2
Thank you.	3
The ticket price is $14.50. Is that okay?	2
Awesome. That sounds great.	2
It is playing at AMC Dine-In Seattle 10 at 4:45 PM and 6:15 PM.	0
Okay.	2
Is there anything else you need?	1
What kind of movie do you want to see?	1
Hi, I want to go to a movie.	3
Is there any movies movies movies are nominated for Oscars Golden Globe.	2
Okay, at what time exactly. So, that I can look it up.	2
What is it about?	0
I need help in finding a movie to go and see tonight.	2
Is there a particular actor or director you are looking for?	2
This may take a minute or two. Alright let me see what I can find for you. Here is what I was able to find on Google Play by saving Mr. Banks, The DaVinci Code, The Terminal, A Hologram for the king.	2
Okay, the ticket price is $12.	2
Sure thing, what movie would you like to see?	3
Goodbye.	3
Hold on.	2
That sounds good to me.	2
Sure thing.	2
Is that movie okay?	1
You would like to see a trailer?	2
An adult ticket is $9 and 75 cents.	2
Hello. I'm looking for some help to rent a movie to watch at home.	3
What's the synopsis of Fist Fight?	0
Sounds good to me.	2
Hello. I want to go to the movies.	3
I'm looking for something romantic.	2
Could you tell me more about that, please?	3
4:15 p.m., 5:30 p.m., 7:00 p.m., 8:00 p.m., 9:30 p.m. and 10:30 p.m.	0
Any other time?	0
Hello. I would like help in finding a movie to see.	3
How about 6:45 PM?	0
Amy Adams and Jeremy Renner.	2
Would this happen to be on Hulu Plus?	2
You're welcome.	3
Oh! Okay. And you said this is at 7:15 PM. Is that correct?	2
What other movies are popular right now though besides that?	1
The next Showtime for Wind River is 7:10 pm.	0
You are all set. Enjoy. Bye.	2
Good ratings.	3
A dash of wisdom. Sounds good. Go ahead and book it.	2
Okay.	2
Okay, Let me check for you. One second. Hold. May I make a movie suggestion?	2
Okay, did you want to know more information?	2
Okay.	2
Yeah, I'm in Seattle near the University of Washington right now, I'm looking to see a movie tonight, please. Can you help me? Give me a comedy. It's been a super long week, I need to really laugh.	3
I'll take any of them.	2
I like comedy movies.	2
Have a great day.	2
How about the movie Wag the Dog?	1
Yes.	2
Wonder Woman.	0
One ticket, pre-booked.	2
Okay.	2
I see a trailer for that, please.	3
Kingsman: The Golden Circle is showing at Market Theater. There is one showtime tonight at 7:23 pm. Does that sound good?	2
One moment.	0
Nashville, Tennessee.	0
Wow. Okay. I'll take that. That's a pretty good deal.	3
A sweeping, CG-animated adventure about a spirited teenager who sails out on a daring mission to prove herself a master wayfinder and fulfill her ancestors' unfinished quest. During her journey, Moana meets the once-mighty demi-god Maui and together they traverse the open ocean on an action-packed voyage, encountering enormous fiery creatures and impossible odds.	2
You know, no in particular year I guess, would have to be something that's available on DVD or for streaming now. My favorite actor is Meryl Streep, I looked for her and I couldn't find something, she's in that might be appropriate.	3
I want to go to the movies.	2
Please, wait for while.	3
Search the one which has good ratings.	2
What timing?	0
Bye.	2
Hi. I would like help finding a movie to go see in a theater.	3
I found a couple of movies, do you want me to list the top 3 by ratings?	2
Well, I like an action movie, so does my friend.	2
I'm going with my friends and thriller movies would be great. Do you have any thriller movies playing near me?	3
Okay. Can you get me two tickets around 6:30 pm?	2
Nope.	2
Okay, I see that you're in Santa Barbara. Is that where you want me to find the movie?	2
The comedies that are playing right now in your area are How to be a Latin Lover, The Boss Baby, Guardians of the Galaxy Volume 2, Smurfs, The Lost village, Their Finest, Colossal and Love off the cuff. Would you like to hear more about any one of these?	3
Okay. So, what is the distance from my location?	2
I would like it to watch a comedy movie.	2
Great, I think I'm going to rent Rango then, thank you so much for your help today.	3
Okay, I can help you with that. What are you in the mood for?	2
Just one moment.	0
Okay. Tell me about the synopsis for triple x.	2
The first one.	0
Well, Is there more than one showing?	2
Yes, please.	3
Hi, today I need your help in finding a movie to watch at home. I'm looking to rent something that's pretty much a thriller.	3
Perfect. I'd like to know the show times for that, please.	3
Okay, some of the top rated mystery movies starring a female lead are Gone Girl, Winners bones, And Sleeping with the Enemy.	2
I would prefer to use Amazon.	2
Okay, what kind of movie are you interested in finding?	2
I'd like a political movie that lasts less than 2 hours.	2
Two.	0
The nearest theater to you is Century Cinemas 16. And the show times are 6 p.m., 7:30 p.m. and 9 p.m.	2
Yes, sure I'll.	2
Hello.	3
That sounds good.	1
I want to go to the movies.	2
What is the rating for The Red Guy, were they good, or bad?	1
That seems pretty cool. Who directs it?	2
It's not available in a theater near you. Can I find you something else?	2
Sundance.	0
You're welcome.	3
That sound good.	1
Is that all?	0
Sure.	2
Well and this is from Netflix?	2
Great. Well, I'll take the 10:15 showing. One ticket, please.	3
Okay, I can help you with your rental search.	2
I would like help finding a movie to go see in a theater.	2
What's it about?	0
Here's a synopsis: Ethan and team take on their most impossible mission yet, eradicating the Syndicate - an International rogue organization as highly skilled as they are, committed to destroying the IMF.	2
Sure.	2
Alright is that for an adult or senior or child?	2
Let's check that out. One second. Yes, I do show that you can order that movie on iTunes.	2
Can you tell me who stars in Baywatch?	2
Sure thing.	2
Yeah, that sounds good to me. Do you know if I can get that from Redbox?	2
Standard is showing at 8:20 p.m.	0
Ok, enjoy the movie.	2
Booking tickets.	2
Hello.	3
I was looking for a comedy with Jim Carrey.	2
Here's the trailer for the movie Suicide Squad.	2
It looks like the Lego Batman Movie, a box office hit, is playing nearby. Are you interested in seeing that?	2
Okay.	2
Good rating on where?	3
I have found a few options for you.	2
Perfect. And do you happen to know what the Rotten Tomato score is so far?	2
Hello, I would like to find a movie in a Galaxy theater.	3
Guardians of The Galaxy sounds nice. What is the critics rating for that?	2
I'm looking for a movie to go see tonight.	2
Sure.	2
See you later, bye.	3
M	0
Okay, thank you.	3
Sure. First, there is the Lego Batman Movie, number one at the box office. Next, we have John Wick: Chapter 2. And then there is Arrival, a popular sci fi thriller. Do any of these interest you?	2
Even better. Okay, you've hit a real winner here.	2
Perfect.	2
Thank you. Thanks for your help.	3
Good bye.	3
Okay, I can find you a Seth Rogen movie. Is there anything else that you want me to look for?	2
Sure thing.	2
You got any suggestions?	1
You got it.	2
I checked with movies for Star Wars and it doesn't look like there is any available showings.	2
Based on your recent movie going history, let me recommend the action thriller John Wick 2, starring Keanu Reeves. How does that sound?	2
Any favorite actor/actress/director?	0
All right, that's the one I am going to watch. Thank you for your help.	3
Which one?	2
I will send an email confirmation with your movie tickets.	3
IMAX would be great but it's not that important, I'd like a movie that has a good writing too.	3
Thank you, I'll try to.	3
I like Steven Spielberg, Seth Rogan and Emile Hirsch.	2
I am looking to watch a movie at home tonight, Thursday night. I want something that is kind of old but it must be a really good movie like the critics must really like it.	2
What kind of movie would you like to see?	3
They are at 3561 truck so loud and the information will be included with the ticket.	2
You're welcome.	3
Today I need help finding a movie to go and see in a theater. I'm looking for a drama movie.	2
They're both good rated movies. Movie stronger is more of an indie film.	2
The cast for Pirates of the Caribbean are Johnny Depp, Javier Bardem, Brenton Thwaites, Kaya Scodelario, Kevin R. McNally, Geoffrey Rush, Orlando Bloom, David Wenham, Stephen Graham, Golshifteh Farahani, Paul McCartney, Adam Brown, Danny Kirrane.	2
Ok, I haven't saw that for a while. I think I'll go ahead and watch that.	3
I'm looking for something with a historical genre, please. Something new release but not too really not too nothing fairly recent on theaters but somewhat new if you know what I mean.	3
There are 4 horror movies out right now split, Resident evil, rings and the bye bye man.	2
Are there is Kate Winslet in any movies?	2
How about a Nightmare on Elm Street?	1
10:50 PM	0
I found a couple of movies Resident Evil: The final chapter, XXX, The return of Xander Cage and Passengers.	2
Two tickets for the movie IT has been booked and the details sent to your email.	2
The closest theater is Century Cinemas 16.	0
I see that you are currently in Santa Barbara. Can I help you to find a movie there?	2
Alright.	2
Something sci-fi.	0
A horror movie that is playing is Split.	0
Sure thing my pleasure here is baby driver.	2
Okay, you are all set.	2
And the Secret Life of pets.	2
Do you have any other preferences for this film?	1
I can help you with your movie search, what type of movie did you want to go see?	2
Sounds good, what time does it start?	2
I like Ryan Reynolds. I'll see this one.	2
I found a movie theater located near the airport.	1
Alright, I appreciate it. Thank you.	3
I'm really looking to see this tonight?	2
Hi.	3
No.	1
Would you like to see this movie?	3
Welcome.	3
Okay, do you have any genre in your mind?	2
One moment.	0
I need something with a high critic rating.	1
Okay, would you like to go to AMC Cupertino or AMC Mercado?	3
Okay, I have a few suggestions for you.	2
I want to go to the movies.	2
What is the name of the theater?	0
Action.	0
Good bye.	3
Action.	0
29 minutes.	0
Is that one available on Xfinity? The first one?	0
Well, then.	2
Yes.	2
Hello. How can I help you with today?	3
Bye.	2
If possible I would like a movie that is playing at night time.	2
I'd like to watch Resident Evil.	2
I'm in Champagne, Illinois. I want to see a movie.	2
Have you ever heard of a Candidate, In The Loop, or Milk?	2
Is that everything?	0
Bye for now.	2
Can I get another suggestion?	2
I'm interested in All Eyez On Me. Can you tell me the closest theater to that is?	3
How can I help you?	1
Great, and who stars in that movie?	3
Hi assistant,Yeah, I'm here.	3
Let me look that up for you.	2
Thanks.	3
The ratings on Rotten Tomatoes are 85% and on IMDb, it is 8.1/10.	0
Is there a trailer for that?	1
Awesome, I'm going to take it. Thank you, sounds like a good deal.	3
The director of the movie was Damien Chazelle.	0
The booking has been done and the tickets have been emailed to you.	2
Yes, it is 5 miles.	2
Thank you.	3
Okay.	2
8:15 PM sounds good.	1
Goodbye.	3
No. That's good.	2
I would like help finding a movie to go see in a theater.	2
Okay, I can help with that.	2
Yeah, I'm okay.	2
Alright, thank you	3
This will take at least a minute.	1
6:45 p.m.	0
Fantasy, please.	3
You're welcome. Goodbye.	3
Did you have any further questions?	1
Hi, How can I help you?	3
Hello.	3
I would like an action movie.	2
10006 Aurora Ave N, Seattle, WA 98133.	0
Jack Torrance (Jack Nicholson) becomes winter caretaker at the isolated Overlook Hotel in Colorado, hoping to cure his writer's block. He settles in along with his wife, Wendy (Shelley Duvall), and his son, Danny (Danny Lloyd), who is plagued by psychic premonitions. As Jack's writing goes nowhere and Danny's visions become more disturbing, Jack discovers the hotel's dark secrets and begins to un…	2
Can you help me?	2
I would. Yes, please.	3
One second.	0
Comedy.	0
Anything else?	0
Until next time.	0
Yes.	2
You are all set. Enjoy. Bye.	2
That sounds great, I would like to watch at 7:50 P.M.	2
How can I help you?	1
Sure, that's playing at the Metro for there's a double feature in 3D playing at 4:30 PM or there is just Guardians of the Galaxy Vol 2 playing at 9 PM or 10 PM. Does any of these work for you?	2
Thank you so much. That's everything.	3
Thank you.	3
Okay.	2
No.	1
What was that?	0
Bye.	2
Okay, what's the closest theater near me?	2
Hello.	3
About a 20 min drive.	0
Would you book two tickets for the 9:00 PM show today?	3
Alright. Here are the movies with above 7 on IMDb for comedies, the Lego Batman movie, Hidden Figures and La La Land.	2
What movie service are you going to watch?	2
Just one.	0
Father Figures, Pitch Perfect 3 or Jumanji?	2
I am looking to see a movie in the theaters.	2
What genre are you looking for?	2
Yes.	2
There is a series of documentaries called the president of the United states. Would you be interested in viewing this?	3
Excellent choice. I think I'll go and see it.	3
I'm fine with the trailer cuz I've already seen that. I'm just looking to see either rent one of those two movies would be fine.	3
Would you like a trailer?	3
I want to go to the movies.	2
The comedies that are playing nearby you are La La Land, Moana and Sing.	2
Hello, how can I help you?	3
Perfect, thank you so much for your help.	3
One second, please. So here are two movies with the top ratings: Hidden figures 92% and La La Land with 93%.	3
Alright, I'm in Madison, Wisconsin near the University of Wisconsin so, what's out for new releases?	2
Yes.	2
Well, I was thinking maybe something along the lines of Saving Private Ryan. Maybe directed by Steven Stillberger.	2
Thank you.	3
Thank you.	3
Okay, 9:05 PM show in Century Cinemas 16. Is it correct?	2
Yes, it is for $4.99.	2
Of course.	2
Take Care.	2
Here is a list of drama movies available. Snowden, Sully, Deepwater Horizon, Inferno, Nocturnal Animals, Patriots Day.	2
I understand.	1
Thanks.	3
How can I help you?	1
Okay, that will work.	2
I'll give that a try. When's the soonest I could see that movie tonight, and where?	2
It would be cool if I can watch A Nightmare on Elm Street.	2
Ticket prices start at $11.99 per adult.	2
Hi, How can I help you?	3
Did you want me to list the top 3?	1
I can help you with your movie search.	2
I have the Boss Baby playing at 3:55 p.m., 7:15 p.m. and 9:55 p.m.	2
Sorry?	3
Can you find me a movie that's within 10 miles of my location?	2
Yes. Any other preferences?	2
How about the 7:15 p.m.?	0
Is that the one you are interested in?	0
How can I help you?	1
Perfect, Training Day has been added to your movie queue.	2
One moment, please.	3
Okay, let me see what I can find, that feature Denzel Washington.	2
Can you help me?	2
Movie theater.	0
Benicio del Toro.	0
Sure, one moment.	2
Hi, how can I help you?	3
The ticket price is $13.50.	2
Okay, is this available on Hulu Plus?	2
Google Play.	2
You're welcome.	3
Hello, how can I help you today?	3
Okay, Great. Thank you. I'm going to go get it. Thanks for this help.	3
What?	0
Yes.	2
Enjoy your movie.	2
Dave & Buster's.	2
Yes, sure I'll.	2
Bye.	2
It looks like Donnie Brasco is only available on YouTube, iTunes, Amazon or Google Play all for 2.99$.	2
The University of Texas.	0
I will purchase that and send you an email confirmation.	2
There are hidden figures, La La Land, Sing, Patriots Day, Rogue One: A Star Wars Story.	2
How can I help you?	1
About Black Panther, Red Sparrow, and Annihilation.	2
Alright.	2
How can I help you?	1
I am in La Jolla near UC, San Diego.	1
During the holidays, loving but overprotective Ned (Bryan Cranston) travels to California to visit his daughter Stephanie (Zoey Deutch) at Stanford University. While there, he meets his biggest nightmare, her well-being but socially awkward boyfriend Laird (James Franco). Even though Laird is a billionaire, Ned disapproves of his freewheeling attitude and unfiltered language. His panic level esca…	2
I mean, is it available on Amazon?	2
Rotten Tomatoes rates colossal at 79% audience cord it at 66%.	0
This drama tells the true story of how Ray Kroc, a salesman from Illinois, met Mac and Dick McDonald, who were running a burger operation in 1950's in Southern California. Kroc was impressed by the brother's speedy system of making the food and see their franchise potential. He maneuvered himself into a position to be able to pull the company from the brothers and create a billion-dollar empire.	2
Hello, how can I help you?	3
Goat, Me Before You and Crown Heights.	2
Actually, yes. I'm looking for Saving Private Ryan if that's available on Hulu Plus.	2
Based on your recent movie-going history, let me recommend the action thriller John Wick 2, starring Keanu Reeves.	3
At 3:20 p.m?	0
Okay Growing up Smith, The comedian and La la land?	2
Okay, let me see what fantasy movies I can find for you. This will take at least a minute. The best movie I was able to find for you is Apollo 13.	2
Okay, sure thing.	2
How can I help you?	1
Let me check that for you. Hold on one moment. The cast is Rachel Weisz, Ian Glen, Sam cliff and Holliday Grainger.	2
Hi, I was wondering, If you could help me find a good movie to see.	3
Thank you.	3
Hold on just a second.	1
Okay, sounds good. Go ahead and book it.	2
Hi. How can I help you?	3
What?	0
Hello, I'm looking to rent a movie at home tonight. I want basically anything except like newly released stuff, and I'd like something directed by Judd Apatow.	3
Here is a list of drama movies available.	0
Okay, 8:40 PM. sounds pretty good for me. Now, I'll be able to buy tickets when I get there. So, you don't have to book it.	2
Okay, there are several comedy movies.	2
Hello, how may I help you?	3
Can you help me with that?	2
Comedy.	0
Okay. Enjoy John Wick 2 at 7:40 pm at AMC.	2
Yes.	2
Hi. I'm looking for a film that is still in theaters. I'm looking for a film that's hyped up, that's talked about a lot.	3
Sure thing searching. How about forget Paris?	2
How about Matt Damon?	1
I would like help finding a movie to go see in a theater.	2
It is available for rent on Google Play for $4.99.	2
Hi.	3
When a mercenary warrior (Matt Damon) is imprisoned within The Great Wall, he discovers the mystery behind one of the greatest wonders of the world.	2
The next showing is at 7 p.m.	0
Okay, great.	2
Okay.	2
That's correct.	2
Hi, How can I help you today?	3
Got it.	2
Just needed if that's going to be playing at a certain time.	2
Where are you located?	1
I might. Tell me about the Kingsman.	2
It's available to rent for $2.99. I went ahead and ordered that for you.	3
You're welcome.	3
Okay, the 7:00 p.m. sounds good. Pass me directions to the theater.	2
Action.	0
Okay, cool. Could you send me the details?	3
How many?	1
Would you like the time to the showing?	3
Okay, I'll go with 6:00 P.M. show.	2
Hi Assistant. I'm planning a movie night out and I am in La Jolla, California near UC, San Diego.	3
Yes.	2
Yes, The times are 7:30 PM, 8:30 PM and 10 PM.	2
This will just be a second.	1
How can I help you?	1
Okay. The 10:25 PM showing will cost $13 for a standard showing.	2
Okay. How about two for 9:00 p.m.?	2
A look at three defining chapters in the life of Chiron, a young black man growing up in Miami. His epic journey to manhood is guided by the kindness, support, and love of the community that helps raise him.	2
Regal Marketplace Stadium.	2
The nearest theater to you is Century cinemas 16.	1
I need to find a movie theater near my location. I'm in Madison, Wisconsin near the University of Wisconsin.	2
Okay, anything in particular?	2
Four.	0
Hello, how can I help you?	3
Three tickets.	2
Could I see it at the Regal at 10:00 p.m. in Davis?	2
Thanks for your help.	3
Any genre in mind?	0
The tickets have been booked and the details have been emailed to you.	2
I'd like help finding a movie to watch at home.	2
Hello.	3
Thank you.	3
Ok, Let me find a few suggestions regarding the movies. How about Django Unchained or The Hateful Fight or Forsaken?	2
I've actually seen that several times. Do you have any horror movies like that?	2
I will be more than happy to purchase that for you.	2
Okay. Sounds good.	2
You got it.	2
Hold on.	2
How about the Terminal?	1
Hello, How can I help you?	3
What is The Circle about?	0
Okay. And what else can you tell me?	2
Bye.	2
The one in downtown is Century Cinemas 16.	0
Hi. I'm looking for a movie to watch at home. Something maybe that was a big hit at the box office. I tend to prefer mysteries, if that helps. And if they are based on a true story, that would be awesome.	3
Bye.	2
Hello. I'd like help finding a movie to watch tonight at home.	3
Okay. Awesome. I'd like to go ahead and rent that.	2
2:30 P.M, 4 P.M, 5.10 P.M and 7 P.M.	0
The genre is a restaurant genre and a strong leading female actor.	0
Okay, let me get that for you.	2
How many tickets do you need?	2
It looks like the actors in The Longest Day were John Wayne, Eddie Albert, Paul Anka and Richard Todd.	2
I would like help finding a movie to go see in the theater.	2
Of course.	2
Hi.	3
Awesome. Thank you.	3
The ticket price is starting at $11.99 for adult.	2
I found a few movies meeting your criteria. The first is American Assassin. The second is Kidnap. And the last movie is Shot Caller.	2
Hold on just a second.	1
Bye.	2
Sounds pretty good. Is it available in IMAX?	2
Let's do the 8:40 p.m.	0
I would like to choose Jumanji.	2
Who are the actors in the movie?	0
And can you give me a synopsis of the movie, please?	3
The Green Room is about Members (Anton Yelchin, Alia Shawkat) of a punk-rock band and a tough young woman (Imogen Poots) battle murderous white supremacists at a remote Oregon roadhouse.	2
I see that Wonder Woman is available at the AMC Van Ness 14 in IMAX 3D and standard screen.	2
All right, great.	2
Could you say that again?	3
Enjoy your movie.	2
Did you have any further questions?	1
Yeah, go ahead and do that. How much does that cost?	2
Those are two very high rated action movies, also there was a handful of other action movies called Casino Royale, Terminator 2, Judgment Day.	2
How can I help you?	1
Hello, how can I help you?	3
Hi.	3
Secure within a desolate home as an unnatural threat terrorizes the world, the tenuous order a man (Joel Edgerton) has established with his wife and son is put to the ultimate test with the arrival of a desperate family seeking refuge. Despite the best intentions of both families, paranoia and mistrust boil over as the horrors outside creep ever-closer, awakening something hidden and monstrous wi…	2
I'm looking for a newest movie with IMDb ratings.	2
When is Darkest Hour playing?	0
AMC Van Ness 14 has the same, a 4-star rating.	0
No, that's it.	1
Do you want me to reserve tickets for you?	2
What's that one about?	0
99% on Rotten Tomatoes.	0
Monster.	0
Can I assist with anything else?	2
Can you give me more specific details?	2
Hello, how can I help you?	3
Do you care about what time it came out?	1
Where is Hidden Figures playing?	0
None of these movies have won awards because they have just been released.	2
The Imax showtime is 4 PM.	0
Okay.	2
Okay. Could you show me the video for Megan Leavey?	3
Hi.	3
Book me two adult tickets for that showing, please and email them. I'd appreciate that.	3
Yes, they all are.	2
We'll go with X-Men: First Class. Thank you.	3
After the death of his older brother Joe, Lee Chandler (Casey Affleck) is shocked that Joe has made him sole guardian of his teenage nephew Patrick. Taking leave of his job as a janitor in Boston, Lee reluctantly returns to Manchester-by-the-Sea, the fishing village where his working-class family has lived for generations. There, he is forced to deal with a past that separated him from his wife, …	2
Yeah, I'm interested in Moonlight.	2
Yes, is that available on Xfinity?	2
It is showing at the AMC Van Ness 14 is the nearest theater to your location.	1
Ok, enjoy your movie!	2
Sure.	2
Bye.	2
Thank you.	3
Hello. I'm looking to rent a movie. I'd like some help with my search.	3
Hello. How can I help you?	3
Interesting.	0
On Rotten Tomatoes Small moments got a 98%.	0
Okay, enjoy your movie.	2
Okay. That's actually a pretty good price range. Yeah, I think I'll check that one out.	2
Can I see a trailer for John Wick 2?	2
Can I see the trailer for Red Cliff?	2
Give me a minute.	2
What time would you like to watch this movie?	3
Does it have any Golden Globe Awards?	0
Hi. I would like help finding a movie to see in the theater.	3
Showtimes nearest you are 3:50 PM, 4:55 PM, 7:40 PM and 10:30 PM.	0
Yes.	2
No, that doesn't sound too exciting. How about a drama?	2
Hello.	3
I'm looking to find a movie in the movie theater, and I am in St Monica, California near Santa Monica Pier. Can you help me?	3
Alright.	2
Hello.	3
Bye.	2
Jumanji sounds interesting to watch. Can you play a trailer for that, please?	3
Okay on what service?	2
The Founder.	0
Right now, King Author is nominated with Jude Law as an Oscar nominee.	2
Awesome. That's pretty cool. I was pretty troubled that I couldn't find it on there. I'm glad that you found out that it's available, though. So, thank you for finding that for me.	3
It is available on Amazon for $2.99.	0
Movie before 7 p.m.	0
Yes, it is for 2.99$ on youtube.	2
Sure.	2
How can I help you?	1
Any particular actor or actress in this movie?	1
What would you like to do in New York City?	3
Here is the trailer for scary movie.	2
May I suggest the movie The Foreigner or Till Death Till Us Part?	2
Okay, perfect!	2
What are you saying? I can't hear.	1
You too. Goodbye.	3
You're welcome.	3
I have found a few options for you. How about the movies Blade Runner 2049 or Spider-Man: Homecoming?	2
How can I help you?	1
Who are the actors in Snatched?	0
Matt Damon has 7 movies available on Netflix, where one of the most popular is "Saving Private Ryan".	2
Hold on. This will just be a second. How does Paddington 2 or Coco sound?	2
What is your location?	0
Okay great, comedy movies currently are, there is a movie called Rough Night starring Scarlett Johansson and Kate McKinnon.	2
Thank you.	3
The pleasure is mine.	1
Horror and Action.	0
Which city?	2
That sounds pretty appealing. Is there anything else that's starting around now?	2
Hi, how can I help you?	3
Okay.	2
How much are ticket prices?	2
Just one.	0
Okay.	2
Ok frost/nixon.	2
I show Sleepless in Seattle, You've got mail, Down with love, Forget Paris, Addictive to Love. Any of those you would like to get more information on?	3
That is playing at the University City Penn 6 theater.	0
Under $20 and under 10 miles from me.	1
How about Baby Driver or Wonder Woman or Atomic blonde?	1
I went ahead and purchased that for you. Enjoy your movie.	3
A horror movie.	0
Hi. I was wondering, can you help me find a movie to watch tonight at home?	3
Okay. That's fine.	2
Okay	2
Okay, awesome. I'll pretty much go ahead and watch that and I'm glad that it was available and I'm glad you can help me with that. Thank you.	3
Who is the main actor?	0
Thank you for your help.	3
Okay, great. Where is the location of the movie theater? How far is it?	2
The director is Damien Chazelle.	0
Do you want the actor's names or the names of the movies?	1
Hi, I would like to find a film like A Nightmare on Elm Street.	3
May I suggest the movie Elysium?	2
Yes, this movie is available to watch on Google Play.	2
What kind of reviews has Cars 3 gotten?	0
Goodbye.	3
Yeah. Just which one is near to us?	2
Sure. The ticket has sent to your email.	2
How can I help you?	1
Bye.	2
Hi.	3
This will take just a second.	1
Paddington 2 would be the best choice.	2
Bye. Until next time.	2
Ticket price?	2
I'd like to rent or buy a movie to watch at home.	2
No, This movie isn't nominated for anything.	2
Three, please one adult and two kids.	3
The Edge of Seventeen.	0
Here's the trailer for Deep Impact.	2
Yes.	2
I'm interested in Rough Night. Is there any way I can go see that?	2
Perfect. You're welcome. Do you want me to order that for you?	3
The Lego Batman movie and Fist Fight.	0
Thank you.	3
Okay. Let me get two tickets for the 6:10 pm show.	2
Okay. What kind of movie do you want to see?	2
How about the movies The Magnificent seven or The Duel?	0
I'm in Seattle near the University of Washington.	2
Looks pretty good. Could you check if that's on Netflix, Mystic River?	3
Please, wait for a while. I found a movie for you that is the Inception.	3
Hello.	3
I found Triple X: Return of Xander Cage.	2
Hi. How can I help you?	3
We'll go to the 10:20 PM one. Is that something good?	2
I would like help finding a movie to go see in a theater. The Goofy Movie.	2
Thank you.	3
Okay. What is the distance to the location?	2
That's excellent. Thank you.	3
7:05 p.m.	0
You're welcome.	3
So, I found a couple of movies. Do you want me to list them out?	2
It's just going to be me.	2
Hi, I need your help to rent a movie.	3
Patriots day.	0
Sure thing. Kind of a lot so are you ready?	2
How can I help you?	1
Enjoy the show at 10 PM at the AMC Van Ness 14.	2
Okay. May I suggest a movie?	2
Thank you for the information.	3
Looks good.	1
Yes, Rebel Wilson is one of the stars in the movie.	2
See you.	2
Do you want to know more about the movie or just get the theater information and movie times?	2
Goodbye.	3
Thank you.	3
We are unable to make purchases for you.	2
What rating do you want this movie? PG, PG-13?	1
There are 3 theaters showing Logan.	0
Yes.	2
How can I help you?	1
Some action.	0
Hello, How can I help you?	3
Alright, I'll take this one.	2
Yes.	2
Here's the trailer for Stagecoach: The Texas Jack Story.	2
What is its ratings?	0
Today, I need help finding a movie to go watch in a theater. I'm currently in Boise, Idaho. I'm looking for a Tom Cruise movie.	2
Would you like show times and synopsis ?	3
Do you want to hear the rest of the description or the actors & director?	1
Yes, I would.	2
Romantic comedies.	0
Okay, thank you.	3
Thank you.	3
Hi, I'm looking for a movie, probably for a date. My only condition is, it has to be action adventure with IMAX.	3
Hi.	3
Thank you.	3
I'm in Pasadena, California near the Rose Bowl.	2
7:05 is the latest showing in Santa Barbara.	0
Can you repeat that?	2
Okay.	2
Can you recommend something?	3
Hi.	3
Hi, I'm searching for a movie to go watch tonight.	3
I'm just looking for films that were released last week. The most popular.	2
Okay, thank you. That's all I want to know. Bye.	3
Okay.	2
I would like to watch a horror movie that's a box office hit.	2
Enjoy your movie.	2
I'd like help finding a movie to go see with my spouse.	2
Which movie?	2
Sounds good. Enjoy your movie.	2
Can you book me two tickets for that showing, please? Two adult tickets.	3
Okay. Could you show me a trailer?	3
I see that you are currently in Santa Barbara, can I help you find a movie there?	2
Okay, there are 3 theaters in SFO playing this movie for you.	2
Hi, how can I help you?	3
Tell me more about Patriots Day.	2
Okay.	2
Yeah. I'm looking for a movie to watch tonight at home. I was wondering if you could help me find one.	3
Thanks for the help.	3
On Google.	0
I think, I like the 10:00 PM time. Thank you so much.	3
I would like the genre to be action-adventure animated film.	2
I'd like to see an action film.	2
Hello.	3
It will cost $10 for matinee.	2
3-D will be $16.	1
You got it, enjoy your movie.	3
Hello, how may I help you?	3
Standard IMAX.	0
The candidate.	2
There are two AMC theaters: AMC Metreon and AMC Van Ness.	0
Hi. I want to watch, maybe something like Marvel Comics.	3
Any particular actor or actress?	0
Okay, great. Do you need the location of the theater?	2
Bye.	2
Goodbye.	3
Okay, bye.	2
One moment.	0
Hello. How can I help you?	3
I'm looking for something action adventure.	2
Okay. Wonder Woman.	2
And the genre should be kid friendly.	2
Hold on just a second.	1
Regal Green Hills Stadium 16, 3815 Green Hills Village Drive Nashville, TN.	0
Can you repeat the same categories, please?	3
Hello. How can I help you?	3
No.	1
Are there any seniors or children under 12 years old?	1
See you later.	2
Okay actually there is a 7:15 PM showing. How does that sound?	2
I'll go with the Green Room.	2
Enjoy.	2
The dramas that are playing right now in your area are Everything, Everything. King Arthur and Norman. Would you like to hear more about any one of these?	3
There's a great thriller movie playing called Split.	2
It's about a young street magician (Jacob Latimore) is left to care for his little sister after their parents' passing and turns to illegal activities to keep a roof over their heads.	2
Let me check that for you.	1
Okay.	2
Just one moment.	0
Can you tell me the ticket prices for that movie?	2
Preferably an R-rated movie.	0
Available on YouTube iTunes, Vudu, Amazon video and Google Play.	2
I want to look some old popular movies or whatever is the most is the highly rated movie right now.	2
I want something that's adventure.	2
What kind of movie are you in the mood for?	1
Here is the trailer for Jumanji. Hope you like this.	2
Sounds good.	1
I'm not seeing any ratings on Google.	2
Thanks.	3
Okay, thank you. Can I see the trailer for Pitch Perfect 3?	3
Hello, how can I help you?	3
Give me synopsis with American Made, please.	3
Sure, The synopsis is: The incredible untold story of Katherine G. Johnson, Dorothy Vaughan and Mary Jackson, Brilliant African-American women working at NASA, Who served as the brains behind one of the greatest operations in history, The launch of astronaut John Glenn into orbit, A stunning achievement that restored the nation's confidence, Turned around the Space Race, And galvanized the world.…	2
Okay, anything else?	2
Okay. What service would you like to watch this on?	3
The closest time after that is 10:00 pm at AMC Van Ness 14.	0
Okay, are any of those available on YouTube?	2
I'm looking to go see a movie. I'm planning a movie night out with my wife. And I'm at Seattle near the University of Washington.	2
Yes.	2
How about Mamma Mia?	1
Hello.	3
Is that on YouTube?	0
I would like to see Pirates of the Caribbean. I'd like to watch it at 10:00 PM, please.	3
9:00 PM	0
Is anyone of those on Hulu Plus?	0
Do you have any genre in mind?	1
Can you give me some details about your movie?	3
Hold on just a second.	1
Can I see the trailer for Jungle Book?	2
Right now there is rings and Resident Evil the Final Chapter.	1
I have get out, it follows, and Psycho.	2
Yes.	2
Let me fun.	0
Perfect. Just a little bit more information, my favorite director is Jude Apatow.	2
Okay, thank you.	3
Hold on just a second. Here's the trailer for the movie American Made.	2
What are Jumanji's ratings like?	2
After 5:00.	0
How much ticket price there?	2
Okay, enjoy the movie.	2
Actors are Lucas Till, Jane Levy and Rob lower.	0
Hello.	3
But didn't you just say One Room?	2
Live by Night is highest rated among all.	0
Director is Azazel Jacobs.	0
Is there a 7:00 or around 7:00 showing somewhere?	1
The Shack is playing at AMC Vanness at 4:25 PM, 7:25 PM and 10:25 PM. It is also playing at the AMC Metreon 16 at 3:15 PM, 6:20 PM and 9:25 PM.	2
Just wait for a while. I'll let you know about that.	2
Can you show me the trailer for that?	2
Is there anything else you need?	1
Boss Baby is playing at Fiesta 5 located on 916 State Street.	2
Looking for a movie to watch tonight at home, something with Matt Damon. Need some action, please. It needs to be on Google Play.	3
Showing before 8:00 pm.	0
I would like to see Resident Evil.	2
I'm looking for something just general category, But I have a preference for adventure and that did well with the critics.	2
There are three theaters near you, Century cinemas 16, Amc mercado 20.	0
Okay, let me see what we have.	2
Hi. I'm looking for a good movie to rent.	3
And what about tomorrow?	2
A psychological thriller.	0
Yes, what time would you like there is a time at 6:50 or 9:55?	3
Could you please tell me if I could watch this movie with iTunes, please?	3
That's it.	2
I think I need help. Do you know if there are any thrillers out this weekend?	3
10:15 p.m., please.	3
Could I see a trailer for that, please? Okay. That'll work. Is that available on Netflix?	3
Hi, I was wanting to rent a movie at home.	3
Great. Alright. Thank you so much for the help today.	3
I would like to buy some tickets.	2
Give me a list of two or three more movies?	2
I'm looking to watch it on Google Play.	2
Could I see a trailer for Mad Max?	2
Could you say that again? Which theater?	3
Could you say that again?	3
Awesome, you're all set.	3
I just want to see a good cinema.	3
I would like a movie that starts after 6:00 PM.	2
There is a Rough Night or Guardians of the Galaxy.	0
Alright give me one moment while I find the scifi action movies.	2
What genre are you looking for?	2
I can help with that.	1
So, can I watch Cars 3 at 6:30 p.m?	2
Next.	0
The kid friendly movie for Brad Pitt can either be Megamind or Happy Feet 2.	2
Very funny. Okay you are all set. Enjoy your movie and have a great night.	2
Nearby ticket prices are around $12.50 to $15.	2
One second.	0
Okay, let me check that for you.	2
How about Mad Max, Matrix and Die Hard?	0
Do you need anything else today?	1
Sure. What were you in the mood for?	2
I need help finding a movie to go see tonight.	2
Okay. Now, is that available on Xfinity?	2
89% liked this movie.	2
I'd like the 8:35, please.	3
No, Thank you so much for your help. I appreciate it.	3
There are 3 times to watch at Sundance.	2
Okay, great. You got it.	3
Have a wonderful day, enjoy the movie.	3
Okay, you're booked. Details are sent to your email.	2
The price for it is $11.99 at 3:40 p.m and then for 6:40 p.m and 9:40 p.m. It is $13.49.	2
Just one moment.	0
How can I help you?	1
I do not have access to that.	1
Is this possible to see that in IMAX or is it only in 2D, normal theaters?	2
Do you want the most recent?	1
Ratings don't really matter. How about movie times? What are the best movie times?	1
Hold on.	2
In Passengers starring Jennifer Lawrence and Chris Pratt and the rating is 31%.	0
Any of these sound interesting?	1
Here is the synopsis for split-Kevin (James McAvoy) has evidenced 23 personalities to his trusted psychiatrist, Dr. Fletcher (Betty Buckley), there remains one still submerged who is set to materialize and dominate all of the others. Compelled to abduct three teenage girls led by the willful, observant Casey, Kevin reaches a war for survival among all of those contained within him as well as ever…	2
Hello. I am in Santa Monica, California near Santa Monica Pier. Where is a movie theater near me?	3
Thank you.	3
Yeah. I found 'Friend Request' and 'Annabelle Creation'.	2
I'm looking for a romantic movie and I love Billy Crystal.	2
What time is it playing?	0
What type of movies are you interested in looking in?	1
I can help you with your movie search, what type of movie were you in the mood for?	2
Yes, I need help finding a movie tonight.	2
Sure thing.	2
Okay great. So you have two tickets to the century Mercado 20 theater. Have a great night and enjoy your movie.	3
Would you like me to book that for you?	3
Alien: Covenant, is there anymore films by the same director?	0
Four tickets to Arclight La Jolla at 7:40 PM for the movie the Big Sick.	2
I found a movie called Resident Evil, it has 3D.	1
Anything else I can help you with?	2
Secure within a desolate home as an unnatural threat terrorizes the world, the tenuous order a man (Joel Edgerton) has established with his wife and son is put to the ultimate test with the arrival of a desperate family seeking refuge. Despite the best intentions of both families, paranoia and mistrust boil over as the horrors outside creep ever-closer, awakening something hidden and monstrous wi…	2
Okay, I can send you the address so you can purchase the ticket.	2
Okay, is there a trial for that?	2
Do you have Moonlight available anywhere?	1
Would you like me to order you a ticket?	3
Ticket price is $15. Which one do you want? There are two showings standard and 3D.	2
Okay.	2
The Rogue One.	0
Thank you.	3
Davis Cinema 6.	0
Kingsman: The Golden Circle is showing at Market Theater. There is one showtime tonight at 7:23 pm. Does that sound good?	2
Okay. Tell me the distance from my location to the theater?	2
I want the 9:00 P.M.	1
60%.	0
I'd like to see a thriller movie that is uplifting. I'd like to watch it on Xfinity.	2
What genre?	0
Hello. I would like help finding a movie to go see in a theater.	3
Sure. What can I tell you about People Under the Stairs?	2
Okay and what kind of showing?	2
I want to see a movie that something really good and popular and also one that's nearby. And also action movie.	2
Yep.	2
Okay, that was hard to understand. Let's add another factor: I'd like to keep the price under $10. Maybe that'll restrict my choices here.	2
May I suggest Guardians of the Galaxy Vol. 2?	0
I'd love a drama, a really good drama. Maybe something that's not like so mainstream though.	3
YouTube will be preferable.	2
Yes.	2
Thank you.	3
Okay, can I see the trailer?	2
Yes, it would. Can you tell me what time the movies are playing and the dates?	3
I will book that for you, do you also need the address of the theater?	2
Hi, how can I help you.	3
Okay what type of movie were you thinking of watching?	2
In Richmond, Virginia.	0
Are you interested in seeing that?	1
Let me get the synopsis for you. After extraterrestrial spacecraft plant themselves at various locations around the globe, a linguist (Amy Adams) and a theoretical physicist (Jeremy Renner) must find a way to communicate with the mysterious visitors in order to learn what they want and whether they pose a threat to humanity.	2
Alright.	2
No, not thinking about that. It had something to do with that.	1
Okay, cool. What time?	2
Oh, great. Let me know about the actors names, please.	3
Okay, And what service would you prefer to watch the movie on?	3
Can you find me a movie theater less than 10 min away from my location that's playing a movie with the actor Denzel Washington?	2
Just one moment, The Fate Of The Furious has a 78% rating on Rotten Tomatoes and Baahubali 2: The Conclusion has a 92% rating on Rotten Tomatoes.	2
All right, do you have a trailer for that?	2
First, There is the Lego Batman Movie, number one at the box office. Next, we have John Wick, Chapter 2, a crowd favorite. And then there is Arrival, a popular Sci-fi thriller. Do any of these interest you?	2
I'm in Chicago, Illinois.	2
Great, Enjoy your movie.	3
1000 Van Ness Ave, San Francisco, CA 94109.	0
I want it to be an IMAX.	1
Yes, I would like. The genre of action adventure or thriller. List of Acts John Rutter or Adventure Thriller.	2
I can help you find a movie to rent to watch at home.	2
How far is that?	1
How long does the movie last?	1
Would you like a trailer?	3
Enjoy your movie.	2
Prices $14?	0
Okay, that's fine. Now is that movie available on Amazon?	2
How about Alien Covenant?	1
Action-adventure.	0
Any particular time that you are looking for?	2
Can you give me some details about your movie?	3
Yes, there is also Spider-Man: Homecoming.	2
9:50 AM will be fine.	1
I know that' is a cartoon, isn't it?	2
Enjoy your movie. Bye.	3
You're welcome.	3
I will and thank you.	3
Hi. How can I help you?	3
Okay, do you need the address of the theater?	2
Perfect, okay, I found one for you, it is called AutoNation IMAX theatre.	2
It is the evening there are no morning tickets today.	2
Did you have a genre in mind?	1
Okay for Rob Reiner, he currently has two movies that were recently released called The Wolf on Wall Street or Flit.	2
Okay.	2
This movie is sci-fi horror film. Let me check that for you.Give me a second. The most popular horror film right now is "It Comes at Night".	2
The ticket prices are $13.50.	2
I am looking for a movie theater near Boston, Massachusetts. Can you help me with that?	3
When is Pitch Perfect 3 playing?	0
I'd like to go see Arrival.	2
Okay. Hold on.	2
Okay. What theater?	2
Action-thriller.	0
Are they any PG movies out?	1
Hello. How can I help you?	3
Actors are Felicity Jones, Diego Luna and Donnie Yen. What was your question?	2
Well, I'd like Marvel Comics or something similar. And something adult rated movies.	2
You're welcome. Enjoy your movie.	3
9 p.m.	0
The director is Damien Chazelle.	0
Sure, let me find that for you.	2
Hold on just a second.	1
The ticket price is $15. Is that okay?	2
This may take more than a minute.	1
You are located in Sunnyvale Library, correct?	2
Hi. How can I help you?	3
What time would you like to see this movie?	3
Hello, how can I help you?	3
I want to see a thriller.	1
Yeah, I'd like to go to that one.	2
How many tickets did you need?	2
Can you get me something like a Marvel comic?	2
Yes. I'm looking for a science fiction movie. Can you help me to find that?	3
Hi, I'm looking for a movie to watch at home that is less than 2 hours long.	3
Will anyone else be in attendance with you?	2
One second, Your ticket is preserved. May I help you with anything else?	2
Pitch Perfect 3.	2
Who are some of the actors in those?	0
Here are the movies I was able to find for you.	2
Okay. Sure thing.	2
The nearest theater to you is Century Cinemas 16. It has only standard showings.	1
Rough Night.	0
How can I help you?	1
Sure I can help you find one. Tell me what you're in the mood for?	2
Thank you very much. Goodbye now.	3
Okay, the theater is Metro 4 and I'll email you directions now.	2
6 PM, 7 PM and 7:30 PM.	0
The first option is Snatched starring Amy Schumer and Goldie Hawn playing at 7:15 pm.	2
Set in an alternative 1944 where Russia has fallen to Nazi Germany and the D-Day landings have failed, Britain is now half-occupied by German forces. The women in an isolated Welsh border valley awakes one morning to discover all their husbands have mysteriously disappeared.	2
I like Tom Cruise. I'm really just looking for a theater that's close to me that I could go see a movie tonight about 7:00 PM.	2
Sure, what were you thinking of seeing?	2
Hello.	3
Thanks.	3
Price Center Theater.	0
Hi.	3
Oh, yeah. You're going to have to.	2
Enjoy!	2
At the AMC Kabuki 8 theater, it is playing at 3:50 PM, 7:10 PM and 10:15 PM.	2
Any other preferences?	0
I'm looking for a movie.	2
Two tickets at 9:30 PM.	2
Nothing else today.	1
What are the current ratings of Rogue One?	0
Hi. I'd like to see an animated movie.	3
All Eyes on Me or Megan Leavey or the book of Henry.	2
Okay. Just a moment.	2
The main voice for the baby is play by Alec Baldwin. other voices in the movie are Steve Buscemi and Jimmy Kimmel and Tobey Maguire.	2
Sure.	2
Tell me the synopsis.	2
I'm in Manhattan, New York near the World Trade Center or One World Trade Center, and I'm looking for a movie theater.	2
Perfect, thank you.	3
Great, enjoy your movie.	3
You are welcome.	2
Thanks.	3
Good bye.	3
Is there anyone famous in it?	1
Okay. That'll be fine.	2
Is there anything else you would like to know?	2
There are showtimes at 5:00 pm, 7:50 pm, 10:30 pm.	0
Okay, sure. It's available on Netflix. You're all set.	2
Well, thank you for asking. It would be great if you could find it on Hulu Plus.	3
Thank you for your help.	3
Okay. I can help with that.	2
1st Thor: Ragnarok.	0
You got it, I emailed it to you, enjoy your show.	3
Two.	0
This movie is not a golden globe award nominee.	2
Can you send me the trailer for Minions?	2
No. Thank you.	3
Thank you for your help.	3
Yes and that is $19.49.	2
Any one of those on iTunes?	0
Sure.	2
Okay and what service would you like to watch this movie on?	3
Let me check that for you. Give me a second. Yes, it is available for renting from Redbox.	2
Adults 3D ticket prices are $15.20 each.	2
Showtimes are 7.55 PM and 11 PM.	0
Something around 6:00 p.m. or 7:00 p.m.	0
Anything else?	0
Guardians of the Galaxy is currently rated at 4.5 Stars through Fandango.	0
How about something like Saving Private Ryan?	1
Okay.	2
Do you know who are the actors in that?	1
Okay, what type of genre are you interested in?	2
Is this movie available in Netflix?	0
How can I help you?	1
Yes, The Dark Knight.	2
This is fine. Let's make the time at 7:00 pm.	1
Okay, I'd like a movie with a lead female actor.	2
I am in Tacoma, Washington, near the University of Puget Sound.	1
I'll choose 10:50 PM.	2
How does that sound?	1
Okay.	2
Sure. I can help with that.	2
Hi, how can I help you?	3
Thriller or a new release.	2
Sure. Thank you.	3
Do any of these interest you?	1
Okay.	2
How can I help you?	1
That would be Wonder Woman.	2
I'd like to see All Eyez on Me.	2
Hi user.	3
Okay.	2
Is there any other movies you would like to search?	2
Oh, okay. Could you check to see if it's playing near me tonight?	3
Businessman Oskar Schindler (Liam Neeson) arrives in Krakow in 1939, Ready to make his fortune from World War II, Which has just started.	2
I need two.	1
Yes, it is for only 1.99$.	2
Yeah, I'll take the directions, or the address actually.	2
Okay, 7:50 P.M. sounds good.	2
Have a wonderful day, enjoy the movie.	3
Rotten tomatoes is at 44%.	0
What time is that movie playing?	0
Thanks.	3
The Last Word.	0
Let me find out.	0
Are any of those movies directed by a woman?	0
Awesome. Send me the information.	2
How about rough night?	1
Okay, Action adventure. What time would you like to see this movie?	3
On what?	0
Perfect. I like to book those tickets, Please.	3
Yes Both.	2
Could you tell me the synopsis of the movie, please?	3
I've seen that. What else can we find?	2
Hi assistant. Yes, I want to get a movie on Netflix tonight.	3
Horror movie.	0
Okay, sure thing.	2
Hi, how can I help you?	3
7.6/10.	0
I will get you those tickets and send them to you now.	2
You can watch it on Google Play, it is available from $3.99.	2
Cool. I guess I'll go with that. Thanks for the help.	3
How may I help you?	1
Do you want to know more about the movie or just get the theater information and movie times?	2
Absolutely, where are you located?	2
AMC Cupertino Square 16.	0
Okay.	2
Bye.	2
Okay.	2
Netflix is a subscription-based application. I can give you the list on where you can rent this movie.	2
I sent an email confirmation with your movie ticket information.	3
Yeah. Is it available through iTunes?	2
Hi, I would like help finding a movie to watch in theaters.	3
Okay, I see that you're in Davis. Is that where you want me to find a movie theater?	2
Here are a few movies, I was able to find for you.	2
Can I see the trailer for Arrival?	2
Goodbye.	3
Okay.	2
Alright. Enjoy the Lego Batman at the Alamo Drafthouse cinema at 9:50 PM.	2
Yes. I want it to have some big-name actresses.	2
Besides Seth Rogenthere are jonah hill and kristen wiig.	2
They are The Lego Batman movie, John wick: chapter 2 and rogue one.	2
Okay, great. Thank you for your help.	3
Okay 9:30 PM.	2
Just one.	0
Thank you.	3
The dramas that are playing close to you in Boulder Colorado are Risk, All Eyes On Me, The Book Of Henry, Beatriz at Dinner and Paris Can Wait. Can I tell you any more about any of the movies that I just listed?	2
Okay.	2
Can you tell me what it's all about?	2
Yes.	2
How many tickets would you like?	3
I'll go with 8:00 P.M.	1
Great.	3
One moment. Hold. There aren't any comedy movies with an Oscar nomination at this time?	2
It stars Dwayne Johnson and Auli'i Cravalho.	0
Thank you.	3
Monster Trucks.	0
Hi. I need help finding a movie to go see tonight.	3
Alright.	2
Available on YouTube from $2.99.	0
Sure.	2
Great. I’ve sent the details of this showtime to your phone along with a way to buy tickets. Enjoy the show.	3
Hello.	3
How can I help you?	1
The movie Monsters, Inc. is available on Redbox.	2
Okay. I will do that, Then. Thank you very much.	3
I'm looking for one that's rated from Google and anybody that does movie rating something that's between 60 and 80. Something that's rated good.	2
No, thank you.	3
Those action movies are the Mummy, Wonder Woman, Pirates of the Caribbean, Guardian of the Galaxy, and The Alien Covenant.	2
Let's do YouTube.	0
What other comedies are currently out?	0
Great, Oh. What kind of movies are available?	3
Okay, The show timings are 4 PM, 5:30 PM, 7:30 PM and 10 PM.	2
Here are the dramas that have won academy awards. Fences, Moonlight and Hacksaw Ridge.	2
Okay, for what kind of showing?	2
Hi. I am in Chicago, Illinois near Navy Pier. I'd like to watch movie.	3
Thank you. I'll go to the last showing.	3
Downsizing is available at the UA Horton Plaza 6:30 P.M. and 9:35 P.M.	0
Are you asking about American Made?	1
Yes, I'll see The Lego Batman.	2
Which one would you like me to pick for you?	3
Okay, sounds good.	2
It is rated R.	0
I’ve mailed your tickets with the theater and movie details. Enjoy your movie.	3
Thank you, Enjoy your movie. Have a nice day.	3
Is there a showing for Thor: Ragnarok around 6:00?	1
I was thinking of something kid friendly. And I'm in Nashville, Tennessee near Vanderbilt University.	2
May I suggest the movie The Mountain Between Us or the movie Stronger?	2
Are there any good comedy movies playing in Santa Barbara?	1
I'll send you an email confirmation with your ticket information.	2
That sounds great.	2
Bye.	2
You got it, enjoy your movie.	3
Okay, great. That sound's good, thank you so much.	3
Hi. Today I need some help finding a movie to go watch in the theater. Right now I'm in New York City near Times Square. I'm looking for a comedy.	3
I sure can.	2
Sure thing, two tickets to Pirates of the Caribbean.	2
Do you have any genre in your mind?	1
Thanks.	3
The boss baby is playing at Cinemark Movies 5 located at 1579 a East Street.	2
All right, could you tell me more about Citizen Four?	3
Okay.	2
The last word.	0
Could you show me the trailer for The Hitman's Bodyguard?	3
Let's see.	0
Okay, are you looking for movies to watch at home or in the theaters?	2
Who does 20th Century Women have in it for actors?	0
I would like help finding a movie to watch at home tonight.	2
I want a multiplex.	1
One moment.	0
I want to see one less than 10 miles from here.	1
What is the movie about?	0
You, too have the same.	1
What's the price of a ticket to Moana?	2
Thank you very much. That would be it.	3
Good bye.	3
Thank you.	3
I was thinking something by Wes Craven, something like a Nightmare on Elm Street but different.	2
While exploring an ancient maze, Ofelia encounters the faun Pan, who tells her that she is a legendary lost princess and must complete three dangerous tasks in order to claim immortality.	2
Hi. I'm looking for a good movie near me.	3
Thank you. Enjoy your movie.	3
So, what are my choices?	2
And directed by Francis Ford Coppola.	0
Good choice let me live that out for you. One moment please, I have found a couple of movies did you want me to list them out?	3
Yeah.	2
Awesome.	2
The latest showtime, please.	3
Yes.	2
It is not available on Netflix but it is available on youtube or Amazon video from $13.99.	2
Currently the top dramas are Fifty Shades of Grey, Dunkirk, Ghost in the Shell, and the shape of water.	2
Let's do the 6:00 p.m. I need two tickets.	2
Yes, here is the link for the movie WALL-E.	2
$13.49.	0
How many tickets do you need?	2
You're welcome.	3
Okay.	2
The first one is at 7:25 p.m and the second one is at 12:25 p.m.	0
Yes.	2
89% liked this movie.	2
Shares Cinema 6 and Davis has night time showtimes and Cinemas.	2
How can I help you?	1
Hello.	3
Here is a movie The Post.	0
Any favorite actor/actress?	0
Yeah.	2
7:40 p.m, 9:15 p.m, 10:25 p.m and 11:00 p.m.	0
Alright, enjoy The Great Wall at 10 PM.	2
Turn on location is at AMC Santa Monica 7.	0
You got it. Enjoy your movie.	2
Is the movie Arrival is available on Amazon?	0
Hi, I'm looking for a movie to see this weekend.	3
Is there a trailer for You Have Got Mail?	2
Just a moment.	0
Perfect.	2
The new movies are Resident Evil : The Final Chapter, XXX : The return of Xander cage and Kung Fu yoga.	2
Are you looking for a movie to watch in the theaters or at home?	2
Yes.	2
XXX: Return of Xander Cage.	0
Thank you.	3
How many tickets would you like to order?	3
How about Braveheart or Schindler's List or Gandhi.	2
You didn't tell me about the times. What times can I see it at?	2
American Maid is showing at Alameda Theater. There are a few showtimes today. The next one is at 9:24 PM. Does that work for you?	2
Okay, great. Any particular genre?	2
La La Land sounds good. What time does it start?	2
I can, sure.	2
I would like to go see an action adventure film that has high ratings.	2
I'm looking to rent a movie that is a film critic favorite.	2
Fort Lauderdale, Florida.	0
Can you give me the time of the 3-D show?	2
Yes, See that sounds perfect. Is that available on Amazon?	2
I went ahead and ordered one ticket for Pirates of the Caribbean at at 7:40 p.m. I sent all that information to your email enjoy your movie.	3
That's pretty good. Now I think it don't matter much. Is that playing near me?	2
Okay. That's fine. I'll just go with this one, then. Thank you.	3
How much are the tickets?	2
How about any sort of horror film on Xfinity?	1
Okay. I can help you with your movie search.	2
Hi, I'm looking for a film to watch tonight.	3
Well, I want to see a newly released one in theaters this weekend.	2
Okay, I'll take it then. Thank you.	3
Okay great give me a few moments while I locate you a movie. Hold on. Cinemark Cinema Theaters - action movies I show or Wonder Woman. The Mummy and Pirates of the Caribbean. Would you like showtimes for any of those?	3
How high on IMDb?	1
Goodbye.	3
Hi.	3
Is there a specific movie you would like to see?	2
Can I see a trailer of Doctor Strange?	1
Could you read the synopsis, please?	3
Okay, I'll go with Zodiac one. Can you tell me about the show timings?	3
What is the other movie that you were recommending? I think it was It was American Made. I don't know too much about that. Can you tell me a little bit about that? Who's in that? The guy that that's in that movie looks like Tom Cruise. Can you tell me a little bit about the movie?	3
You're welcome bye.	3
Good, thanks. What type of movie are you looking for?	3
How far is that?	1
Got it.	2
Favorite actor or actress?	0
Thank you.	3
3111 Mission College Blvd, Santa Clara, CA 95054.	0
I would like to watch an action movie.	2
It's 5 miles from you.	1
And is that it?	2
Is there anything else I can help you with?	2
Let me see Guardians of the Galaxy Vol 2.	0
That sounds perfect.	2
There are 3 movie times at the nearest theater.	0
Any thrillers?	0
I would like to see a thriller movie. Something that's not mainstream.	2
Okay, are any of those on iTunes?	2
Hello, what can I do for you?	3
Okay, I have found a few options.	2
Sure, I can help you with that.	2
Okay, I can find you Wes Craven movie. Is there anything else you'd like me to search for?	2
Who is the director of that movie?	0
Hi, how can I help you?	3
I can help you find a movie to watch at home. What service would you like to watch it on?	3
It looks like the top rated movie currently available is Wonder Woman.	2
Starring Vin Diesel.	0
Great, enjoy your movie!	3
Bye.	2
Can you tell me synopsis of that movie?	2
Okay.	2
I will go with standard viewing, 3D gives me headache.	1
You got it. I've emailed you the tickets for the 9:40 showing. See you later. Bye.	3
Sure I can help you with that.	2
Star Wars The Last Jedi.	0
Thank you.	3
Can you help me find a movie?	2
DreamWorks Animation and the director of Madagascar invite you to meet a most unusual baby. He wears a suit, speaks with the voice and wit of Alec Baldwin, and stars in the animated comedy, DreamWorks' The Boss Baby. The Boss Baby is a hilariously universal story about how a new baby's arrival impacts a family.	2
All right.	0
I'm interested in a horror film. Like A Nightmare on Elm Street but I want something else but that is directed by Wes Craven.	2
I want to go to a movie.	2
Hello Assistant? I'm in Davis, California and I need help finding a movie to see.	3
Rigoberto Castañeda is the director.	0
Yes. I was wondering if you could tell me a good crime movie that's less than 2 hours and is a Box Office hit?	3
It's called fist fight.	2
Great, I hope you enjoy your movie	3
Okay. Is Captain Underpants has a show before 12:00 on a weekday?	2
Got it. I have The Bourne Ultimatum, The Departed, and Good Will Hunting.	2
Sure, I can help with that.	2
I'd like to see a Action adventure, please.	3
Sure.	2
Oh, okay.	2
I like Jennifer Lawrence.	2
Alright.	2
One is called Moana, another one is called Ratatouille.	0
Just a moment.	0
Would you mind repeating that?	3
Any other preferences?	0
Hello. When is The Greatest Showman is playing?	3
Yes, it is for 2.99$.	2
Thank you.	3
Ansel Elgort, Lily James, Jamie Foxx and Jon Hamm.	2
Do you have a drama movies?	1
And any particular rating you're looking for in a movie?	2
Okay, I can find you a superhero movie. Do you have any other parameters that you want me to search for?	2
What kind of movie you want to watch?	1
Okay, sure. Do you have any preferences?	2
D-Box tickets are $17.00 per adult, regular showing price is $11.25.	2
It has an IMDb rating of 8.7 and a Rotten Tomatoes of 93%.	0
Okay, that sounds good and will say, it won't bore me either. So, perfect. It's playing at the Century 21, you say?	2
Let me look for a fantasy film. This will just be a second. There are few.	2
Okay.	2
How can I help you?	1
Google play it is. I hope you have a great day and enjoy your movie, take care.	3
How about The Recall?	1
Out of town and Lisa.	0
I'm looking for a movie to see in the theater. Can you help me, please?	3
Yes, one moment.	2
I'm interested in Thor: Ragnarok.	1
Thank you.	3
Thank you.	3
Snatches about a woman whose boyfriend dumps her at the eve of her exotic vacation comma, she then persuades her ultra-cautious mother Linda who is also Goldie Hawn to travel with her to paradise.	2
Okay, you want to go see the Wonder Woman?	2
Hey, I was looking to watch a movie at home tonight.	3
Yes, The Red Pill is available for rent on Google Play for $4.99.	2
Yes, that's okay.	2
Yes.	2
How about Baby Driver?	1
Hi. How can I help you?	3
Okay, that sound great. Thank you.	3
The ticket price for this Lego Batman movie is $13.50. Is that okay?	2
Awesome, thanks.	3
How can I help you?	1
The tickets will cost you $10.	2
Are you wanting to see XXX in IMAX?	1
Not on Xfinity. Okay, that's a fair price. Alright, thanks for bringing this movie to my attention.	3
Got it.	2
I need to find a movie to watch in a theater.	1
Okay.	2
Would you like me to purchase any tickets?	3
When Dr. Edwardes (Ed Norton) arrives at a Vermont mental hospital to replace the outgoing hospital director, Dr. Constance Peterson (Jessica Biel), a psychoanalyst, discovers Edwardes is actually an impostor. The man confesses that the real Dr. Edwardes is dead and fears he may have killed him, but cannot recall anything. Dr. Peterson, however is convinced his impostor is innocent of the man's m…	2
Okay is this on RedBox?	2
How much are the tickets?	2
What's the earliest movie time?	0
I would like help finding a movie to go see in a theater.	2
Whereabouts?	0
Debra Winger and Tracy Letts play a long-married, dispassionate couple who are both in the midst of serious affairs. But on the brink of calling it quits, a spark between them suddenly reignites, leading them into an impulsive romance.	2
Hello Assistant. I'd like help finding a movie to watch at home tonight. Can you help me with that?	3
May I suggest a movie The Proposal?	1
Hello, I need to find a movie that's a drama based on a true story that's available on YouTube.	3
The starring actors are Annette Bening, Elle Fanning and Greta Gerwig.	2
Hello.	3
Okay, I have the Notebook, Titanic, and Love Actually.	2
Here are the movies I was able to find for you. Buried, Mother's Day Massacre, Fear of the dark and The Amityville Haunting.	2
Go on.	2
You're welcome. See you later. Bye.	3
Where are you located?	1
I would like to see a comedy film.	2
No problem. Enjoy your movie.	2
Okay. How about Bridge of Spies?	2
Do you want a movie in San Franciso?	1
Pete is a mysterious 10-year old with no family and no home who claims to live in the woods with a giant, green dragon named Elliott. With the help of Natalie an 11-year old girl whose father Jack owns the local lumber mill, forest ranger Grace sets out to determine where Pete came from, where he belongs and the truth about this dragon.	2
How can I help you?	1
Who are the actors in Arrival?	0
Sure, what were you thinking about?	2
Okay, that looks pretty good. Thank you for your help.	3
I heard a little bit about that but not too much. That sounds like it might be a good one, though. How much is that to rent?	3
I'd like to have it be directed by John Woo.	2
When is Darkest Hour playing?	0
Thank you very much for your help, I appreciate it.	3
Okay.	2
You're welcome.	3
Okay, 3 tickets for Lady Bird at 6:50 PM at AMC Van Ness 14, all set.	2
What time was the movie at?	0
Great.	3
Sure thing, latest showing is at 10:25 pm and two adult tickets will be $22.58.	2
Alright. You're all set then to watch Pulp Fiction. Enjoy your movie sir and have a great night.	3
That'll be all.	1
Okay. And what theaters is it playing at?	2
Goodbye.	3
I can help you with that. What genre are you in the mood for?	2
Okay.	2
The movie has excellent ratings.	2
Be within 20 miles.	2
No.	1
Ticket prices are $12 for a standard and $15 for 3D.	2
That'll be great. Thank you so much.	3
Okay. I would like to go see Sing.	2
Take care.	2
I have show times at 5 pm, 6:20 pm, 7:40 pm, 9 pm.	2
Thank you.	3
Okay. There is Moana and Trolls.	2
Okay.	2
Good bye.	3
Something rated R will be great.	2
I want a movie that Denzel Washington plays in.	1
Can you give me some details about your movie?	3
Split that is played by James Mc Avoy.	0
I'd like to watch a movie directed by a woman. And I'd like it to be fancy.	2
Okay, let me see what I can find for you.	2
Bye.	2
I am in Sacramento City college near Sacramento.	2
Coco.	0
That is it, you said?	2
Alright, there are 2 showtimes at Sundance in the evening 7:10 PM and 10:15 PM.	2
Anything else?	0
Altered Perception.	0
Okay.	2
A live-action adaptation of Disney's version of the classic tale of a cursed prince and a beautiful young woman, who helps him break the spell.	2
Goodbye.	3
Okay, that sounds good.	2
Hidden figures.	0
You're welcome.	3
This will just be a second.	1
Sure thing. La la land, The resurrection of gavin stone, Kaabil and The Space Between Us.	2
Of course.	2
What were you in the mood to see?	1
Perfect. Thank you.	3
Let me check for local horror movies around you currently.	2
Thanks.	3
Hi.	3
Could you tell me more about Superbad?	3
Goodbye.	3
Who are the actors in the film Star Wars: Rogue One?	0
I can help you with that. What kind?	2
The Great Wall is a 2016 monster film directed by Zhang Yimou and starring Matt Damon, who plays a European mercenary in China during the Song dynasty. He encounters the Great Wall of China and meets Chinese soldiers who defend against monsters.	2
I'm sorry, but it is not available on Redbox.	3
AMC.	0
Okay, thank you.	3
Alien Covenant.	0
Picking up immediately after the events in Resident Evil: Retribution, Alice (Milla Jovovich) is the only survivor of what was meant to be humanity's final stand against the undead. Now she must return to where the nightmare began - The Hive in Raccoon City where the Umbrella Corporation is gathering its forces for a final strike against the only remaining survivors of the apocalypse.	2
I want to go to the movies tonight.	2
Anything else?	0
Do you have anything that's starting after 5?	1
Yes.	2
Yes, Okay. Thank you.	3
Yes.	2
Hello.	3
Hello. How can I help you?	3
What is the IMDb rating?	0
Goodbye.	3
Hold on.	2
It plays in 3D at 6:50 p.m.	0
No. I'm going to change my mind. I prefer dramas.	2
Which one of those has the highest critical response?	2
Ok, thank you.	3
Mountain View, California. I would like to see it in an AMC movie theater.	2
Okay. That sounds a pretty in-depth movie actually. Now how much is that to rent?	2
Sure, what were you in the mood?	2
Drama.	0
Okay. What else do you like?	2
You got it, Enjoy your movie.	2
How Many?	1
What would you like to know?	3
The highest ratings is Rogue One: A Star Wars Story at 85%.	0
I'm looking for a crime movie that has a lead female actor.	2
Okay, enjoy.	2
I love Steve Buscemi. I think I'll see that one.	2
The rating?	0
Could I see it at AMC 16?	2
What are my options?	0
To rent or to own?	2
Enjoy the movie.	2
I'd like to see a drama.	2
I would like to see Pirates of the Caribbean.	2
The movie is playing at 5:50 p.m and 8:35 p.m at Regal Natomas Marketplace Stadium.	2
Okay, there are a handful of action movies currently playing.	2
Sounds great.	2
Yes. What are the times that are showing?	2
I would like help finding a movie to go see in a theater.	2
You're all set, enjoy your movie, goodbye.	3
Okay, perfect. Enjoy your movie. Bye, see you later.	3
How about the movie The Hitman's Bodyguard or Brad's Status or The Princess and The Frog.	2
Just a moment.	0
Okay. How can I help you narrow down your choices?	2
Hi, how can I help you?	3
Actors should be the best actors in Hollywood.	2
I will send you the trailer.	2
Enjoy your movie.	2
Are you interested in The Equalizer that came out in 2012 starting Denzel Washington?	2
That should do it. Thank you.	3
Great. I'm interested in seeing a comedy.	3
Can you please tell me which place do you prefer to watch a movie?	3
Sure, I can help you find a rental movie. What features would you like me to search for first?	3
Hi, I'm in Austin, Texas, near the University of Texas. And I was wondering if you could help me find a movie to go see tonight.	3
Yeah.	2
Around 8:00 p.m.	0
Hold on.	2
That is all I need at this moment.	1
Hi, how can I help you?	3
Awesome. I appreciate it.	3
Hi. How can I help you?	3
I can check for you.	2
Let me find that for you.	0
Great. Sounds good. Thank you.	3
Sorry, what was that?	3
No, I don't care about that.	2
Yes. I'm looking for a rated R animated movie. Whichever new releases are out, or actually I was looking into something like that, with Seth Rogen directing it.	2
Just one moment.	0
Okay, thank you.	3
Can we do tomorrow?	2
Okay, The Matrix is available on Amazon for $2.99.	2
Doctor Strange.	0
Have a great day, Enjoy your movie.	3
Excellent. Can I see a trailer for that movie, please?	3
Thank you.	3
Stanley Tong.	0
AMC Mercado has at 8:40 PM.	0
So, here are the top 3 La La Land is at 8.7, Moana 8.0 and Sing is about 7.3.	2
Yes.	2
The first option will be fine.	1
Okay. Thank you.	3
Okay, I'll choose that.	2
Sorry, I’m not sure how to help with that yet. You can ask about runtime, plot or showtimes. Or, You can just choose one of the movies.	3
Definitely.	0
Let me see the trailer for Dead 7, please.	3
That's a good idea.	2
Okay. I figured. Alright, let's do I think it says 7:00 p.m?	3
Okay.	2
I apologize there are no IMAX theaters playing thriller movies near you.	3
Little, Resident Evil, XXX, Gold, Monster Trucks, Rogue One, Sleepless, Moana and Passengers.	2
What year was that one?	0
And that's on Amazon, you said?	2
For history that would have to be the Godfather, It has a lot of history of how gangs acted back in their time.	2
That is correct.	2
I would choose the third option.	2
Do you have a synopsis of what it's about?	1
AMC Empire 25.	0
You're welcome. Bye.	3
I think that I'd like to see a romantic comedy.	2
Yeah. Can you send those tickets to my phone?	3
You're welcome, it will just be a moment.	3
Despite relatively unknown cast Benedict Cumberbatch and a lovely Emily Watson received critical Acclaim a nomination for Best Picture along with 5 other nods, it's a war drama set during World War One with Chronicles the relationship between a young man and you guessed it his horse.	2
What service would you prefer to watch this movie on?	3
Sounds like, I'll go with the Ghost in a Shell movie. Where is it playing? At what theater, and what is the specific showtime?	2
Any drama movie with good IMDb rating.	1
Have a good evening. Goodbye.	3
Here is your trailer. Enjoy.	2
I would like a movie that has famous actors.	2
Okay.	2
I have 3 choices: Wonder Woman, Power Rangers and Dunkirk.	2
Great.	3
I'll check that for you at the closest theater to you.	2
Let me find a few options for you	0
No problem, is there anything else you need?	1
No, it does not.	1
On what movie service are you looking to watch this film?	2
On IMDb.	0
No, thank you very much.	3
Hi. I'd like help finding a movie to go see by myself.	3
Sure.	2
Okay, thank you.	3
Is Phoenix Forgotten based on a true story?	0
What genre?	0
That's perfect.	2
And where are you located?	2
Thank you.	3
Thank you.	3
Okay, one of the top rated movie is Deadpool.	2
Hello. How can I help you?	3
I'm looking for a movie to watch tonight.	2
Let me check on the nearest theaters.	2
Sure thing.	2
La La Land.	0
Perfect it is currently showing at 3:30 p.m. 7:15 p.m. and 11 p.m.	2
Hi. Today I need your help finding a movie to rent or watch at home. I'm looking to watch a historical type of movie, and one that's pretty much a favorite of film critics. I'm just not sure which ones are out right now.	3
Are they available on Google Play?	0
I can help with that. What genre are you in the mood for?	2
Awesome, you are all set.	3
Yes tell me please I'm excited. Oh, I think I'll go ahead with that. Can I see this on Netflix?	3
Anything else?	0
Yeah.	2
Okay, Good choice.	2
You're welcome.	3
143 E Houston St, New York, NY 10002.	2
[truncated: 8,100 more rows]
