# Supplementary material for: GenPADS: Reinforcing politeness in an end-to-end dialogue system
Source: PLoS One. 2023 Jan 6;18(1):e0278323. doi: 10.1371/journal.pone.0278323 (PMC9821416; doi:10.1371/journal.pone.0278323)
Supplement: S1 Data — (ZIP) [file pone.0278323.s001.zip › GenPADS_Data_Sample/Sample_PADD/music_pol_annotated_data.csv]

text	labels
Oh, this is really nice. I like this song.	2
One moment please, here is another song called Here Comes Revenge by Metallica from the latest album.	2
I would like to hear music by Twenty One Pilots.	2
Here's the song A Place For My Head by Linkin Park from their album Hybrid Theory.	2
All right, I'm finished.	1
I'm glad you liked it.	3
Alright. Yeah, That sounds I'll have to pick up that album.	2
Can you repeat your question?	3
That's great. Perfect. Thank you.	3
WALL∙E’s “Day At Work”.	0
I'd like to find some new music to listen to. Something similar to Bon Jovi.	2
Here is "I Stand Alone by Godsmack."	2
Hold on just a second.	0
Here are the Alabama Shakes, performing.	0
Of course.	0
Hello. Can you play me some music by Of Monsters and Men?	3
Thank you for your help.	3
One moment.	0
No, that was it. Thank you so much.	3
Okay, let me find something older for you.	2
Hi. How can I help you?	3
Oh yeah, that's a good song. Play me something more by him, maybe more recent.	2
Play something else that's similar to a different artist.	2
What about Ray Charles?	0
Okay.	2
Yes.	2
Yeah, I like them, too. Just play me something different.	2
You know what? Can you play something a little bit more faster and partish kind of vibe Raggae-Wise?	2
Yeah, I like it.	2
Yeah, I like the flow of this song. He's a good rapper. I like him a lot.	2
Okay, thank you. I had not heard this one before.	3
Welcome, good bye.	3
Thank you. I'm glad you liked it. See you later. Bye.	3
I'm glad you liked it.	3
Goodbye.	2
Thank you.	3
I don't like what's playing. Older material.	2
Sure.	2
Thank you.	3
Me too.	1
Here is Have Faith In Me from A Day to Remember. Go through with that.	2
Do you have any songs on your mind that you would like to hear?	2
Did you get that video?	0
Can I hear a song by Flying Lotus?	2
Can you find me something newer by Katy Perry?	3
Let's try one of their newer songs.	2
Check this video.	2
This song is okay. Show me music from a different album.	2
Thank you.	3
Okay, can you play another song?	2
Okay, great. Can you play another artist some of the August main track for me now?	3
Hello.	3
Hello, sure thing.	3
What do you think of that song?	2
Sure, also by the Scorpions?	2
Here is Hotel California by Passenger.	0
How about the song called Englishman In New York by the artist Sting?	2
I would love to hear some music by Michael Buble.	2
I don't like this song. Same artist, different song.	2
Hi. How can I help you?	3
Thank you.	3
Okay.	2
Here is the song called Wagon Wheel by the artist Darius Rucker.	2
Think you pay up?	2
Here is Nirvana Come As You Are.	2
Boyce Avenue acoustic cover.	2
Would you mind saying that again?	3
Here is king of Sorrow by August Burns Red.	2
Here is the video of Marina and Diamonds.	0
Sorry, I do not have that song yet.	3
Hi there.	3
I'm finished.	1
Yes, pretty good, I like that. Can you help me find another artist?	3
This song is good, as well. Play us some from a different album by this artist.	2
Okay. Here is Full Screen by Adult Mom.	2
Here's Deftones - Mascara.	0
Okay.	2
Peter, Paul, and Mary covered this.	2
Hi, how can I help you?	3
My pleasure. Good night.	3
I think I liked it the best.	2
Assistant, I'd like to hear some music by Duran Duran.	2
Something by The Cranberries.	0
Can you play me a blues song?	3
Yes, pretty good. How about something from Elias Smith? A different song, one of his songs.	2
Here is the video.	0
Goodbye.	2
I don't think so.	1
Here is your song.	0
Have you heard of the artist Carly Simon before?	2
Please like and share this video with friends to help support.	3
Goodbye.	2
Go through the video.	0
Enjoy the rest of your day.	2
Here is the song.	0
Thank you, I am right now. And thank you for supplying that for me. Enjoy the rest of your day.	3
I might be spelling the artist incorrectly, Can you spell the artist name for me?	3
Pretty cool.	2
Here is stooshe black heart.	2
Oh, That one's not playing either. I really like what you chose for me. I appreciate all the songs today and thank you for your help and I'm finished.	3
You're welcome.	2
Okay, let me find that for you.	2
Same song. Different artist.	0
Enjoy the song.	2
I haven't heard of either of those.	1
Here is Masterpiece by Jessie J.	0
Okay.	2
I don't want what's playing. Can you play something by Nirvana but it's just a different song?	3
Assistant, thank you so much for the Michael Buble's song again and I really enjoyed it. Thank you for your help today.	3
Have you listened to a group R5?	2
Okay, great.	2
No, you've been perfect.	1
Okay, let me see what I can find by Cool and the Gang.	2
One second.	0
You're welcome, goodbye.	3
"You Can Close Your Eyes" by James Taylor and Stephen.	2
Mogwai - Take Me Somewhere Nice.	0
Hold just a moment.	0
Something by Alkaline Trio.	2
Thank you so much, that's all for today.	3
Okay, I´m sorry let me get the right song.	3
Can I hear another song also that I'm not familiar with?	2
Well, I really like Olins Wolff, that's my favorite out of all of them.	2
Thanks for your help.	3
Glad I could help with introducing you to new music, have a great day.	3
Yeah. That was not too bad.	2
Cool.	2
Hi. How can I help you?	3
Nothing else, thank you.	3
Looking that up for you.	2
You're welcome.	2
I'm glad you liked it, take care.	3
Let me play you something by Dave Mason.	2
Sure.	2
Yep, I remember hearing that a long time ago brought that family great memories. All right, thank you. Have a great night, bye-bye.	3
That one I'm very familiar with, but I like it. Let's try something from a different album, though. Same group.	2
Yeah, that sounds good. That's good music, but can you play me some music by Bread?	2
Hello.	3
Here's the song you requested.	1
If you don't mind could you pronounce that name again?	2
Okay, cool.	2
Could I hear another new artist?	2
Here is the song Best I Ever Had by Gary Allan.	2
Bye.	2
What are you in the mood for?	0
How about the song Best I Ever Had by Gary Allan?	2
I will be looking that up for you.	1
That's a really old song.	2
These guys don't sound too bad.	2
Goodbye.	2
Hi. I need a new artist to listen to, please.	3
Alright. Thank you.	3
I really like it, that's probably my favorite of all.	3
I will send it again.	1
It was blocked. When you change There's another one that's not It says it's UMG. UMG or All right, appreciate it.	3
You said you would like to hear songs by Gary Allan?	2
Okay.	2
Yes.	2
Here's a song called Genie in a Bottle by the same artist Christina Aguilera.	2
Okay, I like that. That's nice kind of a change of pace compared to the other ones. But I think I'm going to have to go with the Hank Williams - Hey Good Lookin'. It's my favorite.	3
Hello, I need to find some new music similar to the artist As I Lay Dying.	3
Glad! You liked it.	3
This is definitely my favorite song from them. I like this song. How about something from their older albums?	2
Goodbye.	2
Here is the video	0
Like a little bit older.	2
Assistant, could I hear a I'd like to hear another song by a new artist similar to The Bee Gees.	2
Here is the New Edition - Can You Stand The Rain.	0
Anyone in particular?	0
Okay.	2
Cool.	2
That's good, can you play some for me?	3
Immigrant Song.	0
It's the Five Rivers Band, it's not the River Blues Band.	1
Goodbye.	2
Thank you.	3
Oh, yeah. I love this song. Continue playing this one for me, please, and I think I'm done for today.	3
One moment.	0
Show me a Nirvana song.	2
Let me play me something by each of them and see if you like it.	2
Here is the song Ketto by the same artist.	0
Thank you.	3
Looks like the artist Robin Thicke may be similar/have similar style/might be a close match/etc. Another is Pharrel . Are either of those new to you?	2
Are you interested in it?	1
Of course. Similar to what artist?	0
Did you enjoy that song?	2
Hi there, I was wanting to find some good workout music.	3
Thank you so much for your help.	3
Okay.	2
No, I haven't. You play a song by them?	1
Here is Maneater by Hall and Oates.	2
Thanks.	3
Here is One More Light by Linkin Park.	2
This seems like a fun song.	2
Here is Imaginary Player by Jay-Z.	0
How can I help you?	0
Great, sounds all fun.	3
Okay, thank you.	3
Yeah, awesome. That was the song that I was thinking of.	2
Yes.	2
Great, I love this song.	3
I can play you music from Cyndi Lauper.	1
Forgot to mention of Don Henley. How about something that's got Don Henley in it?	2
What?	0
Okay.	2
Here is Linkin Park "Looking for an Answer".	2
Yes. Here is Big Yellow Taxi - Joni Mitchell.	2
I don't like this song.	2
Just one moment.	0
Yeah, they seem like they know what they're singing. They're an awesome band with very good lyrics. I Like them.	3
Can I listen to a live song?	2
Have you ever heard Rihanna?	2
Care to hear different band or artist?	2
Can you help me spell that name, please?	3
Let me find you something.	2
Here's Mr. Review - "Lost Along The Way".	0
Thank you so much. That's even the version I like with Jay Z. That's such a unique song and unique album. Thank you for your help today.	3
Can I listen to David Bowie ?	2
Can I hear So Emotional by Whitney Houston?	2
Bye.	2
Here is your song, what I found by Beethoven.	2
Okay, sure. Here is "We Can Work it Out" by The Beatles.	2
I am doing good and how about you?	1
I was wondering if you could play me some music. How about the Counting Crows?	2
Yes, You're correct.	2
Okay. This isn't really what I wanted to hear. Can I hear something from their older catalog?	2
Sure, I can help you with that. Tell me an artist that you like and I'll find something similar?	3
I like this song, can you play something that's more club-oriented by Joyner Lucas, please?	3
This is really good, too. Okay. Thank you. That's all I needed.	3
Hello. Could you play me some music by Johnny Cash?	3
Thank you.	3
I don't know if I know that one, go ahead and play it.	2
Here is your song.	0
Not really. No. I've heard a few of their songs. But I haven't like sat down and specifically listened to Fleetwood Mac.	2
It is a very good song.	2
You, too. Have a great evening.	2
Do you need anything else?	2
How can I help you?	0
Thank you.	3
Broken Wings by Alter Bridge.	2
Hi. Can you Play fitness music?	3
Yes.	2
Yeah, that's what I was looking for. Thank you very much.	3
Thank you.	3
That's pretty interesting and definitely sets a tone. Thank you for your help.	3
Bye.	2
Here is When a Man Loves a Woman of Michael Bolton.	1
Okay. That was new to me. It was a little slow getting started, but once it got going, I liked it. Thank you for your help. Have a good day.	3
I asked for something from the album Purple Rain.	2
Alright. Now it's changing.	1
Very good.	0
Can you play something by The Cars?	3
Cool, now I like to hear some Halloween music, something that's kind of upbeat.	2
Oh! That's a good song.	2
Have you heard of Kidd upstairs?	2
Here's the song Don't You Remember?	0
Here is your song.	0
Here is another one The One I Gave My Heart To by Aaliyah.	2
Here's Flutter by Bonobo.	2
Oh, that's great.	2
I can do that. Let me see, what I can find for you?	2
Thank you.	3
Have a nice day.	2
This video is unavailable.	2
Stevie Ray Vaughan-Voodoo Child.	2
Yes, one moment.	2
Charlie Puth - "How Long".	0
Hold on just a second, do you need anything else?	2
Is there anything else you need?	2
Hello. How can I help you?	3
Hey.	3
Hi. Today, I need help in finding music to listen. I'm looking for a Rage Against the Machine song. It's called Sleep Now in the Fire.	3
Let's try this one, I don't want to fight by Tina Turner.	2
Here's Man-Of-War by Radiohead.	2
Here is Dave Matthews performing the space between.	0
Hi. How can I help you?	3
All right, the song still puts a smile on my face from that time of high school. Would you mind switching to another one of Hall and Oates, something like slower?	3
Here is The Shape Of You by Ed Sheeran.	2
How can I help you?	0
Hello, hi, today I need your help to find music to listen to. I have some music in mind. I'm wondering if you can find the song Blue Boy by Mac DeMarco.	3
Cool, I love that song. I'm just going to listen to the rest of this.	3
Yeah, thank you very much. You have a great day.	3
Here is the song Vienna by Billy Joel.	0
Okay, I'll look for that.	2
Sure, here's the song many men by 50 Cent.	2
Love Song by Sara Bareilles.	2
Still not quite right. Can you find one of his older songs?	2
Let me play that for you. One moment.	2
My apologies.	3
Great! Thank you.	3
How about something by the band Weezer?	2
Have you heard of Absence?	2
You, too.	0
Okay, thank you.	3
Hello. How can I help you?	3
Oh, sweet.	1
Did you say, Jewel?	0
What decade?	0
That's my favorite song.	2
Ok. Billie Jean by Michael Jackson.	2
Hi. I'd like to browse the music of The Beatles, please.	3
No.	1
That'll be all.	0
Yes I can help you with that. Can you give me an artist that you enjoy listening to.	3
Yes.	2
Hi, can you play some Jazz music?	3
Here is Linkin Park - Numb Lyrics.	2
Hello.	3
The Beatles - Hello, Goodbye.	3
How can I help you?	0
Hello, how can I help you today?	3
Here is Dave Grohl and Kristen Bell performing a song from Frozen.	2
I like this track, it's the best. It sounded the greatest.	2
Go through the video.	0
Here is Cradle to the Grave by Alter Bridge.	0
Thank you, I really like the songs. Until then Bye.	3
Can you play something by Helen Reddy?	3
I really like the song.	2
You're welcome.	2
Can you play a song by a most recent artist that's coming up?	3
You're welcome. See you later.	2
That's pretty good. Can you play me something off the Steel Wheels album?	3
Goodbye.	2
What would you like to hear by him?	3
I like the opening vocals of this song. Now can you change it to a different song by the similar artist?	3
You too.	0
How can I help you?	0
I'd like to hear Looks That Kill instead, please.	3
I love the rhythm in this song. Can you play something from his earlier works?	3
Have you heard of Modest Mouse?	2
No.	1
I also like Belinda Carlisle. Can I hear something similar to Belinda Carlisle?	2
Good song. Thank you.	3
How about the song Kabuki by Asem Shama?	2
Yes indeed.	2
No problem.	2
Hello. How can I help you?	3
Thank you.	3
How can I help you?	0
Enjoy the song.	2
How about the song Who Am I Song by Linkin Park?	2
Okay, I'd like something by the artist Tupac.	2
Yeah. It's not playing for me.	1
From the same artist?	0
Yep.	2
Yeah, that's perfect. Great choice. Thank you.	3
Sure, Can you give me the name of an artist you like?	3
Okay. Here is Rick Astley - Pray With Me.	2
Rae Spoon.	0
Can I hear a diferent song of that album?	2
Kenny Chesney - There Goes My Life.	2
Here is the song called Ooh La La by goldfrapp.	2
I found a song called U Ain't About That Lyfe by Half Life.	2
Oh, that one's not playing. Could I hear something else?	2
Any other songs that you would like me to play at least one more?	2
Hello, I'd like to browse the music of Chicago, please.	3
Let me see if I can find one.	2
I don't like this song. Can you play Bubblegum Bitch.	3
Hi.	3
This is a pretty good selection.	2
Let me get that for you.	2
Yeah, I would like to listen to artist similar to Hank Williams Jr.	2
I like the very first cover you showed me.	3
No, I haven't.	1
Hello.	3
Hello. Can you play some Katy Perry for me?	3
I also really liked Oasis too and I know they hated each other during Oasis. But, I'm wondering if you could find songs like similar to Oasis.	3
Okay.	2
Here is Pts.Of.Athrty by Linkin Park.	0
One moment	0
Let me see what I can find for you.	2
You're welcome.	2
Bye.	2
Yeah, I don't want to hear this. Can you play something newer by this artist?	3
Can you play R&B song with that's made by a group?	3
Here is the song.	0
I have all the songs of that one.	1
Sure thing. Hold on just a second. Here's Theory of a Deadman by Savages.	2
No.	1
No, I haven't.	1
I like this song. Thank you.	3
Hi.	3
Here is one.	0
I think I found a new artist to put into my rotation, can you play something by Walter Bishop Jr.?	3
Could you say that one again?	3
Goodbye.	2
Would you mind repeating that?	3
Is there anything else I can help you with?	2
Thank you, Enjoy your day.	3
Here is another version by Tanner Patrick featuring Rajiv Dhall.	2
I'm sorry, can you repeat the artist name again?	3
Goodbye!	2
How's that song?	0
Alright, perfect.	1
One moment. Does that work?	0
Here's the song Heavy by Linkin Park featuring Kiiara.	0
I'd like some help browsing the music of Michael Bolton, please.	3
How about the song Crawling by Linkin Park?	0
Got it.	0
Okay.	2
I remember that. Alright. Now, can you play anyone of his songs, just to compare a cover?	2
No, I don't want to hear this. Can we hear something from a similar artist?	2
Hello, how can I help you?	3
Cool. Now I'd like to hear another song by Pretty Lights. It's called Stay.	2
Okay, how about this?	2
Okay, what about the same artist different song?	2
Love Lives On Lyric by Chicago.	2
Mayores by Becky G, Bad Bunny.	0
Okay, awesome. This is all why I love their first album because it's pretty heavy and rock.	2
You're welcome. Goodbye!	2
Yes, go ahead and play Harvest Moon.	2
Thank you.	3
No, that's not good. How about a different album?	1
I did. Can I listen to something else? Maybe like a quicker tempo? Like a faster beat.	2
Sounds fun though.	2
Yes, Of course.	2
Hello, no problem let me find you a song.	3
Here's the song Fade to Black by Metallica.	0
Bye.	2
Okay, Let me find something similar that you haven't heard of. Do you know Eric Roberson?	2
How can I help you?	0
How did you like it?	2
Sure.Have you heard of Silverstein?	2
Enjoy and have a great day.	2
"Miss Misery" by Elliott Smith.	0
I think you would also like a band called Dredg.	3
Here is the song Stargazing featuring Justin Jesso by the artist Kygo.	2
Okay.	2
I like this song, too. Show me music from a different album by this band.	2
You're welcome, bye. See you later.	2
I like that song. Can you change it for something else?	3
Yeah, I don't care for them very much.	2
This will take at least a minute.	2
Thirty seconds to Mars by The kill.	0
Hello. Can you play some music similar to Wage War?	3
You're welcome. Goodbye.	2
Awesome. Have a great time jamming out! Until next time.	3
Here is the song called I'm Just A Kid by Simple Plan.	1
One second.	0
Here is Linkin Park- Castle of Glass Acoustic (Cover by City of Heroes).	2
Goodbye.	2
I'm not a fan of this one. Can you play a different album? Maybe one of her older ones?	3
Hello. I'd like to hear a song by Waka Flocka Flame.	3
Would you like to hear a track from that time period?	3
Yeah, he did the loyal remix. This was good and he edited there I mean he is not even popular at all though. He got a whole lot better than now though as far as hiding.	2
Here is the song, Get Up performed by 50 cent	2
Goodbye.	2
You're welcome.	2
Zac Brown Band - Trying To Drive.	0
Yeah, it's really good. That's all.	0
Great. Anything else I can help with?	3
What do you like to listen?	2
Here you go.	0
Hi, how can I help you?	3
It's an actually, yes the other one, no. The song kind of crazy.	2
Sure thing.	2
Hi.	3
I'd like to find some new music to listen.	2
Here is Copacabana by Barry Manilow.	0
I'm finished.	1
Featuring his first album.	0
Sure what would you like?	3
I like this song.	2
Yep.	2
I don't think. I've ever heard this one before. Thank you.	3
Hi. Good afternoon.	3
Have you heard of Kansa?	2
Down On Me by Jeremiah ft. 50 Cent.	2
Here is if I'm lucky part 2 by Jason Derulo.	1
Okay, Hank Williams. Let's see what else I can find that you may not be familiar with.	2
Here is the other song. In The Woods - Heart Of The Ages.	0
Hey, I'm looking for some music to play. Can you play something by all The Goo Goo Dolls?	3
Is there any of the song you would like me to play for you?	2
How about Darius Rucker?	2
I hope. Take care.	2
Certainly, Sum 41 - The Hell Song.	2
Okay, great. Take care.	2
I can help you with that. Here's the song Freaking Out by Adema.	2
Of course.	0
That's song is not working.	2
Hold on just a second.	0
Is there anything else I can help with?	2
Talk to you next time. Bye.	2
Okay, let me get that for you.	2
Sure.	2
Bye.	2
Okay.	2
I have a song Talk Tonight by Oasis.	1
You're welcome, bye.	2
Oh, I'm looking for something to play like Rise Against.	2
Yes. Play me a Michelle Branch song, please.	3
Hello. Can you play some music by Katy Perry?	3
Here is P.Y.T. (Pretty Young Thing) by Michael Jackson.	2
How can I help you?	0
This will just be a second.	2
Do you have any other recommendations?	1
Have you heard of the band Slow magic before?	2
Hi, I need your help to find some music. I have an artist in mind. I'm looking to hear music from Bonobo. The song is called The Fever.	3
Thank you.	3
Hello. Can I hear something by the Minutemen?	3
Great. Thank you.	3
Okay, can I hear a different song by the same artist?	2
Of course.	0
Here's Swashbuckle - Scurvy Back.	2
Okay, let me see what I can find by White Lies.	2
Okay, how about that same song but by a different artist?	2
How can I help you?	0
Okay. It's not playing. Thank you. Let's see.	3
Give me one moment.	0
Hello, what shall I do for you?	3
Ok, Let me check that for you.	2
Hello.	3
Can you play something maybe a little more up-tempo, either by Stapleton or music like that?	3
One moment.	0
Bye.	2
None.	1
Hello. I'd like to hear something by David Bowie.	3
Let me find that for you.	2
I want to listen to a new artist.	1
No.	1
Hi, can you play some new music?	3
Hello, how can I help you?	3
Hi. How can I help you?	3
Yeah, I got it.	1
I haven't.	1
Let me look that up for you.	2
Okay. Can you give me the name of an artist you like?	3
Oh, okay. How about Taylor Swift?	2
I'm sorry for that.	3
Hey. Could you play something by Lil Skies?	3
One moment.	0
Okay.	2
I've heard of Alanis Morissette. I don't know. I can't understand what you're saying with the first word.	2
Hi. How can I help you?	3
See you next time.	0
Okay.	2
One moment.	0
Hi, I'd like to hear some music by Adele.	3
Seems like a fun song!	2
James Taylor - Handy Man.	0
Here is your song.	0
Okay, Rest In Peace to Tom Petty by the way as well.	2
Hi, How can I help you?	3
Ed Sheeran, let me see what I can find that you may not be familiar with?	2
Can you play some newly released content?	3
Please be more specific. You got it! This will just be a second.	2
They circulate a lot in Bruckleg.	1
You're welcome, bye.	2
Did you say Calden Currez?	1
Okay. Let's go with Imagine by John Lennon.	2
One second.	0
Assistant, I really like that song, but I couldn't Can I hear all their material?	2
Let me try again. Here's the song.	2
Here's the song Wake Me Up When September Ends by Green Day.	2
Thank you.	3
Here is Wage War performing alive from their first album.	2
Enjoy the music, and have a great weekend!	2
How about Celine Dion? I like her.	2
Hold on a minute.	0
How can I help you?	0
These are all a little bit too metal.	2
Yes.	2
I like listening to Nas.	2
Hi, How can I help you?	3
Have a great day.	2
Can you find something by another artist?	2
Could you play me a cover of someone singing this song by a different artist?	3
Exodus - Downfall.	2
Thank you.	3
Yeah. I really like his voice. He reminds me of the OneRepublic's lead singer's voice.	3
#NAME?	0
Check out the video.	2
One second.	0
Go through the video.	0
Okay, great. That's all I needed. Thank you.	3
You're welcome. See you later. Bye.	2
No.	1
Sure, here is the song by J-Lo.	2
How about Roar by Katy Perry?	0
No. Thanks. I'm finished.	3
Have you ever heard of Noel Gallagher's High Flying Birds or the Libertarians?	2
Yeah, that sounds like something I'd want to check out.	2
Here's a song from their newest album in a world like this by Backstreet Boys.	2
All right. That's all I needed to know.	2
I like that a lot. Thank you so much for finding it for me.	3
Okay, sure.	2
Okay.	2
I'd like to hear a song by Michael Jackson called Thriller. Can you help me with that?	3
Okay.	2
One moment.	0
Hello.	3
Yes.	2
Okay. Hold, This will just be a second.	2
That's actually really good. Can you play something else by Fairport Convention?	3
Thank you.	3
No.	1
Yellowcard?	0
Oh, that's pretty much all the music I was looking for today. And you found everything, so I appreciate it. Thank you for playing these songs.	3
He actually made it. Okay, I appreciate it.	3
Have a nice day.	2
Yeah, could you play me some music. How about some God Is In The Roses?	3
Okay, got it.	2
I like this. Can You play a different album?	2
I'm just adjusting my headset. Can you hear me now?	3
Did Keith Urban ever perform on MPR's Tiny Desk series? I think it's called Tiny Desk.	2
Okay. Here is the link.	2
Great.	3
Hi. I would like to listen to some pop music.	3
Could I hear this same song but by a different artist, please?	3
I'd really liked this song.	2
Different album.	0
You're welcome. Have a great day.	2
I would like to hear a Janis Joplin song.	2
Bob Dylan.	0
How can I help you?	0
Yes. He's easy on the ears and the eyes. A nice combination.	2
Thank you. Good bye.	3
The drums are insanely good.	2
Here is losing my religious by R.E.M.	1
Thank you.	3
Here's the song I Believe by REM.	1
Okay.	2
Sure thing. This will just be a second. Here is Starman by David Bowie.	2
I've heard of Young John the Giant, but I've heard of Howie Day.	2
It sounds really cool, melodic and moody. Alright. Let's look for another song like this but more more introspective.	2
Hi, I'd like to find some new music to listen tonight.	3
Can you now change it to a totally different song by the same artist?	3
Okay.	2
A Fine Frenzy- Almost Lover.	2
Here is Wildest Dreams by Taylor Swift.	2
An artist similar that you might enjoy is down to the bone, does this name sound familiar?	2
Here is Bonobo - Eyesdown by AM.	2
Bye.	2
You're welcome. Have a great day and enjoy the music.	3
Yes, there is Comfortably Numb - Pink Floyd.	2
Just a moment.	0
I can help you with that.	1
Different album.	0
Anything else?	2
I've heard of All Day but not The Savages.	1
Did you like it?	2
Here is Earned It performed by The Weekend.	0
Here is the same song by a male artist Alex Goot.	0
Here is the song called I Can Love You Better by Dixie Chicks.	2
I like this song. Show me older material.	2
Here is the video.	0
Can you play me a new song?	3
Here is the video.	0
Oh, it's very dark. It's a very dark song. It's like rock opera.	2
See you next time.	0
Okay.	2
Can you play me a song by Christina Perri?	3
Can you play it?	2
Do you want to hear something similar to an artist that you currently like?	2
Thank you.	3
I don't like this. Could you play a similar song by a different artist?	3
Hi, can I listen to a song by The Chainsmokers?	3
Here is dangerous Woman by Ariana Grande.	2
Here is the cover for the song Mr. Jones.	0
You're welcome.	2
Hold on just a second	0
Yeah, that's pretty good.	0
How does Lil Uzi Vert - Alone Time sound?	2
Here is a cover by Samantha Harvey of Sam Smith song Too Good at Goodbyes.	3
Ok.	2
I'm glad you liked it.	3
Oh, that's really interesting. I hadn't seen that before.	2
There's going to be a big change, here.	2
No, I don't know Mike Posner.	1
Great choice.	3
That didn't work. Something early in his career.	2
Alright.	1
Hey Assistant, I'd like to hear some music by Barry Manilow.	3
This isn't exactly what I'm thinking of, I was thinking of the band Nightingale.	2
Here is the song Dusk Till Dawn by the artist Zayn featuring Sia.	2
How about 30 Seconds to Mars?	0
Are you enjoying that song?	2
No, I haven't heard of Fabolous.	1
Didn't you get that?	1
Hello Assistant, I'd like to hear some music by Billy Joel.	3
Hi, I want to listen to something by System of a Down.	3
Okay, Miss May I - Relentless Chaos.	2
Sounds good.	0
Wow, that's a really good song. I really like the the guitar. Thank you.	3
I would like to hear a song from The Beatles.	2
It sound like Michael Bublé.	2
Lady Antebellum, Heart Break.	0
Any preference on what you want ?	1
Sure.	2
It's a pretty relaxing track.	2
Here is Lil Peep performing Awful Things in Los Angeles.	2
Here is your song.	0
I like the tone of it in this. It's not fresh but it gets pretty heavy and It's good to see that they're still making songs like that.	2
Okay.	2
How can I help you?	0
Hi, I'm looking for a song from the K-pop group Sistar.	3
Actually, I don't have anything older.	2
Until next time, Bye.	2
Yeah. I really like her voice in this song. She has a really low voice. Can you now change it to something more upbeat or positive music?	3
Yes. Could you play something from the band Exodus, please?	3
How about stanton warrior?	0
This is a good version. Thank you.	3
I'm glad, you liked it.	3
How did you feel about it?	2
I have not heard it from before. Can you play something by J-Kwon, please?	3
How about the band While She Sleeps?	2
Hi Assistant, I would like to hear some music by Maroon 5. Can you help me?	3
Okay, Sara Bareilles. Let's see what else I can find that you may not be familiar with.	2
Yes, I found another similar song by John West have you heard of him?	2
I'm glad you liked it. See you later. Bye.	3
Okay, Same song by a different artist.	2
Can you find something earlier in their career?	3
Hi, can I hear a song by J Cole?	3
I want to hear a song by Fifth Harmony.	1
Yeah, it's taking a while to get started. Let's try a different song by that same artist.	2
All right.	0
Hello. How may I help you?	3
Okay.	2
Here's the song Kiara by Bonobo.	0
One moment here's the song called Shout Out to My Ex by little mix from their latest album.	2
No. That's all for now.	1
Interesting.	2
Similar song by a different artist.	0
Yeah, you can play starting from the bottom.	2
Any song you are looking for?	2
Hi, I need help looking for some music.	3
It's a great song. How about something a little shorter from them?	2
Okay.	2
Hi, could you play me some coffee shop music coffee house music?	3
That's pretty good. I like that one.	2
Let me see, what I can find based on Steely Dan?	2
Okay.	2
Here is Hurt by Nine Inch Nails.	2
I like the sound of that, but the one here is a little more traditional.	2
Okay, let me see if I can find you something by Hoobastank.	2
Hello Assistant, this is also excellent. Can I hear a third song?	3
I like the song. Okay, I'm finished.	2
Have you heard of artist name Porter Robinson?	2
Please wait while I search.	2
It's alright.	2
Okay, that'll definitely work. Thank you for your help.	3
Sure. Let me find something. Hold just a moment.	2
Alright. Please do.	2
One second.	0
Here is another version of that same song Uptown Funk by Bruno Mars.	2
Yeah, that's not really similar, but that's a pretty good song. I like it.	2
Is that better to your liking?	1
Hello.	3
Here is the video.	0
Thank you.	3
The Weeknd feat. Gucci Mane - Curve (Lyrics).	2
Sure let me find Metallica - King nothing for you.	2
Thank you for your help.	3
Yes, sure.	2
Do you like it?	2
Can I hear the song Vienna from Billy Joel?	2
How about the song Wagon Wheel by Darius Rucker?	2
Sure, let me find a different song.	2
Hello.	3
Yeah, It some of these bands coming up in the 80s, 90s were all into drug addictions and stuff so, it's good to see not doing the same thing now.	2
Thanks.	3
Hi. Can you play me a song by Nirvana?	3
Okay. Let's try something from a different album, then.	2
What about Kim Wilde?	0
Great, now can you play the same song Hurt by Johnny Cash?	3
I wonder if you would play me something by Gucci Mane.	2
Here is the song Whole by Chime & Adam Powell.	0
You got it. Do you want anything else?	2
Hey, really great song. Can you find something like kind of the same as that, like that genre, provide like someone else?	3
Enjoy.	2
You know I'm not a big fan of this cover. Do you mind playing a different song by the same artist?	2
Yeah, If you could play a song by them, That'd be cool.	2
You're welcome.	2
Goodbye.	2
That sounds pretty cool, too. Thanks for the recommendations.	3
Let me see what I can find. One second.	2
Here is the song called Coffee Shop Love.	2
See you later, bye.	2
Here's the song girls by Slow Magic.	0
Thank you for finding that.	3
Hey. Play something by J-Lo.	3
Here is your song called Who's That Girl by Guy Sebastian.	2
Bonobo - Animals.	0
Have you heard of the artist Eric Clapton? He is very similar to Billy Jeol.	2
Reggae tune.	0
Thank you, goodbye.	3
Okay.	2
Assistant, I don't really like what's playing. I would like to hear older material.	2
Yeah, could you play me new male artists?	3
Can we play a different album?	2
Smash Mouth - Stoned.	2
Justin Timberlake.	0
Okay, cool. That's all I want to hear. Thank you.	3
Have you heard from green day artist?	2
Sure, can you give me the name of an artist you like?	3
No, I haven't.	1
Here is Sweet 75 - Fetch.	0
No, The Cure.	1
How can I help you?	0
Ok, One sec. Here Is School by Nirvana.	2
I'm glad you liked it.	3
Okay.	2
Hello Assistant. I'd like to hear some coffee house music.	3
Okay, I'm not really feeling this. Can you play a different song by the same artist?	3
[music]	0
Hi, I'm trying to find some music to listen to.	3
One second.	0
Aw, that's a great song. Thanks.	3
I'm kind of in the mood for Tool.	2
I can help you with that. Give me one second. Here is Nina Simone performing Ain't Got No I Got Life.	2
Hi, I was hoping you could play me some music by Bob Dylan. Some of his older music.	3
Of course.	0
Sure.	2
Did you get it this time?	2
I certainly will. That's my favorite band.	2
Here is the song by Viva La Vida by Coldplay.	2
I'll go with the Christina Perri.	1
Is it possible?	2
Normally, I love this song, but I think right now I prefer something that's not quite this sad.	2
I would like to hear Shanice I Love Your Smile.	3
I can help you with that. Katy Perry - Swish Swish.	1
This is really good.	2
Sure.	2
Okay, wait for a while. Here is the Earthborn Evolution.	2
Yes, I'm finished.	2
Ok, great. Goodbye.	2
Maybe something by Amy Winehouse.	2
Okay, Thank you.	3
Okay. This is good, too.	2
Yes.	2
I don't know, What's playing.	1
Perpetual Infinity by Obscura.	0
Oh, yeah, that'll work. Thank you for your help.	3
Nope, that's everything.	2
You're welcome!	2
Sorry, what was that again?	2
Here is the song Roar by Katy Perry.	0
Okay. Yeah, I like that song. Now, can you play me maybe something from a different album from theirs?	3
Yeah, I really liked that.	2
Okay.	2
Hello Assistant. I would like to hear something from the artist Tom Petty.	3
Got it, Here is your song. Waves - Stupid in Love.	2
I'd like to hear new music, please.	3
Hi.	3
Goodbye.	2
Hi, How can I help you?	3
G Jones. Let's see what I can find that is similar to this artist.	2
Your welcome.	2
Hi, could you help me find some music?	3
Anything else I can help with?	2
Okay, thank you.	3
Travis Scott, correct?	0
I think we're done. Thank you very much.	3
No, same artist to David Kaylor.	1
You're welcome.	2
Sure. Can you give me the name of an artist you like?	3
I prefer the first one.	2
No, I did not hear anything.	2
Here is AC/DC - Back In Black.	0
Yes, pretty good. Have some good choices.	2
Something that would make me dance.	2
Oh, yeah.	2
Hi. I would like to hear stuff from Jay-Z, please.	3
Thank you.	3
I would like to hear some music by an artist similar to Katy Perry. Can you help me?	3
Here is Johnny Cash - God's Gonna Cut You Down video.	2
Here is the song Thousand Miles by Tove Lo.	0
Sure, you got it.	2
Sure.	2
Great. I am glad it brings back memories for you.	3
Here is Sleepless feat. Jezzabell Doran by flume.	2
Goodbye.	2
Okay, Have you heard of the artist name Porter Robinson?	2
He's got a pretty distinctive voice. I like it.	2
Yes, this is pretty good. I like her. Thank you.	3
Hello user.	3
Here's the song power by Little Mix featuring Stormzy.	2
Blink-182.	0
Sure.	2
Rush-Tom Sawyer.	0
I'd like to hear something by Kiss.	2
Great, have a good day.	3
This is YBN Nahmir's most recent song.	2
I'm glad you enjoy it.	3
One second.	0
Have you heard of the Velvet Underground?	2
Have you heard a group called "Honor Society"?	2
You're welcome.	2
Have a good day.	2
All right, cool. We got the cool holy music, at least.	2
Here is another song called Linkin Park - Numb.	2
Can you repeat this questions?	3
Can't You See by Poison.	0
Sure, let me find a Queen song for you. Hold on a second.	2
I'd like to hear another song by her if it's available in Tennis court.	2
Hi, can I hear something by Katy Perry, please?	3
Here's Swashbuckle - Cruise Ship Terror.	2
Here is the song The Break Up Song by Wale.	0
Hello. How can I help you?	3
I like that, he just keeps putting out good songs. Thank you for your help and for putting up with my sense of humor.	3
Okay.	2
Hold on for a second.	0
Hello.	3
Yeah, sure.	2
Let me see what I can find for you.	2
Is there another version? Play another version.	2
You too. Have a wonderful day. Thanks for your help.	3
Yes, that's right.	2
I'd like to hear some music by Taylor Swift.	2
How can I help you?	0
Bye.	2
Yeah, I was wondering if you could play me some pop music.	2
Let me play you something by each of them and see if you like it.	2
I remember the title of it. I really liked after I put it in my boombox and hit play. The trap house was really enjoying it.	3
Sure, just one moment.	2
Here is Counting Crows - Good Time.	2
Okay, Let me find that for you.	2
What song would you like to hear?	3
Here's Robert Glasper Experiment - Find You.	0
That's all I need.	1
Here's the song Walk This World by Heather Nova.	2
Similar to Katy Perry.	0
Here's my favorite song by Maxwell, the song is This Woman's Work.	2
No.	1
I'd like to listen to music by Eric Church.	2
Okay, let me see what I can find for you by Eden's Edge.	2
Okay, sure thing.	2
Can I hear something new by Sonny & Cher?	2
Awesome, thank you.	3
Thank you. This one will be perfect, bye.	3
I'm interested in listening to the band The Who on YouTube.	1
Yes, thank you.	3
This is an instrumental version.	2
Your song Fundamental Process by Beyond Creation.	0
Hi, How can I help you?	3
You know, that video isn't playing for me. Actually it says that it has been blocked from this application. I was wondering if you would play something from the Unforgettable Fire U2 album.	2
Kerry Allen.	0
Hi. Can I listen to music by Lady Gaga?	3
Okay.	2
Talk to you next time, bye.	2
I can do that. Hold on just a second. Here is My love by wale.	2
Goodbye.	2
Sure.	2
I am glad you like it.	3
Here is your song. Girl Talk - Oh No!	2
Yes.	2
This is really good track, too.	2
Let me send that again.	1
Hi. How can I help you?	3
Good song. Can you play a freestyle by J. R. Radar, please?	3
Thank you.	3
Hello, I'd like to listen some Punk music.	3
All right, can you find me workout music from the 80's?	3
Have a great day!	2
Yes, Ellie Goulding- On My Mind.	2
Okay, one moment.	2
One moment, JACOB BANKS - UNKNOWN (ESKY REMIX).	0
What do you think?	2
Hello.	3
Love Me Like a Man by Bonnie Raitt.	2
I'm finished now. Thank you.	3
Goodbye.	2
I'm glad you liked the music.	3
My music taste is impeccable.	1
So could you find a white R&B singer?	3
Goodbye.	2
Goodbye.	2
Thank you.	3
Can you find something from my different album?	3
Hi, can you find some music for me that's from Bob Dylan?	3
Here is the song called I will wait for you by Mumford & Sons.	2
Here's the song Burn it Down by Linkin Park from their album Living Things.	2
Upbeat, correct?	0
Look up.	2
I don't think I've heard this one before.	2
See you later. Bye.	2
Hold on.	0
Just one moment.	0
That's pretty cool, But can I hear the same song covered by a different band?	2
Hold on just a second.	0
Yeah, this one sounds really cool. Thank you for the recommendations.	3
Name some more bands, please.	2
Hello, I would love to hear some music by Billy Joel, please.	3
Can you play another version of this song?	3
Chicago - "Will You Still Love Me".	2
Thank you, enjoy your day.	3
This will just be a second.	2
No that's all I need.	1
Play something from a different album than her newest one.	2
Yes.	2
Here is Shawn Mendes - There's Nothing Holding Me Back.	2
Okay, what kind?	2
Would you like it still in the Christmas song category?	3
Go through the video.	0
I like this song. Show me newer music by this band.	2
Okay, goodbye.	2
Okay, now I want to hear Sympathy for the Devil. I want to hear newer material by the Rolling Stones and I think a newer song is Sympathy for the Devil.	2
That's great. Okay, I like that one. He has such a great voice. And how about one more from Maxwell? It could be one of his older songs one of his first two albums.	3
Here is Deer Tick performance Baltimore Blues number one.	2
I am wanting to listen to new music. I like the artist Fifth Harmony.	2
Here's Guns N' Roses-Sweet Child O' Mine.	0
Tattoo by Van Halen.	0
How can I help you?	0
Have you heard of the Jacka before?	2
This song is good. Okay. I'm done.	2
Alright, change the music.	1
Time After Time. That's one of my favorites.	2
Okay, cool.	2
One moment.	0
Thank you.	3
Here is you ruined Me by JC Chasez. Go through with this.	2
Thank you.	3
Here's the song Constellations by August Burns Red.	0
How about loretty lynn?	0
Have a great day.	2
Here is Californication by Red Hot Chili Peppers.	0
The River of Dreams.	0
Here is Our Last Night covering Kendrick Lamar's song Humble.	2
I will have a great weekend. Thank you.	3
Bye.	2
Sure, let me find you a rolling stones song.	2
Hello, how can I help you?	3
Okay.	2
Does that video work?	2
I absolutely can, Here is Dr. Dre performing The Next Episode featuring Snoop Dogg.	2
Yeah, that's a good choice. That's even better than the last one.	2
Rico Suave by J Alvarez.	0
Of course.	0
Hello.	3
I will be playing One by Metallica.	1
Okay, let me see if I can find some music by The Cadillac Three for you.	2
Actually, can you make it Screama?	2
Alright.	1
Thank you.	3
Talk to you next time.	0
Yep, I like that one. Play me a different one from the same album.	2
Hello.	3
Here is your song. Boyce Avenue featuring Carly Rose Sonenclar.	2
Definitely.	0
I've just heard this one a lot of times.	2
Hello.	3
How can I help you?	0
Awesome, enjoy your day.	3
Hello.	3
I need help finding music to listen to. I'm wondering if you can help me. There's a song by Rebelution called Safe and Sound. I'd like to hear.	3
Goodbye.	2
Just a second.	0
One moment.	0
Here is Linkin Park Numb lyrics.	2
Okay. I like that one. That's all I need.	2
Here is the song called Blue Ain't Your Color Live From CMA Fest by Keith Urban.	2
Never heard of her.	1
Can you play something like older material?	3
Here is your song, Cocaine Blues Cover by Red The Rebel.	1
Similar to which artist?	2
Have a nice day.	2
Hi, Could I hear something by Katy Perry, please?	3
Hello. How can I help you?	3
Here's the song I'll never let you go by Steelheart.	2
Okay.	2
Here is the Cranberries with linger. Go through with this.	2
How can I help you?	0
I'd like you to find one for me?	3
Okay, play it.	2
Here is Danny Boone performing Camo Bikini.	2
How about the song called "Obvious Child" by Paul Simon?	2
Just wait for a second.	0
Trifonov's Rendition is my favorite.	2
How about Rihanna?	2
Let's see what else I can find that for you may not be familiar with.	2
Here is Boyz II Men I'll Make Love To You.	2
Okay, Then just wait for a while.	2
Yvette Young - Acoustics EP.	0
Hello, I would love to listen to a new artist that is similar to David Bowie.	3
Hello, how can I help you?	3
This is really cool. Could you send me something that sounds like Suicide Boys now?	3
Could I have a different song by that same artist Silverchair, please?	3
Here is your song. River Road by Magnus Coloradas.	2
Awesome enjoy your day. Bye.	3
Hi, How can I help you?	3
I'd like to hear something by Pendulum.	2
You're welcome. Goodbye.	2
Thank you, the Josh Grobin version is pretty good. He has a lovely voice. Thank you so much for the help today.	3
Hey Assistant, thanks, I really like that song. Can I hear a similar song by a different artist?	3
Can you play one of their newer songs?	3
Same artist, different song. I don't like what is playing.	2
Here is Wage War - Stitch. And Oceans Ate Alaska - Hansha.	2
Have you heard of Jessie J?	2
You know the video that you chose for me it's not playing in my browser. That it's blocked it from the display. Would you mind playing me some Ariana Grande?	3
Okay, here is The Decade by Randilum.	2
Here's Tambourine Man by Bob Dylan.	0
I am looking for their Riot album.	1
That was excellent.	2
That's great.	2
Can I hear The Man Who Sold the World?	2
Perfect, glad I could help. Have a great day!	3
Okay, I can send a new video.	2
And what about Honig?	0
This will just be a second.	2
Well, thank you very much.	3
Okay, great! Here is Metallica spit out the bone. Go through with this.	2
How can I help you?	0
Thank you.	3
Here it is.	0
Nah, we're good after three of them. I appreciate it.	3
Okay.	2
Oh, yes. I have.	2
Different song same artist?	0
Hold on just a second.	0
Okay. Great. That's all I needed to know. Thank you.	3
No, I have not. Perhaps I could hear.	2
INXS - Never Tear Us Apart.	0
That was interesting. Can I hear Walking in L.A. by Missing Persons?	2
Okay, let me know how you like this?	2
Oh, Okay.	2
Let me find that for you.	2
Glad you like it. Any other requests?	3
I think I'll download that one, thank you.	3
One second. Here's the song lemon by N.E.R.D and Rihanna.	0
Okay, I'm finished.	2
Here is one of the latest song The Chamber by Lenny Kravitz.	0
Hello. Can you play something by August Burns Red?	3
Oh, no, I haven't heard of them.	1
Thank you, enjoy your day.	3
I like that song, but can you play the non remix version?	3
Here is Brave - Sara Bareilles.	0
Okay. I'm looking for a song by Beyond Creation.	2
How can I help you?	0
Hi. I'd like to hear some music by Duran Duran.	3
Okay. Yeah, I like that song, too. That's all I need right now.	2
I think that's the second or third album.	2
Thank you.	3
Okay, then. Here is the song Kiss by Prince. Go through with this.	2
Hi. I'd like to hear something about Paramore.	3
Can you play a song like this one by somebody else?	3
One second.	0
Sure thing.	2
Here's Turn Me Up Some by Stanton Warriors.	2
That's not quite what I was looking for. Could I hear some older material?	2
Simple Minds- Don't You (Forget About Me).	2
Well, that's significantly worse.	1
Here is Fight Song - Rachel Platten.	2
Here is your song.	0
Thank you. Enjoy your weekend.	3
Okay, let's look for something based on another of your favorite artists.	2
Okay.	2
Taylor Swift. Sure.	2
Bye.	2
Can you please repeat?	3
I can help you with that. Do you have any song in mind?	2
It's not playing yet.	1
Journey - City Of Hope.	0
That'll be it for me. Thank you.	3
Okay. I like this one. Thank you.	3
I don't like what's really playing, similar artist.	2
Thank you. Hey assistant, That's very cool. Again, I'd like to hear the same song by a different artist.	3
I'll listen to this one. Thank you.	3
Hi, can you help me find music in the category of workout music?	3
Hi, how can I help you?	3
Wait, okay. I don't want you to try too many though if they don't go through. Well, and you know trying to get the song to play, that's all that matters and I appreciate that.	3
It's r a p s o d y.	0
That Way Ft. Jeremih & Rick Ross by WALE.	2
Okay. Play it.	2
I would like to hear something by Tina Turner.	2
This one's really cool, thanks. That's all I needed.	3
Oh, Thank you for pointing all this music by Metallica today. I appreciate it. You know, got me in a good mood now.	3
Hi. How can I help you?	3
How can I help you?	0
Bye.	2
Thank you. This one's more calm.Cool. Well, that's That's pretty much all of the music I was looking to hear today. I'm glad you could find every song. I appreciated it. Thank you.	3
Hello. I'd like some help in browsing the music of Chicago.	3
Can I hear some newer material?	2
Go through the video.	0
I like this song. Okay, I've finished.	2
Here is your song. Bored To Death by blink-182.	2
No. This one's been playing on the radio a lot lately, and I'm not a fan of that song. Do you think that you could find a different one from the same album?	2
You are welcome.	2
Here is Payphone by Maroon 5.	0
No, that'd be all.	1
Okay, assistant. I really like this song you chose for me. Thank you so much for the help today.	3
I would like to hear Sheep.	2
Thank you for your help.	3
Here is Taylor Swift - Look What You Made Me Do.	2
Play me a a Rush cover of another song.	1
Have a great day.	2
One moment. Jackie Evancho - Nessun Dorma.	0
Hi.	3
Hello, how can I help you?	3
I think you said a male R&B artist that you are unfamiliar with, right?	3
Horace Silver - Song for My Father.	0
Can you play me a song by Taylor Swift?	3
Here's Ramones - I Wanna Be Sedated.	2
Hi Assistant. I would love to hear some music by Katy Perry today.	3
Enjoy.	2
They did on a Okay.	2
No, It's good.	1
Could I hear one more artist similar to Adele?	2
One second.	0
Thank you.	3
I like him. But can I have a different song by Lionel Richie?	2
Bye.	2
Okay. Thank You.	3
I don't want what's playing.	1
Glad, you like it.	3
Wow, I like the vocals on this song. She has really grown as a vocalist throughout her years, so I like this song.	3
Here is the song "Numb" performed by Linkin Park.	2
Thank you.	3
Let me get that for you.	2
Hello.	3
Here is the song.	0
By Helen Reddy and Bobby Darin.	0
Here it is.	0
Yeah, it's loading fine now. It just stuck a little while.	2
Ramona (Wulf) & The Paris Girls Performing "BODY Beat" (1986).	0
That'll be all.	0
How about this one?	2
Heres Cardi B - Washpoppin.	0
Great!	3
How can I help you? Have you heard about 3 Doors Down? I can help you with that when you can give me the name of an artist that you like.	3
Here's Irie-Child Live My Life.	0
Here is Linkin Park - Who Am I Song.	2
Yea, that's fine. I love Hanukkah.	2
Sure, I'll play it for you.	2
Here is Layla by Eric Clapton for your cousin.	0
How can I help you?	0
Can I hear another song?	2
No, that's all I wanted to listen today.	1
Sure, here is your song. My Confession by Josh Groban.	2
Here is the video.	0
Here is Ice Nine Kills The Power In Belief.	2
Here is Picket Fences by The Knob.	2
Bye.	2
Have you heard about Foo Fighters or Royal Blood?	2
Bye.	2
That didn't work, Either. Play something similar to Tina Turner.	2
Let me find something by Linkin Park.	2
Here is Alkaline Trio-Radio.	2
This will just be a second.	2
Who is the artist?	0
What album are you looking for?	2
What was the song you had in mind? I didn't hear it.	2
Can you play some music by Half Life?	3
This song is very instrumental.	2
It did not, unfortunately. Can you try one more?	2
I heard this one nearly as often. It's always good to hear like the songs from artists you don't hear that much.	3
Until next time. Bye.	2
Goodbye.	2
I think I know that one. Let's see.	2
Here is Mr Tambourine Man.	0
That sounded really good. Can I hear another song by him called River of Tears?	2
Yeah, go ahead.	0
Something newer. Maybe one of their latest songs.	2
Hi. Can you play a song by Adele?	3
No, play me a song by her.	1
Can I hear something from the Dangerous Woman album?	2
Okay.	2
Here's the song titled Love by Lana Del Rey.	2
Can you find me something that's a little more better?	3
Here are 6 Day Riot, a cover of the song Tusk.	2
All right. Thank you.	3
No.	1
I don't really feel like listening this song. Can you play something from a different album from them?	3
I need the song, well, they really mean.	2
Yeah, this is great, too.	2
Linkin Park (feat. Kiiara) - Heavy.	2
Okay, Good suggestion. I like that one.	3
Here's the song Arigato by Julie Bergan.	0
What kind of music does David Courtney play?	2
Okay, let me get a similar song. Here is Blank Space by Taylor Swift.	2
Go through the video.	0
Here is 'The Lonely' one of her latest song.	2
Can you play a different version?	3
Could I hear another song, a new song, new artist?	2
Hello.	3
Here is Five Rivers Band - Live Humble.	2
Sure.	2
This song is okay. Okay, I'm finished.	2
Hello.	3
You, too.	0
Different album, please?	2
Play me a different album, please.	2
Okay.	2
She's getting me one´s that don't play.	1
Chris Young, "The Man I Want To Be".	0
How about the song Kiss by the artist Prince?	0
I don't like this version.	2
Hello.	3
Sounds good.	0
Yeah, this is dope. Thanks for all the suggestions.	3
Here is Survivor performing 'Eye of the Tiger'.	2
Sure thing.	2
Great choice. Bye.	3
I'd like to hear something from a female artist.	2
I appreciate the use of guitar as it helps tell the sad story.	3
Me, too.	1
Thank you.	3
I like it. It's a very good song. Can we try another song by Midnight Oil?	3
That one's not playing. Could you find me something else?	3
Thank you.	3
Hello, How can I help you?	3
Okay, let me find Ball and Chain.	2
Can you change this to something similar by a different artist?	3
Okay.	2
Thank you.	3
Yeah. That'll be it for me, though. Thank you.	3
Can you play something from her newer material?	3
Hi. How can I help you?	3
Thank you.	3
Yes.	2
Some great song choices. Thank you very much for your help. I appreciate it.	3
Here is Green Light by Lorde for you.	2
You too.	0
And I think she is Dayna's singer.	2
No, I haven't.	1
Yes.	2
Have you listened to Fleetwood Mac?	2
Here is the song by Mumford & Sons.	2
Can you send me something a little more upbeat?	3
Hello. I would like to hear music by Justin Bieber.	3
Yeah.	0
It's a pretty heavy album, that's one machine it went to new metal instead of focusing on the usual sound. My brother in law got me into these bands and that was cool.	2
How about a song from one of their older albums?	0
Here is the song by Beatles - Don´t let me down.	2
How can I help you?	0
It's good classic rock.	2
Sure. Let me find another song.	2
Okay.	2
Let me look that up for you.	2
Yeah, it sounds like their stuff from Kida.	2
Sure! Let me get you another one. Here is the song called Mama by the Artist Genesis.	2
Here is the video Don´t matter by Akon.	2
Just a moment.	0
I got a good feeling about that.	2
I would like to listen some music from Apocalypse Orchestra.	2
Yeah, that's pretty good, I'm not really in the mood for it right now. How about a band a newer band that sounds like The Cure.	2
Okay.	2
They're pretty good, yeah. I'm going to have to listen to See ladder.	2
Can you play one of her newer songs?	3
I really like this version of the song. It's really good. Thank you so much for the help today.	3
Let me find you something.	2
Sure thing.	2
Okay, it's still playing the last one.	2
Here is FLCL OST - One Life.	0
Okay. Do you ever listen to gene watson?	2
That's pretty good. Alright. Lastly, can you play me I think it was Rock & Roll Hall of Fame celebration with Tom Petty and Prince doing a live concert. I think there were other artists there, but I know Tom Petty and Prince were there. I don't know what it was called. I'm hoping you can find it for me.	3
I've had heard pretty much of all of his songs. Do you think you could play someone who has a similar style to him?	2
This is my favorite song right now.	2
Go through the video.	0
Oh, great. Yes.	2
Have you heard the artist named Jon Lajoie?	2
You're welcome. Bye. Talk your next time.	2
Ok, let's look for something based on another of your favorite artists.	2
Here is your song Near To You by A Fine Frenzy.	2
How can I help you?	0
Can I see and try another one?	2
Perfect, thank you.	3
Here is Michael Bolton - Missing you now.	2
Oh, this is good.	2
It took me a while to get into them, but, once I got into them. I appreciate their music a lot. It's got a deep message to it.	3
Now, I'm looking to listen another song by Megadeth, it's Hunger 19.	2
Just a moment.	0
Hi, I'm looking for some new music to listen to.	3
Here is your song, Fall Out Boy - Sugar We're Going Down With Lyrics! HQ.	2
Hello, how can I help you?	3
Okay great. That's all I needed.	2
What do u think?	2
Hi. I want to listen to some music by Beyond Creation.	3
I would like to know how instruments are used to introduce this song. Could you please play me a different track, one that is from much earlier in Paul Simon's career?	3
Oh! Wow. Yeah. Isn't he special? I also kind of like different kind of music by Porcius but I can't find anything for them in here.	2
Thank you.	3
Here is Creep, by radiohead.	0
Can you spell the band name?	3
please	2
Hi. Could you play me something by R.E.M.?	3
Could you listen to a similar song by a different artist, though?	3
Oh, thanks. Could I hear something similar?	3
Phil Collins: In The Air Tonight.	0
I don't know what's playing. Can I hear a similar artist?	2
Here is An Hour Too Late by Four Hundred Years.	2
No, I haven't.	1
Go through the video.	0
Here is Gorgeous by Taylor Swift.	2
This guy likes some kind of jazz performances.	2
That'll be all.	0
How about the song: I Want To Know What Love Is by the artist Foreigner?	2
Yeah, Play me one of their songs.	0
Here's Lenny Kravitz - The Chamber.	0
Hey, can you play something by Keith Moon?	3
Oh, that one's not playing. Could I hear something else?	2
Glad you were there to help.	3
Hello, how can I help you?	3
Play something else.	2
It is really cool song. Would you play a similar song but by a different artist?	3
Just one moment. Hold on. Here is that's what I like by Bruno Mars.	2
Hey. Can I get something with newer material?	3
This will just be a second.	2
Here is Michael Jackson - This Time Around.	2
It does. Thank you. Can I hear another song? Any other songs similar?	3
No.	1
The artist is called Heart.	0
Here is Steely Dan performing Do it again.	2
Here's the song Angel by Little Mix.	0
Alright, sure things give me one of your favorite artist.	2
Here is the same song by a different artist Tanner Patrick featuring Rajiv Dhall.	2
All right, Thank you.	3
Thank you.	3
Talk to you next time, bye.	2
Okay.	2
Yes.	2
Sure.	2
Bonobo.	0
How can I help you?	0
Okay.	2
Let me see what I can find for you. Hold on just a second. Here is the Heart Wants What It Wants by Selena Gomez.	2
How can I help you?	0
Great.	3
Okay.	2
Yes, I'm familiar with them, as well.	2
This song is okay. Show me music from a different album.	2
Sent a video to the user.	0
Can you find something another suggestion other than J. Cole, please?	3
I really like Metallica.	2
Is there anything else you need?	2
Hi, I'd really love to hear some rock music.	3
Hi.	3
No.	1
Welcome. Bye.	2
Hi. How can I help you?	3
Okay. And then can you play like a more recent album now?	2
See you.	0
Thank you, did that video play?	3
How can I help you?	0
You'r welcome.	2
Please, repeat artist name.	2
Oh, this is perfect. It's so good. Alright, that's all I needed. Thank you.	3
Here is your song.	0
Actually, I have.	1
You too.	0
Bye.	2
I think you said similar to Diana Krall, Am I correct?	3
Untouchable Taylor Swift lyrics.	2
Do they have another song that's slightly less electric guitar-heavy?	2
Okay, here is Wale - Colombia Heights.	2
Thank you so much. That is such a fantastic song. I love his voice.	3
What about Randy Travis?	0
Oh, You found everything I was looking for today.	2
Hello, how can I help you?	3
This is one of my favorite songs by Llyod Banks. Thank you so much for your help, I appreciate it.	3
Counting Crows - Round Here.	2
Got it.	0
Let's Do It Again by J. Boog.	2
Okay, I can help you with that. Let me find something similar to The Beach Boys.	2
Enjoy your day.	2
What about dave pike set?	2
Okay.	2
Okay, that's pretty good. Can you play me Iconic crew song by a different artist, A cover song?	3
Go through the video.	0
Okay. How about a similar song by a different artist?	2
Have a good day.	2
You're welcome.	2
Okay, here's the song Falling Snow by Agalloch.	2
There are two options one is midnight train to Memphis and the other one is Hard-Livin which one would you like me to play?	3
Hold on just a second.	0
How can I help you?	0
All Night by R5.	0
Oh, It's a full album? That's cool. Can you play something by well, find something like a kind of Sublime.	3
I'm glad, you liked it.	3
Hi. How can I help you?	3
All right, Awesome song. How about something off of their first album?	3
Oh, That's a good song. Play me a different one.	2
Sure, Can you give me the name of an artist you like?	3
It sounds good.	2
Okay.	2
No problem! Have a great work out.	2
Okay. How about Dierks Bentley - Black?	2
Hi, I'd like to find something different to listen today.	3
Well, actually could you find another song by Christian Wallumrod?	3
That information is not available.	1
Hello.	3
Which one did you like and why?	2
Let me find you something.	2
Hello, How can I help you?	3
Yeah.	0
Hi, can you play music by Wale, please?	3
Here is Barry Manilow - Copacabana.	0
Yeah.	0
You are welcome.	2
One second.	0
Okay.	2
How can I help you?	0
Modify this what I'm listening to slightly to non descriptive.	2
The Absence - Dead and Gone.	0
Thank you.	3
That's from the TV show. With a Big Bang.	0
Alright, that's an hour and a half of goodness. That'll be the one I'll just put on and have some listening.	2
How can I help you?	0
Hi, I'd like to hear some music by Barry Manilow.	3
Here is Dystopia by Megadeth.	2
How about Avril Lavigne and Justin Bieber?	0
Here it is.	0
Cool. I like that. Play me. A different song by her.	3
Can I hear Ice Cube Today Was a Good Day?	2
Thank you, bye-bye.	3
Could I hear one more new artist?	2
Sure thing.	2
I hope you enjoyed.	3
Well, thanks a lot for your help. Bye-bye, have a nice day.	3
Could you find something by a female singer?	3
I like her shrimp, reminds me of the desert. It's very South western. Can you play me a cover of something in the South western? I like that kind of song, do you know the Meat Puppets? They kind of like that. Something from the Southwest. She looks very South western. She has brown eyes. Her eyes are closed. She looks very self lasting.	3
How can I help you?	0
No problem.	2
Is there anything else that I can help you with?	2
Strike of the Beast - Exodus.	0
Salute by Little Mix.	0
Here's the song similar to Blink-182.	0
Thank you.	3
Counting Crows - Possibility Days.	0
How about M.I.A?	1
I think you said coffee house music.	2
Here is your song, Everywhere by Michelle Branch.	2
I like that. It's good. Okay, thank you.	3
Okay. Just sent it again.	2
Bye.	2
I'll like to hear another song by Bones, It's called Soil.	2
Hi, how can I assist you?	3
Assistant, could I hear another holiday song maybe Hanukkah song?	2
A particular artist or band?	0
Harrah's tomorrow we jump by Dax Riggs.	2
Ah yes, a good one, grabs it from the start. All right, thank you very much for your help.	3
Goodbye.	2
Okay, great. This is good. Now, can you play something newer by August Burns Red?	3
See you later.	2
Sounds good.	0
Hold one sec.	0
Thank you.	3
Here is your song.	0
Can we play like a similar song but by a different artist?	2
Ah, you know, unfortunately, it's not playing In the Window on YouTube. I know this cover, and it's a great tune. So, thanks for pulling it up.	3
Yeah, it's a really catchy, interesting song. It's really cool. Can you find something from later in her career?	3
It's a bit slower than the previous songs.	2
Thank you for responding.	3
Underoath - On My Teeth.	2
One moment.	0
Can you help me with that?	3
Alright, this sounds pretty great. Thank you for your help.	3
Thank you.	3
That was pretty cool.	2
Yeah, That's exactly what I want to hear. So I'll just keep listening to this, And then we're good.	2
Awesome! I'm glad you liked it, I hope you will enjoy it.	3
Yeah. I'm not really feeling the Metallica. How about same type of song, but pick me a new one a new group.	2
It's a great early song, as well.	2
Miss Movin On by Fifth Harmony.	0
No problem! Have a great day.	2
Could I hear something more like upbeat again something more exciting?	2
Could you play something off their last album?	3
Do you have any song in particular that you would like to hear?	2
Did you want another song?	1
Here is your song. Peter Gabriel - In Your Eyes.	2
You're welcome.	2
Well, thank you very much. I'm all done.	3
Have a great night.	2
Here is Walking Away by American Authors.	2
Hello. I'd like to hear some music by Billy Joel.	3
How about days of the new or p.o.d?	0
Can I hear something different by The Rolling Stones?	2
Hold.	0
You got it.	0
Take care.	2
Thank you.	3
Here is A Case of You - Joni Mitchell.	0
Awesome.	3
Anything?	2
Hello I would like to hear some music by Bruno Mars.	3
You're welcome.	2
Is there anything else you need?	2
Sure. How about the song Angel by fifth harmony?	2
Unfortunately, all of the songs have swear words. Let me find you another artist.	2
Yes, I wonder if you can play me some music. How about some Guns N' Roses off their first album? I have time for distraction.	2
Hi, can you play something by August Burns Red, please?	3
Yes, one moment.	2
Hello.	3
Okay, I am glad it worked and you liked it. Sure. One moment.	3
Yes, let me pull that up for you.	2
Have u heard of almond Brown?	1
What about Atreyu?	0
Here is Bee Gees - Stayin Alive.	2
Hey Assistant, this song is like totally awesome and I love it and you are getting that?	3
Bye, Until next time.	2
Here is Rock And Roll Over - Ladies Room by Kiss.	2
Hi, please wait for a moment.	3
That is all for today and bye.	2
Oh, man. Excellent.	2
No, Thanks.	3
You're welcome.	2
Here it is.	0
Yes.	2
Play some coffee house music for me.	2
One second.	0
Hello. How may I help you?	3
Hi.	3
Yeah. Can I have another song by them, I guess from the album Appeal to Reason?	2
Oh, that's blocked. Try a different one.	1
Here's the Drive Slow, Homie Pt. IV by Ta-ku.	2
Anthem by Miles Dyson.	0
This song is my favorite. It is so good live.	2
Bye.	2
A new male artist that I don't know.	2
Linkin Park - Papercut.	0
How can I help you?	0
Nice and relaxing.Can I listen to a new artist who is similar to that? Something similar to Green Day.	3
Play something by the GZA.	2
I like the kind of jazz tones that this one has.	2
Go through the video.	0
Okay.	2
Here's the song In Too Deep by Sum 41.	2
Anything else?	2
Yeah, that's a nice song. I like the acoustics. Alright.	2
It's pretty good but do you how about something from a similar artist, Please?	2
How about Tone Loc?	0
Okay, I like this one, Thank you.	3
Hold on a minute.	0
Hi, how can I help you?	3
Well, it looks like the song is blocked, unfortunately. I'd like to hear another song by Oasis. It's called Gas Panic. Let's see if that one is available.	2
Goodbye.	2
George Jones, You Know who he is? He's a singer.	2
Can you play something by Medicine Head, please?	3
Okay, Here is Starman by David Bowie. Go through with this. Did you get the video?	2
This will just be a second. Here is Come As You Are by Nirvana.	2
For example the Eagles.	0
Bye.	2
Here is We Just Disagree by Dave Mason.	0
No, I haven't.	1
Enjoy the rest of your day. Goodbye.	3
That fits what I was looking for. I appreciate it. One last thing, Can you play Hurricane by Bob Dylan?	3
I know they did that song and I like that song.	2
Hey, can you play something by Fleetwood Mac?	3
That was pretty interesting.	2
I know Jagged Edge.	2
Can I listen to Lil Uzi Vert?	2
Have you heard the group called Eagles of Death Metal?	2
Oh, actually play He's on SNL. See if you can find a song he played on SNL. I think he played two.	2
Yes.	2
I have.	1
I appreciate it.	3
Awesome. I love this song.	3
Have you heard of the artist named Weezy?	2
Here is your song.	0
Power by Little Mix.	2
Hi. Today, I need some help finding music to listen to. Right now, I'm looking for a song by Yung Lean. It's called Hurt.	3
Have you heard of artist named Nick Jonas?	2
Here is your song.	0
Hi, Today I need your help finding music to listen to by Rapper Bones.	3
Here's Kim Wilde - Kids in America (1981).	0
Here is Mozart performing requiem.	0
Hello, I'd like to hear some music by Blink-182.	3
Yeah, I love this song. Continue playing this song and then we are done.	2
Do you want to hear a song by a female artist or any others?	1
Yeah, that's a good song. Can you play me some newer REM?	3
This will just be a second, hold.	2
Thank you very much.	3
Okay.	2
See you later. Bye.	2
Hello, how may I help you?	3
Yeah. Sure, why not? How about The Grateful Bed?	2
One moment.	0
Alright.	1
How about Come on Eileen performing by Dexy's midnight runners?	2
Could you say that again, please?	3
You're welcome.	2
Here is Trophy Eyes cover The Police Every Breath You Take.	2
Here is your song, LOVE by Michael Buble.	0
Awesome. Thank you. It's one and one of their best songs.	3
Here is the A-Team by Ed Sheeran.	0
Okay.	2
How can I help you?	0
Can I hear something from the album 21?	2
Thanks.	3
Usher, Alicia Keys - My Boo.	2
How can I help you?	0
What about The All American Rejects?	0
Do you have any suggesting new artists that's related to Joyner Lucas?	1
Talk to you next time.	0
Here is the song Don’t Box Me In by Steward Copeland.	2
Yeah. I like that one. Can you play some older material?	3
Let's go with the River of Dreams.	2
Yes, can you find the same song All Along the Watchtower by Bob Dylan?	2
Can you play something similar to Hi-Tek?	3
How about Coexistence by Beyond creation.	1
Goodbye.	2
Have a good day.	2
Nothing else. That was excellent. Really enjoyed the selections. Thank you so much.	3
Hi, I'd like to listen to new music. Can you help me find new music, please?	3
Hello Assistant, I'd like to hear some music by Jackson Brown.	3
How can I help you?	0
Have you heard of Roxette before.	2
Just a moment.	0
Good.	3
The song is good.	2
Josh Groban.	0
Hi.	3
Alright. Play something else.	2
That's a warm track. Can you play something a little more modern by then?	3
Okay, Then bye.	2
Do you happen to know the name of the song?	1
Hold on just a second.	0
Hi.	3
That is wonderful.	2
Bye.	2
Sure, can you give me the name of an artist you like?	3
Hold on a moment.	0
Yeah, this is a good song. I remember this when it first came out.	2
Okay. Thank you.	3
See you later. Bye.	2
I'm looking to play some music by George Garant. Can you help me with that?	3
Mellow, correct?	0
Sure, Can you give me the name of an artist you like?	3
Hello.	3
Okay, let's go even a little bit older, please.	2
Hi, how can I help you?	3
Could you play me something newer, please?	3
Most welcome.	2
How about a Redman?	0
Oh, that's a good one too, thanks.	3
Great.	3
You're welcome.	2
Okay, can you play another song for me, please?	3
Okay, little of a different sound. Not bad. I think of the two I like the first one more, the Rachel artist. Do you have one other I can listen to from her?	2
"Lost In The Echo" by- Linkin Park.	0
Here is Runaway Train by Soul Asylum.	2
Sure, let me find that song from Oasis.	2
Okay, how about the Velvet Underground?	2
Have a great day now sir and keep rocking.	2
I'm looking for some new music to listen to, but could you play me some Lady Gaga?	3
Okay, let me find you something.	2
Okay. And then can you play the next song?	2
Here is Guys Like Me by Eric Church.	2
Here is your song. Mr.Johnson's Concert Choir Performs HUMBLE.	2
That's okay, but not really what I'm looking for.	2
How can I help you?	0
Thanks very much for your help.	3
Sure thing. Here is Like a Prayer by Madonna.	2
And they're still going pretty strong, so that's cool.	2
All right, I'm going to play this from the link cuz it's not playing, but I got it.	2
It's Okay. It's playing this time, but that's the wrong album.	2
I think that's all for now. Thanks for your help.	3
Bye.	2
Same thing again Vevo must own everything let me see.	2
I really liked this song in the 90s.	2
That's pretty cool. Yeah, that's one of the first Half Life songs I heard. It was nice to hear that again. Could you find something other?	3
Here is Guns N' Roses Welcome to the Jungle live from War Memorial Stadium.	2
I want to hear something by R.E.M.	2
Sia - Santa's Coming For Us.	0
Awesome!	3
Skeme - Won't Judge You.	2
Here's the song, Mine would be You by Blake Shelton.	2
Hi, how can I help you?	3
Here's a song What's My Age Again by Blink-182.	0
Here is Shake It Off by Taylor Swift.	2
Okay. Shape of You by Ed Sheeran.	2
Here's a brand new song called One More Light.	2
Hello.	3
Well, that's cool, as well.	2
Just one moment.	0
Just a moment.	0
Oh, that's a classic. I like that one. Thank you so much for the music today.	3
Hello.	3
Can you help me?	3
Hello.	3
Sounds really good.	0
Oh yeah sure thing.	2
Jacob Banks.	0
I don't want this song. Do you have something from a different album?	2
Awesome.	3
Can I hear something by Nirvana?	2
Here's Dream by Fleetwood Mac.	0
Here's the song Friends in Low Places by Garth Brooks.	0
Great, awesome.	3
Another R&B artist similar to Ledisi?	2
Talk to you next time.	0
You're welcome.	2
How about Hotline Bling by Drake?	2
Good choice. See you later. Bye.	3
Hello. Can you play Invisible Enemy by August Burns Red?	3
50 Cent - We Up.	0
Good bye.	3
No, How about a different song by the same artist?	1
Here's the song called No Excuses by Alice in Chains.	1
Okay.	2
Here's the song by Adam Tell.	0
Ok, Joe Budden. Let's see what else I can find that you may not be familiar with.	2
Here's the song I'm Every Woman by Whitney Houston from the album The Bodyguard original sound track.	2
Check this video.	2
Hold on just a second.	0
I'm wondering if you can find something like kind of like the band Water?	2
Thank you.	3
I have found one song called Goodbye In Her Eyes.	2
Interesting album. All right. Thank you so much.	3
Just to confirm that you said August Burns Red, is that right?	2
Okay.	2
You know, I don't like this one. Can I hear another one?	2
Take care.	2
Thank you.	3
I'd like to hear something by Katy Perry, please.	3
Yes. That'll put me in a happy place. Thank you for your suggestions.	3
This will just be a second.	2
No. That one's blocked, too.	1
Hi, how can I help you?	3
You're welcome, Goodbye.	2
Bye.	2
Haven't heard of them before.	0
Sure. This will just be a second.	2
Another favorite.	0
Oh, Okay I'm so sorry I thought you were saying a little Nick's this whole time.	3
Sorry. I'll be honest with you, this is not Led Zeppelin. This is something called I don't know. It's a Stairway to Heaven song which I think it's Led Zeppelin's but that shall do. It is Led Zeppelin-like. Thank you very much. Till next time.	3
Let me see if I can find that one for you. Here is "I Don't Like Mondays" by the Boomtown Rats.	2
I listen to them from time to time.	1
Here is pick up by Bonobo.	2
Awesome. I'm going to hear the other song?	3
It was my pleasure, Goodbye.	3
Okay.	2
Awesome, Thank you. I'm done now.	3
Have you heard of R5?	2
Alright. How about something from a different album?	2
Excellent. Yes, I remember that old hit from the '80s. Thank you so much.	3
Yep.	2
Is there anything else I can help you with?	2
How about Bow Wow?	2
Here is Noel Gallagher's High Flying Birds Everybody's On The Run.	2
How can I help you?	0
Imagine Dragons.	0
One second.	0
Have you ever heard of Young Jeezy or Kodak Black?	2
Go through the video.	0
Goodbye.	2
Okay. This'll work, then. And it's a great song. Thanks for your help.	3
Hey, can you help me find music by Bob Dylan?	3
Hi.	3
I haven't heard of Royal Blood.	1
I don't like what is playing.	2
Hi, I was wanting to listen to some music from Green Carnation.	3
Sure.	2
That is very nice.	2
Here's a new one, Tongue Tied.	0
Great, thank you.	3
RIP Chester from Linkin Park.	0
That's great to hear.	2
Here is the video of Prince in 1990s.	0
Here is your song.	0
Okay. Hold, one second. "It's So Easy Appetite For Destruction" by Guns N' Roses.	2
[music]	0
Okay.	2
Well, that's pretty much all the music I was looking to listen to today. I'm glad you found every song. I appreciate it.	3
Here is heavy by linkin park.	2
Here is Taylor Swift, performing Look What You Made Me do.	2
It's a very special song. Can you play something from his album Flag?	3
Yes, let me find a different album.	2
Thank you so much.	3
Would you not like to your something by Natasha Bedingfield.	3
Okay, let me see who I can find based on Tupac.	2
Wedding reception music.	0
Exodus - War Is My Sheppard.	2
I try to, Thank you. I'm glad that you could find the song, Cuz a lot have been blocked. And, This rapper has a lot of like, Darker sounds in his music. More, Ambient sounds, Too.	3
What do you think?	2
Can you play something by the Hospital Ships but that's different song?	3
This will just be a second.	2
That's pretty hard-charging. I don't find it that similar to Sara Evans.	2
You, too.	0
Okay.	2
Let me see what I can find, It's been a while since I worked out. One second please. Here is the song, Get Up performed by 50 cent	2
Awesome. I'd like to hear one more song by Bonobo. It's called Days to Come.	3
G-Eazy No Limit.	1
Is there anything else you need?	2
That's all I need.	1
No. That should be all right.	1
Alright, can you find me a more acoustic song in that same genre of Coffee House Music?	2
Go through the video.	0
Some good old rock and roll.	2
Once again here is out of the woods bye taylor swift.	2
Hello.	3
Black midnight by Elder.	2
That's a nice one.	0
Yes. I would like to listen to Dave Hollister.	2
Hope this is helpful !	2
Do you have any other favorite artists?	2
One moment.	0
Here's your song by Lenny Kravitz called Ready To Fly.	2
Can I listen to some older material?	2
Yes.	2
My pleasure, anytime.	3
Okay, let me play you something by The Beatnuts.	2
Hello.	3
I am glad, you liked it.	3
Metallica - One.	0
Can you find something by Dave Grohl?	2
Okay, let me find you another song.	2
Hi, how can I help you?	3
This is excellent. This is from the same album, The Lamb Lies Down on Broadway.	2
Okay.	2
I don't know if I like this album. Can you play a song from a different album?	3
Here is Taylor Swift 22.	0
Okay, let me get that for you.	2
Hi there, I wanna listen to some music by Quo Vadis.	3
Hope you enjoyed.	2
And I would like to hear another song by Metallica. It's called King Nothing.	2
Okay, this will just be a second.	2
Here's the song Piano Man by Billy Joel.	0
Do you need anything else?	2
Actually, I just picked it up. I like them both. The London Calling album is pretty good. Can I hear another? Another musical band similar to Talking Heads.	2
Hi, could you play me some music? How about Little Red Corvette by Prince?	3
Yeah, I like that one. Thank you very much. You have a great and wonderful day. See you next time.	3
How about some more stereotypical Blues?	1
Hi.	3
Have a great day.	2
I'm glad you liked it. Have a nice day. Talk to you next time.	3
Sure.	2
Here's the song The Man by Taylor Swift.	0
Here's the another song If you leave me now by Chicago.	1
Pop music is my favorite, so play me Paparazzi.	2
Hey there, how are you?	3
Let's give that a try.	2
I am happy that I have helped you.	3
Okay. Thank you!	3
I am finished.	1
Please check the song. Is that the music you are looking for?	2
Check my resources.	2
Let's start with Adele, please.	2
Now, I'm looking for another song by Metallica. It's on an older album. I'm looking for the song.	2
Here is Ladies Night by Cool and the Gang.	2
Hi. How can I help you?	3
Here is Tim Garden performing Uplift.	2
Bye.	2
One second, here is the song All is well by Chicago.	0
One sec	0
No.	1
This one's pretty cool.	2
Here is 24 Karat Magic by Bruno Mars.	0
Yes, its a great song.	2
Yeah, it seems like it.	2
Okay, do you have another Justin Timberlake? That was good but something maybe a little bit slower?	2
Hello user.	3
Yes.	2
Do you think you could find a song that's not by Miles Davis? But in the same genre?	2
Sent you the other one.	0
How can I help you?	0
Can you play a song with Joe Budden as a feature, please?	3
Here's Higher by Ta-ku.	2
Alright, that's pretty good. Thank you for your help. That will be all. Goodbye.	3
Yeah, can you play me some R.E.M.?	2
Are you sure you wouldn't like to watch a movie at home?	2
Hi.	3
Thank you.	3
Hi. How can I help you?	3
Let me find something older from them.	2
And I guess I'm interested in something more specific, like new wave rock of the 80's, like David Byrne.	2
This one still not feeling it for me, can you try one more, same artist but a different song?	3
No, I don't want this. Newer material.	2
Yes.	2
I'm done.	1
Oh, Assistant, that one didn't play very well. Can I hear something different by a similar artist to Billy Joel?	2
Oh, that one is pretty nice. So, could I hear a similar artist or a different artist?	2
Can you play one of her newer songs?	3
Hello.	3
Hell yeah, now this is the song. I like this song.	2
I'd like to hear some music by Linkin Park. Similar song by a different artist.	2
That's all. Thank you.	3
Here's Gary Allan - Right Where I Need To Be.	1
Okay, have you listened to Akon?	2
Hey, can you play something in the same theme, but a little bit more mellow?	3
One moment, let me get that for you.	1
What do you think about it?	2
Okay, that's another great choice. How about since you're doing so good picking songs I like, how about something from an older or maybe one of their first albums?	3
How about Monster Magnet.	0
Thank you. This one's a little bit more upbeat. That's pretty much all.	3
That's pretty good, but can you play me a different song?	2
Older song?	0
That's quite good. How about something from a different album though?	2
Here's Visage - Fade to Grey.	0
Okay, now can you play something that's like Katy Perry?	2
Here is La Belle Fleur Sauvage by Lord Huron.	0
All I can find are Vevo videos.	1
Okay, Let me see what I can find by REO Speedwagon. Hold on. Here is Take It on the Run by REO Speedwagon.	2
That sounds good.	2
Can you try to play another version? This one's blocked.	3
Could we go with something faster this time I might suggest?	2
Okay.	2
How about the same song about a different artist?	0
Oh wow, this song is such an epic song, I like it so much.	2
Try again.	2
Hello.	3
Here we go.	0
Is there anything else you need?	2
You can just play songs by Katy Perry. I'm done for now.	1
Hi there.	3
This song reminds me back when I was in high school. I used to play this song all the time. Thank you for your help.	3
Looks like the song is actually fearless but that's okay, I'm a big fan of this song, so it's all perfect. Thank you.	3
Do you have another suggestion?	1
Did you get the video?	0
Here is a cover songs sleepless by Cazzette (Isa Gutierrez & Dom Wong).	2
Adele okay, let me find you something similar.	2
[truncated: 8,013 more rows]
