# Supplementary material for: GenPADS: Reinforcing politeness in an end-to-end dialogue system
Source: PLoS One. 2023 Jan 6;18(1):e0278323. doi: 10.1371/journal.pone.0278323 (PMC9821416; doi:10.1371/journal.pone.0278323)
Supplement: S1 Data — (ZIP) [file pone.0278323.s001.zip › GenPADS_Data_Sample/Sample_PADD/restaurent-search_pol_annotated_data.csv]

text	labels
Mexican food sit-down.	2
I'm making the reservation and I will text you the details. Enjoy your food.	3
The attire is casual and classy.	0
Hi, how can I help you?	3
There are many restaurans in Chico, ranging from steakhouses to Italian.	2
Any other requirements?	0
I'd like to eat pizza.	2
That would be affordable there.	2
Alright, And what time do you want to eat?	2
Thank you. Bye.	3
That sounds nice. Tell me how long the drive is from Fairfield, California to the restaurant?	2
The best quality.	1
I want the restaurant to be a seafood restaurant.	2
Okay, anything else?	2
Great, thank you.	3
It has 4.1 stars on google reviews. Okay sounds good.	2
Do you have any requirements for this restaurant?	1
Alright. I have 2 restaurants for you.	2
Alright, anything else?	2
It has Old-fashioned American diner food served in a retro drive-in setting featuring at-table jukeboxes.	2
There are many Italian restaurants are there. Anything specific you're looking for and your experience?	2
Okay. Thank you.	3
The second is Black Bear Diner. It’s rated 4.2 stars on google. Down-home chain serving all-day American comfort food & desserts in a woodsy setting. Best spot in town for a traditional plate of eggs, hash browns, and pancakes. Excellent food, huge portions, very friendly staff.	2
Thai food.	0
Yes, That's okay.	2
Good.	3
The drive is about 1 hour.	0
And I'm coming from the mall so I'd like it to be close to there.	2
Alright. How about Italian, then?	2
What's the address?	1
I see that it is located at 110 Exchange St, Portland, ME 04101.	1
It has 4.5 stars.	0
How many restaurant star rating?	1
Sure, give me some preferences.	2
On Sunday it would be sunny with 73 degrees Fahrenheit.	2
What type of food were you looking for?	2
Do they serve cocktails?	2
Okay, I will find a four-star and above rating Mexican restaurant for you.	2
Yes, look for places that are not too expensive and a little bit outside of Downtown.	2
Okay, let me check for you.	2
Goodbye.	3
Cozy restaurant serving traditional Mandarin dishes in a quaint & unadorned space.	2
There's no limit on the price.	1
Okay. Do they have any weekday specials?	2
Is that all?	2
Will that work for you?	2
Okay.	2
Until night? Okay, that sounds actually perfect for us. Thanks so much for your help.	3
2 pounds freshly ground beef, onion powder, salt, pepper, deli-counter American cheese and large burger buns.	2
Enjoy your meal, you're all set.	2
How can I help you?	2
Do they provide outdoor sitting?	2
Yeah, four or above. I'm picky.	2
No, get me Voodoo Donuts.	2
Yes, both of them do.	2
Yes.	2
How can I help you?	2
Seeing my biggest impostor.	2
No, this restaurant does not have sushi.	2
Welcome. Is there anything else that you would like to know?	3
Would you like me to email you the details?	3
I found a place for you.	2
Okay. Goodbye.	3
Until next time.	0
Okay, I'll do that then.	2
I've found two places you may like. I'll describe them and you can choose one.	3
Okay. Where are you located?	2
You need Italian restaurant and you are located in Austin, is that correct?	1
This will just be a second.	1
Thank you.	3
Thank you.	3
How can I help you?	2
Do any of these restaurants have vegetarian options or not?	0
Okay.	2
Yes, there are a few veggie options from their menu.	2
Okay.	2
Yeah, beach in general.	2
Not at a chain restaurant.	1
I found the perfect restaurant for you.	2
Enjoy your meal.	2
Small cantina where margaritas & cocktails complement Latin fare beneath a sky-painted ceiling.	2
Okay.	2
Could you tell me more about the first restaurant?	3
Sounds good. Thank you very much.	3
Thank you.	3
What is your price range?	1
Yes, along with other healthy options.	2
Okay, can you give me the location here?	2
Rork and fork.	0
It's at peak hours right now.	0
And that's it.	2
Sure thing. So, It looks like for American food in Woodland California there is multiple restaurants. Let me start with the highest rated one if you'd like.	2
Sounds awesome.	2
Okay, cool. Thank you.	3
I'd like help finding a restaurant.	2
Enjoy your meal.	2
Kokkari Estiatorio has a 4.5 star rating from google users.	2
That sounds good.	1
They have Mixed Baby Lettuces, Marinated Heirloom Tomatoes, Petrale Sole.	2
Sure, let me check that for you. Okay, I found five places.	2
All right, you're all set.	2
Yes.	2
Okay. Are there any other preferences?	2
Okay.	2
I'll find that for you. Hold on. One second. The most highly-rated vegetarian restaurant in the Baltimore area is called Big Bean Theory with 5 stars out of 5. It is open from 11 a.m. to 8 p.m. and located at 520 Park Ave.	2
Can you go ahead and send me over their address and phone number, so I can go over?	2
All right. Thank you for answering all of my questions I had for you today.	3
Is the Seasons open on Sundays for dinner?	0
Hold just one moment.	0
Yes, they serve a kale caesar and a beet burrata salad.	2
Is there anything specific you are looking for?	2
Just a moment.	0
1806 Capitol Ave, Sacramento, CA 95811.	0
All right. Anything else you need to say?	2
Hello.	3
How can I help you?	2
Down-to-earth counter-serve specializing in a variety of classic meat-centric & veggie sandwiches.	2
Walk-up pizza joint serving pan & thin-crust pizzas, calzones & salads with limited seating outside.	2
Give me a moment while I located California pizza in Downtown.	2
Then there is Reunion Kitchen and Drink. It's rated four and half stars and serves traditional american cuisine. Price range: more expensive, Three dollar signs.	2
Yes, I would like two more, please.	3
Let me check for you.	2
Super. Can you tell me two or three choices on their wine list?	2
Okay.	2
Italian.	0
Outback pricing.	0
Among red wine they offer Pinot Noir, Merlot, Cabernet Sauvignon and among white wine they offer Viognier, Chardonnay and Sauvignon Blanc.	2
What is your price range?	1
You've got it. I'll send an email confirmation with your reservations for two at Piatti.	2
Up to how much do you want to spend?	2
Can you send me the information?	2
No.	1
How about PF Changs?	1
What about the appetizers in small plates? What do they offer?	2
Of course.	2
That's everything.	2
Alright. And is it a fast-food restaurant?	2
And what kind of salads do they offer?	2
No that's all. Good bye.	3
I sent you the menu as well as information about Burgers and Brew via email.	3
Bye.	3
Yes.	2
What kind of food would you like?	3
Hi.	3
It sounds great!	2
I'm looking for a vegetarian restaurant.	2
How about price range?	1
Hi. I'm looking for Thai food in Boise, Idaho.	3
Okay. And also, I was wondering if there's any specials?	2
Yes, there are a few hotels which are in the walking distance.	2
Hello, I would like to find restaurant.	3
Enjoy.	0
Okay, would you like to know the address?	3
Okay, thank you. Goodbye.	3
Do you need anything else?	1
Social Restaurant and we would like a bar at the restaurant.	2
Yeah, that sounds right.	2
Italian food in Sacramento?	0
Alright, that's fine. I will go to that restaurant.	2
I want it to be based on these two specific features. We are going to choice and take out service.	2
Pizzetta 211.	0
You are welcome.	3
On Sunday, they are open from 6 p.m. to 9 p.m.	2
How can I help you?	2
What was one dessert really quick?	1
Okay, and could you give me a couple of choices from their wine list maybe some reds?	3
The first one.	0
Okay. I'll check it out. Thank you.	3
Majority 5 stars.	0
Well, I'm in California right now. I would like to find a good pizza place.	3
Is there a particular type of food or restaurant you’re looking for?	2
You know what? Actually, I'd rather have Italian.	2
And then I also want there to be order at the counter.	2
Tin Roof with a 4.0-star rating. Unpretentious shotgun shack bar & music venue with creative takes on American pub food. Located at 32 market place in Baltimore. Does that sound to your liking?	2
What are the specials?	1
Is there a dress code?	0
Okay, what type of food are you interested in?	2
Hi.	3
A lot of the ratings are 4.3 stars - 4.7 stars.	0
Hi. I'd like to plan a special dinner out at Seasons in Davis, California. Are they open for dinner on Sunday?	3
Sending info. Is there anything else?	2
Is there anything else I can help you with?	2
Clay Pit.	0
No chain stores.	1
Hold on just a second.	2
Okay, sure thing.	2
The chef is from Oaxaca City and uses locally sourced ingredients to re-create refined interior Mexican fare.	2
What is your price range?	1
Hello, how can I help you?	3
Okay, Italian style restaurants.	2
Okay.	2
I'd like help finding a restaurant in Austin, Texas.	2
Yeah, and then I'd like it to have a fun atmosphere but a sit-down place.	2
Just a moment.	0
Okay.	2
Yeah.	2
Please repeat.	3
Does Tandoori Grill do anything with pineapple?	2
Okay. So, you want me to send you information about how to get to Crystal?	2
Okay.	2
Okay and what else can you tell me about this pizza place?	2
Okay.	2
One sec.	0
Okay.	2
I'm looking for Italian.	2
Would you like to order in, go out or cook at home?	3
I'm hungry.	1
Nope. That is it.	2
Yes, I wouldn't mind that.	2
That would be all.	2
Hello.	3
Sure, let me check that for you. I see that you're in Santa Cruz. Is that where you want me to find one?	2
I will reserve for you and send you a confirmation to your email.	2
Do you have a price limit?	1
Hi.	3
How can I help you?	2
What else?	1
Do you have any preferences for the Chinese restaurant?	1
Got it.	2
Yes, it is open till 9 on Sundays.	2
Thank you.	3
Hi. How can I help you?	3
Flame Broiler.	0
Make sure that's four stars and up.	2
Okay. That sounds perfect. Could you give me the location?	3
You enjoy your meal. Goodbye.	3
You're welcome. Enjoy your dinner.	3
Something that has good ratings, good reviews.	2
What about closing?	1
Alright and you said dinner time. Is that right?	2
I need a help in finding an Italian restaurant in Downtown Chico, California.	2
Great. I'm looking forward to going there. Thank you for your help.	3
Okay, how is the atmosphere there?	2
Okay, tell them.	2
Italian or how I'm feeling? How about BMI, French?	1
5 P.M.	0
The second is called Sullivan's steakhouse. It has 4.1 stars. Steakhouse chain serving beef, seafood & cocktails in swanky surrounds with live music.	2
Which one do you want?	1
I'm trying to find a restaurant in Ocotillo, California.	2
It does, You said?	1
They opens at 11:00 a.m.	0
Modern, warm cozy atmosphere bar & eatery offering eclectic American bites such as duck tacos & local brews on tap.	2
Just one moment.	0
You're welcome, bye.	3
Hello, I'm in Charlotte, North Carolina, near the Bank of America Stadium. I'm looking for a place to eat dinner tonight.	3
972 Gravenstein Hwy S, Sebastopol, CA 95472.	0
May 20th.	0
They have a small selection of salads including a gym Caesar salad and mixed baby lettuces salad and Asian chicken salad.	2
Sure thing, Anything else?	2
I'd prefer Chinese food.	1
Okay no problem. Changing search parameters. Would you like the same preferences?	3
Great.	3
How can I help you?	2
Yes, I can hear you.	2
Okay, great you're welcome.	3
Good bye.	3
Great, can I help you with anything else?	3
Hold on for a second.	2
Does it have a bar service?	0
I'm in Washington DC, By the Capitol.	1
Okay. What time do you want to eat?	2
Okay.	2
No.	1
Perfect.	2
Do they also have shrimp?	1
Something in Italian.	2
Okay.	2
Bye.	3
Okay. That sounds good.	2
Ok, I will find that buffet restaurant. Hold on just a second.	2
Yes.	2
Okay perfect.	2
On Sunday, dinner hours are 5:30 PM - 9:00 PM.	0
Sounds like a pretty good place though. Awesome. Now do they have a family atmosphere?	2
Hi, how can I help you?	3
Hi. How can I help you?	3
That sounds kind of intriguing and they do takeout, right? So, let's try that.	2
No problem, have a good meal.	2
Okay, Pizza sounds great. Where are you located?	2
They both are over 4.	0
Can you tell me more about Pizza Guys?	2
Okay. Do they have any specials going on right now?	2
Fairly inexpensive and I'd also like a four to five star rating.	2
Sweet ginger.	0
Okay, is there any information about organic entrées on any of these?	2
That is not stated on their website.	1
I'm planning a special dinner at Larrupin' Cafe in Trinidad, Carlifonia.	2
One second while I pull up the reviews.	2
Okay, reserved.	2
This restaurant that do not serve Seafood.	2
Mission Chinese Food. Trendy crowds line up for the imaginative Chinese eats at this casual, nationally known destination. M.Y. China. Upmarket Chinese eatery featuring hand-pulled noodles, cocktails & a flashy, open-kitchen setting. Z & Y Restaurant. Basic quarters for dining on Sichuan & Northern Chinese dishes packed with plenty of spice. Country Sky. The Restaurant presents a broad menu from …	2
Okay. Well, thank you very much. You have a great and wonderful day.	3
It is located at 5940 florin road.	0
Hi.	3
I was thinking about going out.	2
Okay, that should work.	2
Address: 524 2nd St, Davis, CA 95616.	0
Okay, and do you know which one is closer to the mall?	2
Okay.	2
Hi, how can I help you?	3
What kind of food?	1
Alright and at what time?	2
Do any of those preferences matter to you more than the others?	1
I found a place called Prime Cut Modern Steakhouse with a 4.7 rating.	2
That's what I thought. Okay, I want to go with the fifth one then, The Picnic Basket.	2
Okay.	2
Unfortunately they are closed on Sundays.	2
Maybe Italian.	0
Can you tell me about the Ethiopian restaurant?	2
This will just be a second.	1
And how about pricing?	1
Hello.	3
I found a couple of place. Brick Oven restaurant and Gino's East.	1
I have some questions about a restaurant, please.	3
You're welcome, enjoy your meal.	3
They have a sample seven courses dinner menu, But their actual Menus subject to change based on seasonality.	2
Okay. Enjoy. Goodbye.	3
Yes, I need a sit-down restaurant.	2
Okay, I can help you with that.	2
Yes, there is also the curry club restaurant.	2
I would like at least four stars, as well as a full bar.	2
I am hungry for pizza.	2
Tell me.	0
You too! Bye.	3
What type of cuisine sounds good to you?	1
And also dessert.	0
Okay, thank you.	3
Do you know if there is a dress code?	2
Sure, let me find that restaurant for you.	2
Great. Well, overall that's pretty much the information I was looking to get about Seasons. Thank you.	3
Okay.	2
Great, I'll send it to you now.	3
What's the atmosphere like in on Park Winters?	1
Hold, this will just be a second.	2
Reservation for 3 people for 8:30 PM.	0
Okay, anything in particular you're looking for?	2
Thank you, enjoy your meal.	3
No, that'll do it. Oh, how about a phone number? And how late they're open?	2
Okay. I want to choose that one. Could you give me the directions?	3
The first place is Blondies, a New York Style Pizzeria, Italian restaurant, and sports bar, that serves mega slices of pizza.	2
I found Fonda San Miguel.	1
There are few hotels within walking distance of the restaurant.	1
What type of restaurant were you thinking?	1
Local oysters & clams are washed down with craft beer at this popular waterside seafood eatery.	2
What would you like to know about Cafe Beaujolais?	3
Open until what time?	0
No, they do not.	2
Within one mile.	0
The atmosphere at the cafe Beaujolais has a classic Home style feel to it with views of the Bay.	2
Hi, today I need your help finding some dinner. What should I do for dinner?	3
The Capital Grille. It has Outpost of the upscale steakhouse chain offers classic American fare & a clubby, refined setting.	2
This will just be a second.	1
Rochester, New York.	0
What kind of ratings are there for the restaurants?	1
What atmosphere do you prefer?	1
Unfortunately, Mother restaurant is closed on Sundays.	2
Excellent service, amazing food and they've always got great music playing.	3
Goodbye.	3
Okay, sounds good.	2
A sit-down restaurant.	0
Would you like this place for dinner?	3
Thank you.	3
Alright, I think I will come for the second one. Where's that located?	2
Nope, that'll be it. Thank you.	3
Japanese Sushi Restaurant.	0
Enjoy your time at Cody's.	2
Did you want me to send the address for Tselogs?	2
No reservations needed but it will get busier around 6:30 pm.	2
Yes, please. I'm looking for that.	3
See you later.	2
Nice, that works.	2
Okay.	2
Thank you very much.	3
Yes, This restaurant does take reservations.	2
Italian.	0
Okay, sounds good.	2
Goodbye.	3
And the dinner is open late-night.	2
Hello.	3
I will be going at lunch.	1
Okay, I have found a couple options for you let me describe them to you.	2
Would you like me to list more for you?	3
Hi.How can I help you?	3
And it needs to be organic and I want to eat at a table, so it needs to offer table service.	2
Okay. That sounds good. Thank you.	3
Okay, perfect, Thank you.	3
Okay. And what do you feel like having?	2
You're welcome. Bye.	3
Okay.	2
I'll have hamburgers somewhere. Can it be a 5-stars? I want the best.	2
Sure, let me check that for you.​​​	2
Go it. And forward me the directions. I'm going to head over there. I'm really hungry.	2
Thank you very much.	3
I would like a Vegan restaurant.	2
Do any of these sound good to you?	1
Good bye.	3
The first is called Lucky Robot, it has 4.3 stars. Hip option for Tokyo-inspired street fare including Asian tacos, sushi & dumplings, plus sake punch.	2
The second is Ramen Tatsu-ya, it has 4.5 stars. Popular noodle house & bar with a funky vibe serving classic ramen, with many options for topping.	2
Okay. What time are they open till tonight?	2
A popular choice is Nick’s Restaurant. It’s rated four and a half stars and serves traditional American cuisine with a moderate price range.	2
Do you want a restaurant near the Beach?	2
The Steak will take longer to cook than the Manila Clams.	2
Morton's The Steakhouse.	2
Okay.	2
The Alchemist is open until 10 and Pokey is open till 9.	2
5:00 p.m. to 8:00 p.m.? Okay. Now I'm wondering, how is the atmosphere of this restaurant?	2
What kind of take out food would you like to eat?	3
Okay, would you like me to send you the information or tell it to now.	3
When are they open?	1
5–9 PM.	0
Best Western Plus Palm Court Hotel, or Hallmark Inn at UC Davis, or La Quinta Inn.	2
Let me check that for you.	2
Here are the restaurants I was able to find for you.	2
It looks like the best place near you is the Humble Pie store. They do have Pie a la Mode. This is however a romantic location.	2
Okay, hold on just a second. I found a pizza joint for you. How about this pizza place called Golden Boy Pizza or Pizzeria Delfina?	2
Do you need a reservations for that?	1
Okay, and is there a dress code for the restaurant?	2
Okay, let me see what I can find for you.	2
Okay.	2
Okay, I can help you with that.	2
Okay, you're all set.	2
I would love to take-out.	2
Do you have a price point?	1
Long Beach.	0
Nope, thank you.	3
Yes, I would like to have pizza.	2
Correct I'm in the mood for some authentic.	1
Until next time.	0
I think something Italian.	3
Find a restaurant in Austin, Texas.	1
Thanks so much. I'll be waiting.	3
Lots of good specials like live music, full bar and you know good desserts.	2
Can you please tell me where it's located in New Orleans?	3
Perfect, you need help with anything else?	2
Enjoy your meal there. Goodbye.	3
I've found two places you might like, I'll describe them, and you can pick one.	3
Up to $30 per plate.	0
I found 2 pizza places.	1
I see that you're in Austin, Texas is that where you would like me to find you a restaurant?	3
You got it.	2
Yes.	2
Take care.	2
Hello. What should I do for dinner tonight?	3
It is a two hours eight minutes drive from Santa Rosa, California.	0
Highest rated Italian restaurant is Mandolas Deli.	0
Do you have any questions?	1
Okay, I'll go with the last one. It sounds good.	2
Alright. It sounds pretty good. I'll take it.	2
Hi, I'm looking for a sandwich shop in Boise, Idaho.	3
Sorry for that. I've found two places which you may be interested in, I'll describe both of them and you can choose one.	3
I found a few restaurants with over 4 stars.	1
I'm looking for a restaurant.	2
Thank you.	3
Okay	2
Somewhere nearby, I guess.	3
No, that's great.	2
There's about two dozen. Is there anything that you're looking for, like a location or service?	2
Yep.	2
I want to go to Erik's DeliCafe.	2
Those are the two.	0
Tell me how far they are from Michaelis.	2
Okay got it, let me see what I can find?	2
Within 5 miles of University of Texas?	0
Bye. See you later.	3
There is a Marriott Hotel within walking distance of mother restaurant.	1
Thanks, bye.	3
I want help in ordering food for dinner tonight.	2
Thank you.	3
I would like Italian food tonight.	2
I think that'd be it for today. Thank you very much for this help.	3
Just a moment. I was able to locate a Brazilian steakhouse called Fogo De Chao Brazilian Steakhouse. This steakhouse is a Upscale Brazilian chain for all you can eat meat carved tableside plus an extensive salad bar. They have a 4.5 star review and is open today from 11:00 a.m. to 2:00 p.m. and 5:00 p.m. to 10:30 p.m.	2
Cafe Amelie Oceana Grill Dooky Chase Restaurant.	0
Would you like to order take-out, cook at home, or go out?	3
Yeah, I'd like a Japanese restaurant.	2
Yeah, the first one would be good.	2
Okay. That sounds perfect. Could you give me the location?	3
Did you want to know more information? The rating for Clay Pit is 4.1 stars.	2
No. Can you send those directions to my phone?	2
What should I do for dinner tonight?	2
Okay, Bye.	2
Sure.	2
How can I help you?	2
Hi, I'm looking for a restaurant suggestion in Charlotte, North Carolina near the Bank of America Stadium.	3
No price limit.	1
What kind of desserts?	1
And that one's on the more expensive side, correct?	2
Great, thanks.	3
That'll work.	2
Alright.	2
Okay.	2
Thank you.	3
Okay.	2
Any price point?	0
I need help looking for a barbecue restaurant to eat at.	2
I'll go with that last one. That sounds good.	1
Yes, please.	3
Goodbye.	3
Tell me a little about that place.	2
Great.	3
It is kid friendly as well.	2
Would you like a place with special?	3
Excellent, I can help you find a place to eat, what type of cuisine sounds good to you?	3
Okay, I found a few pizza restaurants near you with slices.	2
How many restaurant star rating?	1
They start at 1 p.m.	2
They're all sandwich shops. Okay. Erik’s Deli Cafe. Casual cafe chain serving gourmet deli sandwiches, Housemade soups, Salads & baked goods. What else can I tell you about?	2
Classic Southern Italian comfort food in a homey space that works for both families and dates.	2
One second.	0
The weather this week is partly cloudy with a high of 70 degrees.	2
Between 6 to 7 pm.	0
You're welcome.	3
They do not appear to have dinner on Sundays.	1
I'm in Midtown, Sacramento, California.	1
Okay, so instead of Italian you would like to have burgers?	2
Okay, I can assist you with that. What type of food were you interested in having for dinner tonight?	2
Tell me about Uncle Vito's.	2
Opened from 11 am to 9 pm.	0
Here is the restaurant called Cafe Brio.	1
Hello.	3
Actually, something expensive would be nice, but whatever you can find.	2
Actually, I'm looking into a Thai restaurant.	2
Oops, I'm sorry!	3
Hi, how can I help you?	3
Can you give me a location?	2
What are some hotel combinations nearby?	1
What should I do for dinner tonight?	2
Okay. Thank you.	3
I'll go with that Cuisine. Thank you for helping me.	3
I'll pick that then, Cholo's.	2
No there's no dress code, attire is casual.	1
Great.	3
07:00	0
Tell me about Togo's sandwiches.	2
The hours for this place are from 11:30 a.m. to 9 p.m.	1
Hi. How can I help you?	3
I'm showing a couple of restaurants near the University of Texas will that be okay?	2
Let you know there are a handful of Italian restaurants, So try to help me and narrow it down.	3
Anything help you with today?	2
Thank you.	3
I'm looking for authentic Creole Cajun food.	2
They open hours on Sunday are 6 p.m. to 9 p.m.	2
I'm hungry. I'm looking for pizza nearby in Davis, California.	2
See you later, Bye.	3
Yes.	2
I'm looking for some American cuisine.	2
And anything else?	2
Hi, I'm in Baltimore, Maryland near John Hopkins University and I'm trying to find a place to eat dinner, right now.	3
A high of 73 and a low of 50.	0
One second while I look into this. Just a moment.	2
The second is Napa Wood fired pizzeria. It has 4.1 stars as well. Informal Italian spot with tables in a large courtyard focuses on hand-tossed, wood-fired pizza.	2
Welcome. Bye. Until for next time.	3
The second one.	0
How about M & J Bistro?	1
What are the hours? What time they close and open?	1
Tell me more about number four.	2
Sounds good. Any preferences?	1
Awesome! I appreciate your help.	3
At least four.	0
Okay. And which of those selections have the most locally sourced ingredients?	2
Okay, what else?	2
How can I help you?	2
Hi. How can I help you?	3
I want it open all day specially late at night.	2
Here is a description.	1
This will just be a second.	1
I have found a few restaurants.	1
The second is grilling barbecue and has 4.7 Stars easy going but there's enough healthy BBQ.	2
You're welcome, have a great night.	3
Charlotte, North Carolina.	0
48 minutes.	0
Sure where?	2
What kind of atmosphere are you looking for?	2
Hello.	3
Anything else I can help you with?	2
I am currently in downtown Davis, California.	1
Okay. Can you give me hotel recommendation that is walking distance?	2
Alright!	2
Downtown Davis, California. That's right.	0
What are the price limits?	1
They have a wine bar they serve Italian food as well as Pizza they are open from 10 a.m. till 10 p.m. Their price ranges between $11 and $30.	2
How can I help you?	2
The Pie Spot, where is that one located?	1
Tell me more about Dai Due.	2
Okay and what else?	2
Making the reservation right now. Is there anything else I can help you with?	2
A three-star.	0
Great. Would you like me to book a table ?	3
You're welcome and have a nice day and goodbye.	3
I'd like to find a restaurant in the Rochester, New York area.	2
Wow. That's a good rating. Where are they located?	2
I would like a restaurant that is not too noisy.	2
On Sunday, the Seasons is open from 11:00 A.M. to 2:00 P.M.	2
You're welcome, goodbye.	3
Okay.	2
The price limit can be $30 per person.	0
Thank you. You too.	3
Okay.	2
Yes, I would, please.	3
4 or 5 stars.	0
Okay.	2
Any preferences for this restaurant?	1
That's fine.	2
Hello, what can I do for you?	3
Perfect, thank you so much. I appreciate your help today.	3
And are there any hotels within walking distance?	1
Bye-bye.	0
You are all set, Take care.	2
Okay, let me help you with that.	2
Okay. Thanks. That's all I needed.	3
I'm trying to find a restaurant in New Orleans, Louisiana somewhere in Downtown.	2
I think go out.	3
You're welcome, Have a great evening.	3
What kind of dessert would you like?	3
I think I like the ordering.	3
I would also like to make sure that they are currently running some specials for like a family order, you know, something around $20-$30.	3
Hello.	3
The Spice Jar.	0
It's highest rated but how many reviews does it have?	1
Okay, are you looking for a sit down restaurant or something fast?	2
Great, where is the Delfin located? That one sounds good.	3
Do they have deals? How much is their plates? Are they reasonable pricing?	2
Okay and how many people are staying in?	2
Sound's good.	0
Hello, how can I help you?	3
Bye.	3
Price range should be in between $50 to $200.	2
When will you be dining?	1
You're welcome. Until next time.	3
Less than $20.	0
Okay. Could you tell me about the dress code of the restaurant?	2
Alright.	2
Okay.	2
Okay, I can help you with that. What else can you tell me?	2
Go out, I think.	2
Sounds good. Send the info to my email. I'm going to start now.	2
I'm looking for a sit-down cab and it's something that's open late.	2
Sounds great.	2
Ok sounds good.	2
Okay.	2
Enjoy.	0
I'm looking for a restaurant tonight. I was thinking about a nice Japanese restaurant, high-end formal.	3
The second one is called Super Taco Mexican Restaurants has 4.3 stars.	2
Okay. Well, thank you for all the information that you gave me about the Cafe Beaujolais. I appreciate it. That's all I was looking for.	3
Okay, no problem.	2
Okay, Great. And what city?	3
Good choice	3
Either one, but, please make sure it's near downtown and it has a cozy feel to it.	3
Hi, how can I help you?	3
At least three stars.	0
Sure, where are you?	2
Okay, a 3-minute walk. It's pretty good. Oh, overall that's some really good answers you gave me about Seasons in Davis, California. So I appreciate that. Thank you.	3
What's the third choice?	1
That sounds good.	1
Okay, is that all?	2
Where is that located?	1
I can help with that. Would you like to order in, Go out or cook at home?	3
Goodbye.	3
You bet, it's right next to the beach. You can see the beach. The atmosphere is warm and inviting very uplifting.	2
Okay. What else?	2
Coriander average is 7 to $10 per entry while sway averages between 10 and $18.	0
Yeah, sure thing. No problem.	2
Okay perfect! Let me look that up for you, one sec hold. I have located a few restaurants, Bufalina and Home Slice Pizza. Did you want to know more information?	2
What would you like to know?	3
It should have outdoor seating.	2
The Picnic Basket. Counter-serve cafe near the Santa Cruz Boardwalk offers locally sourced American eats and a patio.	2
I would like to cook at home.	2
Anything in particular?	2
Park Winters requires a dressy attire.	2
Okay. I think I'm going to try Pad Thai House.	3
Yes, I can help you with that.	2
No, that's good.	2
Two.	0
I also prefer table service.	1
4th Raw Power Juice Bar.	0
I want to cook at home.	2
Awesome. Yeah, I'm going to go and check them out. I'm glad that you found a restaurant for me to eat today.	3
Uncle Vito's Slice of New York, Old-school parlor & bar providing New York–style pies with custom toppings in quaint quarters.	2
How about ratings?	1
Okay, any questions?	2
What else can you tell me?	1
Thank you.	3
Togo’s Sandwiches, at 902 Ocean Street.	0
Have a great day.	3
What's the dress code?	1
What atmosphere do you prefer?	1
Yes, I can. Let me look at that menu for you.	2
Park Winters is open on Sundays. Dinner begins promptly at 6:00 PM. They host events on the weekends, so please call ahead if you plan on having dinner their this weekend.	3
Are there any other preferences?	1
Yes.	2
Are the ingredients.	0
Sushi Cafe, Kru Contemporary Japanese Cuisine, Mikuni Japanese Restaurant & Sushi Ba, Ju Hachi and Nishiki Sushi.	2
Alright.	2
Sounds interesting.	0
No.	1
How can I help you?	2
Yes.	2
I am looking for a place to have dinner tonight.	2
When are they open for dinner on Sundays?	1
Okay, where are your right now?	2
Hi, I'm looking for a place to have dinner tonight.	3
That's it.	0
Thank you. Alright.	3
Okay, what else?	2
Super.	0
Perfect. Thank you so much. Have a great night.	3
How can I help you?	2
Chinese food.	0
Okay, hold on just a second.	2
Chicken.	0
Okay.	2
What city?	1
Open till 10 p.m.	0
Okay, then I'll take that place. Send me the directions to my email.	2
I can help you with your search for food.	2
Anything else?	2
Sure. I can help with that. I see you are in Laguna Beach, California. One moment.	2
Okay, what else?	2
No, that will do.	2
Sure.	2
Good bye.	3
I see that you're in Austin, TX, is that where you want me to find your sandwich shop?	3
I found 2 american restaurants with a full bar. The first is called The Bonneville, It has 3.8 stars, the second is called Roaring Fork. it has 4.2 stars. Erie modern and upscale restaurants known for New American place and creative cocktails, which one do you want?	2
That's good. Now I'm wondering, do they serve cocktails?	2
Hello. How can I help you?	3
Okay and is there any kind of dress code?	2
I can look for one that does.	2
Hi, how can I help you?	3
I want a pretty affordable price, not over $25 a meal.	2
Let me describe a couple of options you can choose from. sound good?	2
American.	0
Hi, I'm looking for a restaurant in La Hoya.	3
How can I help you?	2
I can help you with that. What would you like to order for takeout?	3
Okay.	2
Terrific. Thank you. That's all I had.	3
My price limit is $75 per person with two people dining.	0
Is there a dress code?	0
Okay, do you have any preferences?	2
Five star.	0
Ok. I can help you.What type of food are you looking for?	2
Okay. Where?	2
Zazu kitchen, Farm, Mabel's Pizza and Peter Lowells.	2
Okay, you got it.	2
How can I help you?	2
Hold on.	2
First, I found Nick’s Restaurant. It’s rated four and a half stars and serves traditional American cuisine. Price range: moderate, or two dollar signs.	2
On Sunday they are open at 5 p.m.	2
What were you thinking of eating in Rochester?	1
Can you repeat that?	2
Castro Cafe is a restaurant with large windows serving traditional diner fare for breakfast, lunch & dinner. It's a popular local favorite with a 4.2-star rating.	2
Where are you right now?	1
Sounds good, thanks.	3
Currently they have red wines from Navarro, Merry Edwards, Dutton Goldfield and hartford court.	2
And we would like it to be family-friendly.	2
It serves Classics Italian fare such as spaghetti bolognese & veal Parmigiana is served in a warm setting.	2
They are kid friendly with a casual atmosphere.	2
Okay. I choose that one.	2
Well, my price limit is up to $100.	2
Thank you.	3
Did you have any preferences?	1
911 SW 10th Ave, Portland, OR 97205.	0
Hello.	3
Okay anything else?	2
Alright.	2
Sure, I'll.	2
Is there anything else?	2
4.6 stars. British-pub-inspired spot with elaborate pizzas, Plus a house brewery specializing in Hoppy beers. Will that work?	2
Do you want me to give you the highest rated one?	3
Let me describe a couple of options you can choose from.	2
Inexpensive with table service. got it, searching.	2
What city will you be dining in?	1
The extent of seafood you would like to have Italian food.	2
Thank you.	3
What should I do for dinner tonight?	2
Okay, reservations for two at what time?	2
Do you have a price limit?	1
Okay and what type of food do you want?	2
Okay, and what else?	2
Can you let me know if there's any specials on fish tonight? I'm looking for a place that does have really good fish.	3
Okay, enjoy your meal.	2
Veg On The Edge.	0
Yes, they're open from 5:30 p.m. to 8:30 p.m.	2
What's their hours tonight?	1
I prefer casual sitting.	1
What city are you in?	1
Hello. How can I help you?	3
Okay and anything else?	2
Would you like to order take-out, cook at home, or go out?	3
Yes, they are open on Sunday from 5 pm to 8 pm for dinner.	2
What do you want to eat?	2
Yes.	2
Okay. That's all.	2
How about the picnic place?	1
What type of food would you like and in what price range?	3
Hi Assistant, I'm looking for a restaurant in La Jolla, California.	3
Okay, Thank you.	3
Can you email me the directions? I'm going to head over there soon.	3
That's perfect. Thank you.	3
They close at 9 pm, would you like their address?	3
Yeah, can you make me a reservation for two people tonight at about 8:15?	2
The address is 970 McKinley St, Sebastopol, CA 95472.	0
Yeah, I have a few things. I'm looking for outdoor sitting to be able to sit outside, possibly live music if that's available if not, that's okay and a 4-star rated and above restaurant.	2
And do you know if they have any reservations available tonight? We have a party of four people.	2
Okay, and then how long is the drive from Santa Rosa, California?	2
I'm looking for a place to have dinner tonight.	2
I want five stars or more if I can.	2
Okay.	2
I would like Thai food and not too expensive.	2
Okay, let's see what we have.	2
No, that's it.	2
I'm looking for a Hawaiian restaurant which has $10 to $30 of a plate.	2
Do they take reservations?	2
Just a moment.	0
It was my pleasure. Enjoy.	2
What details?	1
For Italian restaurants I have Sotto Mare Oysteria & Seafood, Bella Trattoria, Burratta.	2
Okay. Is the drive long from Santa Rosa, California to this restaurant?	2
You're welcome, have a great day.	3
Okay, reservations for 3 at 8:00 PM.	2
Okay, should I tell you the information now or send it to you?	2
Okay.	2
Sounds good.	1
Good.	3
Got it!	2
What kind of restaurant you looking for?	2
There are no hours listed for Sundays.	1
So no particular preference?	1
I think Avatar sounds good. Sounds great. Thanks.	3
The third is sushi ran. It's rated 4.5 stars. Longtime Japanese restaurant/sushi specialist known for fresh fish delivered daily from Tokyo.	2
I also have a few other options.	2
How can I help you?	2
Awesome.	0
Yeah. There are two Thai restaurants.	2
Did you say 5th street?	2
Indian food with Same preferences got it.	2
What type of food do they serve?	2
You're welcome. Enjoy your meal.	3
I can help you find a restaurant. What type of Cuisine are you in the mood for?	2
Great, the address is 2307 Manor Rd Austin, TX 78722.	3
Anything else?	2
Does Park Winters offer salad? How long is the drive from Fairfeild, California to Park Winters restaurant?	2
I would like for the price to be under $40 per person.	2
Where are you located?	1
Chicken alfredos.	0
And how much do you want to spend?	1
Are they open on Sunday?	2
Yes.	2
Yeah, give me one with a fairly decent reviews, four star.	2
Hello.	3
I see you are in Austin. Is that right?	2
I wasn't able to find any 5-star rated restaurants, but I did find a few that are around 4.1 to 4.7-star ratings.	2
Oh, that's fine. Could you go ahead and send me information about that, please?	3
And what's rating on that?	1
All right, that's all I need to know.	2
Yes, please.	3
How can I help you?	2
Okay.	2
Okay. I want to find some Mexican food.	2
Is that where you want to eat?	2
What are they?	1
Let me see.	2
Ferry Building Marketplace, 1 Ferry Building, 11A.	0
Takeout service, and that will allow children.	2
I need a place for lunch.	1
I can help you with that. What else can you tell me?	2
Yes, I just sent it to your email. They are known for their gluten-free rice noodles.	2
Thank you.	3
You are in luck Austin Texas has many American restaurants is there anymore specifications that you like about the restaurant?	3
Okay.	2
Just a moment.	0
Alright.	2
What atmosphere do you prefer?	1
Does Mothers take reservations?	2
Or Napa Flats Wood-Fired Kitchen - Austin.	2
Well, I'm looking for a place with a really nice salad bar that serves steaks.	2
Okay, awesome. That's actually something that I'm looking forward to then, cuz those are my preferences.	2
No.	1
Okay. I'm finished. Bye.	3
You're welcome, Until next time, Bye.	3
I have Bella Trattoria and Beretta and the Italian home made company.	2
Oceana Grill.	0
Okay, Could you tell me more about it?	2
Hi. Today, I need your help finding dessert to eat in Portland, Oregon.	3
Somewhere north of San Diego, a beach town.	1
Hip, eco-minded burger joint with all-natural meats, housemade buns, shakes & interesting beers.	2
I'm looking for something that has outdoor dining.	2
Hi. How can I help you?	3
Blossoming Lotus. Organic vegan fusion dishes, including some raw foods, served in a casual, stylish room with a bar.	2
I will send you that recipe to email. Enjoy your dinner.	3
They have Sweet Corn & Shrimp Risotto, Petrale Sole, Grilled Ahi Tuna.	2
Alright, so I'll go with the first one.	2
Caesar, the wedge, pickled beet, daily tomato salad are few of the salads on their menu.	2
Is there anything else?	2
Here are a few places: Jamba Juice or Fruittitude or Lean and Green Cafe La Jolla.	1
When do they open for dinner on Sunday?	2
Sakura Japanese Steakhouse and Sushi is a top and best restaurant with dinner specials during the week.	2
Downtown.	0
Hello.	3
I will look into that for you. Hold one moment. Unfortunately, they do not offer desserts.	2
Okay, What are some options?	2
I'm looking for a place to have dinner tonight.	2
How about Piccolo Forno or Lidia's Pittsburgh or Sienna Mercato?	1
Next is The Sandwich Spot, a regional chain known for original, cheekily named sandwiches plus a build-your-own option & salads.​	2
Do you know which one is more expensive?	2
I'm hungry.	1
Eight cuisine and wine or Sakura bistro.	0
You got it, sending it now.	2
It has 4.5 stars.	0
Oh great can I help you with anything else.	2
Thank you.	3
Thank you.	3
Hi, how may I help you?	3
I would like it to be like four star and above.	2
I'm looking for some you know, a casual dining atmosphere.	2
What else?	1
That's it.	0
AMAZING!, Great food!!!, Great apple pie and tiramisu!, The people super friendly, Don't miss!	3
The directions have been sent and here is the address: 7702 Fay Ave, La Jolla, CA 92037.	2
I'm looking for seafood but I'd like to have live music and something by the water.	2
What is your price limit?	1
No. That's it.	2
Okay, I got it. Thank you so much for your help.	3
Okay, any other preferences?	2
Hi, could you help me find some information about the restaurant Mother in Sacramento, California?	3
There is no Colombian food in Sacramento. Did you want Latin Americans instead?	2
I need them to be within 5 miles of the University of Texas campus.	1
Thank you very much. See you later. Bye.	3
Okay. I have your details on file. Your order will be ready for pick-up in about 20 minutes.	2
Oh, great. Sounds perfect. Can you send me the information for the restaurant?	3
Okay, I found a few places that match.	2
One second, please wait.	3
You are welcome! Bye.	3
Teotihuacan Mexican Cafe.	0
That'll work.	2
A late-night Mission eatery serving up way-better-than-traditional pierogies like their bacon and cheese (which is often available wrapped in bacon) on a rotating menu.	2
I will choose first one.	2
Thank you, goodbye.	3
They serve Beet salad and Caesar salad.	2
Ok. Just one moment.	2
600 calories for one serving.	0
Okay, great.	2
What type of food are you thinking of.	1
Hello, how can I help you?	3
The restaurants I was able to find for you are Pizano's Biba Ristorante, Italiano Ann, Eatuscany caffe.	2
Here is the address: 30822 coast highway.	1
I want good quality but not expensive. Driving.	2
The second is La Comida, It's unfussy outlet serving Mexican basics in a relaxed, shopping center setting.	2
You're welcome. Goodbye.	3
How can I help you?	2
Okay. By 9:30, okay. Now, I'm wondering do they have the ability to get a reservation?	2
I'd like for the restaurant to be open late.	2
Do you have a price limit?	1
The first one you mentioned.	1
Okay.	2
Thank you, goodbye.	3
Alright Goodbye.	3
Vegetarian or does it matter?	0
Which type of ratings do you prefer?	1
Could you please repeat that?	3
Do you have any other preferences?	1
Okay. That sounds good. I think I'll try that.	3
Actually, I want a different restaurant.	2
I choose Zoccoli's, then.	2
What kind of salads do they offer?	2
Well, I actually need it to be formal setting.	2
or Taco Bell.	0
Hi. How can I help you?	3
Okay, where is that located?	2
Hello. How can I help you?	3
Mexican food.	0
Thank you.	3
Are they open for lunch?	2
How can I help you?	2
I like Thai food.	2
Goodbye.	3
Here’s a list of three popular restaurants nearby.	1
How far a walking distance is the closest hotel?	1
Okay, Great.	3
Sure thing. What can you tell me about it?	2
Sure. Sounds good.	2
Hello, I have some questions about a restaurant in Sacramento, California called Mother.	3
Hi, how can I help you?	3
Yes, There are a few hotels within walking distance. The closest one is the Hallmark at UC Davis which is a two-minute walk away.	2
Can you describe it?	2
Let me describe a couple of options you can choose from. Sound good?	2
I'd like to keep it under $25 a plate.	2
That sounds good. What kind of desserts do they have?	2
Yes.	2
Sounds good! any particular preferences for the restaurant?	2
Would you like me to book a reservation for you?	3
Can you tell me more about the first one?	2
Hello.	3
I found 5th Street Steakhouse. It is rated 4.5 stars on google. White-tablecloth restaurant known for prime beef in cozy surroundings with a wine list & full bar.	2
Which one do you want?	1
Thank you.	3
Counter serve establishment providing burritos & other familiar eats, plus a salsa bar.	2
I only found a Mediterranean / Greek food truck along with other Mediterranean restaurants.	2
Okay,what type of cuisine are you looking for?	2
You're welcome, enjoy your meal.	3
Are you looking for a place that is kid friendly?	2
I was hoping to either go for Italian or Mexican.	2
Do you prefer a certain location?	1
Is this $20 per person or total for everyone?	2
What atmosphere do you prefer?	1
Desserts and delicious. Is that all?	2
I would like some good pizza joints.	2
Open until midnight is of most important. Got it. I will now find the Mexican restaurant.	2
You're welcome. Enjoy your meal at Mac's Philly Steaks.	3
I want a slice of pizza.	2
And what else?	1
I'd like help finding a restaurant.	2
Do you have any more details?	1
That sounds great. Thank you.	3
What is your price limit?	1
Okay I found a few suggestions.	2
Thank you.	3
Sure, what would you like to know?	3
Okay, where are you located?	2
That sounds great. What is the address?	2
That sounds good. I think I'll go there. Thank you.	3
Do you want the number?	1
I'm looking for a place that has an atmosphere that's okay for families and that has it served family-style.	2
Okay, I can help you find that restaurant. What are you looking for?	2
I appreciate your help.	3
One second.	0
Ristorante Luciano.	0
Well, okay. And are they running any specials?	2
China Wok sounds good. Can you send me the location?	3
What are the open hours?	1
No, that's all.	2
Hi. I'm looking for a vegetarian restaurant in Nashville, Tennessee.	3
Great, enjoy.	3
Enjoy your meal.	2
Oh, perfect. Give me the address, please.	3
Yes, please tell me about that.	3
It is a casual environment with Counter-serve operation with an artful vibe offering seasonal vegetarian dishes, plus beer & wine.	2
Okay, What is your question?	2
Hello. How can I help you?	3
Okay, got it. What kind of Italian restaurant are you looking for?	2
On Sunday, they are open from 11 AM to 2 PM and 5 PM to 9 PM.	2
How about something that stays open until at least 11:00?	1
You've got it I'll look for Italian food for you.	2
The burger Saloon.	2
I found a place called Elevation Burger.	2
Where are you located?	1
Okay.	2
One moment please.	3
Okay.	2
Okay. What's the hours of that place?	2
Hi, I'm looking for a sandwich shop for lunch tomorrow.	3
Do you need to know their hours?	2
Tell me about the first one.	2
I'd like to help with finding a restaurant.	2
Thank you and bye.	3
Okay, sure thing. So you will be going to Pizano's Italian restaurant in Sacramento, California.	2
It does not matter.	1
It's open from 5 to 8 PM on Sunday.	0
Okay.	2
Yes.	2
Okay, I want a restaurant that's 4.5-stars or higher.	2
Less than $20.	0
Yes.	2
Okay, sounds good.	2
Thank you so much.	3
I'm looking for a steak house.	2
Hello, How can I help you?	3
Yeah, I need to know when they are open for dinner on Sunday.	2
Hello.	3
Okay, what information can I assist you with?	2
There is L’Envoye, “La Saint Pale” Beaujolais, Burgundy, France 2016 , Basa, Telmo Rodrigez, Rueda, Spain 2014, Paco & Lola, Rias Baixas, Spain 2013, Tablas Creek, Patelin de Tablas Blanc, Paso Robles 2015.	1
Hold on.	2
Oh! Cool.	2
You're welcome, Enjoy your meal.	3
I like the second option.	2
Enjoy	0
And how about pricing?	1
I am in Austin Texas	1
Amazing.	0
Park Winters has a hotel on its premises.	0
Could you tell me a little about the restaurant and also the rating that it has?	3
Upscale, Airy Italian restaurant within the JW Marriott Hotel featuring housemade pastas & more.	2
How about Woodland Black Bear Diner?	1
Sure.	2
Are there any hotels nearby that I can possibly walk to?	2
Yes!	2
Hi. What should I do for dinner tonight?	3
Do you have any preferences for the type of restaurant?	1
Hello.	3
I have made a reservation for you.	2
Alright.	2
The price range is showing two dollar signs, so roughly about $15 to $25 a plate.	2
Cheese, bacon and mushrooms and mayonnaise.	0
Okay.	2
Bye, talk to you next time.	3
Those are the two. Which one do you like?	3
One sec.	0
I would like a barbecue.	2
Neapolitan pies, homemade pastas, mozzarella bar & wine in an upscale space with bar & lounge.	2
What else?	1
Austin, Texas.	0
Okay, Got it. Is that all you need?	2
Great, enjoy your meal.	3
What can I do while I'm in New York City?	2
Yes. There is also another option.	2
I want a pizza restaurant in Davis, California Downtown.	2
Okay.	2
It is recommended to book reservations there. So, would you like reservations?	3
Hello, how can I help you?	3
Bird and the Bottle has brunch specials as well as dinner specials, as well as drink specials nightly. However, I'm sorry but no peanuts.	3
Yes, this is a casual.	2
Okay. What city would you like me to check?	3
You're welcome, bye.	3
American Cuisine.	0
I would like to know, what are Mother's hours of operation for dinner on Sunday?	2
Awesome, And then I'm looking for dinner, So at about 7:00 p.m.	2
So, can you please suggest me the restaurant?	3
Excellent. Thank you for your help.	3
I would also like some spring rolls.	2
I need it to be downtown.	1
What is its rating?	1
Okay. Once we pick one, we will look at the specials.	2
I have found two places.	1
Wooden book that for me your maker.	2
There is nothing specified but it is a relaxed, classy eatery offering a rotating menu of locally sourced American fare & craft cocktails.	2
Italian food.	0
Okay great. Thank you.	3
The special at the Mexcaleria Oaxaca is the house burrito.	1
Hello!	3
Okay, which one of those is open the latest?	2
Any other preferences?	0
Hello, How can I help you today?	3
Okay got it. You want a steak house. Tell me more about what else you're looking for in the restaurant so I can narrow your choices down.	2
I would also like a 24-hours restaurant.	2
Thank you. Have a good day.	3
2451 S Capital of Texas Hwy, Austin, TX 78746.	0
Zoccoli's Delicatessen, at 1534 Pacific Avenue.	0
Do you prefer any ratings?	1
You're welcome, enjoy your dinner.	3
Okay, great. Anything else?	2
Maharani Indian Cuisine.	0
Do they serve barbecue foods?	2
How about this pizza place called Golden Boy Pizza?	1
Hi, you got it. What are you looking to quench your taste buds?	3
It does sound good.	1
Casual.	0
Okay. Where would you like me to find a restaurant?	3
I would like to pay not more than $15 per plate.	2
Good. Sure thing. Where do you want the restaurant?	3
Oh, that is perfect. And what time they open till?	2
Next, I have Broadway also rated four and half stars, serving new american and international dishes. It has a more expensive price range, or three dollar signs.	2
Yes, I'm looking for a sandwich shop.	2
I have found Paesanos and Biba Ristorante Italiano and Pronto.	1
Goodbye.	3
Okay. Do they have any specials running right now?	2
It has outdoor seating in Austin.	0
Okay, I can help you with your search in Rochester, New York.	2
Three or higher, How many drug arrests star rating 3?	1
Ferry Building Marketplace, 1 Ferry Building, 11 A.	0
Okay, pizza. For how many people and what size?	2
Awesome. Thank you for your help.	3
Okay, goodbye.	3
Five-star, Please.	3
I was looking for most importantly a restaurant that has some good and free options, but also I would appreciate it if I could eat outside while I owns up the restaurant, if it's all possible.	3
Yes.	2
Chocolate cream pie.	0
Okay. Thank you.	3
I'm looking for a place to have dinner tonight.	2
What types of appetizers do they offer?	2
$3 signs.	0
I prefer three stars or better.	1
Okay. And is there a dress code there?	2
Hi.	3
I'm looking for a casual place that has table service.	2
I cannot guarantee they have live music.	2
You are welcome, Is there anything I can help you with?	3
Hold one moment. This place is authentic they don't have a price on their website.	2
The next one is burgers and brew. Sleek local brewpub chain featuring craft beers on tap & a menu of burgers & sandwiches.	2
Zocalo-midtown.	0
I need to plan for dinner at the Gravenstein Grill.	2
Hi, how can I help you?	3
I'm looking for a place to have dinner tonight	2
Hello. I'm planning a special dinner at Mother in Sacramento, California, and I'd like to ask you some questions.	3
Does Fork in Boise, Idaho, the steakhouse, have takeout service?	2
Hell there. I'm looking for a place that specializes in desserts in Boise, Idaho.	2
I would love to hear more.	2
And what's the restaurant name?	1
There are not too many Italian restaurants around Woodland but there are a few. The top-rated one is called Paesanos.	2
Okay.	2
The restaurant name is Sushi Tei and their specials are Relaxed Japanese eatery serving cooked fare & creative sushi rolls, plus beer, wine & sake.	2
Sounds like the food is better.	2
Yes, can you please make sure that it's not too expensive?	3
How can I help you?	2
Okay. And how long is the drive from Santa Rosa, California to this restaurant?	2
Thank you, enjoy your meal.	3
Yes.	2
What should I do for dinner tonight?	2
And, to you.	2
I am not looking to spend a fortune. Money is really not a problem. I just don't want to be spending, you know, $200 a plate.	2
Sure thing, one slice of pizza. Let me find a restaurant that serves one slice pizza.	2
Got it.	2
Seven Hills.	0
Okay.	2
Awesome, would you like the address for the phone number?	3
I'd like help finding a restaurant in the city of Chico, California.	2
Temple Garden, Chang's Chinese or Sunrise Chinese Restaurant?	0
Then there is Reunion Kitchen and Drink. It’s rated four and half stars and serves traditional american cuisine. Price range is more expensive, or three dollar signs.	2
Okay. I have found a few options for you. 1st Biba. 2nd Il Fornaio Sacramento. 3rd Lucca Restaurant & Bar. Which one would you prefer?	3
Mexican.	0
Okay, sure thing. One moment.	2
Okay and at what time?	2
Yes, go for it.	2
Thank you.	3
Okay.	2
Okay so pizza. Okay any price range?	2
The highest star ratings that you can get.	1
Have a good day.	3
They have a special of 50% off on all wines on Wednesdays from 5 p.m to 10 p.m.	2
Okay. Thank you.	3
Yes, that's correct.	2
Let me see what I can find.	2
That's okay.	2
Do you have any other preferences?	1
Crush has a higher rating.	0
Yes there are few hotels in walking distance. DoubleTree, Holiday Inn are few of them.	2
Any price range you have in mind?	1
What is the atmosphere there?	1
Perfect. I'll take Tortilla Republic.	2
Okay.	2
Hello.	3
Okay, Thank you.	3
Okay, not a problem.	2
Okay, Daito?	2
Is there anything else you need?	2
Bye.	3
Looking. I could spell it out for you Sebastopol California.	2
Address: Ferry Building Marketplace, 1 Ferry Building, 11A, San Francisco, CA 94111.	2
I'm looking for a place to have dinner tonight.	2
Regional chain known for original, cheekily named sandwiches plus a build your own option & salads.	2
Sure, What else?	2
Less than $80 a person.	0
Anything else?	2
I'm actually over by the highway.	1
That's fine. Can I have the kosher meal?	2
Can you give me the address?	2
Okay. What kind of appetizers do they have?	2
Bye.	3
You are all set.	0
Anything specific you'd like the restaurant to have?	2
All right, I'll go there, then.	2
Bye.	3
Along with the oysters we also sampled the baked oysters (delicious!), clam chowder (best ever had) and the squid crostini.	2
Okay let me look that up for you. Hold on just a second.	2
I'd like it to have a dessert menu and for it to have tiramisu on that dessert menu.	2
I'm thinking about dining in. I mean, dining out.	2
Hi, I'm wondering, can I ask you some questions about Cafe Beaujolais in Mendocino, California?	3
What atmosphere do you prefer?	1
Italian.	0
I found 2 Sushi restaurants.	2
Yeah. A 2-L of Coke and some french fries.	2
Okay. I'll choose this one.	2
$30 max for sushi.	0
Hi, how can I help you?	3
I don't want to spend more than $20.	2
It looks like the Cafe Beaujolais is open for dinner on Sundays from 5:30 PM to 8:30 PM.	2
What are you hungry for?	1
Hi, I'd like to find a Chinese restaurant.	3
She is going to be 68.	1
The second is Bar Bocce. It has 4.3 stars. Sourdough-crust pizza in waterside digs complete with a bocce court & a back patio with a fire pit. Which one?	2
I would like to find a Mexican restaurant.	2
Semi formal dress code.	0
Thank you.	3
Sounds good.	1
Okay.	2
Okay. What type of food you were looking for?	2
Okay.	2
Okay, is anyone else going with you?	2
Sure, what are you in the mood for?	2
So, you want a reservation or will walk-in be okay?	2
I'm not seeing any specials on their website menu.	2
The Picnic Basket. Counter-serve cafe near the Santa Cruz Boardwalk offers locally sourced American eats and a patio.	2
Okay.	2
Ok, What atmosphere do you prefer?	2
Authentic Mexican food, I can find one somewhere with that.	2
Yes.	2
Okay, I can help with that.	2
Talk to you next time.	2
No, thank you.	3
Let me look for you. There is French, Seafood, Japanese, Pizza and Italian.	2
Is there any kind of dress code?	2
3550 East Colfax Avenue Denver 80206.	0
Hi. I'm looking for a place to have dinner tonight.	3
Alright, I found 2 restaurants for you to choose from. The first is called Reginelli's pizzeria and it has 4.3 stars. Contemporary-style chain spot for pizzas with specialty topping plus calzones & sandwiches. The second is called Pizza Domenica. It has 4.3 stars as well. Stylish, Rustic pizzeria & bar offering wood-fired pies & appetizers made with local ingredients. Which one do you want?	2
Hi. How can I help you?	3
How can I help you?	2
4.4 Stars.	0
Okay, awesome. I pretty much have an idea for how to make that.	2
That would be it. Thank you.	3
I Want to go to number four. I choose four.	2
Okay, that should be up for me. Thank you.	3
Currently their top wines are Chateau Canon-La Gaffeliere 2014 St, Emilion, Meyer 2014, Cabernet Sauvignon Napa Valley and Pahlmeyer 2015 Chardonnay Napa Valley.	1
Address: 1223 N Pacific Coast Hwy, Laguna Beach, CA 92651.	0
Thank you.	3
What atmosphere do you prefer?	1
You're welcome, enjoy your ice cream, bye.	3
Okay. What kind of hotel accommodations are nearby within walking distance?	2
I have Cold Stone Creamery located at 7850 West Alameda Avenue, Haagen-Dazs ice cream located at 14 500 West Colfax Avenue.	2
Do they serve Lasagna?	2
Nothing too fancy. More of a casual feel.	2
Do they have vegetarian food?	1
Which one would you like to know?	3
Atmosphere?	0
Okay Chinese in New York, you got it. Any preferences I should be aware of?	2
Yes, thank you.	3
Highest rated sushi restaurant is Uchi.	0
So it looks like for American restaurants there are a handful of great choices.	2
Okay. Thank you.	3
How about some Fajitas, Nachos, Tostadas?	1
That sounds better. Is that one kid friendly.	2
Yes, I think I'm looking to make some Meatball Parmesan. I just need to get some bread, some rolls, the sauce and that's pretty much it.	3
All right. Any of the three low priced?	0
What else can you tell me?	1
I found a place for you.	2
Okay, anything else?	2
1 Stars brightly decorated modern Mexican restaurants focusing on seasonally driven fair and tequila drinks	2
One second.	0
Seasons is a Relaxed, classy eatery offering a rotating menu of locally sourced American fare & craft cocktails.	2
Do they take reservations?	2
Okay, I'll take a look.	2
Perfect, thank you.	3
I am in Santa Cruz, California and I would like to find a Chinese food restaurant to eat out at. I want it to be inexpensive and that has a table service.	3
That would be all.	2
Organic and get specials.	2
Any particular dish?	0
Alright.	2
Hi.	3
Hi. How can I help you?	3
No problem. Let me open it up and look.	2
I have Uncle Vito's located at 524 2nd Street, Woodside Pizza located at 219 G Street and Round Table Pizza located at 2151 Cowell Boulevard.	2
Hello.	3
I can help you with your restaurant search in Tracy, California.	2
All right. Breakfast pizza. They serve normal pizza though, right? Like lunch and dinner.	2
I have 2 restaurants for you.	1
Yes, I want something authentic, New Orleans.	2
Is there anywhere near downtown that has outdoor seating?	2
No, Italian's my favorite, and we'd like something within 5 miles of the University of Texas, please.	3
Which restaurant?	0
Thanks, bye.	3
Sure.	2
I'd like to prefer one with highest ratings.	2
Okay, I can search for hamburger and pizza nearby. Can you confirm your location for me, please?	3
Okay anything else?	2
Which type of restaurant do you prefer?	1
Thank you.	3
Okay.	2
What sea food dishes do they serve?	2
Downtown of where?	1
You got it. Anything else?	2
Excellent, I can help you find a place to eat, what type of cuisine sounds good to you?	3
Do you got any ideas on what I could find in Iowa for pasta?	2
Perfect, would you like me to send you the information for Cafe Gratitude?	3
Did you ask about dinner?	2
Okay, thank you. The first one is fine for me.	3
I have a couple of options you can choose from.	2
Yes, I'd like extra cheese with it, please.	3
I also want the location near a bar in the downtown area.	2
And what else?	1
Okay. Is that all?	2
My budget is $75 per person.	0
Have a great day and enjoy your meal.	3
I found a few places.	1
Okay, I found a couple places. Would you like me to describe them to you? Paesanos, Casual Italian eatery offering gourmet pizzas, pasta dishes & salads, plus a bar & wine list. Ketmoree Thai Restaurant and Bar, hopping eatery & nightclub featuring traditional Thai cooking, live music, DJ nights & cocktails. Would you like the address, or the phone number?	3
Taste of thai opens at 12 noon.	2
I would like help finding a restaurant to eat in Santa Rosa, California. And do they take reservations?	2
Okay, and what is your price limit?	2
What time are they open?	1
You're welcome, have a great day, bye.	3
Okay.	2
How can I help you?	2
I'll switch the plans to Saturday then. Thanks. What is the atmosphere there at the restaurant? Do I need to wear a jacket or is it casual? Is it dress-up or is it more casual?	3
Here's what I found. Mi Madre's Restaurant, Trudy's Texas Star and El Chile Cafe y Cantina.	2
Currently, Their top three wines are Duckhorn Merlot Napa Valley Three Palms Vineyard, K Syrah Walla Walla Valley Powerline Estate and Château Coutet Barsac. However, They have a fully stocked wine cellar.	2
I can check.	2
Barbecue.	0
Yes, It's going to be me and my wife. And I think we're thinking Chinese food.	3
Okay.	2
You got it.	2
Oh, I heard about that one before. Yeah. Let me get all the information for that one. Can you send it all to my email?	3
Okay, thank you very much.	3
Okay. Have a nice day.	3
How can I help you?	2
Thank you so much.	3
Okay. What else?	2
Tell me about Golden Boy, please.	3
Sure, What would you like to eat?	3
Hi. I'm looking for a place to eat tonight. I was thinking about a Greek restaurant.	3
They are located at 6780 Depot St, Sebastopol, CA 95472.	0
Yes.	2
Italian.	0
You're welcome.	3
Email has been sent.	1
What kind of place are you looking for?	2
Which type of food would you like to eat?	3
No, Nothing. Bye.	3
Yes, I'll take the address to Dos Coyotes, please.	3
Okay. Is there anything else I can do for you today?	2
Around 5:00 P.M.	0
One second.	0
Yeah, tell me a little bit more.	2
I can help with that. Would you like to order in, go out or cook at home?	3
What kind of salads do they offer at Larrupin' Cafe?	2
Makes: 8 one-cup servings / Preparation time: 15 minutes.	0
Okay and tell me about the other one that has outdoor seating, The Picnic Basket.	2
I'd like to find a restaurant.	2
That restaurant is called kinara Thai Bistro. Would you like their address and hours?	3
Hello!	3
Okay, I see you're staying in Sacramento, is that correct?	2
Good prices.	2
Okay.	2
I prefer restaurants with at least a three-star rating.	1
Let me describe about a restaurant.	2
Hi. I'm looking to find a Chinese restaurant downtown.	3
Oh, yes. I'll just take that. I'll go there. What time do they close? Could you get me the directions? I'll go that way.	3
Goodbye.	3
I can help you.	2
I've emailed the recipe to you.	3
I'm in Charlotte, North Carolina near the Bank of America Stadium.	1
Okay, Family style sit-down.	2
I'm in downtown Davis, California.	1
Anything else?	2
Something that it is not too expensive, please.	3
One second.	0
Yes.	2
Okay.	2
Okay, And how about pricing?	2
And I'm looking to get some pizza.	2
Okay.	2
Hi. I'm in Sebastopol, California and I'd like go out for dinner.	3
Wood House Fish Company.	0
Okay, anything else I can help you with?	2
Sure. Did you have any type of food in mind?	2
There's a place called Murphy's Deli and they offer a broad menu of casual affair from bagels and sub sandwiches to wraps and salads how does this sound to you?	2
Seasons is open on Sunday from 11:00 a.m. to 2:00 p.m. and there dinner hours are 5:00 p.m. to 8:00 p.m.	2
Bye.	3
You're welcome, bye.	3
Okay.	2
Can you help me?	2
Okay, is that everything?	2
Something not too expensive, please.	3
This will just be a second.	1
Which one do you prefer?	1
No dress code.	0
And, it should be family friendly restaurant.	2
Well, I'm kind of looking for like authentic Creole food.	2
And what's the address?	1
Okay, I can help you with that. What type of food are you looking for?	2
The restaurant has a full bar.	0
Thank you so much. Goodbye	3
And, do you have any more?	2
I found a spot for you. Chicago Fire.	2
Okay.	2
Do you have a price point?	1
Hi, how can I help you?	3
What's the weather forecast going to be like this weekend?	2
They have a 99 cent Sake bombs.	2
O Fine Japanese cuisine?	2
Okay. There are several seafood restaurants in Laguna beach. Anything else?	2
The first is called Salvatore's Cucina Italiana. It has 4.6 stars.	0
Would you prefer indoor or outdoor seating?	3
Zoccoli's Delicatessen. Established Italian deli featuring gourmet sandwiches, pastas & salads, plus outdoor seating.	2
Okay, where are you located?	2
Okay and is that it?	2
This may take a minute or two.	1
111 W N Loop Blvd. Is there anything more?	2
Alright, enjoy your dinner.	2
It has 4.2 stars rating.	0
Hi.	3
Alright, how long is the drive from Fairfield, California to Seasons in Davis, California?	2
Yes.	2
Go out.	2
Okay.	2
How can I help you?	2
I need it to be kid-friendly, please.	3
I'd like help in finding a restaurant.	2
Do they have a dress code?	0
I found a restaurant for you at the Brookland's Finest Bar and Kitchen.	2
I need help finding a restaurant in Austin, Texas.	2
I'm in Downtown Davis, California.	1
Okay Great, let me look for a flight for you. One second. Pathfinder round-trip flight that leaves at 7:30 a.m. and you arrive at their destination at 8:45 a.m. for $1,499 with two layover stops.	3
Yes.	2
Bye.	3
Asia Cafe is (512) 331 5788 and Dragon delights is (512) 771 1352.	0
Fairly inexpensive.	0
Alright. Anything else?	2
How can I help you?	2
Hey. Can you help me find a restaurant?	3
Mandarin King.	0
Open till 8 pm.	0
Awesome.	0
Yeah, Deep-dish pizza.	2
Do either of those have music?	0
Texas-style BBQ joint specializing in ribs, brisket, chicken & homemade sides in chill environs.	2
I can help you with that. What would you like to order for take-out and for how many people?	3
Goodbye.	3
6:00 p.m.	0
I'd like help finding a restaurant near Chico, California.	2
I found the Ketmoree Thai Restaurant and Bar, a hopping eatery & nightclub featuring traditional Thai cooking, live music, DJ nights & cocktails.	2
How can I help you?	2
The atmosphere is casual.	0
MacCallum House Inn.	0
The Picnic Basket, at125 Beach Street.	0
Is price a factor?	1
See you later.	2
Hello	2
The Picnic Basket at 125 Beach Street.	0
I'm planning a special dinner at Cafe Beaujolais in Mendocino, California.	2
Sure, what would like to eat?	2
Okay, tell me what they are.	2
Okay, that's fine.	2
Yes, tonight.	2
Fine. And how much did it cost for dinner for two people, like, you know?	2
Okay, and what kind of food are you looking for?	2
Hot dogs.	0
Plates range from $10 to $30.	0
Is there anything in mind that you would like to eat?	2
Okay.	2
Yes.	2
Okay.	2
Okay.	2
Here is the next one	1
Hello. I'm looking to have a nice special dinner at Cafe Beaujolais.	3
Hi. What should I do for dinner tonight?	3
Good afternoon. I'm planning a dinner at the Park Winters Restaurant. I believe it's in Winters, California. Could you help me out, please?	3
I do not want the restaurant to be a buffet. I would like the price to be no more than $25 per person. I would prefer that the rating is at least four stars and I'd like to be open until 10:00 pm.	3
Okay, perfect. Any star ratings you recommend?	2
Okay. What's its help review rating?	2
Have a great night!	3
Hey there, how can I help you?	3
The higher the better.	1
Your welcome, goodbye.	3
Okay, do you want their hours?	2
Okay, where is that located?	2
A chicken bbq pizza with onions and cilantro. What size would you like?	3
I'd like to know about Mothers restaurant, when they open on Sundays?	2
Hi, I was wondering if you could tell me some information about a restaurant in Trinidad, California, Larrupin' Cafe.	3
Yes, you can order it from the counter.	2
The restaurant I found for you is called Pier point restaurant.	1
I'm looking for Mexican.	2
Price should be less than $50 a person.	2
Okay.	2
Today's Specials are: Oysters are Hog Island Sweetwater, Hammersly, Capital, Cold creek and more. In addition they are serving Littleneck Clams On the Halfshell. And Dungeness Crab served chilled with chive aioli or roasted with garlic and herbs.	2
Just one moment.	0
How about this restaurant called Ryoko’s or Izakaya Sozai?	2
Okay, fine. Can you please suggest me the name?	3
Yes.	2
Bye.	3
Where in Austin, Texas?	1
One slice is $6.65 from Serrano's Pizza.	1
Okay. Did you have any preferences?	2
Birroteca Baltimore, Seasons Pizza.	0
I have located 2 restaurants, Superior Seafood & Oyster bar rated 4.4. and Peche Seafood Grill rated 4.6.	2
Until next time.	0
Just one moment. I did not find any desserts on their website.	2
Coke is fine.	1
On Friday, there's a chance of rain however on Saturday and Sunday the average temperature is 58 degrees.	2
Alright. Here is the address, 2nd street district, 248 w 2nd st, 200 Reed.	2
Sure thing.	2
Okay. Now, I'm wondering, is there a formal dress code that they have?	2
Okay, what else?	2
How about Orchid Thai or Sawasadee Thai or The coconut on T?	2
Do you have any suggestions?	1
I'm looking for Santa Cruz, California.	2
Let's see what I can find.	2
What about their hours for Sunday?	1
Hello. How may I help you?	3
Hi, how can I help you?	3
Okay, I can find you a Mexican restaurant. What else are you looking for in your dining experience?	2
Ok, Chinese. What would you like to order?	3
I want the price range to be $20 to $40 a plate.	2
Hello.	3
Okay, what kind of restaurant did you want to go to Austin, Texas?	2
Tracy, California.	0
Most definitely.	2
Oh okay, so what else is available tonight then?	2
Goodbye.	3
Great. Would you like to know the address?	3
Thank you.	3
Between 7 and 10 dollars.	0
Okay.	2
Thank you. Goodbye.	3
What kind of food would you like?	3
No, there's no sushi there would you like to hear more about their specials?	3
Refined, But informal trattoria serves high-end Italian fare amid Renaissance-style murals.	2
Did you have any preferences?	1
Thank you. Bye.	3
Uncle Vito's rates at 4.2 stars and is open until 2 a.m.	2
You would like to order two 8-oz of steak with the side Salad ranch and a side salad Caesar.	2
Okay, Anything else?	2
It's open from 11 a.m. to 2 p.m. and 5 to 9 p.m.	0
So just Davis in general?	1
Three and a half star or better.	0
Anything else that I should know such as a food allergy?	2
Hi.	3
I'm looking for something that's rated four stars and above in a pretty good atmosphere and a restaurant.	2
A range of Japanese & Chinese standards served in a serene setting with private rooms & a sushi bar.	2
Just a second.	0
Non-smoking.	0
You're welcome.	3
What's the address?	1
Where are you located?	1
Okay.	2
I need a bar.	1
Okay.	2
Austin, Texas.	0
Okay, perfect.	2
Bye.	3
It says they have desserts but it's not listed on their menu.	2
Bye.	3
Goodbye.	3
Do they have any specials?	1
Okay. At what time do you want to eat?	2
Hi, how can I help you?	3
Have a nice day.	3
Awesome. I think I'll check out that place.	3
The last one, The Picnic Basket, a counter-serve cafe near the Santa Cruz Boardwalk offers locally sourced American eats and a patio.	2
Bye.	3
Yes.	2
No, I'm also looking for a restaurant that is within a mile of a cultural museum in Chico, California.	2
Can you give me the information?	2
Looks like I found a couple of restaurants that fit your preferences.	2
Yes, they have desserts.	2
Anything else?	2
You, too.	0
Well, can you tell me, I'm looking for a steak house that's going to be kid friendly and that has table service. I understand that most steak houses have table service but kid friendly is kind of important, so I obviously want no smoking at the tables, some place with two and a half high chairs and things like that. Does Angelo's qualify?	3
Yeah, I just want a slice and I want something local.	2
Hi, I would like help finding a restaurant.	3
I need the one that has a casual atmosphere and live music.	1
What city will you be dining in?	1
Closed to night at 9:00 p.m.	0
What atmosphere do you prefer?	1
A reasonable price, you know, under $30 a plate and evening dinner.	2
Okay, where can I find you?	2
I'm seeing that in a few Google reviews that the atmosphere is upbeat and has great food and great service.	2
I was wondering if you would help me find a place to get some Chinese food in Santa Cruz, California.	3
Okay. What's the cheapest? I'm looking for maybe $10 for a meal.	2
Sounds good.	1
Any preferences?	0
I'm going to New Orleans, Louisiana.	2
They are all open for lunch.	2
Yes there are Crush and Forella.	2
I have found a couple of options for you. 1st Hong Kong Clay Pot Restaurant.	2
Do they have any specials?	1
I'd like to find a restaurant.	2
How does Old Thousand sound? It has 4.5 stars out of 5 and over 54 reviews. Features in Chinese dishes with a modern twist served in a hipster vintage space with craft drinks and cool music.	2
Just a moment.	0
Hello Assistant. I'm planning a special dinner out at Mother in Sacramento, California. And I'd like to ask you, when are they open for dinner on Sunday?	3
Okay.	2
The address is 4525 SE Woodstock Blvd, Portland, OR 97206.	0
Nothing else.	2
Thanks.	3
Hello. How can I help you?	3
Thank you, enjoy your meal.	3
I have mailed you the address and location details.	3
6:00 to 9:00 p.m, Okay. And how about their atmosphere? Like is it casual, is it formal, is it business-casual? What's their atmosphere like?	2
Anywhere's fine.	2
Zoccoli's Delicatessen. Established Italian deli featuring gourmet sandwiches, pastas & salads, plus outdoor seating.	2
One large pizza with pepperoni and sausage, and a large coke.	2
Hi. I'd like to find a Chinese restaurant, please.	3
Will they be open tomorrow?	2
I'm going to be in Rochester, New York and I want to find a pizza restaurant.	2
Okay. What kind of seafood dishes do they serve?	2
221 Pennsylvania Ave SE, Washington DC, 20003 is the address.	0
Thank you.	3
Casual, multilevel upscale-industrial spot serving gourmet burgers, fries, shakes & salads.	2
Sushi, teriyaki & tempura plus Japanese beer & sake, served in a small, unassuming storefront.	2
No, that'll be it. Thanks.	3
Perfect. Could you check at what time it opens?	3
$100.	0
China Garden restaurant.	0
It is 27.7 Miles through I-80 East.	0
Yes.	2
Yeah, How's the atmosphere there?	2
I would like a place that serves Italian cuisine.	2
No problem, let me find this restaurant for you.	2
Yes.	2
Shanghai garden restaurant?	0
What do you have in mind?	1
Hey, I'm in Washington D.C. near the Capitol. I'm looking to get some Chinese food for dinner.	3
Okay.	2
I was actually hoping you could find somewhere that has decent dinner specials. Probably under $30 a person.	3
How about the Hawaiin pizza, or the margarita or the Alamo pizza?	1
I see you are in Austin, Texas. Is that right?	2
Are there any barbecue-style restaurants there? Something maybe with a good atmosphere and live music?	2
A popular choice is Nick’s Restaurant. It’s rated four and a half stars and serves traditional American cuisine with a moderate price range. How does that sound?	2
You're welcome. Enjoy your meal.	3
Hello. Yes, Sure I'll help you. What type of food would you like to eat?	3
That first one sounds great.	2
It looks downtown.	0
It has 4.5 star customer reviews, it also has 3 dollar signs, Classic seafood entrees plus a diverse wine selection in a versatile space with outdoor dining.	2
What kind of food would u like to order?	3
Okay, and how long a drive is that from Santa Rosa in California?	2
Located at 400 Capitol Mall, Sacramento, CA 95814.	0
It sounds okay. Are there any other choices in the area?	2
Would you like to order take-out, cook at home, or go out?	3
Hello.	3
Weather is cloudy and 58 degrees.	0
Okay, let me check for you.	2
Zoccoli's Delicatessen. Established Italian deli featuring gourmet sandwiches, pastas & salads, plus outdoor seating.​​​	2
Okay, Italian restaurants.	2
Each of these restaurant sells pizza by the slice.	0
Okay.	2
Enjoy your meal.	2
Hi, how can I help?	3
Okay.	2
Sorry about that.	3
And the vegetarian options?	1
I found many Chinese restaurants over 20.	1
That sounds absolutely fantastic. Let's go ahead and make a reservation there.	2
Okay.	2
You're welcome, enjoy your meal.	3
Sure. I can help you with that. I see you are in Laguna Beach, California. One moment.	2
Any other requests?	0
How much do you want to spend?	1
Okay.	2
It's rated 4.5 stars.	0
And pizza.	0
Okay. Booking reservation. All set, here is the address.	2
Bye.	3
You're welcome.	3
Rudy's Country Store & BBQ.	0
Any questions about that place?	2
Verdes El Ranchero.	0
Do they take reservations?	2
So the second it is?	2
Great, anything else?	3
On Sundays they are closed but they are open on Saturdays from 5 to 9 PM.	2
How can I help you?	2
Thank you.	3
I think that's it.	3
Let me check that for you.	2
Okay. It sounds good. I'll take that one.	2
They all serve Seafood Mona Lisa's Italian Irish houses Pub and New Orleans is local food.	2
Okay, enjoy.	2
1 margarita pizza, chicken pizza.	0
Sure about that?	2
Can't wait. Kids are going to love it.	2
Hi. I'd like to book a French restaurant in La Jolla, California.	3
Yes there is also Taste of Thai.	2
Okay.	2
I'd also like it to serve alcohol.	2
You're welcome.	3
Okay I put the reservation under Jones and I've emailed you the details.	2
Great. What is Woodstock's address?	3
May be I compare menus.	2
Hi. I need to find a restaurant, please.	3
Do you have any preferences?	1
What should I do for dinner tonight?	2
Yes, sure. I will send you the address.	2
Thank you, Can you make a reservation?	3
Not more than $20 per person.	0
7:30 p.m. on a Saturday.	0
Yeah, That's correct.	2
Got it, anything else?	2
What else would you like to know?	3
I'm looking for a four-star rated place.	2
Okay, that's all I needed to know.	2
Hello.	3
Sure, what would you like to eat?	3
Pizza for two.	0
Today I need your help getting information about the restaurant Seasons in Davis, California. I'm wondering when are they open for dinner on Sunday?	2
One second, please.	3
Okay, thank you.	3
Oh. Well, will they take reservations?	2
Angie's Seafood.	0
I'd like help finding a restaurant.	2
Cook at home.	0
For 7:05 if available.	2
India Restaurant is located on 1060 Hope St, Providence, RI 02906.	0
Yes. I would like it to be an original place. Not a chain restaurant like Domino's or Pizza Hut or Papa John's.	2
Hi, I was wondering if I could ask you about some some questions about Seasons restaurant in Davis, California. Okay. When do they open for dinner on Sundays?	3
Okay, how long is the drive from Santa Rosa, California to that specific restaurant?	2
It's located at 6700 Middle Fiskville Rd.	0
How much do you want to spend?	1
Sounds good. I'd also like the restaurant to have outdoor seating.	2
Do they offer any salads, if so what kind of salads do they offer?	2
Sure, do you want their address?	2
Sure.	2
Yes, They both offer pizza by the slice.	2
The compact eatery serves old-world fare like housemade ricotta cheese & a rotating Italian wine list.	2
I'd like to go out to dinner tonight. Yeah.	2
Okay, give me one moment and I will look for an Italian food place for you.	2
Nicholson house inn is the closest hotel to across the street to Cafe Beaujolais.	2
It's Erik’s Deli Cafe.	0
What else?	1
Popular 2-story place serving big portions of classic, home style Creole dishes.	2
Enjoy your meal. Bye.	3
Just a moment.	0
that sounds pretty good	2
They also have outdoor seating.	0
I would also like it to have a rating of three-stars and up.	2
Is that all?	2
Great, thank you so much. I'm going to take your recommendation and go right over.	3
Okay.	2
Until next time. Bye.	3
I can help you with that. Would you like to order in, go out or cook at home?	3
Authentic Mexican atmosphere?	2
i couldn't find any 5 star all you can eat restaurants in new york city	2
I'm looking for a bar, basically.	2
Three.	0
I'll take the cherry tomato and the light pasta sauce.	2
The first is Dos Coyotes Border Cafe, an authentic mexican taqueria, with a great atmosphere and outdoor seating. The second is Taqueria Guadalajara, they offer Burritos, tortas, tacos & other filling Mexican grub served up in a simple setting.	2
What else?	1
Wrapped up in a simple setting.	0
On Sunday, dinner hours are from 6:00 PM to 9:00 PM.	0
Just a moment. I found a few for you. Morton's The Steakhouse or Ruth's Chris Steak House.	2
A place in Davis California that is not downtown.	1
Hi, I'm looking for a place to have dinner tonight.	3
Okay, enjoy your meal.	2
Okay, I found 2 restaurants for you to choose from. The first is called Trattoria no.10.	2
7:00 p.m.	0
How about China Wok or China Star or Iron Wok Chinese restaurant?	2
What type of restaurant were you thinking?	1
I would like it also to have a three-star rating, at least.	2
Hi there. What can I do for you?	3
Yes.	2
I want to be able to dance and shake it to a Margarita.	2
The atmosphere is intimate and quiet.	0
Do you prefer any restaurant ratings?	1
Okay, Take out or delivery or sit down place?	2
Enjoy your meal.	2
How may I help you?	2
Good bye.	3
Oh. What's the address? I think I'm going to head over there.	2
Yep, exactly where i'm at. I'm looking for an authentic Mexican restaurant, please.	3
What type of food would you like to eat?	3
Okay, What else can you tell me?	2
I would like Italian food.	2
Okay.	2
What else?	1
Yes, the atmosphere at Plum House is Casual	2
Yes, that's it.	2
How about spaghetti and meatballs?	1
The address for Texas Roadhouse is 2422 Naglee Rd, Tracy, CA 95304.	2
Oh, Like regular American just make sure they have vegetarian stuff.	2
The second is Paesanos, Casual Italian eatery offering gourmet pizzas, pasta dishes & salads, plus a bar & wine list.	2
Thank you.	3
Hold on for a second.	2
Hello, how can I help you?	3
four stars	0
Hello.	3
Okay, any price range?	2
Yes. It has four and a half stars out of five.	2
Do you prefer star ratings?	1
Is that all?	2
And the last one is Haha Sushi and Grill UTC La Jolla.	2
Sure thing What kind of food?	2
Hello.	3
Nope, that'll be all.	2
Esan Thai restaurant. It has 4 stars. This petite Thai storefront restaurant has an extensive menu from tom yum salads to squid panang.	2
Good.	3
The first is Dos Coyotes, it’s rated 3.9-stars on google. It is a colorful local chain cafe serving a blend of Mexican & Southwestern favorites, salsa & seasonal specials like the Yolo Mango Burrito. All at a reasonable price of around $10 - $15 per dish. The second is Taqueria Guadalajara, it’s rated 4.2-stars on google. It serves Mexican food at a cheap price at around $6 - $12 per dish. A fan …	2
2201 Manor Rd, Austin, TX 78722. Enjoy your meal.	2
They do not.	1
What else can you tell me?	1
Okay, do you need me for anything else?	2
I'm looking for a more casual Italian place with no high amounts for the meals. So basically like fifty, sixty dollars a plate. No more than that.	2
Awesome. Okay. Now I'm wondering, are there any kind of hotel accommodations nearby within walking distance of the restaurant?	2
Hi, I want to find a restaurant to eat at tonight in New Orleans.	3
Okay.	2
The first is called Bangkok Thai restaurant, it has 4.4 stars. Simple, colorful kitchen offering Thai standards, including curries, noodle dishes & lunch deals.	2
The Pub is a Diners tuck into comfort food & barbecue in this spacious restaurant with sweeping bay views.	2
Hi, how can I help you?	3
I'm looking for a new place now.	2
You are welcome, bye.	3
Hello.	3
Bye.	3
Okay, that sound's pretty good. Can you give me directions?	2
Alright and what time do you want to eat?	2
Sure thing, what else?	2
Where are you located?	1
How about Tex-Mex Meatballs in Red Chile Sauce?	1
Located at 1042 W Highland Ave, San Bernardino, CA 92405.	0
Okay and what else can you tell me?	2
Okay. Do they take reservations?	2
Okay. Is there something open fairly late, like up to 10:00, 11:00 p.m.?	2
Duck fritters, bacon deviled eggs, salmon sliders.	2
I'm paying $120 a person, please.	3
So, yeah, you can send the address to him.	2
Okay you have a reservation set at Sakura Japanese Steakhouse & Sushi r630 enjoy your mail.	2
Did you make reservations for two Tonight at 7:00?	2
I want to make sure that it's going to be open at around 10:00 at night because I like to eat dinner late.	3
Okay. That'll work.	2
Okay.	2
Yes.	2
How about this Chinese restaurant called City Chopsticks or Yum Yum Hunan?	2
The first is Burgers and Brews, it’s rated 4.4 stars on google, a fan favorite for burgers in downtown Davis. Sleek local brewpub chain featuring craft beers on tap & a menu of burgers & sandwiches. It has outdoor seating along with heaters.	2
I need help finding a sandwich spot to eat at.	2
Manuel's sounds good. Let's try Manuel's.	1
Steakhouse.	2
Let me check that for you.	2
My price limit is $100 per person and I have two people.	1
Thank you.	3
Find me hamburger places.	2
Is it within 5 miles?	0
You're welcome.	3
Sure. I will. No problem.	2
Okay, give me one moment.	2
What's the address of the place that meets the preferences, sir?	1
Okay.	2
No.	1
I'm looking for a small dinner.	2
What are they?	1
Yes, near San Diego.	2
I'm near John Hopkins University in Baltimore.	1
Hi. How can I help you?	3
Okay.	2
Got it.	2
Hi. How can I help you?	3
Oh, okay. Do they take reservations?	2
Okay, and what else?	2
Here’s another.	1
Burgers and Brew.	0
Okay.	2
Recipe has been sent to your email.	2
Let me see if I can narrow the search down.	2
Okay sit down restaurants downtown, what else?	2
I found a place for you that's M & J Bistro.	2
I want that at home.	1
It has 4.6 star customer review.	0
Okay.	2
Is there a dress code for Park Winters?	0
Sunday they are open from 5 pm to 9 pm.	2
The Sandwich Spot at 1010 Pacific Avenue.	0
Do you prefer customer or restaurant star rating?	1
I want a nice, Elegant atmosphere.	2
I found 2 seafood restaurants.	1
Anything else?	2
On Sunday they are open from 4 to 9:30 p.m.	2
Have a great night out.	3
I found a couple of options. Would you like me to describe them for you?	3
Okay, let me search this for you.	2
Sake Japanese Steakhouse & Sushi.	2
Then there is Reunion Kitchen and Drink. It’s rated four and a half stars and serves traditional American cuisine. The price range is more expensive, or three dollar signs.	2
Quaint eatery serving noodle dishes, stir-fries, soups, pork buns & other Chinese classics.	2
Okay, that would be the Spitfire coffee shop.	2
Well, thank you very much. You have a great and wonderful year.	3
Thank you.	3
Okay, I can help you with your search for a restaurant nearby.	2
And what else?	1
Okay great.	2
A nice atmosphere and maybe some vegetarian dishes.	2
There is no dress code listed online.	1
Thank you very much.	3
I'd like to do the second one.	2
Okay. What's the weather going to be like there this weekend?	2
Do you have their phone number?	1
Thank you so much. Yes I would like the number please.	3
What else you are looking for in a restaurant?	2
Could you repeat those options?	2
What else?	1
Any particular Italian food ?	0
Okay, awesome that sounds like a comfortable place to eat at. Now could I get their address?	2
Customer reviewed them as 4.5 Stars.	0
How can I help you?	2
I want a place that has live lobsters that I could pick out one and eat it, get it steamed fresh.	2
Is there a particular thing that is most important to you when searching for restaurants?	2
Hold on.	2
The Press Bistro is a 4-star rated restaurant and is open until 9 p.m, the address and information have been sent to you via email.	2
Sure.	2
Okay, let me see what I can find for you.	2
Can I get the address, please?	3
Enjoy your meal.	2
Okay bye.	2
Do you want to eat out or stay in?	2
Yep.	2
The second is called North Italia, it has 4.2 stars. The Domain's buzzy, modern option with a patio for thin-crust pizzas & sophisticated Italian fare.	2
Goodbye.	3
I'm looking at four stars or more.	1
Sure. What is the phone number?	2
I mean price isn't really an issue right now, so I can go as expensive cheap. I'd prefer highly rated over cost, so if there's a highly rated expensive pizza joint, that's fine.	3
Yes.	2
Alright, that sounds pretty good.	2
Little Man Ice Cream is open from 11 a.m. till 12 a.m. Licks Ice Cream is open from 12 noon until 9 p.m. and Sweet Cow is open from 10 a.m. to 11 p.m.	2
What would you like to know about Larrupin Cafe at Trinidad California?	3
Yes, they take reservations.	2
Hello.	3
I'm looking for a casual environment.	2
Which one do you want?	1
You're welcome, enjoy your day.	3
Now.	0
Sit-down somewhat upscale.	0
Okay.	2
We have Italian, Mediterranean, hot dog, bbq, steak pizza and American.	2
Okay, seafood restaurants in New Orleans.	2
Alright, let me see what I can find.	2
Hello, How can I help you?	3
For Hogan's Hideaway is 2 dollars signs.	2
What are their hours for mealtime?	1
Sure, I'll be happy to check. one moment.	2
Their dress code is just casual clothing.	0
[truncated: 8,065 more rows]
