# Supplementary material for: GenPADS: Reinforcing politeness in an end-to-end dialogue system
Source: PLoS One. 2023 Jan 6;18(1):e0278323. doi: 10.1371/journal.pone.0278323 (PMC9821416; doi:10.1371/journal.pone.0278323)
Supplement: S1 Data — (ZIP) [file pone.0278323.s001.zip › GenPADS_Data_Sample/Sample_PADD/sports_pol_annotated_data.csv]

text	labels
Currently in first place in the western conference is Sporting Kansas City.	2
Until next time. Bye.	2
Who did they play last?	0
They will be playing on June 10th at 7:30 p.m. against Portland.	0
Alright, sounds good.	1
The Indians.	0
Sporting KC is in the first place in the Western Conference.	0
Their record is 25 wins and 26 losses.	0
Okay, I'm wondering who did the Braves play in their last game and what was the score?	2
My favorite team is the Chicago Fire and I want to know what's their current position is.	2
Okay, perfect. That's all I needed to know. Thank you.	3
Colorado Rapids have more than one goalkeeper, they actually have four their names are Tim Howard, Zac Macmath, Jon Berner and Joe Nasco.	2
Do they play next Sunday?	0
They do not play next Sunday.	1
You're welcome. Good bye.	3
Let me check for you. The New York Mets play the Texas Rangers yesterday and won 4 to 3.	2
26 games.	0
Okay. Thank you very much.	3
In the last 10 games that Milwaukee Bucks played they won 7 out of 10	2
Have a good day.	2
Alright, thanks a lot for your help.	3
Go ahead.	0
Okay, cool. Now I'm wondering, who did they play in their last game?	2
The last game was against the New York Giants, they won that game. The score was 27 and 22.	2
Who they are playing right now?	2
Their starting center is Nikola Vučević.	0
So far they have played 3 games.	0
No, but they do play on August 6th against New York City FC at 3 p.m.	1
And do you know who they'll play next Sunday?	2
Tottenham has four trades and Chelsea has 5.	0
Who are two pitchers on there team?	0
It's in the 3rd place in National League Central.	0
Who is in last place in the America League Central?	0
The Giants.	0
Jose Berrios, Ervin Santana, Kyle Gibson, Lance Lynn, Fernando Romero are the pitchers on the team.	0
Currently they are on five-game winning streak. They have won five of their last six matches.	2
Goodbye.	2
The Texas Rangers.	0
Hi there.	3
Crystal Palace is in the 14th Place with 5 wins, 10 losses and 7 draws.	0
Atlanta Braves and Washington Nationals are ahead of Phillies.	2
Are the Earthquakes playing today?	2
Thank you. And what are their chances of making the top four?	3
Oh, okay. Thank you so much for your help today.	3
Burnley FC is Robbie Brady. Manchester United is Romelu Lukaku.	0
Liverpool's rival is Everton, their rival is known as the Merseside Derby, while Wolverhampton Wanderers is West Brom's rival which is called the Black Country Derby.	2
Okay, who will they play next?	2
Zach LaVine is their starting point guard.	0
Hold on.	0
Next week they're playing the Bucks, Nuggets and Rockets.	0
Interesting. Can you tell me what was the Kansas City score on their last game?	3
Tyler Zeller	0
They are in 10th place in the western conference with five wins and 11 losses.	2
Hello, how can I help you?	3
Glad I could assist, have a great day.	3
What place are the San Francisco Giants in, please?	2
Hi, what you would like to know about them?	3
Who did the New York Yankees play last?	2
What was the score of their last game?	0
Their small forward is currently Carmelo Anthony.	0
That is pretty early. Alright. And lastly, Can you give me names of two of their starting pitchers?	3
Currently they are in the third place in the English Premier League.	1
No.	1
Orlando City is in fourth place in the Eastern Conference with 7 wins and 5 losses.	2
Yeah.	0
Oh, no, that's too bad. Who is the catcher on the team?	1
Yes, The st. Louis Cardinals play at 5:08 p.m against the Rockies.	2
Alright, thanks for your help.	3
Newcastle's last game was on September 16th against Stoke City and Newcastle won with a score of 2-1.	2
They are seven points behind.	0
Huddersfield last game against West Brom Huddersfield 1 West Brom 0.	0
Hi. How can I help you?	3
Hello, How can I help you?	3
And game two?	0
Until next time, bye.	2
What is the New York Mets record?	2
Hello!	3
Just a moment. Everton is currently 9th Place.	0
How did the Bolton Celtics do in their last game?	0
Tottenham is not currently playing, They will be playing on September 30th in two days against the Huddersfield town A.F.C.	1
Could you tell me how the San Francisco Giants are doing?	3
Talk to you next time.	0
Who will play with them in their next game?	0
Currently Brenly has nine wins 9 losses and nine draws, and West Ham currently has seven wins, 9 draws and 11 losses.	2
Okay.	2
Do they play on Sunday?	0
Hi. I was wanting to know what players Huddersfield Town has recently acquired or traded?	3
Okay, what conference are they in?	2
Their last game was February 9th. They won.	1
FC Dallas is second in the Western Conference.	0
They will play today at 7:10 pm against Milwaukee Brewers.	2
They played the last game yesterday against Texas Rangers and they lost the game 10-4.	2
Okay, could you tell me if they have a game coming up on July 4th?	3
Are you a Cavalier fan? If so your pick is Love.	2
You're welcome.	2
Yes, in 1958.	2
So far they have played 8 matches.	0
Oh, okay. Could you tell me what their win-loss ratio currently is?	3
Brad Knighton is their goalkeeper.	0
Awesome. Well, thank you for providing all this information about the Tampa Bay Rays. I appreciate it.	3
I see that it is at 4th in NFC South.	2
Okay. Who'd they play last Saturday?	2
How many games have they played so far?	0
Who are they playing in their next game?	0
Thank you so much.	3
Hello.	3
Okay, Could you tell me, Are they playing right now?	3
I do not have that information.	1
Western Conference.	0
That's all I need.	1
They're in the Eastern Conference.	0
Currently they are in the 12th Place in the English Premier League.	1
Okay, It was a tie. Now I'm wondering in their next game, who does Brighton play?	2
Orlando City SC began to play in 2015 as an expansion team of the league.	0
How did they played their last game?	0
Who's their goalkeeper?	0
Who is their leading rebounder for the current season?	0
The goalkeeper for West Ham United is Joe Hart.	2
The Dodgers play today at 7:10 p.m Pacific Standard Time against the Washington Nationals.	2
Yes, The Cincinnati Reds, how many games back are they?	2
And how many games back from first place are they?	0
Last Saturday the earthquakes did not play.	1
Why is Burnley so bad at playing in this year?	2
They are 36 points back from first place.	0
How can I help you?	0
Saturday July 22nd was their last game and they lost 0-1.	0
No, they will play on 16th against West Broom.	1
They play the Miami Dolphins on Sunday at 10:00 a.m.	0
Talk to you next time.	0
Are the Seattle Mariners playing on June 15th, 2017?	0
The record is 2-1.	0
They play the Lakers next.	0
Okay. What conference are they in?	2
Alright and how did the Trail Blazers do in the last game they played?	1
Okay.	2
What's conference are they in?	0
The Phillies last played the Braves and lost with a score of 1-14 yesterday.	1
Bye. Talk to you next time.	2
Who's the backup point guard for the Golden State Warriors?	0
Their goalkeeper is Matt Lampson.	0
Do they play today?	2
The Southampton is currently in eighth in the Premier League standings.	1
Hi, today I need your help getting information about the EPL specifically West Ham United. I'm wondering what record right now does West Ham have?	3
Okay, thank you for that. Finally, do you know who is in first place in the Eastern Conference?	3
Okay, And How are they doing this year? Are they in the running for the playoffs?	2
Okay, thank you.	3
They are 13 games back from FC Dallas.	0
They have played 24 matches.	0
Who do they play next week?	0
Hi.	3
Hi, I get some questions about the Seattle Sounders FC.	3
Thank you.	3
You're welcome.	2
Who's in first place in the National League list?	0
You're welcome. Have a good day.	2
How did they do last game?	0
Okay, how many games back are they from the first place?	2
Hi. I'm a big English Premier League soccer fan, and I'd like to know how Brighton and Manchester United compare in record.	3
Hi. Today I need your help getting information about Atlanta's United FC of the MLS. I'm wondering, what record right now does Atlanta United FC have?	3
Thank you.	3
And who's in first place in the Western Conference?	0
Okay.	2
Okay. Are they playing right now, by any chance?	2
Seattle Mariners are in the third-place under American League West with 77 wins and 82 losses.	2
Which team is ahead of the Yankees, And which team is behind, and by how many games?	0
Who do they play next Sunday?	0
Their goal Keeper is David Bingham.	0
Troy Deeney is the top Striker on the Watford FC team.	0
Hi, Could you tell me what place of Oklahoma City Thunder arena?	3
Oh. Who did they play last Saturday?	2
I'm a Major League Soccer fan and I'm a big fan of the Real Salt Lake and I would like to know what place are the Real Salt Lake in right now?	3
I am sure I can get that for you.	3
Bye.Until next time.	2
Cool, could you tell me what's the score of their very last game?	3
Mark Hughes is the manager of stoke City.	2
They won their last game 3-0 vs Chicago.	2
How did the New York Red Bulls do in their last game?	2
The last played yesterday versus the Tigers and they lost 4-3.	1
They're 4th in the A L Central.	0
Harry Kane. It was nice talking to you, bye.	3
You're welcome. Have a good night.	2
Okay. Who did they play against last Saturday?	2
They're scheduled to play today at 7:08 p.m. against the Texas Rangers.	2
Okay. Thank you.	3
My apologies, let me try to locate that information.	3
Who will they play against next week?	0
Hi, How can I help you?	3
San Jose Earthquakes are not playing right now.	2
One moment.	0
Hi.	3
Both teams have played four games this year. The series are tied by 2-2.	2
David de Gea is one of their goalkeepers.	0
And who did they play last?	0
Who's currently in last place of the division in the West?	1
Okay, and who are they playing against in the next week?	2
Okay, who is their coach?	2
What place are the Minnesota United FC in right now?	1
The next game is against San Jose on June 17th this is an away game.	2
Okay.	2
How did they do in their last game?	0
They lost to Portland 2-1.	0
Next week they would be playing against the Texans.	1
In their last game on Wednesday, they played the Pistons and defeated them 111 points to 104 points.	0
You're welcome.	2
Steph Curry.	0
The San Diego Padres played the Milwaukee Brewers June 18th and lost one to two.	0
Hi, how can I help you?	3
Chris Wood.	0
Hello, I'm sorry can you repeat the question?	3
Hi. What is Stoke City's record right now?	3
What is the team score?	0
Goodbye.	2
Who is in first place in the National League West?	0
Thank you. And how many games have they played so far?	3
Okay, who are they playing next?	2
Ok.	2
Thank you.	3
Okay, great. Thank you so much for your help today. See you next time.	3
How many games back from first are the Tennessee Titans?	0
What was the score of the Denver Nuggets last game?	0
Nate Mcmillan.	0
Okay.	2
Their head coach is Kenny Atkinson.	2
What was the score of their last game?	0
Hi. How can I help you?	3
Sporting Kansas City.	0
When did the Atlanta Braves play last?	0
The Seattle Sounders are currently in fifth place in the Western Conference.	1
Do they play today?	2
And what was the score of their last game?	0
And then, who is in first place in the Eastern Conference?	1
And who is their manager, please?	2
Okay. I really appreciate it.	3
101-104.	0
They will play against Arsenal on Saturday.	0
Who does West Bromwich play next?	0
You're welcome. Goodbye.	2
They're going to play Bournemouth next at 7 a.m.	0
Goodbye.	2
Swansea City's main rivals are Cardiff City with the rivalry described as among the most hostile in British football.	2
Hey, who does Liverpool play against next?	3
The Bulls are currently 14th place in their conference.	1
Is there anything else you need?	2
The New York City FC are currently in third place & they are one game behind first.	2
Their Striker is Marouane Fellaini.	0
You're welcome.	2
Bye.	2
And what conference are they in?	0
Sunday, August 6th was the last game.	0
Thank you and who's their starting small forward?	3
Hello. Does Texas have a professional soccer team?	3
When was the last time the New Orleans Pelicans played?	1
How many games back from first place are they?	0
Hello. What place the Real Salt Lake is in?	3
Hello.	3
Brandon Crawford's batting average for the regular season is 328.	0
You are welcome.	2
The San Francisco 49ers are currently in fourth place of their conference with a record of three wins and 10 losses.	2
Goodbye Assistant.	2
What conference are the Golden State Warriors in?	0
Okay. And do either of them have any big blockbuster trades so far this year?	2
Currently in first place in the A.L West.	1
Okay and then who is their starting small forward?	2
How did Southampton do in their last game?	0
Who did the Diamondbacks play on June 18th?	0
Okay, awesome. That was some really good information that you gave me about the Giants and also the MLB in general. That's all I was looking for today, so thank you for that.	3
Hello, how can I help you?	3
And do they play today?	2
Goodbye.	2
Have they played at all this year?	2
No, that's all.	1
I think they have lots of Diamondbacks on their backs.	2
Okay. And who are they going to be playing next week?	2
You too.	0
Can you tell me the names of two pitchers?	2
The Minnesota Vikings play in the NFC North.	0
Okay, could you also tell me, are they playing right now?	3
Okay. What's the score of their last game?	2
And who's their goalkeeper?	0
Hello, how can I help you?	3
Okay, how did they do in their last game?	2
Who's the leading re-bounder so far?	0
Real Salt Lake is currently in 8th Place in the Western Conference. They are 10 games back from FC Dallas.	0
Great, And how many games have they played so far?	3
I told you it was too.	1
Alright. Thank you so much.	3
Who's their starting center?	0
Not too bad. Thank you. Have either team made any recent trades?	3
How is Newcastle United doing?	0
You're welcome.	2
What conference are they in?	0
Who's in last place in the American League West.	0
And who's their quarterback?	0
Hi. Could you give me some information about the New Orleans Saints? How are they doing this season?	3
How can I help you?	0
They won 2 - 0 versus brighton.	0
Their last game played was yesterday against Liverpool and they lost the game 4-0.	2
Doc Rivers. Okay. Cool. Well, that's pretty much all the information I was looking to get about the Clippers, so thank you for providing that info.	3
That sounds like a fun game. I hope to be able to watch it. Can you tell me how the Minnesota Twins did in their last game?	3
What was the score of their last game?	0
Okay. Thank you.	3
Okay, And what division are they in?	2
Okay. Do they play today?	2
The Citizens Bank Park is the home park for Philadelphia Phillies.	0
And are they playing right now?	1
Hi.	3
Do you know if they are playing right now?	2
Okay, who is their quarterback?	2
Hi. What would you like to know about the NBA?	3
Hey, I'm a Major League Soccer fan and my favorite team is the DC United and I'd like to know about the DC United's record.	3
Los Angeles Rams are currently in first place of the NFC West.	1
Yeah. Does Mark Cuban own 100% on the team or does he have some minority owners with him? Just curious.	2
Who did they play last Saturday?	0
Okay, in their next game, who do they play?	2
You're welcome, goodbye.	2
Do the Orlando City FC play today?	2
Chicago Cubs.	2
Who do they play on June 18th?	0
They will play today against the Giants at 7:15 pm.	2
Who do they play next week?	0
Okay, that's too bad. And what was the score of their last game?	2
Who are they playing on July?	0
Okay, goodbye.	2
What was the score of their last game?	0
Sure let me find that for you. The Cardinals records are 46 wins and 47 losses.	2
They won with a score of 1-0.	0
Okay. Are they playing today?	2
Next week they're playing against the Cleveland Browns.	0
Currently in second place in the NFC West.	1
The Pittsburgh Pirates, are they playing today?	2
Who is the coach for the Pacers?	0
What are the chances of them making the top four?	0
New York Red Bulls are currently in fifth place in the Eastern Conference. There are 11 games back from Toronto FC.	2
Let me check on that.	2
Do you know if they are playing right now?	2
Yeah, what place are they in?	0
Aaron Mooy is one of their strikers.	0
They are in the Western Conference.	0
Thank you. Have a nice day.	3
Their last game played was on August 19th against Southampton and they lost the game 3 - 2.	1
Who did they play last Saturday?	0
Who is each team's coach?	0
I'm Good, thank you. How can I help you?	3
Their last game was against Crystal Palace on Saturday, that game ended with 0 - 0.	1
Let me check that for you.	2
Thank you.	3
They are currently in fourth place in the English Premier League.	1
The rivalry between Arsenal and Chelsea is a football local derby in London between the two clubs.	0
Carl Robinson.	0
The Colorado Rapids are currently in 11th place in the Western Conference and they are 14 games back from first place.	1
Hi Assistant. I'm a big major English Premier League soccer fan, And my favorite team is Watford. Can you tell me how Watford is doing right now?	3
Bye.	2
Okay. And what's Colorado's record?	2
Yesterday against the Wizards.	2
Oh, okay. Who's the manager, currently?	2
The New York Giants are nine games out of first place in their division.	2
They do not play today.	1
Yes, the Marlins are playing right now against the Washington Nationals. They are behind 1 - 0.	2
They are 17 points behind, from the first place on the Eastern Conference.	0
How is the Tampa Bay Rays doing?	0
Thank you.	3
If the team is called Brighton and someone asked you the population, I would expect they would expect the population of the town the team is named for. But open to interpretation, I guess. Last question was, who is the manager now how long?	2
That's right. I remember that now. Okay. Thanks so much for your help. Have a great day.	3
Erik Spoelstra currently coaches the Miami Heat.	0
See you later.	0
Hi, I have a question about the New York City FC soccer team.	3
And who are they playing on Saturday?	0
They lost to the twins yesterday 2 to 1.	2
Hi, I'm a fan of the Colorado Rapids and the MLS. I'm wondering what is the Rapids' record right now?	3
I see that they have lost 27.	2
Great. Those are all the questions I have.	3
Who did Brighton play next?	0
They played against The Tigers last Saturday and they won by 5 to 2.	2
Thank you.	3
Yeah.	0
The current manager is Pep Guardiola.	1
They did not play last Saturday.	1
Until next time. Bye.	2
Hello.	3
What is Arsenal's record?	0
Okay. That's all I need to know.	2
The last game was yesterday against Houston Astros and they lost 7-3.	2
Ben Simmons is their starting point guard.	0
Their last game was on Saturday, May 27th at 12 PM.	1
You're welcome.	2
Good. Who is the Trail Blazer's starting small forward?	3
It's located at 1123 Coleman Avenue in San Jose, California.	0
What was the score of their last game?	0
Hi. Could you give me some information about Real Salt Lake soccer team?	3
Okay, and one more question. How did the St. Louis Cardinals do in their last game?	2
And who do they play next week?	0
Yeah.	0
Do they play today?	2
All of the major players for both teams are healthy.	1
Who are they tied with?	0
Tell me playing the Blue Jays next Sunday at 11:20 a.m.	0
How did they do in their last game?	0
You're welcome.	2
Who do they play on July 1st?	0
Okay, what is the Galaxy's rank in their division?	2
What conference are they in?	0
Fourth Place.	0
Okay. And who will they play next Sunday?	2
You're welcome. Have a good day.	2
Okay, what was the score of their last game?	2
What place are Chicago Bulls in?	2
Hi, how can I help you?	3
Okay. And do you know what their standings are?	2
Is there anything else?	2
Hi. I'm a fan of FC Dallas. I wanted to ask you what place is FC Dallas in currently?	3
No, they played on Sunday, September 10th versus Newcastle.	1
They will play this Saturday against Texas Rangers at 6:05 PM.	2
The point guard is Lou Williams.	0
Their head coach is Doc Rivers.	0
Who's their manager?	0
Columbus is currently in fourth place with 13 wins and 12 losses.	1
What is Manchester United's record?	0
Okay, whom are they going to play their next match?	2
Okay. Now, in their next game, who do they play?	2
Hello, I need to know about the New York Mets record.	3
Currently in first place in the Eastern conference is Toronto FC.	1
Have a good night. Until next time, bye.	2
Yes, they are schedule to play today.	2
What place currently are Arsenal in the league?	0
Hello. The soccer club Chelsea, what position or rank are they in right now?	3
And how is Southampton?	0
Dave Joerger. It's my pleasure. Good night.	3
Tony Pulis is their manager.	0
They play the Steelers.	0
Yes, they played today against the San Francisco Giants and Marlins lost the game with the score 6-3.	2
1-0, 3rd in Western Conference.	0
Okay.	2
Hello	2
Next week they're playing against the New York Jets.	2
Hello. How may I help you?	3
Hi.	3
Thank you so much.	3
Hi. How can I help you?	3
What was the score of the Rockies' last game?	0
Their next game is on November 29th against Stoke City FC.	1
What was the score last on their last game?	0
Brian Rowe is the goalkeeper for LA Galaxy.	0
One.	0
And their last game Brighton played Huddersfield and Brighton lost 2-0.	2
Oh, okay. Thank you so much. I appreciate your help today.	3
The Rangers are currently fourth place in the AL West with 53 wins and 58 losses.	1
Who will Liverpool play next time?	0
What place is Stoke City in?	0
The royals.	0
Who will they play next Sunday?	0
Okay, And who do they play on June 19th?	2
The record is 24 wins, 35 losses and they are 12 games behind the Colorado Rockies.	2
Okay. Who did they played on last Sunday?	2
How can I help you?	0
Who is their quarterback?	0
Oh! Okay great. What is their win and loss record?	2
Okay. Thank you.	3
Okay and who did they played against last?	2
Okay, Do you know who they played last Saturday?	2
Goodbye.	2
They're in the Eastern Conference.	0
Just a moment.	0
Hold on.	0
Hi. I want to know how the Chicago Bulls are doing this year.	3
And who is their goalkeeper?	0
Until next time.	0
Nothing else for today. You covered pretty much everything I was gonna ask, So I appreciate that.	3
Great. Thank you so much for the help.	3
Hi, Do you know what the record for the LA Galaxy is?	3
Are they playing right now?	1
Are Indians playing now?	1
Yes, what is your question?	2
Which player between Liverpool and West Ham United has the most goals for their team?	2
The New York Yankees won against the Minnesota Twins in their 2nd last game with the score of 6-3.	2
Bye.	2
Let me see.	0
How can I help you?	0
The Chicago White Sox are currently in 5th place of the American League Central. They are 18 games behind the Cleveland Indians.	2
And who is their starting center?	0
OK.	2
Goodbye.	2
Their last game played was yesterday against Orioles and they lost the game 7-3.	1
Would you mind saying that again?	3
Thank You.	3
Oh, nice. Okay. Thank you very much.	3
Bye.	2
Hello. My favorite team is Minnesota United FC.	3
They played on last Sunday against the Miami Dolphins.	0
Just one moment.	0
Hi. How can I help you?	3
Okay wonderful. Can you tell me if New York City FC played on June 18th?	3
Alright. That is all. Thank you.	3
Okay, that's all I need to know.	2
Their standing is 10th in the Eastern Conference.	0
Yes.	2
Your welcome.	2
Who will they play next?	0
New York red bulls are currently 5th place in the eastern conference with 12 wins and 10 losses.	2
Okay. Thank you.	3
How can I help you?	0
Who do the Mariners play next?	0
How did Philadelphia do in their last game?	0
Oh, no, okay. And what was the score of their last game?	2
They last played on February 10th against Suns and Nuggets won the game with the score.	1
Where is their stadium located?	0
Who's their starting point guard?	0
What place is the team Burnley in?	0
How about their last game?	1
Swansea City's manager is Paul Clement.	0
Alright so looks like the Braves played yesterday and lost 3 to 9 against Andrew Anaheim Angels.	2
Oh, okay. Do you know if they played today?	2
Yesterday, The Portland Trail Blazers played the Cleveland Cavaliers.	2
Their goalkeepers are Shawn Johnson and Andre Rawls.	1
Hello. How's GraysOutlet doing right now?	3
Did the Rangers win any World Series?	0
The Detroit Tigers are not playing right now but they are scheduled to play against the Chicago White Sox today at 5:10 pm.	2
Who did they play last?	0
I know.	2
And who is their starting center?	0
Arsenal has a 79% chance, while Stoke City has a 52% chance.	0
The Rockies played against the Mets yesterday and won by 4-5.	2
How did they play the last time?	0
Unfortunately the Ravens beat them 23-16.	0
They are in the AFC West and leading the conference.	0
Hi, I got some questions about Toronto FC.	3
Can you tell me who they played?	2
Hello.	3
Chelsea is in the third place with 15 wins, 5 draws and 4 losses.	0
And what was the score of their last game?	0
Last Saturday they played against the Tigers and they lost by 12 to 11.	0
Hi, I was wondering if you can tell me how the Detroit Tigers are doing?	3
You're welcome, have a nice day.	2
Swansea City FC's biggest rival is Stoke City FC. Burnley FC rivals are Tottenham Hotspur.	0
Hi. How can I help you?	3
They're not scheduled to play next Sunday.	1
Who had they played last?	0
You've answered all my questions.	1
Bournemouth is in 11th place and West Bromwich is in last place 20th.	0
That was their last game.	1
The Nationals won against the Phillies 8 to 6 yesterday.	2
Okay. That's all I needed to know.	2
Hi. Today I need your help getting info on the LA Clippers of the NBA. Now I'm wondering, what is their record right now?	3
They are not scheduled to play today.	1
Hi, how can I help you?	3
Bye, See you later.	2
Next Saturday, August 23rd we are playing against the Colorado Rockies.	1
Hello.	3
And where is that game? Home or away?	0
Okay.	2
You´re welcome.	2
I think you said you are a big fan of Orlando Magic.	3
Their last game was a draw, the score was 1-1.	1
Next week they will be hosting the Los Angeles Rams.	1
Alright, thank you so much.	3
He joined the Suns in 2015.	0
Their next game is today against Arizona Diamondbacks.	1
Okay, thank you. That was all I needed to know.	3
Okay, have a great day.	2
What info are you looking for?	1
May I know how are Florida Marlins doing?	2
Hi.	3
Hello. How can I help you?	3
I am a fan of Major League Soccer and I'm interested in DC United.	3
They are currently ranked #4.	1
Hi, today I need your help getting information on the Real Salt Lake of the MLS. I'm a fan of theirs. I'm wondering, did they play today?	3
Adrian Heath.	0
Lets check that for you. Thank you for waiting while I gather that information for you. Looks like New England play yesterday at 4:30 p.m. winning 3 to zero against Rochester.	3
How can I help you?	0
Alexis Sanchez is their striker.	0
When did they play last?	0
How many games is the series expected to last?	1
Okay, and what was the score of their last game?	2
What are the cheapest seats at Citi Field?	0
The first place in the National League central is the Chicago Cubs.	2
Where is game two being played?	0
Okay, and then how many games back are they from first place?	2
The last score was 2 to 1, in favor of Manchester City.	0
Okay. And who's their leading scorer?	2
Thank you. Goodbye.	3
Can you tell me what the chances of Arsenal and Manchester going to the playoffs?	2
Hello. What place is Manchester United in?	3
Hi. I'm a fan of the Tennessee Titans and I'd like to know how are the Tennessee Titans doing?	3
National Football Conference North.	0
Yeah. I want the names of everyone who has played Left Field for the Athletics so far this year.	2
Western Conference.	0
Hi. Can you tell me about the Vancouver Whitecaps' last game?	3
The Braves.	0
Tottenham's goalkeeper is Jack Butland.	0
They are facing Matt Stafford and the Detroit Lions.	0
Who was their last opponent?	0
What are their chances of making the playoffs?	0
Okay, thank you. That's all I need to know.	3
When is their next game?	0
And they will play today at 7:07.	2
Pep Guardiola? Okay, interesting. All that's pretty much information I was looking to get about Manchester City. You gave me some good answers, so thank you.	3
They won the last game against, the Tampa Bay Buccaneers. The score was 38 and 33.	2
Do you know who their coach is?	2
The Houston Rockets played in the Western Conference.	0
Right, okay. And what was the score of their last game?	2
What's the shooting average between the Huddersfield Town and Manchester United?	0
Okay, do they play today?	2
What is the record of Brandon?	0
They are playing today against the Colorado Rockies at 5:40 p.m. Pacific Standard Time.	2
I see that they are not playing right now.	2
They played against Colorado and it was a draw with a score of 0 - 0.	0
They last played on November 25th against magic and 76 won the game with the score 130-111.	1
That's not great. Are they going to be playing this weekend, Either Friday through Sunday?	2
Liverpool is at 4th Place and Manchester United is in second place.	0
Good night.	3
What was the score of their last game?	0
2nd place in the AFC East.	0
Okay. Thank you.	3
Hi. How can I help you?	3
How did the Dallas Mavericks do in their last game?	0
Let me check that for you.	2
Fraser Forster is one of their goalkeepers.	0
How can I help you?	0
That's pretty good. Thank you so much for the help today.	3
One moment.	0
Name of the park they play in?	0
Carolina Rail Hawks for the open cup.	2
They are playing right now in the bottom of the first against the Washington Nationals on Channel FsFl.	2
Watford.	0
Who did Liverpool play in their last game?	0
Who are the Colorado Rockies playing against next Sunday?	0
Old Trafford is a football stadium in Old Trafford, Greater Manchester, England.	0
What is the record for Burnley?	0
What's their record?	0
They are not scheduled to play today.	1
Thanks. That's all the questions I have.	3
DC United played FC Dallas on July 4th and lost 4 to 2.	0
Okay. And how many games have they played so far?	2
Thank you, enjoy your day.	3
Alright. Thank you so much.	3
Hi, How's New York City FC doing?	3
Okay. Thank you very much.	3
He has 7 goals.	0
Okay, thank you so much for the information. I appreciate it.	3
I can tell you about them. What do you want to know?	3
They played yesterday on July 23rd against the Kansas City Royals and lost 4 - 5.	2
Hi, how can I help you?	3
Hi.	3
They last played Atlanta United they won 2 to 1.	2
Okay, cool. Now I'm wondering who's the current goalkeeper for Swansea City?	2
Could you please remind me of who the starting point guard for the Charlotte Hornets is, please?	3
Great, Thank you so much for the help today.	3
The draft picks.	0
Well, that is pretty good. Can you tell me if New York City FC is playing right now?	3
Who will Los Angeles Chargers play against next week?	0
What was the score of their last game?	0
See you later, bye.	2
No, they're not scheduled to play today.	1
Okay and how did they do that game?	2
Okay, cool. Oh, That's pretty much all the information I was looking for the Pittsburgh Pirates. You gave me every single one so, Thank you.	3
Hello.	3
They have played six games total.	0
The 49ers play in the National Football Conference.	0
Okay, How'd they do their last game?	2
Hello.	3
Nothing else today.	2
Who's in first place in the National League West?	0
Bye.	2
Looks like they began in October of 2017 and end in December.	2
Hi. How can I help you?	3
Aymeric Laporte, Benjamin Mendy and Kyle Walker were recently acquired by Manchester City.	0
No problem! Have a great day.	2
Can you tell me if they're playing right now?	3
Hello.	3
Okay. Thank you.	3
What conference are the New York Giants in?	2
Okay. Are they playing today?	2
Goodbye.	2
And what's their win-loss record?	0
Hello. How can I help you?	3
Hi, I'm a fan of the New England Revolution and I was wondering if you could tell me about their last game?	3
You are welcome.	2
Okay. Bye.	2
I would like to compare two EPL teams, Brighton and Watford.	2
Who is the starting center of the Dallas Mavericks?	0
Orlando city is currently in seventh place in the Eastern with eight wins and 9 losses.	2
Hi. How can I help you?	3
How can I help you?	0
The manager for the Arizona Diamondbacks is Torey lovallo.	0
That's not good at all. Who's currently their striker?	1
Okay.	2
What was their score in last game?	0
They won the last game against the Miami Heat the score was 112-103.	2
Who did they play against on June 18th?	0
Next Sunday the Seattle Sounders do not play.	1
Hello, how can I help you?	3
The names of the two players on the team I guess you are looking for the most popular players because there is more than two players.	2
You are welcome and have a nice day.	2
I see that Oakland Athletics is in the 5th place under AL West.	2
Thank you very much.	3
Mauricio Pochettino is the manager.	0
Brighton played stoke city on Saturday, February 10. It was a tied, 1 to 1.	2
Thank you.	3
How can I help you?	0
They lost their last game. The score was 2 and 0.	1
Well, I'm wondering, What is their place in the standings right now?	2
Who's the first place in the National League West right now?	1
They will play next on December 9th against Stoke City.	0
On Saturday August 5th the Angels played with the Oakland Athletics they lost with the score 5 - 0.	0
They last played on September 2nd against FC Dallas and they tied 2-2.	0
Who's in first place in the Western Conference?	0
Small forward.	0
The last game was yesterday against the Raptors.	2
Who is their goalkeeper?	0
The LA Rams are playing the Dallas Cowboys next week.	0
Hi. My favorite team is the FC Dallas and I actually want to know some question about what place are The Earthquakes in currently?	3
What place are the Earthquakes in?	0
Goodbye.	2
You're welcome, Goodbye.	2
Okay. Who did they play the game before that?	2
They are not playing today.	1
Great. Thank you so much.	3
Brock Osweiler is their quarterback.	2
All right, thank you so much.	3
Hello. Can you give me some information on the LA Clippers?	3
Who are they playing right now?	1
At the moment is Mike Brow is the coach.	0
What was your question?	0
So lastly, just tell me who their catcher is on their team.	2
They are one game back from first place.	0
Chicago is first place in the Eastern Conference.	2
Next Sunday, August 13th the Rockies will be playing the Miami Marlins.	0
Crystal Palace's current record is 2 wins.	0
Hi. How can I help you?	3
You as well.	0
Oh.	1
Okay, I can find that.	2
Hello. Can you tell me the current position of Minnesota twins are in?	3
Okay. And how many games back are they from first place?	2
Chelsea City recently acquired Alvaro Morata and Tiemoue Bakayoko.	0
LA Clippers play in the Western Conference.	0
What place are they in?	0
Who do they play next?	0
Goodbye.	2
Okay, Well thank you very much, Have a great, Wonderful day.	3
Okay. And who is their striker?	2
What place are the San Francisco 49ers in?	0
Would you repeat that please?	3
Who do they play on July 1st?	0
Who is the starting small forward?	0
Okay. Who will Bournemouth play against next?	2
Who did they play?	0
Who will they play next Sunday?	0
Okay, who will they play next?	2
Currently the Pistons are eighth in their conference.	1
Who did they play against last?	0
Okay, thank you. And can you tell me their starting small forward?	3
Awesome.	3
No, they play there next match on September 9th against DC United.	1
They don't seems to play anyone on next Sunday.	2
Their next game will be played on June 14th against F.C. Cincinnati at 4 pm.	1
See you later.	0
Hi. I'm a big fan of major league soccer, and my favorite team is the San Jose Earthquakes. Can you tell me how the San Jose Earthquakes are doing in their rankings?	3
You've been very helpful.	1
Oh, okay.	2
1st place with 53 wins and 14 losses.	2
How are the Phoenix Suns currently doing in the National Basketball Association?	0
Are they playing today?	2
They're on the Eastern Conference.	0
I appreciate that information.	3
From their last game, they played against the Preston North End.	0
All right, there we go. Who's their manager?	1
Yes, they do play today against the FC Dallas.	2
The starting center is Karl Anthony.	0
Have a good evening.	2
They are currently 44 points back from first place.	1
Are there any current players in the NBA that they are on the injured list and they are playing in the championship game?	0
Okay. And which team has given them more points this year?	2
David west.	0
Hi, I was Ah, hang on 1 second. I'm sorry. Okay, I was wondering about the I was wanting to know about the Miami Dolphins record for this year.	3
And are they playing in NYC or in Seattle?	0
Western.	0
Who do they play against next week?	0
Okay. And who's in first place in their conference?	2
Thank you very much.	3
The LA Angels are currently in third place of the AL West.	1
Their last game they tied 1-1 vs Man city.	1
Saido Berahino.	0
The win-loss record is 62-46 and currently in third place in the N.L West.	1
Alright. Okay. Thanks. That's it.	3
Washington Nationals are in first place.	2
What's their streak in terms of wins and losses?	2
And what's their win-loss record?	0
Who do they play next?	0
Who is the small forward starting?	0
Pep Guardiola started in 2016.	0
Brian, what was the last name, please? Could you spell it?	3
Who is their goalkeeper this year?	2
Cool. That's all I need to know. Thanks for the help.	3
Bye.	2
Do the Cincinnati Reds play today?	2
Oh, they are so awesome, thank you. And who is their quarterback?	3
And who are they playing today?	2
They lost their last game. The score was 4 and 0.	1
Swansea City is in the 12th Place with zero wins and zero losses.	1
They won their last game, they played the Indiana Pacers. The score was 118-97.	2
The last game was on July 4th against DC United and they won by 4-2.	2
I need to find out it the score.	1
Houston Astros is in the first place in the American League West with 86 wins and 57 losses.	2
The win-loss record is 65 wins and 33 losses.	2
Thank you very much.	3
Who will they play next Sunday?	0
Okay, when did they played their last game?	2
Evan Bush is their goalkeeper.	0
You're welcome.	2
Oh, Okay. And what is the San Diego Padres win-loss record?	2
They tied last the last game to Toronto FC on July 19th.	0
And who will they play next?	0
Hi.	3
Their next game will be played on October 21st against Manchester City FC.	1
Okay, who did they play in their last game?	2
How did the Panthers do last week against the Patriots?	0
Hi. It looks like DC United played their last against Vancouver on May 27th.	3
How can I help you?	0
Great. Those are all the questions I have.	3
Hello.	3
They'll play the Mariners at 1:10 p.m.	0
Their next game is a home game against the Seattle Sea hawks.	2
Who's their striker?	0
Next Sunday.	0
Okay, and who is their goalkeeper?	2
Perfect, that's all I needed to know. Thank you very much for your help.	3
What was the score of their last game?	0
In their last game they won against the Orlando Magic with the score of 130-111.	2
Awesome. Thanks for calling me.	3
Okay, and who's their starting center?	2
Newcastle just acquired Rodrigues.	0
Hi, could you tell me how the Boston Red Sox are doing?	3
You're welcome.	2
They're doing good this year. Are they playing with anybody on the 18th of June?	2
I have a couple of questions about the New England Revolution.	1
Hello, how are you?	3
In the west division in the Western Conference.	0
When did FC Dallas last play?	0
Hello, How can I help you?	3
Hi.	3
Now, I'm wondering who is the current goalkeeper for Crystal Palace?	2
Ooh, nice.	2
How can I help you?	0
Okay, cool. That's all I need to know right now.	2
Talk to you next time. Bye.	2
What was the score of their last game?	0
The goalkeeper is Clint Irwin.	0
They are playing on June 17th against Sporting KC at 6 p.m.	0
Hi. How can I help you?	3
They lost today 4 to 5 against the Cubs.	2
Okay. Well, how many games back are they?	2
What place are the New York Knicks in?	2
Just a moment.	0
Their win-loss record is 0-1.	0
8th place.	0
Currently in last place in American League East is the Toronto Blue Jays with 43 wins and 50 losses.	2
Alright. Who is their starting center?	2
Yes, sure.	2
Hello.	3
And where is it?	0
You're welcome.	2
Thank you, are they playing right now?	3
Liverpool FC win-draw-lost record is 16-9-3. Swansea City win-draw-lost record is 7-6-15.	0
Okay.	2
Boston Celtics are in the first place with 24 wins and 6 losses.	0
Hi, Could you tell me about the Pittsburgh Pirates?	3
Yesterday, they beat the Astros by 2 to 1.	2
Cool. Thank you. That's all I needed.	3
Bye.	2
Okay, awesome. Oh, that's pretty much all the information I was looking for on Crystal Palace. You gave me some good answers, so thank you for that.	3
Who did they play last?	0
And how many games have they played so far?	0
Their star player is Zach La VIne.	0
Okay, that sound's good. So, that's it for me. Thank you.	3
Okay. Well, that was very helpful. Thank you.	3
Hello. How can I help you?	3
Hold on just a second.	0
You´re welcome.	2
And what time will that game start?	0
The New York Giants, Can you tell me how they're doing right now?	3
Hi, what place are the Atlanta Hawks in the National Basketball Association?	3
No, they're not playing right now. They play next on September 17th against Everton.	1
They're currently in second place in the Eastern Conference.	1
Are the Atlanta Braves playing right now?	2
Yes, sure I'll help you. The win loss record of Colorado Rockies is 62-46.	2
Bye.	2
They play tomorrow at 4:10 p.m. against Arizona Diamondbacks.	0
How did they do their last game?	0
Their next game is on Saturday, July 22nd.	1
Who is their striker?	0
They are playing today against the Rockies at 5:40 p.m.	2
They lost 1-0 vs NYC FC.	0
36 wins and 43 losses.	0
Just one moment. The Cleveland Cavaliers have four games next week, they will play against the Bulls Nets Pelicans and Knicks.	2
How many games have they played so far?	0
Do you know if they are going to be playing tomorrow?	2
Okay. Thank you.	3
The Chicago Fire Soccer Club the win-loss record is 21 and 11.	2
Hello, how can I help you?	3
And what was the score of their last game?	0
They play the Panthers on Sunday.	0
Hi. Could you tell me how the San Francisco Giants are doing?	3
2-8.	0
The Yankees record is 30 wins and 19 losses.	0
Okay. Thank you.	3
Can you tell me the record for the Baltimore Ravens right now? Thank you.	3
Hi.	3
The Pirates are playing today at 4:05 p.m. vs The Reds.	2
Hello.	3
What place are Brighton in the English Premier League soccer?	0
Okay, and who do they play next game?	2
Rondae Hollis-Jefferson.	2
Hi, I need some information about Tampa Bay Rays. Can you help me?	3
Alex Smith is their quarterback.	0
Yeah.	0
Hi. How can I assist you?	3
I guess, it's a rough year for them this year. Who are they playing right now?	2
They will play next against Manchester City on October 21st.	0
Okay. Great. That's about it, appreciated. Thank you very much.	3
You're welcome.	2
8, 8 and 4. Well, That's an interesting record. Alright. Thank you so much for your help.	3
Hi, I was wondering if you can tell me how are the Minnesota Twins doing so far this year?	3
Hello, I need to know about the record of the Philadelphia Phillies.	3
In the last game, the Reds played against the Milwaukee Brewers and lost by the score of 4-7.	0
Hi. How can I help you?	3
Sporting KC is first place in the Western Conference.	0
Can you tell me who's in first place in the Eastern Conference?	3
The LA Rams are currently in first place of the NFC West, the Denver Broncos are one game out of first place in the AFC West.	0
Okay. Now, who are two pitchers that are currently on the Twins team?	2
And game one?	0
Their record is 3 wins and 3 losses this season.	2
The Nuggets mascot is a gold pioneer. The grizzlies are the bears.	0
The last game was against Burnley FC.	1
Who is in first place in the National League West?	0
Hello, how may I help you?	3
Anytime, have a good one now.	2
The score to Swansea City's last game was 2 - 0 where Swansea City lost.	0
Hi, how can I help you?	3
They are starting small forward is Draymond Green.	0
Did they play last Saturday?	0
Yes, I would like to ask some questions about the team Southampton.	2
Do you know in what year the team had established?	2
Just a moment.	0
With whom did they play on June 18th?	0
What conference are they in?	0
Orioles.	0
See you later.	0
There in 12th place.They're not playing right now.	1
The last game was on July 29th against the Montreal Impact.	1
Who's the Los Angels manager?	0
Hello. Tell me about Real Salt Lake last game?	3
You're welcome.	2
Hi.	3
And Watford?	0
Okay.	2
Okay. Thank you very much. That's all.	3
No, they're not scheduled to play for today.	1
Thank you so much.	3
They are currently on 15th place in the Western Conference.	1
They play the Chicago Cubs on September 8th.	2
Currently in first place in the English Premier League.	1
Hi assistant. I am a huge Milwaukee Brewers fan of Major League Baseball.	3
Do they play next week?	0
Hello. How can I help you?	3
In the last match, Manchester city was given a red card.	0
Who is the coach for the New Orleans Pelicans?	0
The Cardinals are only three games back from being first in their division.	0
Nothing else, I appreciate your help today. Thank you.	3
Yeah, can you tell me in what place Real Salt Lake's in?	3
Okay, That's a bummer. Can you tell me, if they are playing right now?	3
What is the batting average of JT Riddle?	0
Minnesota Twins is in second place on the American League Central with 65 wins and 60 losses.	2
No, but they will play tomorrow at 5:00 p.m. against FC Dallas.	1
Their last game was against Newcastle on August 13th and they won the game 2-0.	2
Who is their coach?	0
There last game was on July 23rd against the Seattle Sounders and they won 3 to 0.	2
Okay, Thank you.	3
Thank you so much for your help and have a great day.	3
Have a good day.	2
Hi, How can I help you?	3
They last played with the Atlanta United and beat them 3 to 1.	0
Okay.	2
What conference are they in?	0
Hi, I'm a big fan of the Denver Nuggets in the NBA. What place are they in right now?	3
Okay thank you.	3
Thank you.	3
They will play the Pirates next Sunday July 8th at 10:35 AM Pacific Standard Time.	0
Okay, great. Thank you. Who is their starting center?	3
How can I help you?	0
Nemanja Nikolić.	0
Hi Assistant. What place did Vancouver Whitecaps FC are? Do they play today?	3
Luton Town is Watford's biggest rival.	0
How can I help you?	0
How can I help you?	0
How can I help you?	0
Hello, how are the Indiana Pacers doing right now?	3
Manchester United is in the second place with seven wins, two losses and two draws.	0
Yes, It's for the Watford. 9 wins 7 draws 13 losses for Everton.	2
Who's their manager?	0
Thank you.	3
Alright, when did they play last?	1
Okay. And who's in first place in the National League West?	2
Who are they playing right now?	1
Awesome. Are they also playing?	3
How can I help you?	0
Okay. What's their win-loss record?	2
Who will they play next Sunday?	0
Great, Assistant. Thank you so much.	3
Hi. How may I help you?	3
Thank you so much. And how did they do in their last game?	3
How can I help you?	0
How can I help you?	0
Okay. Each conference is divided into three divisions. What division are they in?	2
Okay. Who did Chicago Fire play last?	2
They will play with Newport County on the 27th.	0
Okay, and who's in first place in the Western Conference?	2
Okay. And who's their current manager, and how long has he been with the team?	2
Okay. Who are they going to play next week?	2
Who's their coach?	0
You too.	0
Mauricio pochettino is the manager of Tottenham.	0
Hold on. Let me check for you.	2
Tom Thibodeau.	0
Who's in first place in the National League East?	0
Who's their quarterback?	0
When did the Seattle Mariners play last?	0
What place are the Chicago White Sox in?	2
I want to know how the Chicago Bulls are doing this year?	2
Okay, thanks for the information.	3
Are they playing today?	2
I see. Who is playing for the opposing team?	2
They are five games back from first place.	0
How can I help you?	0
They are in the Western conference. In there last game they won against the Wizards with the score 98 to 75.	2
That was also their last game.	1
Who's in the first place in the Western Conference?	0
What place is the Burnley team in, please?	2
Bye.	2
Are they expected to win their next games?	1
Kris Bryant is the only one noted.	0
Who have good chance of making the playoffs.	2
You're welcome.	2
There is more than one catcher. Do you just want the main catcher?	1
Bye.	2
Currently, the Diamondbacks are placed number three in the National League West with a win of 44 and a loss of 27.	1
The Houston Rockets will play the Dallas Mavericks tomorrow at 5 PM.	0
They won their last game 3-2 versus the Orioles.	2
I hope you have a great day, talk to you next time.	3
Okay. Perfect. That's all I need to know. Thank you.	3
What is the current standing in the league?	0
Okay, that's all I need. Thank you. Bye.	3
How did Liverpool do in their last game?	0
And who is the first place of the National League Central?	0
Hi. How can I help you?	3
Starting goalkeeper for Stoke City is Jack Butland.	2
LA Galaxy 2-1.	0
See you later. Bye.	2
The New York Yankees are currently in second place in the American League East.	2
Aleksandar Mitrović is one of their strikers.	0
Okay, thank you.	3
And what was the score of their last game?	0
You are welcome.	2
Okay. And do these teams have any players in common that have played for both teams?	2
Bye.	2
Hi. How can I help you?	3
West Bromwich will play against Brighton in their next game.	0
Gordon Hayward, okay. Now I'm also wondering, how many championships, in total, has the Boston Celtics won?	2
Your'e welcome.	2
Goodbye.	2
Sure. Just one moment.	2
Okay.	2
Alright, Cool. I think that's it for now. Thanks.	3
Thank you.	3
Who's the backup center for the Lakers?	0
He has been a manager with 197 wins and 234 losses.	0
Okay, and who is their goalkeeper?	2
It depends on what location you are from?	1
I need the latest news headlines related to the New York Yankees.	1
Currently, the San Jose Earthquakes are in fifth place in the Western Conference.	1
Oscar Pereira.	0
Okay, and where do they play?	2
What conference did you say?	0
Hassan Whiteside is the starting center for the team.	0
Okay. That's all I needed to know.	2
On June 18th, they played with the San Francisco Giants and won 7-5.	2
Okay. Now, tell me whom did Liverpool play and what was the score in their last game ?	2
Great. And what was the score of their last game?	3
Okay. And who's their goalkeeper?	2
You're welcome.	2
Are the twins playing right now?	1
Could you tell me who has the better defense?	3
Hello Assistant. I'm a big fan of the Phoenix Suns. And I'd like to ask you, what place are the Phoenix Suns in? And what is their record?	3
You're welcome. Bye, until for the next time.	2
On Monday the Pistons play the Pelicans at 5 p.m.	0
Let me check for you, one second.	2
Who is the head coach for the Charlotte Hornets?	0
Hello!	3
According to ESPN.com in their projections 76ers have 98.8% and Detroit Pistons have 30% chances of making it to the playoffs.	2
What was the score of their last game?	0
Hi Assistant. Who won the Atlanta-United soccer game?	3
They will be away.	0
Hey, I'm a big fan of the Florida Marlins. Can you tell me who they played last and did they win?	3
Hi, I was wanting to know what place the Pittsburgh Pirates are in.	3
Hold on just a second. Aresenal star player is Adrián San Miguel. West Ham star player is Héctor Bellerín.	0
Hi. How can I help you?	3
Chris Sale.	0
Arsenal.	0
They were not scheduled to play on June 1st.	1
Bye.	2
And who will they play against on July 1st?	0
Whom did they play last Saturday?	2
Who do they play today?	2
Okay. Thank you.	3
How can I help you?	0
I have a couple of questions about the Colorado Rockies baseball team.	1
In their last game, they played against the Pirates which they lost 14 to 3.	0
Okay. Well, that's really good when players like that are healthy. How many games is the series expected to last up to?	2
No. They're not scheduled to play today.	1
Okay, who did they play in their last game and what was the score?	2
Who's in first place in the Western Conference?	0
How did they play the last time they played?	0
What was the score of their last game?	0
Are they playing right now?	1
Okay. Who do you think will make a bigger impact, Draymond Green or Kevin Love?	2
And who is their manager?	0
Your welcome. Good bye.	3
Hi, How can I help you?	3
Brian Rowe.	0
How many NBA championships has the Pistons won?	0
Hello. How can I help you?	3
Okay, I'll.	2
Alright. Thank you.	3
First game is tomorrow, June 1st at the Oracle Arena in Oakland.	2
I do not have a prediction.	1
Hi, how can I help you?	3
Unfortunately, they lost to the Raptors 112, to 78.	0
Did they win their last game?	2
I'm sorry, it's 30 losses.	3
Which team are you asking about?	1
Their last game played was on September 10th against Columbus and it was a draw with the score 1-1.	1
When they played last?	0
Trail Blazers are 32 wins and 26 losses.	0
Okay. How many games are they back from the first place?	2
The Toronto Blue Jays are in the last place in the American League East.	0
Their last game was played on September 30th against Manchester United and they lost the game with the score of 4-0.	1
What conference are the Philadelphia 76ers in?	0
That's okay. What is the recent trade between Chelsea and West Bromwich?	2
7 win-6 lost, Well, How many games is that they played so far?	1
No, they are not playing right now. They do play on Saturday July 29th against LA Galaxy at 7:00 p.m.	1
My dad will be happy about that. That's his favorite team. Thank you so much.	3
AFC Bournemouth and West Bromwich.	0
The score of the last game was 2-0 they lost against the FC Shakhtar Donetsk.	0
Liverpool.	0
Their next game is today against the Toronto Blue Jays.	2
First place in the Western Conference is Sporting Kansas City.	0
Newcastle United is in 16th Place.	0
No, but they are playing tomorrow at 7:30 p.m. against LA Galaxy.	1
Kevin Durant, Golden State Warriors 7 to 5.	0
Hi. Can you tell me what conference, I'm sorry, The record of the Portland Trailblazers right now?	3
Alright. Well, Do they play next Sunday?	1
Hi.	3
And how many games back from first place are they?	0
Paul George is the starting small forward for the OKC Thunder.	2
Who will they play next?	0
They are not playing right now. Their next game is played on June 28th against San Jose at 7:30 p.m.	1
The New York Knicks don't have an official mascot.	2
David Wagner, since 2015.	0
Perfect. That's all I need to know. Thank you very much for your help.	3
Hi.	3
Until next time.	0
Okay, who do they play next?	2
Hi, I'm looking to find more information about The Seattle Sounder FC about their last game, please.	3
Do you know who they played against in the last game?	2
Talk to you next time	0
What are Leicester City and Watford weaknesses?	0
Game is tomorrow at 6 pm at Oracle Arena, Oakland, California.	2
When did they last play?	0
Leicester city was not scheduled to play today their next game is on September 30th.	1
Are they playing right now?	1
Hold on.	0
Thank you. And how many games have they played so far?	3
Okay. Bye-bye.	2
Bye.	2
Alright, cool. That's all I need.	2
Hi, I was wondering what place West Bromwich is in in the English Premier League?	3
Okay. That's all I needed to know.	2
Alright, thank you for your help.	3
The beat the Knicks, 103 to 91.	0
Their last game was yesterday, August 1st against the Tampa Bay Rays and they lost by the score of 6-4.	1
Can you repeat the player's name once again, Please?	3
Hi Assistant. I'm a big English Premier League soccer fan and my favorite team is Crystal Palace. And I'd like to know, how Crystal Palace is doing right now?	3
What's the latest news about the San Diego Padres?	0
Sporting K.C is in the first place in the Western Conference.	0
I'm a fan of the Memphis Grizzlies. What conference are they in this year?	2
Let me check on that.	2
I need to know about the standings of the Colorado Rapids?	1
Just a moment.	0
Alright.	2
John Collins is there leading rebounder.	1
Who's in first place in the Eastern Conference?	0
They played last on July 29th vs San Jose Earthquakes and they lost one to zero.	0
And finally, who is their manager?	0
Minnesota United FC is in the tenth place under Western Conference with seven wins, 14 losses and four draws.	2
Okay. Who won?	2
Okay, thanks.	3
Okay, who are they going to play next week?	2
When was the last time they won a Major League Baseball championship?	1
And who's their starting center?	0
The 76ers won their last game against the Detroit Pistons and the score was 97-86.	2
You're welcome. Talk to you next time, bye.	2
The pacers rivals are the knicks and the heat's rivals are the magic.	2
No, they play tomorrow at 8 p.m. versus LA Galaxy.	1
They lost to the Oakland A's 5 to 6.	0
Hello. I have major baseball questions about Tampa Bay race, please.	3
I just want you to know that I'm an English Premier soccer fan and my favorite team is Crystal Palace. I would like to know how is Crystal Palace doing? What place are they in?	3
Did they play today?	2
Their last game played was on October 14th against Arsenal and Watford won the game with the score 2-1.	2
How many games has Everton played so far?	0
Yes there was scheduled to play last Saturday.	2
Do they play today?	2
You're welcome, goodbye.	2
Who is Liverpool playing right now?	2
Thank you very much. Have a great and wonderful day.	3
Nationals.	0
Hello. How can I help you?	3
Well, I know that. Can you tell me if they played today?	3
7-12.	0
The Royals played against the Astros last Sunday, June 24th they lost 3-11.	0
What questions do you have about them?	0
Elfrid Payton is currently averaging 6.5 assists the game, he only played two games so far this season.	2
What place are the Houston Dynamos in right now?	1
Yes, They play today at 5:10 p.m with the White Sox.	2
Okay, who will they play next?	2
You're welcome. Goodbye.	2
Detroit Lions are in the first place under NFC North with three wins and one loss.	2
How did they perform in their last game?	0
They are playing on Saturday against The White Sox at 4:15 PM.	0
Okay. Alright. Who is the Thunder's starting small forward currently?	2
Hi. How can I help you?	3
Thanks. How did the Athletics do last game?	3
How can I help you?	0
Thank you very much. I think that's all I need from you today.	3
Western Conference.	0
Hello, how can I help you?	3
Devin Mesoraco, Travis d'Arnaud and Kevin Plawecki play as catcher on the team New York Mets.	0
Thank you. Bye.	3
Bye. Until next time.	2
Looks like Eastern Conference they're standing at number two with 7 wins two draws and six losses.	2
Hello. Hi. Today, I need your help finding information on West Ham United of the EPL. I'm wondering, what is West Ham's record right now?	3
Thank you very much.	3
Hello.	3
Jay Triano.	0
Who is the head coach of the Miami Heat, a team in the National Basketball Association?	0
Hello, How can I help you?	3
One to One.	0
Hi. How many games back are the Chicago White Sox? I'm a pretty big fan of theirs.	3
Goodbye.	2
Thank you. And, how did they do in the last game?	3
Hi. Could you tell me how the Colorado Rockies are doing?	3
Are you sure that was their last game?	2
Okay. Who did they play last Saturday, then?	2
They're not scheduled to play today.	1
Yes, I'm a fan of sports in Kansas City and I'm looking to know if they have a Major League Soccer team.	2
What was the score of Los Angeles's last game?	0
The Washington Nationals are currently in first place of the N L East.	2
Okay. Thank you.	3
Okay, great. That's all I needed to know. Thank you.	3
Kosta Koufos.	0
The 76ers played on Tuesday with Hornet and won with 128 points to 114.	2
Hi.	3
They are in 3rd place with 40 wins and 36 losses.	0
Sporting Kansas City played with Philadelphia on July 1st and the score was 1 to 1.	0
The last game was on July 29th against Montreal Impact.	1
How are the San Jose Earthquakes doing?	0
And how did they do in their last game?	0
How many games back are the Atlanta Braves?	0
Okay, do they play today?	2
Liverpool's at 57 points and West Bromwich is at 20 points.	0
Bye.	2
Who is the goalkeeper of Manchester City?	0
It looks like Midfielder Christian Bolanos leads the team.	2
Stoke City is currently in 13th Place of the English Premier League with eight points.	0
They are currently 11th in the league.	1
Yeah, sure thing.	2
Okay. That'll be it. Thank you.	3
All right. Is Arsenal F.C currently playing right now?	1
What team annual places Huddersfield are they right now?	2
How did they do their last game?	0
And I want some information.	1
The Denver Broncos in their last game beat the Raiders 16 to 10 and the LA Rams beat the Cowboys 35-30.	0
Hello. What's the record for the Philadelphia Union?	3
And how many games out of first place are they?	0
Who did they play on June 18th?	0
And who is the starting center of the Miami Heat?	0
Burnley and Manchester United, okay. What can I help with?	2
Hold on just a second.	0
How did they do in their last game?	0
The record of Southampton correct? Give me one moment please.	2
They are 8 games back.	0
Hi, I have some questions about the New York Mets. Could you tell me what their latest headlines are and can you sent them to my smartphone?	3
Yeah, I'm a English Premier League soccer fan and my favorite team is Watford.	2
They have played a total of 5 games in the Premier League.	0
Yes, They played last Saturday and won the game.	2
Hi, I was wanting to know how the Detroit Pistons are doing this year?	3
The lastly played on July 19th and they won 2 to 1 vs Philadelphia.	1
FC score 0-4 against the Chelsea FC, Stoke City lost.	0
And how many games are left in the season?	0
Are they playing right now?	1
Steve Mounie is their striker.	0
Which conference did you say?	0
Hi, I need information about the Tottenham Hotspur.	3
Okay. I guess that's it for today.	2
Which team is behind the New York Yankees?	2
Hi, there. I want to know how the Minnesota Twins are doing this year.	3
Chelsea is currently in third place with three wins and one loss.	0
What teams are in the NBA Finals?	0
Romelu Lukaku.	0
Hi! So, my favorite team is the Washington Nationals.	3
Blue Jays.	0
Goodbye.	2
They lost to Leicester.	0
Manchester United is currently in first place of the English Premier League standings.	1
How can I help you?	0
Who currently is in last place in the AL?	1
Luis Robles is their goalkeeper.	0
All right. That sucks. Have they ever won any world series?	2
Please repeat that.	2
11th in Western Conference.	0
You're welcome.	2
Are there any news on how many games they played?	0
Los Angeles Dodgers are in the first place in the National League West with 102 wins and 57 losses.	2
Hi, how may I assist you?	3
They have played just one match.	0
Hi.	3
I see that the Warriors are slightly favored.	2
Everton and Man U, okay. What can I help with?	2
Clint Irwin is one of their goalkeepers.	0
Everton is in the seventh place with one win and zero losses.	1
The score of the Earthquakes last game was 0 to 0 vs Sporting KC.	0
Hello, I need to know about the win loss record of the Minnesota Twins.	3
Okay, and then, do you know how they did in their last game?	2
Sure, Chicago Cubs: Team will shore up the staff with Bartolo Colon? Jon Hamm says he became Public Enemy No.1, After Tribune posted World Series photo.	2
They are scheduled to play today against the Texas Rangers.	2
Bill Hamid is one of their goalkeeper.	2
Leicester City's last game against Liverpool the score was 3 - 2, Liverpool won.	0
Hello, how can I help you?	3
Oh, okay. Thank you so much for that information. I appreciate it.	3
What place is Southampton in?	0
Okay, have a good day.	2
How can I help you?	0
I do apologize. the Southampton F.C. has 1 game played with 1 draw.	3
Who will they play next week?	0
There Manager is Paul Clement.	0
Thank you.	3
The last game they played against Liverpool FC, they won the game, the score was 5 and 0.	2
Hi. I'd like to compare the Brooklyn Nets and the Los Angeles Lakers.	3
Let me check.	2
Who did they play last Saturday?	0
The Portland Timbers played the Seattle Sounders on June 25th and tied 2 to 2.	0
Hello, I need to know about the record of the Seattle Mariners.	3
Manchester does not play today.	1
You're welcome.	2
How can I help you?	0
Hey, could do tell me who the Houston Astros played last?	3
They last played yesterday and they lost 7 to 3 versus the Padres.	1
Should they be in first place?	1
Hello. Currently in first place in the Eastern Conference.	3
Is there anything else?	2
Who's their quarterback?	0
I can help you let you know. Montreal Impact have 4 wins and 4 loss.	3
Great. Thank you for the help today.	3
You're welcome. Thank you.	3
And then, what was their score in their last game?	1
How did they do in their last game?	0
Hi, I was wondering, could you tell me how The Cincinnati Reds doing this year?	3
Who do they play next?	0
Their last game played was against Everton on October 15th, which was the draw with the score 1-1.	1
Please repeat that.	2
How did they do in their last game?	0
Yes, they played last Saturday, on August 19th against, the Pittsburgh Pirates and the Cardinals lost by 6 to 4.	2
When is there next game?	0
All right. Can you tell me what the New York Yankees record is so far this season?	3
Okay, last question. Who is their manager?	2
Have a wonderful day.	3
The Cincinnati Bengals are currently in third place so their conference with a record of five wins and eight losses.	2
Perfect, that's all I need to know. Thank you very much for your help.	3
10 points.	0
Is that a home game?	0
3-1.	0
Next week on November 26th, they will play against Seahawks.	0
When are they playing next?	0
I can help you with that.	1
Talk to you next time.	0
Is San Diego Padres playing right now? What actually what's their record?	1
What conference are they in?	0
Let me look.	2
Okay, got it. Thank you and last question for you. How many games back from first place are the Union currently?	3
Who did they play last?	0
And can you tell me who is their goalkeeper?	2
Los Angeles Rams division is the NFC West.	0
How can I help you?	0
No in fact I like Galaxies are not playing right now they are in fact playing next on August 6th against the Portland Timbers.	2
Alright. Thanks a lot for your help today.	3
What is the one last record of the Swansea City team?	0
The brewers.	0
They are scheduled to play today against the Atlanta Braves at 4:35 pm.	2
Starting point guard is Victor Oladipo.	0
Hello. How would you compare Everton and Tottenham Hotspur?	3
The manager is Paul Clement.	0
Okay. And, who's their quarterback?	2
All right. Thank you.	3
Are there any injuries for both sides?	0
Bye.	2
Jake arrieta, and Aaron nola.	0
The New York Mets played the Miami Marlins on August 19th and won 8-1.	2
They play the Rockies at 5:40 pm.	0
The last game was on may 27.	0
Harry Kane is one of their strikers.	0
They play in the American Football Conference in the South Division.	0
Did you here my question?	0
Okay. Alright, thank you.	3
I would like to know what place the New York Red Bulls are in?	3
Looks like the Cubs lost against the Marlins yesterday with 5 to 6.	2
No they do not play today.	1
Okay, cool. Are they playing right now?	2
I can help you with your search on the New York City FC.	2
They won their last game and the score was 10-3.	2
You said July 1st. Is that correct?	0
Chris Sale and David Price.	0
Hello.	3
Okay. And how did they do in their last game?	2
Hi, how can I help you?	3
No, they are not currently playing right now.	1
Goodbye.	2
DC united is currently in 11th Place of five wins and three losses.	0
Kasper Schmeichel is their goal keeper.	0
My favorite team is the Vancouver Whitecaps and I would really like to know how are they currently doing? What place are they in?	3
All right. Second question is what conference do the Chicago Bulls play in?	2
I guess you don't need to answer that first question. Who did they play on June 18th?	3
Aleksandar Mitrović is the main striker.	0
Okay. Who'd they played last?	2
Okay. And what's their home record?	2
And what conference are they in?	0
5th place.	0
Who's their striker?	0
Hi assistant. I am an English Premier League soccer fan, and I would like to compare two teams, Burnley and West Bromwich. And could you tell me what the standings are, what place they're in, both teams, Burnley and West Bromwich?	3
No problem, have a great day.	2
Who did they play last?	0
June 14th.	0
Okay, thank you. And what conference are they in?	3
2 wins 5 draws and 9 losses.	0
Bye-bye.	2
Thank you for providing me all this information about the MLB and the Braves. You gave me more information than I was expecting. So, I appreciate that.	3
Are they playing right now?	1
Hi assistant. I got some questions about Liverpool.	3
And who do they play next week?	0
You're welcome.	2
They played earlier today at 11:45 am.	2
Hello. How can I help you?	3
That should be a good game. And how did they do in their last game?	2
What place are the Oklahoma City Thunder in?	2
How can I help you?	0
Their next game is against Leicester City FC.	1
Their last game score was 0 to 0 in San Jose.	1
How can I help you?	0
Their manager is Eddie Howe.	0
Who's playing in the 2017 NBA finals?	0
Hi, I got some questions about the Detroit Tigers.	3
Okay, Are they playing right now?	2
Okay. Who is their striker?	2
Okay. What conference are they in?	2
They played with Real Madrid earlier today.	2
Did they play last Sunday?	0
I'm good and you?	1
Their manager is Chris Hughton.	0
Hi. I'm a Major League Soccer fan and I would like to know more about the Philadelphia Union, my favorite team.	3
Goodbye.	2
Do they play today?	2
Bye.	2
What place are the Atlanta Falcons in?	0
You're welcome.	2
Their next game is August 12th.	1
The Pittsburgh Pirates played yesterday against the Cardinals and lost with a score of 4-8.	2
The Nationals are first place in the National League East.	0
Hedges, Lopez, Ellis.	0
The score of the last game that was 8-7 they beat the Texas Rangers.	0
Brooklyn Nets are in 13th Place with 19 wins and 38 losses.	2
What is the name of the park they play in?	0
What conference are they in?	0
Yes. Have a good night, bye.	2
Is there anything else?	2
Are the Toronto FCs playing right now?	2
Sure.	2
In the last 10 games next have won just one game.	2
Bye, until next time.	2
Until next time.	0
And who's their goalkeeper?	0
Hi. I have a question, my favorite baseball team in the Cleveland Indians and I need to know what their record is currently?	3
Huddersfield town is in the third place with two wins, zero loss and one draw.	2
Currently in last place are the Chicago White Sox in the American League Central.	2
How many games back from first place are they?	0
What was the score in their last game?	0
They probably sneak in the playoffs this year. A 45 win team.	2
Yes.	2
Bye.	2
I don't see that Leicester city is playing right now. Their next game is on Wednesday against Southampton.	2
Sure, what would you like to know?	3
Okay and where is that game going to be played, in D.C. or in elsewhere?	2
Alright, thank you so much.	3
Okay, great. Thank you so much for the information today.	3
Okay. Thank you. And how many games back are they from first place?	3
Alright. But how did the Earthquakes do in their last game?	1
Currently in 9th Place in the English Premier League.	1
They won in the years 2009, 2000, 1999, 1998, 1996, 1978 and many more.	0
What conference do they play in?	0
How can I help you?	0
Hi. I got a couple of questions about the Portland Trail Blazers.	3
Thank you. You're awesome, too. Enjoy the rest of your evening.	3
Safeway Colorado and tied the game July 22nd at 4 p.m. at BMO Field.	0
Alright. How did they do their last game?	2
Okay. Are the Houston Dynamos playing tomorrow?	2
Their last game was on July 5th against Portland 2-2, it was a draw.	1
New York City FC record is 10 win and six losses.	2
And what division do the Detroit Pistons play in?	0
Hello, how can I help you?	3
I already told you, the score of the Pittsburgh Pirates last game was 7-1 against the San Diego Padres.	2
Perfect! Alright, that's all I need to know currently at this time.	3
That would be Mitch Trubisky.	2
All right. Is Brighton playing right now?	2
Just a while.	0
Okay. Thank you.	3
And how did they do in their last game?	0
Okay, who's the starting small forward?	2
With whom did they play last? Could you tell me that, please?	3
I wanted to find out more about Orlando City FC the soccer team.	1
Hello, How can I assist you?	3
Who will they play next Sunday?	0
Hello.	3
Hey, what place is Crystal Palace in?	3
The game was draw.	0
Colorado Rockies is in the second place in the National League West with 66 wins and 53 losses.	2
How many games have they played so far?	0
When did you say they are expected to play next?	1
Okay, and how many games lost in the first place?	2
Eastern conference.	0
They play in the Central Division, Eastern Conference.	0
The next game is against the New York Giants.	2
Okay. How did the Bulls do in their last game that they played?	2
Who will they play next Sunday?	0
How can I help you?	0
Stefan Frei is their goalkeeper.	0
How many games out of first are they?	0
Okay, Who did they played last?	2
How can I help you?	0
How can I help you?	0
Stoke has played 16 games.	0
Thank you. And when did they play last?	3
One moment.	0
The Washington Nationals.	2
Chris Bosh.	0
Brighton has played a total of 4 matches, they have a record of one win, one draw and two losses.	0
Okay, and who is their Starting Small Forward?	2
What was the score of the Los Angeles Rams last game?	0
Okay. And, what conference are they in?	2
Okay.	2
Okay, that will be it for me. Thank you.	3
Yes. Thank you so much. I appreciate that information.	3
You're very welcome. Have a good day.	3
What place sabbath Tampa Bay Rays in?	0
How did they do their last game?	0
The current win loss record is one and nine.	1
Oh. Well, then who did they play last?	1
Hi, can you tell me how the Florida Marlins are doing?	3
Thank you, have a good evening.	3
How they are doing right now?	2
Okay. How do their trades compare?	2
Okay. And how did they end up doing last game?	2
The catcher for the Milwaukee Brewers is Stephen Vogt.	0
Eastern.	0
How many games back are the Cincinnati Reds?	0
Well, thank you so much for that information. Looking forward to speaking with you next time.	3
Thank you.	3
The San Jose Earthquakes are currently in seventh place in the Western Conference, they have 7 wins and nine losses.	2
For the Kansas City Royals, what is their record? What is their place in the standings, and how many games out or ahead are they?	2
You're welcome.	2
Okay. I got it.	2
Okay, and what was the score in their last game?	2
How many games back from first place of the Bengals?	0
They are not playing right now. They play next on September 9th against Philadelphia.	1
And who did they played against last Saturday?	0
Do you know the pitchers for the Bolton Orioles?	2
And who's their starting small forward?	0
Josh Richardson.	0
They won against the Milwaukee Brewers with a score of 9-4.	0
Thank you. And when did they play last?	3
Do you know if they'll play today?	2
All right. And how many points per game do they average?	1
Brandon Crawford plays shortstop for the team Giants.	0
And who's their coach, please?	2
How can I help you?	0
Hello.	3
It looks like the Chicago Bulls played with the San Antonio Spurs on Saturday, October 21st and lost with the score 87 to 77.	2
When did they play last?	0
The current catcher is Wilson Ramos.	0
Their last game was on July 23rd against the Seattle Sounders.	1
Bye.	2
No problem, anytime. Bye.	2
What was the LA Clippers score of their last game?	0
The next game is at home against the Tampa Bay Buccaneers.	1
Who's their starting small forward?	0
They are only one game back from first place.	0
Hi.	3
First place would be Sporting KC with 7 wins and four losses.	1
Oh, okay. What was the score of their last game?	2
Hi. Can you tell me the scores of Arsenal and Manchester City?	3
Have a goodnight.	2
And then could you also tell me what is name of the arena?	3
How did they do in their last game?	0
Sure. I can look that up for you.	2
Great. Awesome. I hope that they'll end up first. Now, I'm wondering who is their leading scorer this season? Like who's had the most runs batted in?	3
Yes.	2
And please, who is Watford's manager?	2
Hold on.	0
How can I help you?	0
Goodbye.	2
The Royals.	0
Bye.	2
Okay.	2
And who is the starting goalkeeper of Watford this year?	2
Eastern conference.	0
Hi. Today, I need your help in getting assistance about the Indianapolis Colts of the NFL. I'm wondering what record right now do the Colts have?	3
I hope you enjoy the rest of your evening.	3
Thank you, who did they play last Saturday?	3
No, they will play tomorrow against Oakland Athletics.	1
Okay. Last question, who's first place in the Eastern Conference?	2
Warriors are having +7 points.	0
All right, Thank you so much.	3
What conference are the Charlotte Hornets in?	0
Thank you.	3
Safeway the Giants on July 1st at 1:05 p.m.	0
Alright and you just answered this. But to confirm, what conference do the Kings belong to?	2
DC United.	0
No. East Ham United stopped being a team in 2001.	1
The LA Chargers are in the AFC West.	0
Okay, that will be it for me.	2
Hello, what place are the Indiana Pacers in?	3
Their last game was on July 22nd against FC Dallas.	1
All right. Great, thank you.	3
Thank you.	3
Okay. Thank you.	3
They are currently on a losing streak of 2.	1
15.1.	0
Wayne Hennessey.	0
Bye-bye.	2
Who did they play last?	0
Hello. I have some NBA questions, please.	3
Hi. I need to know about what place the Brighton soccer team is in?	3
Yes, I show on July 1st they played Toronto FC Dallas 3 Toronto 1.	2
I do not have that information.	1
So, Anaheim Angels are currently in third place in the American League West.	2
It looks like Manchester United and Manchester City are tied for first place in the English Premier standings.	2
They are currently in sixth place in the English Premier League.	1
Hello, how can I help you?	3
Who are the assistant coaches for each team?	0
When did the Portland Timbers play last?	0
Okay, what are all the names of players that played center field for the Giants?	2
Who is their striker?	0
Yes, sure I can do that for you.	2
Bye.	2
Yes, please. Thank you.	3
Thanks for the help.	3
3-4, 11th in Western Conference. Yikes!	2
Hi. I'm a big soccer fan and I would like to know more about, how the New England Revolution are doing right now?	3
There starting small forward is Aaron Gordon.	0
Let's start with your records.	0
They're both in the Western Conference.	0
Yes they are schedule to play today.	2
Their Manager is Arsène Wenger.	0
They're currently in second place in the NFC south.	1
Thank you.	3
Their last game played was on October 15th against Southampton, which was a draw with the score 2-2.	1
And whom will they play next Sunday?	0
They are 14 games back from the Yankees who are in first.	0
How can I help you?	0
Okay, That's all I need to know. Thank you.	3
No, that's all I need.	1
Who played last Monday November 27th against the Ravens. The score was 16-23.	2
Bye-bye.	2
Not today.	1
2nd place.	0
Atlanta United FC win loss record is currently 5 wins and 6 losses.	2
Okay, I get Chelsea. Now I'm wondering who is the current goalkeeper for Huddersfield.	2
The starting center for the Los Angeles Clippers is De Andre Jordan.	0
Let me find that out for you.	2
What are the main colors of this team?	2
Can you tell me what place West Bromwich is in right now? They're a football league.	3
Whom will they play next week?	2
How can I help you?	0
Give me a second.	0
Anytime. Have a good night.	2
Who do they play next Sunday?	0
Who is in first in the National League East?	0
This game will begin at 10:10 AM, Pacific Standard Time.	2
Okay. Who's their manager?	2
One moment for teams that are behind line estimation game.	0
My pleasure, take care.	3
Christian Vasquez plays catcher for them.	0
How can I help you?	0
Who won?	0
Your welcome. Bye. Talk to you next time.	2
There's Roberto Osuna and Marcus Stroman.	0
Okay, how many games have they played so far?	2
Sporting KC is the first place.	0
Hello.	3
You're welcome.	2
Okay. Stoke City, Tomorrow, All right. Now who is the current manager for Manchester city?	2
The Titans will play against Steelers next week.	0
Your welcome. Goodbye.	2
Sure thing, the DC United are currently in last place in the Eastern Conference that is 11th Place.	2
The last game was last Saturday against the Milwaukee Bucks.	1
Who is their goalkeeper?	0
Brewer standing is 27 wins with 25 losses.	2
The Boston Celtics has a total of 17 championships.	0
What conference are the Knicks in?	0
They are in 19th place.	0
You're welcome.	2
Looks like they played today versus the Yankees at 5:10 p.m.	2
Okay, what would you like to know?	3
Hello, How can I help you?	3
Hi assiatant, I'm a big Milwaukee Brewers fan. Can you tell me if they won or lost in the last game?	3
You're welcome.	2
Hi. I'm wondering what is the Denver Nuggets current record in the NBA?	3
Okay. And what was the score of the last game that they played?	2
Oh! I wish they won that. Now I'm wondering, what is the name of their manager?	2
What is his batting average?	0
I'm sorry, I did not find that information at this time.	3
Florida City rivals, interesting.	2
Hello.	3
Have a great day.	2
Welcome.	2
16 games.	0
Sacramento Kings are currently in 15th Place in the Western Conference.	1
So, they're in the Eastern Conference.	0
Okay. Thanks, those were all the questions I had.	3
Hi. How can I help you?	3
Both teams, Brooklyn Nets and the Lakers.	2
Saturday.	0
Bye-bye.	2
Alright, thank you for your help.	3
There are a few.	0
Currently, they are in the first place.	1
They play today at 5:15 p.m.	2
San Francisco Giants are in the fifth place in the National League West with 62 wins and 97 losses.	2
Talk to you next time.	0
Washington Nationals hold first place in the National League East with 43 wins and 23 losses.	2
They last played yesterday and they won by 5-2 vs The Pirates.	2
Their last game was played yesterday against Philadelphia 76ers and Detroit Pistons lost the game with a score of 97-86.	0
I want to know what is their win-loss record.	2
You're welcome, Goodbye.	2
The Braves are currently third place in the National League East with 56 wins and 69 losses.	2
Newcastle starting goalkeeper is Freddie Woodman.	0
You're welcome.	2
And who's their starting center?	0
How about star players? Who are the star players for each team?	1
Okay.	2
I don't have an answer for that.	1
Hi, how can I help you?	3
Hi, I'm interested in learning some information about the Manchester United soccer team.	3
Their last game was against Liverpool FC.	0
How about last Saturday? What was the result of that game, please?	2
José Mourinho.	0
You are welcome. Goodbye.	2
That is all.	0
It's in 7th place with 30 wins and 26 losses.	0
Okay, that's all I need to know.	2
No, they don't play today.	1
Goodbye.	2
They have played just one match.	0
I see that the 49ers are scheduled to play the Tennessee Titans on Sunday December 17th.	2
Hi. What place are the Montreal Impact's in?	3
Okay. How many games they played so far?	2
Goodbye.	2
What place is the Los Angeles Rams in?	0
No.	1
Goodbye.	2
I'm a big-time MLB fan. My favorite team is the Seattle Mariners. How are the Seattle Mariners doing right now?	2
Okay. That will be all for me. Thank you.	3
Okay, sure thing. The Milwaukee Brewers are going to play with the Philadelphia Phillies on July 15th at 4:10 pm.	2
Okay. Thank you very much.	3
They lost to the Bucks with a score of 104-109.	0
No game.	1
Bye-bye.	2
Last game they played on May 24th and they lost 2 to 4.	0
Western Conference.	0
The Brewers will play on Saturday, June 30th at 1:10 p.m. Pacific Standard Time.	0
Their record is 32 wins and 32 losses.	2
Matt Boyd.	0
The Cleveland Browns are currently in the last place of the AFC North.	1
Who did they play last Saturday?	0
The New York Met's manager is Terry Collins.	2
Okay. And who's their manager?	2
Do they play today?	2
Are they playing tomorrow on June 9th, 2017?	1
What was the score of their last game?	0
What is the record of Manchester United?	0
Hi.	3
Yes, They're playing today against the Chicago White Sox.	2
How many games back is the Los Angeles Rams in first place?	0
Can you tell me what place Newcastle United is in?	2
The next game's going to be against the Washington Wizards.	2
Who is the current head coach for the New Orleans Pelicans?	0
And who are they playing?	0
Their last game played was on December 9th against AFC Bournemouth and it was a draw with the score 2-2.	0
Thank you. Goodbye.	3
Do you know when they are playing next?	2
Could you send that to my mobile phone?	3
Awesome. Looks pretty good. I'm glad that they are at first right now. Now I'm wondering, did they play today or are they playing tonight?	3
Okay, thank you. Now I'm wondering in their last game, who did Brighton play, and what was their final score?	3
Hi, how can I help you?	3
DC United is currently are in 11th Place in the Eastern Conference.	1
Who are they playing next Sunday?	0
Hello, how may I help you?	3
They are currently in third place in the NFC West.	1
I do not have the prediction.	1
Hi assistant, who is favored to win the 2017 NBA Finals?	3
Okay, thank you.	3
Oh, okay. Thank you.	3
Okay.	2
Okay, and which conference are they in?	2
Hi, how can I help you?	3
The broncos are 3-6, 4th in AFC west.	0
Talk to you next time.	0
Okay. That's all I wanted to know.	2
Their starting point guard is Dwyane Wade.	0
What's their win-loss record?	0
When is the last time they won a division title?	1
They're not playing right now.	1
200	0
Is there anything else you need?	2
And how about goals allowed?	1
They lost 0 to 1 to Columbus.	0
Yeah, can you tell me what place Cleveland Cavalier's are in?	3
Yes, in fact they did play last Saturday against the Chicago White Sox and beat them with a score of 5-4.	2
What the score of the last game and who's in first place in the Western Conference?	0
Great. Awesome. Thanks very much for your help.	3
Who did the New York Bulls played against in their last game?	2
Go ahead.	0
Who plays catcher on that team?	0
Starting Striker for Leicester city is Jamie Vardy.	2
Iman shumpert.	0
Yes. How are the Philadelphia Phillies doing right now?	2
Currently in seventh place in the Western Conference.	1
Their last game was on August 13th against West Ham and they won the game for 4-0.	2
Yeah, you're right. Is Atlanta FC playing right now?	2
Hi. How can I help you?	3
Bye.	2
Who is in the last place?	0
Hello.	3
Hello.	3
Scheduled to play today against the Cardinals.	2
No, they are not playing right now. They are playing on Saturday, July 29th against Columbus at 5 PM.	1
Who are they playing now?	1
Sorry.	2
The coach for the Cleveland Cavaliers is Tyronn Lue.	0
76ers are playing in the Eastern Conference.	0
What was the score of Watford's last game?	0
Who did they play on June 1st?	0
How long have they been a Major League Soccer team?	0
I see that Atlanta Braves are in the first place with 43 wins and 30 losses.	2
Hi. How can I help you?	3
Okay. What's their win-loss record?	2
What was the score of the Boston Celtics last game?	0
How many games back from first place are they?	0
You're welcome.	2
Oh! Who's the coach then?	2
Hi, how can I help you?	3
They play their next game on September 10th against Newcastle.	0
No, unfortunately I do not.	2
Hi.	3
Okay, who is in first place in the National League West?	2
David De Gea is one of the goalkeeper.	0
Until for the next time.	0
Yesterday.	2
Their next game is on Saturday against Chris.	1
Okay, thank you very much. Bye.	3
You're welcome. And thank you also.	3
Not bad. Who are they playing with right now?	1
Hi, I was wondering if you tell me what place the Toronto FC is in?	3
The Colorado Rapids do play today at 5 pm against FC Dallas.	2
Who did they played against last Saturday?	0
They played against the Houston Astros and they won 6-1.	0
You're welcome, goodbye.	2
Hello, I'm a fan of the MLS specifically the LA Galaxy. I'm wondering, What place is the galaxy in right now?	3
Okay, not so great. I'm still a big fan. Who is the best player on the team?	3
I'm a fan of Sporting Kansas City.	2
Who is their starting small forward?	0
All right. Well, thank you for you help.	3
Goodbye.	2
Okay, thank you.	3
Hello, How can I help you today?	3
Oh, cool. Tell me how they did at their very last game?	2
Okay. And who do they play next?	2
Who's in the rebound for this season?	2
The lost to Warriors 110-295.	0
Javi Garcia.	0
Roy Hodgson is their manager.	0
That's a lot. Do they play today?	2
Total of 6 games.	0
Okay.	2
They will play with the Lions in next week.	0
Bye.	2
The score of the last game is 5-6, they lost against the Minnesota Twins.	0
Portland is currently fourth place in the western conference with eight wins and losses.	1
Progressive Field.	0
Who does the New York Knicks play against next week?	2
Okay, Who do they play on Sunday?	2
The head coach of the Thunder is Billy Donovan.	0
When did they play last?	0
Who's their goalkeeper?	0
How are the Pittsburgh Steelers doing?	0
Hello, how can I help you?	3
How can I help you?	0
The Rays played against the Astros yesterday and the Rays lost by 0 to 1.	2
Okay. And how did they do in their last game?	2
Their last game they tied against Tottenham with one - one.	1
Right. And what was the sore of the game with Watford?	2
He began managing Leicester City last year.	1
Today and yesterday.	2
What is the record of Columbus Crew SC?	0
The Colorado Rockies manager is Bud Black.	2
Eastern conference.	0
The Oakland Athletics lost to the Toronto Blue Jays 7 - 5.	0
Alright, whereas my next question: Are they playing currently, right now?	2
Have a great day.	2
Sounds good. Who are they playing right now?	2
They play today at 6:30 p.m. against Orlando City.	2
Hi. How can I help you?	3
The Denver Nuggets are currently in 10th place in the Western Conference.	1
What was the score of their last game?	0
15th place	0
Tell me what place the St. Louis Cardinals are currently in?	0
How are they doing this season?	2
See you later, bye.	2
How many games back from first place are the San Jose Earthquakes?	0
Their coach is Steve Clifford.	0
Just one moment.	0
David de Gea.	0
My pleasure.	3
Hi Assistant. Can you help me to find in which place the Earthquakes are in Major League Soccer?	3
What's the batting average of the first guy?	0
Alright, bye.	2
Great. Thank you so much for the information.	3
Hello, In what place the Cincinnati Reds right now?	3
Oh wow, that's great. And did they play on last Saturday?	2
Hello, how can I help you?	3
All right, thank you for your help.	3
Hi.	3
Okay, I'll get that information for you.	2
The Oakland A's play the Yankees and they won 3 to 4.	0
Hello.	3
The New England Patriots are currently third in the AFC East with a record of two wins and two losses.	2
Interesting, what was the score of the last game for the Philadelphia Union?	2
You're welcome. Bye.	2
Thank you for your help. Have a good day.	3
Hold. Just one moment. Houston Dynamo is currently 5 game back from FC Dallas.	0
Tell me what do you like to know about them?	2
Just one moment.	0
Do they play today?	2
Bye.	2
Let's check.	0
Bye.	2
Let me check that for you.	2
And who is their starting center?	0
Who did they play last?	0
Hi, How can I help you?	3
Who did the Rapids play on last Saturday?	0
Who is the manager for Chelsea in the English Premier League?	0
The Nationals are currently in first place in the National League East.	1
No, they are not playing right now.	1
Great.	3
They won their last game the score was 10-6.	2
Until next time.	0
That's pretty much all the information I was looking to get about the Washington Redskins. You gave me some good answers, so thank you for that.	3
Hi, I'd like to compare two EPL teams, Chelsea and Norwich.	3
Great, Thank you so much for the information.	3
The striker for Manchester City FC is Sergio Aguero.	0
And who is the manager of Crystal Palace?	0
Great, thank you so much.	3
What was the score of their very last game?	0
Their starting point guard is Damian Lillard.	0
Awesome, now I'm wondering who is their goalkeeper at the moment.	3
Hello.	3
Okay. And then, when did they play last?	2
Hello.	3
They lost the last game against Newcastle FC.	0
Awesome, that's all I needed to know. Thank you.	3
Thank you.	3
One second.	0
You're welcome, bye. Talk to you next time.	2
[truncated: 8,009 more rows]
